# Supplementary material for: Identification and quantification of protein S-nitrosation by nitrite in the mouse heart during ischemia
Source: J Biol Chem. 2017 Jul 14;292(35):14486–95. doi: 10.1074/jbc.M117.798744 (PMC5582841; doi:10.1074/jbc.M117.798744)
Supplement: Supplemental Data [file 10.1074_M117.798744_jbc.M117.798744-2.xlsx]

## Sheet: Sheet1
Table S1: Summed HeavyICAT or LightICAT S-nitrosation intensity values in in vivo mouse heart.
Many cysteines were observed multiple times (methione oxidation, missed cleavage, etc.) and the data are the summed heavyICAT and lightICAT intensity for each cysteine residue observed. The minimal tryptic peptide is the sequence of the cysteine-containing peptide if fully digested by trypsin.
Cellular localization determined by IMPI.
Protein	Cysteine Residue	Localization	Minimal Tryptic Peptide	Control-1-Light	Control-1-Heavy	Control-2-Light	Control-2-Heavy	Control-3-Light	Control-3-Heavy	Control-4-Light	Control-4-Heavy	Nitrite-1-Light	Nitrite-1-Heavy	Nitrite-2-Light	Nitrite-2-Heavy	Nitrite-3-Light	Nitrite-3-Heavy	Nitrite-4-Light	Nitrite-4-Heavy	Ischemia+Nitrite-1-Light	Ischemia+Nitrite-1-Heavy	Ischemia+Nitrite-2-Light	Ischemia+Nitrite-2-Heavy	Ischemia+Nitrite-3-Light	Ischemia+Nitrite-3-Heavy	Ischemia+Nitrite-4-Light	Ischemia+Nitrite-4-Heavy	Ischemia-1-Light	Ischemia-1-Heavy	Ischemia-2-Light	Ischemia-2-Heavy	Ischemia-3-Light	Ischemia-3-Heavy	Ischemia-4-Light	Ischemia-4-Heavy
14-3-3 protein theta (14-3-3 protein tau)	94		SICTTVLELLDK													146577		243346												1.23516e+06		460585		547879
14-3-3 protein zeta/delta (Protein kinase C inhibitor protein 1) (KCIP-1) (SEZ-2)	94		DICNDVLSLLEK	10942402		13085847	334817	8.40598e+06	595691	6.40681e+06		476904	4.20161e+06	234906		709655		13221879	250748	230678	699284	18081406	937729	10402433		11542159	451731	3.01892e+06	1.70407e+06	24587485	964682	12997803	1.37775e+06	18116847	2.94423e+06
14-3-3 protein zeta/delta (Protein kinase C inhibitor protein 1) (KCIP-1) (SEZ-2)	25		YDDMAACMK	953097		1.03248e+06		319363						157847				2.58448e+06				308683				377356				818084
14 kDa phosphohistidine phosphatase (EC 3.1.3.-) (Phosphohistidine phosphatase 1)	39		ECK	1.6926e+06		1.60686e+06		1.12695e+06						314427		409628		2.78288e+06		203797		1.44531e+06	2.61519e+06	1.14368e+06	1.32943e+06	2.1646e+06	1.06826e+06	266904		2488602	5.5689e+06	337694		1.10767e+06
1-acyl-sn-glycerol-3-phosphate acyltransferase gamma (EC 2.3.1.51) (1-acylglycerol-3-phosphate O-acyltransferase 3) (1-AGP acyltransferase 3) (1-AGPAT 3) (Lysophosphatidic acid acyltransferase gamma) (LPAAT-gamma)	217		GFTTAVQCLR									404541						8.84918e+06				5.92478e+06		4.66387e+06		3.94999e+06		2036606		4.253e+06	489091	490721	604223	675118	50625001
1-acyl-sn-glycerol-3-phosphate acyltransferase gamma (EC 2.3.1.51) (1-acylglycerol-3-phosphate O-acyltransferase 3) (1-AGP acyltransferase 3) (1-AGPAT 3) (Lysophosphatidic acid acyltransferase gamma) (LPAAT-gamma)	254		YEADMCVR							234044		261080																526067		1.95288e+06		434885		777523
2,4-dienoyl-CoA reductase, mitochondrial (EC 1.3.1.34) (2,4-dienoyl-CoA reductase [NADPH]) (4-enoyl-CoA reductase [NADPH])	86	Mitochondrial	AMTTFLSTLGAQCVIASR	53008810	635827	50798550	1.22179e+06	3.30739e+07	373834	3.05673e+07		8.22639e+06	1.49956e+06	11886236	344355	1.78688e+07	350367	48537615	1.23771e+06	4.05973e+06	3.34339e+06	73751372	6.5342e+06	45820405	4.41763e+06	38766720	3.35114e+06	2.43471e+07	314346	65214721	232060	40395743		52909586	546322
2,4-dienoyl-CoA reductase, mitochondrial (EC 1.3.1.34) (2,4-dienoyl-CoA reductase [NADPH]) (4-enoyl-CoA reductase [NADPH])	116	Mitochondrial	CDVR	1.28853e+08	933217	9.32263e+07	811238	1.10718e+08	4.47817e+06	8.07993e+07		1.9561e+07	985391	2.05055e+07		3.92893e+07		9.30191e+07	2.2811e+06	2.01162e+07	3.5901e+06	1.28214e+08	9.4113e+06	68100428	5.10183e+06	6.56924e+07	4.78022e+06	7.04829e+07	970004	2.34781e+08	3.95828e+06	122963024	5.1165e+06	1.14574e+08	4.08934e+06
2,4-dienoyl-CoA reductase, mitochondrial (EC 1.3.1.34) (2,4-dienoyl-CoA reductase [NADPH]) (4-enoyl-CoA reductase [NADPH])	268	Mitochondrial	IPCGR	125777234	4.0834e+06	107073972	5.12119e+06	2.39983e+07	1.53215e+06	2.98836e+07	601019	1.57967e+07	1.09505e+06	1.2178e+07		1.26762e+07	211834	1.31771e+08	1.55785e+07	5.32896e+06	1.48117e+06	188984624	1.82581e+07	4.10587e+07	1.21186e+07	4.06553e+07	1.17219e+07	62126372	3.94894e+06	2.76003e+08	1.78438e+07	1.11326e+08	4762076	1.32922e+08	8.37838e+06
26S protease regulatory subunit 4 (P26s4) (26S proteasome AAA-ATPase subunit RPT2) (Proteasome 26S subunit ATPase 1)	58		LPLVTPHTQCR	1.03406e+06		947395		1.63588e+06		873482								1.63282e+06				1.87253e+06	581686	758763	306148	664726	186421	313554		3.10395e+06		3.22121e+06		3.12844e+06	215064
26S protease regulatory subunit 7 (26S proteasome AAA-ATPase subunit RPT1) (Proteasome 26S subunit ATPase 2) (Protein MSS1)	270		ACLIFFDEIDAIGGAR	1662508		854901		1.43996e+06		432971		236370						922072				1.61288e+06		1.23609e+06		888703		534103		1.48105e+06		1.09988e+06		1.43069e+06
26S protease regulatory subunit 7 (26S proteasome AAA-ATPase subunit RPT1) (Proteasome 26S subunit ATPase 2) (Protein MSS1)	236		TDACFIR		469198		462049				748569		1.83438e+06		471776		840592				2.57183e+06	1.09383e+06			750234			190168				487173	370240	429810	309909
26S proteasome non-ATPase regulatory subunit 1 (26S proteasome regulatory subunit RPN2) (26S proteasome regulatory subunit S1)	898		VLSMTETCR	867197	874833	888723	658110	418124	1.09686e+06	1.71244e+06	888820	176623						1.98376e+06	1.4503e+06						754825	250680	1.13928e+06	676459	370346	3.14403e+06	2.07648e+06	887298	723330	1.09329e+06	426564
26S proteasome non-ATPase regulatory subunit 2 (26S proteasome regulatory subunit RPN1) (26S proteasome regulatory subunit S2) (26S proteasome subunit p97)	251		CALGVFR	1.95161e+06		1.2702e+06		4.3955e+06		3527802						691385		6.99424e+06	373542		183465	8.99777e+06	273853	5.01515e+06		3.99411e+06				5.05874e+06
26S proteasome non-ATPase regulatory subunit 7 (26S proteasome regulatory subunit RPN8) (26S proteasome regulatory subunit S12) (Mov34 protein) (Proteasome subunit p40)	116		YCPNSVLVIIDVKPK			471642		438703								2444873		456180				617899								2.62691e+06				2.09107e+06
28S ribosomal protein S15, mitochondrial (MRP-S15) (S15mt)	211	Mitochondrial	ALCIR	9.18007e+06		5.71877e+06						2.34377e+06		556321		437562		21732515		960988				1.34672e+06		2.52253e+06	1.76312e+06	2.1924e+06		24749436		10409435		12353973
28S ribosomal protein S30, mitochondrial (MRP-S30) (S30mt)	196	Mitochondrial	TLVNLLAPLNPVLSTAALDCK	649455		1.03967e+06												346151				467728								448625
28S ribosomal protein S9, mitochondrial (MRP-S9) (S9mt)	324	Mitochondrial	HDVTCTVSGGGR																										394719	776442	1.07402e+06	748981		725235
2-methoxy-6-polyprenyl-1,4-benzoquinol methylase, mitochondrial (EC 2.1.1.201) (Ubiquinone biosynthesis methyltransferase COQ5)	244	Mitochondrial	FLCLEFGQVNDPLISR	4.80857e+06		3.75675e+06		7.30946e+06		4.891e+06		1.68912e+06		654407		1.9595e+06		3.79487e+06	7.61352e+06	398337		6.77283e+06	1.67083e+07	4462749	1.84913e+06	5.37759e+06		594636		1.13424e+06	435231			1.66859e+06	394498
2-oxoglutarate dehydrogenase, mitochondrial (EC 1.2.4.2) (2-oxoglutarate dehydrogenase complex component E1) (OGDC-E1) (Alpha-ketoglutarate dehydrogenase)	395	Mitochondrial	AEQFYCGDTEGK	5.35383e+07	779489	5.35361e+07	595111	9.10624e+07	6.27339e+06	5.17462e+07	7.3334e+06	5.51599e+06	1.17611e+06	5.76759e+06		5.6347e+06		1.08519e+08	4.3643e+06	2.77046e+06	1.13256e+06	4.09835e+07	7.33142e+06	6.05046e+07	3.47406e+06	6.63316e+07	4.50482e+06	2.57336e+07	1762570	118789099	633673	5.03802e+07	1333988	5.66377e+07	897423
2-oxoglutarate dehydrogenase, mitochondrial (EC 1.2.4.2) (2-oxoglutarate dehydrogenase complex component E1) (OGDC-E1) (Alpha-ketoglutarate dehydrogenase)	507	Mitochondrial	DVVVDLVCYR	1.25454e+08	4.30557e+06	119883941	4.15035e+06	8.93522e+07	623550	8.17872e+07	1.21596e+06	1.21288e+07	735762	8.06932e+06		1.24511e+07		1.59554e+08	4.03566e+06	5.80886e+06	1.57457e+06	1.80488e+08	1.87059e+07	1.08844e+08	1.14239e+07	8.67957e+07	9.25547e+06	3.89889e+07		130898482	3.58264e+06	69438448		69887078	2.52068e+06
2-oxoglutarate dehydrogenase, mitochondrial (EC 1.2.4.2) (2-oxoglutarate dehydrogenase complex component E1) (OGDC-E1) (Alpha-ketoglutarate dehydrogenase)	331	Mitochondrial	ELEQIFCQFDSK	3.92654e+07	301385	2.55303e+07	351725	4.73141e+07		2.76243e+07		5.66206e+06	745754	374455		4.92068e+06	783200	4.94696e+07		2.34484e+06	2.3619e+06	6.46569e+07	4.29826e+06	6.86161e+07	1.23392e+06	5.50496e+07	456424	1.43302e+07		4.96256e+07	1.62379e+06	3.56884e+07	1.57419e+06	3.5802e+07	1.14756e+06
2-oxoglutarate dehydrogenase, mitochondrial (EC 1.2.4.2) (2-oxoglutarate dehydrogenase complex component E1) (OGDC-E1) (Alpha-ketoglutarate dehydrogenase)	283	Mitochondrial	FGLEGCEVLIPALK	5.11519e+07		43570983		1.41547e+08		132555862	495834	6.59345e+06	1.00721e+06	9.22527e+06		8.13361e+06		7.64828e+07	821762	3.35868e+06	3.33749e+06	111557861	3.04404e+06	71305659	912285	8.57712e+07	1.18063e+06	1.53252e+07		99456984		4.23163e+07		4.75715e+07
2-oxoglutarate dehydrogenase, mitochondrial (EC 1.2.4.2) (2-oxoglutarate dehydrogenase complex component E1) (OGDC-E1) (Alpha-ketoglutarate dehydrogenase)	566	Mitochondrial	ICEEAFTR	1.30322e+08	858905	1.17064e+08	1.30556e+06	1.52925e+08	474750	1.05553e+08	1.04905e+06	1.71898e+07		3.29137e+06		4.47197e+06	244866	2.08774e+08	1.66492e+06	5.43957e+06	1.01309e+06	1.79081e+08	1.01888e+07	1.38535e+08	3.68606e+06	1.45686e+08	8.73392e+06	5.67327e+07	2.03026e+06	1.85879e+08	11883982	1.07612e+08	1.23651e+06	105192875	982196
2-oxoglutarate dehydrogenase, mitochondrial (EC 1.2.4.2) (2-oxoglutarate dehydrogenase complex component E1) (OGDC-E1) (Alpha-ketoglutarate dehydrogenase)	904	Mitochondrial	LLFCTGK	2.19308e+07	1.91767e+06	1.64623e+08	1.4535e+06	1.86038e+08	994831	1.22357e+08	1.43854e+06	23271739	1.73682e+06	1.5407e+06		1.22501e+06		256000000	1.63047e+06	10555217	2.94426e+06	3.38853e+08	1.38442e+07	1.50283e+08	6.75862e+06	1.60354e+08	5.98638e+06	6.54233e+06	856380	2.45196e+08	1.22014e+06	2.22282e+07	1.10802e+06	9.99581e+07	337128
2-oxoglutarate dehydrogenase, mitochondrial (EC 1.2.4.2) (2-oxoglutarate dehydrogenase complex component E1) (OGDC-E1) (Alpha-ketoglutarate dehydrogenase)	604	Mitochondrial	SMTCPSTGLEEDVLFHIGK	1.21079e+08	5.81034e+07	9.22215e+07	3.81338e+07	8.60534e+07	2.29278e+07	3.87354e+07	1.75625e+07	2.46396e+07	534001	7.95154e+06		6.61753e+06	356300	1.46183e+08	2.9203e+07	1.34873e+07	2.16456e+06	175592611	1.39656e+07	1.22164e+08	4.70773e+07	1.26959e+08	4.70417e+07	5.88897e+07	900818	2.58906e+08	7.08766e+06	1.42231e+08	813891	1.33083e+08	8.34601e+06
2-oxoglutarate dehydrogenase, mitochondrial (EC 1.2.4.2) (2-oxoglutarate dehydrogenase complex component E1) (OGDC-E1) (Alpha-ketoglutarate dehydrogenase)	487	Mitochondrial	VVNAPIFHVNSDDPEAVMYVCK	5.71711e+07	1.13071e+06	47966185	2.54729e+06	4.13082e+07	488638	2.83457e+07	1.45146e+06	9.15862e+06	1.18958e+06	6.51312e+06	278626	6609072		7.8795e+07	1025956	4.67798e+06	1.33502e+06	97045855	1.90858e+07	6.29865e+07	1.13503e+07	4.84924e+07	8.38746e+06	1.57206e+07	463911	7.09495e+07	2.89354e+06	2.50232e+07	464222	3.41787e+07	2.20371e+06
2-oxoglutarate dehydrogenase, mitochondrial (EC 1.2.4.2) (2-oxoglutarate dehydrogenase complex component E1) (OGDC-E1) (Alpha-ketoglutarate dehydrogenase)	956	Mitochondrial	YPNAELAWCQEEHK	544031																			645287	439214					242751	4.54646e+06		2.29627e+06	130537	1.5374e+06
2-oxoisovalerate dehydrogenase subunit beta, mitochondrial (EC 1.2.4.4) (Branched-chain alpha-keto acid dehydrogenase E1 component beta chain) (BCKDE1B) (BCKDH E1-beta)	380	Mitochondrial	CYDALR	1.70619e+06		2.09291e+06				556599		311463		198979		630377		3.69404e+06		458087				1.26839e+06		2.34636e+06		841039		3.15446e+06	884212	1.97501e+06		2.07947e+06
2-oxoisovalerate dehydrogenase subunit beta, mitochondrial (EC 1.2.4.4) (Branched-chain alpha-keto acid dehydrogenase E1 component beta chain) (BCKDE1B) (BCKDH E1-beta)	226	Mitochondrial	GLLLSCIEDK	4932878		5.38489e+06		12577533		11840748		242285		520404				4.10021e+06		298593		1.32759e+06		2867574		4.37932e+06		1.15515e+06		22916803	326928	2.86593e+06		14536512
2-oxoisovalerate dehydrogenase subunit beta, mitochondrial (EC 1.2.4.4) (Branched-chain alpha-keto acid dehydrogenase E1 component beta chain) (BCKDE1B) (BCKDH E1-beta)	297	Mitochondrial	LGVSCEVIDLR	2.73227e+06		940491		8.94607e+06		11378763				363237		258480		2587634				3.5655e+06		2.60876e+06		2.64389e+06						1.74589e+06		1044310
2-oxoisovalerate dehydrogenase subunit beta, mitochondrial (EC 1.2.4.4) (Branched-chain alpha-keto acid dehydrogenase E1 component beta chain) (BCKDE1B) (BCKDH E1-beta)	347	Mitochondrial	LLISHEAPLTGGFASEISSTVQEECFLNLEAPISR	1.15165e+06		849773		1.90593e+06		2.07897e+06		196820				345396						485583		907315				786542		2229309		1.82818e+06		1124382
2-oxoisovalerate dehydrogenase subunit beta, mitochondrial (EC 1.2.4.4) (Branched-chain alpha-keto acid dehydrogenase E1 component beta chain) (BCKDE1B) (BCKDH E1-beta)	233	Mitochondrial	NPCIFFEPK	4.08306e+06		3.92418e+06	324256	14910224		13357895		164999	230914			223421		4.8649e+06				2.17313e+06		3.60199e+06	334542	7.65156e+06	346780			2216804	277269	2.80123e+06	551213	2.24548e+06	246924
2-oxoisovalerate dehydrogenase subunit beta, mitochondrial (EC 1.2.4.4) (Branched-chain alpha-keto acid dehydrogenase E1 component beta chain) (BCKDE1B) (BCKDH E1-beta)	175	Mitochondrial	SGDLFNCGSLTIR	1.54931e+06				9.82913e+06		8.5196e+06		350629		653028		672245		3.49184e+06		293368		3.23241e+06		3.20263e+06	322635	1.77667e+06		1027227		1210612		1.26398e+06	1.67146e+06	2415470
39S ribosomal protein L10, mitochondrial (L10mt) (MRP-L10)	180	Mitochondrial	SVPFLPLLGGCVDDTILSR	1.52613e+06		1.50666e+06		1.05582e+06		893971								990090				306781		726599		548210
39S ribosomal protein L1, mitochondrial (L1mt) (MRP-L1)	284	Mitochondrial	IATLDMPSDQIAANLQAVINEVCK	979248		838242		803072		873531						504110		254078				351529		410511		79929.7					169159	150312	1.32541e+06		1.54064e+06
3-hydroxyacyl-CoA dehydrogenase type-2 (EC 1.1.1.35) (17-beta-hydroxysteroid dehydrogenase 10) (17-beta-HSD 10) (EC 1.1.1.51) (3-hydroxy-2-methylbutyryl-CoA dehydrogenase) (EC 1.1.1.178) (3-hydroxyacyl-CoA dehydrogenase type II) (Endoplasmic reticulum-associated amyloid beta-peptide-binding protein) (Mitochondrial ribonuclease P protein 2) (Mitochondrial RNase P protein 2) (Type II HADH)	91	Mitochondrial	IDVAVNCAGIAVAIK	2.15083e+06		1.7218e+06		3.78805e+06		5.27554e+06		281202		265878		423498		3.82101e+06				2.67393e+06		3.23458e+06		3.29716e+06		1533434		4.45628e+06		1.8161e+06		1.25063e+06
3-hydroxyacyl-CoA dehydrogenase type-2 (EC 1.1.1.35) (17-beta-hydroxysteroid dehydrogenase 10) (17-beta-HSD 10) (EC 1.1.1.51) (3-hydroxy-2-methylbutyryl-CoA dehydrogenase) (EC 1.1.1.178) (3-hydroxyacyl-CoA dehydrogenase type II) (Endoplasmic reticulum-associated amyloid beta-peptide-binding protein) (Mitochondrial ribonuclease P protein 2) (Mitochondrial RNase P protein 2) (Type II HADH)	58	Mitochondrial	LGESCIFAPANVTSEK	2.06714e+07		1.8784e+07	350310	1.55559e+07	422437	2.48596e+07	175338	3.88675e+06		5.42961e+06		3.74535e+06		3.31694e+06		2.19705e+06			1.67125e+06	1.00104e+06		1.08144e+07	1.25883e+06	2.29008e+07		4.83484e+07	533429	2.1464e+07		2.12818e+07
3-hydroxyisobutyrate dehydrogenase, mitochondrial (HIBADH) (EC 1.1.1.31)	74	Mitochondrial	HGYPLILYDVFPDVCK	2.78435e+06	222560	2.82716e+06		4.12176e+06		4.44711e+06		225446						2.89539e+06		289986		9.50413e+06		4.28546e+06		3.71907e+06		1.87072e+06		5.03535e+06		7.792e+06		1.15043e+07
3-hydroxyisobutyryl-CoA hydrolase, mitochondrial (EC 3.1.2.4) (3-hydroxyisobutyryl-coenzyme A hydrolase) (HIB-CoA hydrolase) (HIBYL-CoA-H)	94	Mitochondrial	AFCAGGDIK	7.21189e+06	603427	6.59785e+06	794340	3.24535e+06	732492	7.20704e+06	563669	376104	183440	763574	234786	634596		1.81027e+06		219251		2.10003e+06	832526	873915		504271		2.25209e+06	424451	10337475	2.26737e+06	8.00882e+06	893509	8.83882e+06	890577
3-hydroxyisobutyryl-CoA hydrolase, mitochondrial (EC 3.1.2.4) (3-hydroxyisobutyryl-coenzyme A hydrolase) (HIB-CoA hydrolase) (HIBYL-CoA-H)	44	Mitochondrial	GCGGVITLNRPK	2.07081e+07		2.03626e+07		37464604		2.06998e+07		2.68439e+06		2.58742e+06		2.61011e+06		31620834		2.05253e+06		31443782	3.54969e+06	2.10111e+07	2.19658e+06	1.49415e+07	2.35929e+06	1.17916e+07		39991933	170899	2.54692e+07		2.46129e+07
3-hydroxyisobutyryl-CoA hydrolase, mitochondrial (EC 3.1.2.4) (3-hydroxyisobutyryl-coenzyme A hydrolase) (HIB-CoA hydrolase) (HIBYL-CoA-H)	270	Mitochondrial	INSCFSANTVEQIIENLR	6.70311e+06		5.76258e+06		1.08112e+07	165576	9.16957e+06		1.00896e+06						7.22898e+06		649070		5.37849e+06		6.12997e+06	104435	9.0438e+06	251004	2.12548e+06		4.34453e+06		7.77438e+06	106369	6.87074e+06
3-hydroxyisobutyryl-CoA hydrolase, mitochondrial (EC 3.1.2.4) (3-hydroxyisobutyryl-coenzyme A hydrolase) (HIB-CoA hydrolase) (HIBYL-CoA-H)	335	Mitochondrial	ITQACMEGHDFHEGVR	8.37396e+06		8.60623e+06	171115	1.85004e+07	1.49762e+06	1.3656e+07		1.25433e+06		1.15899e+06		1.18334e+06		1.82933e+07		1.30968e+06		3.07268e+07	2.11125e+06	1.03187e+07	864671	1.01257e+07	973091	4171924	242303	1.82453e+07	686761	1.22906e+07	906915	1.62405e+07	1.30608e+06
3-ketoacyl-CoA thiolase B, peroxisomal (EC 2.3.1.16) (Acetyl-CoA acyltransferase B) (Beta-ketothiolase B) (Peroxisomal 3-oxoacyl-CoA thiolase B)	381	Mitochondrial	VNPLGGAIALGHPLGCTGAR	3.86706e+06		2.50657e+06		5.90223e+06		5.56799e+06		267722		363507		566132	1.34406e+06	8.07087e+06		276721		9.26875e+06	1.25199e+06	4.55189e+06	340349	5.4847e+06	1.11458e+06	1.29336e+06		6.06471e+06		4.23371e+06		5.69855e+06
3-ketoacyl-CoA thiolase, mitochondrial (EC 2.3.1.16) (Acetyl-CoA acyltransferase) (Beta-ketothiolase) (Mitochondrial 3-oxoacyl-CoA thiolase)	116 128	Mitochondrial	DAEVVLCGGTESMSQSPYCVR	8.81837e+06		5.81742e+06		6.90942e+06		5241909								2.05931e+06						2.29956e+06				1.20264e+06		7.37362e+06		4.51232e+06		5.05388e+06
3-ketoacyl-CoA thiolase, mitochondrial (EC 2.3.1.16) (Acetyl-CoA acyltransferase) (Beta-ketothiolase) (Mitochondrial 3-oxoacyl-CoA thiolase)	179	Mitochondrial	EDCDR	1.48304e+08	855210	1.42331e+08	1.12329e+06	226996576	507157	1.22805e+08		1.00972e+07	174545	1.25651e+07		1.60827e+07		2.21323e+08	1.53271e+06	4.2988e+06	736425	1.74721e+08	8.79344e+06	1.78409e+08	1.10381e+07	1.58642e+08	9.82655e+06	6.69441e+07		3.76088e+08	415477	2.53522e+08		2.63489e+08	374062
3-ketoacyl-CoA thiolase, mitochondrial (EC 2.3.1.16) (Acetyl-CoA acyltransferase) (Beta-ketothiolase) (Mitochondrial 3-oxoacyl-CoA thiolase)	92 103 107	Mitochondrial	LCGSGFQSIVSGCQEICSK	5.67489e+07	1.43359e+06	2.84034e+07	2.3053e+06	1.87968e+07		1.13499e+07		537474		446686				2.53908e+07	659356	371194		2.56197e+07	10218275	2.18853e+07	2.35935e+06	1.75698e+07	2860823			1.90432e+07	3.86927e+06		236824	1.42511e+07	977843
3-ketoacyl-CoA thiolase, mitochondrial (EC 2.3.1.16) (Acetyl-CoA acyltransferase) (Beta-ketothiolase) (Mitochondrial 3-oxoacyl-CoA thiolase)	287	Mitochondrial	VVGYFVSGCDPTIMGIGPVPAINGALK	2.18391e+08	2.0595e+06	1.88311e+08	1.04458e+06	1.26761e+08	221251	1.07986e+08	301720	1.63661e+07	2.75074e+06	2.5953e+07	214285	6.81085e+07	569334	1.66202e+08	686632	1.07707e+07	1.40614e+07	3.4753e+08	2.39332e+07	2.29123e+08	1.83109e+07	1.57122e+08	5.39665e+06	6.30549e+07		2.87138e+08	1.11282e+07	2.37417e+08	761362	2.59732e+08	1.39715e+06
3-oxoacyl-[acyl-carrier-protein] synthase, mitochondrial (EC 2.3.1.41) (Beta-ketoacyl-ACP synthase)	264	Mitochondrial	LACRPFHPER	2.27981e+06	631100	3.05459e+06	270671	4.52438e+06	385381	2.52602e+06		241734		199477		268865		5.59218e+06	846400	240350				2.75933e+06	413919	2.93168e+06	649336	1.20928e+06		6289654	657583	2.61738e+06	394797	3703172	543703
3-oxoacyl-[acyl-carrier-protein] synthase, mitochondrial (EC 2.3.1.41) (Beta-ketoacyl-ACP synthase)	86	Mitochondrial	NIPCSVAAYVPR	3.7848e+06	368677	2.92476e+06	181803	6.16658e+06	2187432	3370728		369844	244524			181766		5.9078e+06	305855			6.18564e+06	2.25957e+06	4.73206e+06	1.4366e+06	5.50984e+06		887114		2.19272e+06		1082001		2.16041e+06	4.4378e+06
40S ribosomal protein S11	131		DVQIGDIVTVGECRPLSK	572868				2.73919e+06		1.04094e+06								2.20652e+06				4.40929e+06		1.59319e+06		3.15391e+06		287058		4.90165e+06		1.62646e+06		1.09011e+06
40S ribosomal protein S11	116		NMSVHLSPCFR			501351		3.05091e+06		3.16256e+06						411250		2.73708e+06		442907		6.36921e+06	558655	2.90766e+06	173194	4.35725e+06	596782			1.46792e+06		420234		692861
40S ribosomal protein S17	35		VCEEIAIIPSK	564931		949064		1.96851e+06		502711				196854								2.18666e+06	454737	698559		408625		532705	188251	3424327		2.01573e+06		4.07447e+06
40S ribosomal protein S21	56		TYGICGAIR	1.42661e+06	41005913	874882	33489054	4.56156e+06	46682881	2.81031e+06	49450014		10409339			230316	836998	2.5093e+06	61257950	160661	3999696	2.27577e+06	29418997	1.98462e+06	42752533	2.97733e+06	53818581	475664	37792910	3.22097e+06	123000000	2.43424e+06	42643817	4.14471e+06	66293931
40S ribosomal protein S2 (40S ribosomal protein S4) (Protein LLRep3)	188		CGSVLVR	1.04302e+06		1.20071e+06		4.31608e+06		9.58069e+06				375543		185515		1.22208e+06	1.2291e+06					465637		907311				1.3681e+06	1.32257e+06	630225		1.25483e+06
40S ribosomal protein S2 (40S ribosomal protein S4) (Protein LLRep3)	229		GCTATLGNFAK	5.18691e+06	1.28848e+06	4009832	261222	8.38516e+06	1.8101e+06	5.30009e+06	1.28151e+06	8.06244e+06		308713			428802	11065370	2.56843e+06	2.46689e+06		10700422	1.74597e+06	7.43962e+06	895836	6.99991e+06	1.00619e+06			10608841		8.10842e+06		7.29682e+06
40S ribosomal protein S2 (40S ribosomal protein S4) (Protein LLRep3)	222		LLMMAGIDDCYTSAR		280900	372330	1.52191e+06	5.74477e+06	447500	4.22515e+06		334144							351141	197026		1.29466e+06	4.72896e+06	2.70494e+06	2.31955e+06	2.50202e+06	4282101		404253			331245	844017	331891
40S ribosomal protein S27	77		LTEGCSFR	8.03484e+06		7.03289e+06	320326	1.63318e+06		333761		974645		316126		438296		24482341	505370	334265		3.17252e+06		11834624	1.55312e+06	12660670	1.47117e+06	4.16955e+06	708899	18226253		4.74734e+06		6.32182e+06	923159
40S ribosomal protein S3a (Protein TU-11)	201		ACQSIYPLHDVFVR	8.70319e+06		7.92915e+06		5.51529e+06		3.51171e+06		562651						9.53731e+06				12403283	1.88855e+06	7.21939e+06	411044	7.01978e+06		3.90929e+06	1.15345e+06	16338516		10458359		9.31526e+06	616031
40S ribosomal protein S3a (Protein TU-11)	139		LFCVGFTK	18372595		11607478		16589733		13658880		7444670		8.15675e+06		9.15871e+06		32774929		4.65556e+06		59014111		19469790		15094736				73936478		39060588		35370963
40S ribosomal protein S3a (Protein TU-11)	96		NCLTNFHGMDLTR	1.44706e+06	1.08696e+06	1470779	591317	3559026	1517325	2.164e+06	1.30582e+06	190049		195614		522194		2.70598e+06	4.39202e+06			7105317	2.25291e+06	2.76812e+06	2.12583e+06	2.86232e+06	1.99757e+06	951898		6.51374e+06		3.48143e+06		4.28653e+06	259864
40S ribosomal protein S5 [Cleaved into: 40S ribosomal protein S5, N-terminally processed]	66		AQCPIVER	259727		430242		1.04032e+06		824915								2.63398e+06					428019	604282	401763	857635	555461			801730		420376		448433
40S ribosomal protein SA (37 kDa laminin receptor precursor) (37LRP) (37 kDa oncofetal antigen) (37/67 kDa laminin receptor) (LRP/LR) (67 kDa laminin receptor) (67LR) (Laminin receptor 1) (LamR) (Laminin-binding protein precursor p40) (LBP/p40) (OFA/iLRP)	148		ADHQPLTEASYVNLPTIALCNTDSPLR	4.14181e+06	1.85582e+06	3.75475e+06	1.95787e+06	3312887	2.2509e+06	3199006	2.34567e+06	477552	390272	457210	228129	1.05103e+06	420616	3.49342e+06	1.88964e+06	340592		4.28588e+06		3.70841e+06	2.33416e+06	4.12019e+06	2.68149e+06	1.58472e+06	188042	4.70773e+06	631056	2.1163e+06	3.44536e+06	3.14694e+06	2.66187e+06
40S ribosomal protein SA (37 kDa laminin receptor precursor) (37LRP) (37 kDa oncofetal antigen) (37/67 kDa laminin receptor) (LRP/LR) (67 kDa laminin receptor) (67LR) (Laminin receptor 1) (LamR) (Laminin-binding protein precursor p40) (LBP/p40) (OFA/iLRP)	163		YVDIAIPCNNK			523267								572895		1.4519e+06		6.91705e+06	871260			6.75749e+06	1.20866e+06	3.27441e+06		4.25645e+06	612571	1.43833e+06	598498	6.88604e+06	1.56469e+06	2.24521e+06	357472	2.51572e+06	250707
5'-AMP-activated protein kinase catalytic subunit alpha-2 (AMPK subunit alpha-2) (EC 2.7.11.1) (Acetyl-CoA carboxylase kinase) (ACACA kinase) (EC 2.7.11.27) (Hydroxymethylglutaryl-CoA reductase kinase) (HMGCR kinase) (EC 2.7.11.31)	490		SCSAAGLHR								192208																	590313				717085		839024	426821
5'-AMP-activated protein kinase subunit gamma-1 (AMPK gamma1) (AMPK subunit gamma-1) (AMPKg)	130		EVYLQDSFKPLVCISPNASLFDAVSSLIR																			607166		140120				177313		1369128		785368		751920
60 kDa heat shock protein, mitochondrial (60 kDa chaperonin) (Chaperonin 60) (CPN60) (HSP-65) (Heat shock protein 60) (HSP-60) (Hsp60) (Mitochondrial matrix protein P1)	442	Mitochondrial	AAVEEGIVLGGGCALLR	84623924	2.6875e+06	64539856	1.92827e+06	1.28254e+08	2.74778e+06	107993799	1.76374e+06	4.25768e+06	250498	8.89135e+06	358299	1.27978e+07	223596	62618375	2.03402e+06	4.42496e+06	721282	90897684	2.28217e+07	6.07712e+07	2.25051e+07	7.08438e+07	2.64083e+07	1.43423e+07		4.40989e+07	370200	48038904	335953	60510938
60 kDa heat shock protein, mitochondrial (60 kDa chaperonin) (Chaperonin 60) (CPN60) (HSP-65) (Heat shock protein 60) (HSP-60) (Hsp60) (Mitochondrial matrix protein P1)	237	Mitochondrial	CEFQDAYVLLSEK	1.49761e+08	906030	1.25485e+08	1.7258e+06	2.22052e+08	598554	1.82739e+08	1.30743e+06	9.67348e+07		2.08109e+07	1.54115e+06	39432099	6.9512e+06	111138421	1.49812e+06	1.76843e+07	657289	2.43457e+08	1.76909e+07	1.5358e+08	1.67224e+07	163158305	1.42569e+07	4.46283e+07		1.39954e+08	3.58884e+06	1.79242e+08	1.39823e+06	1.65277e+08	1.20747e+06
60 kDa heat shock protein, mitochondrial (60 kDa chaperonin) (Chaperonin 60) (CPN60) (HSP-65) (Heat shock protein 60) (HSP-60) (Hsp60) (Mitochondrial matrix protein P1)	447	Mitochondrial	CIPALDSLKPANEDQK	25306702	288886	28338792		1.62117e+07		37961235		1.32691e+07	1.40179e+06	1.36718e+07		2.97604e+07	353939	62088347	1.81494e+06	1.15616e+07	9.90073e+06	165049079	1.7568e+07	91904603	1.5858e+07	96084692	1.91014e+07	4.60521e+07		1.46158e+08	445295	109388350	171434	89494043	504503
60S acidic ribosomal protein P0 (60S ribosomal protein L10E)	226	Mitochondrial	NVASVCLQIGYPTVASVPHSIINGYK	557306		609090		1.90631e+06		1.85557e+06		955787						1.25593e+06				2.14787e+06		3.17774e+06		1.78529e+06	718852	772868		1553230		1.70789e+06		1.14898e+06
60S ribosomal protein L10a (CSA-19) (Neural precursor cell expressed developmentally down-regulated protein 6) (NEDD-6)	164	Mitochondrial	VLCLAVAVGHVK																									199448				459164		1.05362e+06	188162
60S ribosomal protein L10-like	105		MLSCAGADR	834982	741703	290518	1.42049e+06	239034	728492		650808							2.34016e+06	1.87129e+06				325783	312063		611984		118897	384031	780709	1.58089e+06	836976	185858	1.02563e+06	609630
60S ribosomal protein L10-like	49		VDEFPLCGHMVSDEYEQLSSEALEAAR							1.02844e+06				165711		286494							371744									1.33512e+06
60S ribosomal protein L12	17		CTGGEVGATSALAPK	1.52319e+06		1.32105e+06		4128892		2.54403e+06				234277		483540		3.68586e+06				2.95445e+06	416847	1.67336e+06	165957	2.11361e+06		567857		3.67312e+06		1.30921e+06		1.84999e+06
60S ribosomal protein L12	162		HPHDIIDDINSGAVECPA	4.60982e+06	3.15638e+06	5.23663e+06	3.14483e+06	6.98481e+06	480031	4.1035e+06	761148	533855	200693	256725		855942		5.71754e+06	3.17463e+06	481698		7.35096e+06	4.80023e+06	5840528	3.32292e+06	4.96046e+06	2832214	1.61139e+06	2.21876e+06	5.50683e+06	1.08184e+07	5.38592e+06	2.25144e+06	6.16264e+06	4.03339e+06
60S ribosomal protein L13a (Transplantation antigen P198) (Tum-P198 antigen)	38		CEGINISGNFYR	1.626e+06	401681	1.59789e+06		3.22346e+06	309348	2875582		368739	274541	154135		949686		5.40823e+06	571352			6.35002e+06	913686	2.16222e+06		2780393			764451	4.31246e+06	1.85433e+06			1.46665e+06
60S ribosomal protein L14	42		ALVDGPCTR	2.38007e+06		1.40376e+06		4.67517e+06	490005					370550		365487		9.75228e+06			312839	589238	481365	4.65842e+06	947252	5.35577e+06	989130	661714		5.72307e+06		3.45747e+06		5.12594e+06
60S ribosomal protein L14	54		CMQLTDFILK	2.92388e+06	192634	3.88821e+06		12119730		14514596		760574	656840	673837		1.99038e+06			681072	542294	337390	9.81888e+06	1.59999e+06	8.2114e+06	636057	9.57186e+06				5.20576e+06	292363	4.55933e+06		7.77281e+06
60S ribosomal protein L18a	22		CHTPPLYR	4328414		7599660		1.40373e+07		9.64275e+06				489139		1.1536e+06		2.0334e+07		261283		3.21919e+06		8.0878e+06	1.17547e+06	1.06298e+07	1.11179e+06	2.39923e+06		1.192e+07		6.08844e+06		7.26494e+06
60S ribosomal protein L22 (Heparin-binding protein HBp15)	25		FTLDCTHPVEDGIMDAANFEQFLQER	1.63228e+06	400166	1.36017e+06	231795	703122		1.22013e+06		370745				1.011e+06		207202				2.38099e+06		1.36333e+06	135213	1775892	171981			3.82827e+06	151810	2642071	260642	4.29063e+06
60S ribosomal protein L36	48		EVCGFAPYER	219356	2.08118e+06	227243	2.72962e+06	644498	5.58381e+06	539819	4.44607e+06					355060		312280	3.75493e+06			1394390	5.69025e+06	173538	4.31916e+06		2.60835e+06	126867	880289	277329	1.99168e+06	312327	4.25214e+06	334134	5374116
60S ribosomal protein L3 (J1 protein)	114	Mitochondrial	TVFAEHISDECK					8.61619e+06	721354		593605	2.09949e+06						20404523				51836872		26481910		24372237	263177	3622458		33675621		9.85026e+06		20052128
60S ribosomal protein L4	208		GPCIIYNEDNGIIK	1.49123e+06		1.9838e+06		986940		1.71131e+06								2.62191e+06				1.26626e+06				1.09192e+06						548380		289405
60S ribosomal protein L4	96		SGQGAFGNMCR					1.10707e+06		2.38227e+06									180247										162886		320188				96920.4
60S ribosomal protein L4	125		YAICSALAASALPALVMSK	2.14836e+06	1.49468e+06	2.87377e+06	2.06031e+06		206977	2.39039e+06			360642	218825		567910	393312	3.98101e+06	2.37646e+06			5.54918e+06	6.36101e+06	1.91047e+06		2.01707e+06		4.77234e+06	1.01619e+06	652992	3.97881e+06	863665	474713	4.93142e+06	1.07985e+06
60S ribosomal protein L9	74		TICSHVQNMIK					1.93189e+06		1045693		65682.1		135744		138857		2.9609e+06				5.34681e+06	368086	2.36676e+06		2965979				2.3115e+06		771114		1.11422e+06
6-phosphofructokinase, liver type (EC 2.7.1.11) (Phosphofructo-1-kinase isozyme B) (PFK-B) (Phosphofructokinase 1) (Phosphohexokinase)	114		LAAAYNLLQHGITNLCVIGGDGSLTGANIFR	167382																		1.09839e+06		222447				765791		2.59784e+06		1.23116e+06	167832	1.43748e+06
6-phosphofructokinase, liver type (EC 2.7.1.11) (Phosphofructo-1-kinase isozyme B) (PFK-B) (Phosphofructokinase 1) (Phosphohexokinase)	351		LPLMECVQVTK	62778590	190653	37207242		2.58872e+07		11993661				564671		333620	489329	83251265				65884473	5.3501e+06	18264629	630377	42674623	2.38871e+06	1.21966e+07		30241318		1.49638e+07		6.20425e+06
6-phosphofructokinase, liver type (EC 2.7.1.11) (Phosphofructo-1-kinase isozyme B) (PFK-B) (Phosphofructokinase 1) (Phosphohexokinase)	708		VFANAPDSACVIGLR	6360952		7.54871e+06		5495242		3.47413e+06		293627		622672		2.76504e+06		9.73596e+06		1.18406e+06		9.74473e+06		4.27151e+06		5.09618e+06		999300		3.25662e+06		988905		1.40645e+06
6-phosphofructokinase, muscle type (EC 2.7.1.11) (Phosphofructo-1-kinase isozyme A) (PFK-A) (Phosphofructokinase-M) (Phosphofructokinase 1) (Phosphohexokinase)	631		CNENYTTDFIFNLYSEEGK	2.2938e+07		1.88945e+07		1.40243e+07		1.09398e+07	158046	2.93471e+06				647124		1.8736e+07	252576	1.1038e+06	307410	1.88702e+07	710417	1.86481e+07	446083	1.5577e+07		8.10761e+06	661843	1.80562e+07	170254	6.49272e+06	464773	6.03969e+06	284261
6-phosphofructokinase, muscle type (EC 2.7.1.11) (Phosphofructo-1-kinase isozyme A) (PFK-A) (Phosphofructokinase-M) (Phosphofructokinase 1) (Phosphohexokinase)	114		GITNLCVIGGDGSLTGADTFR	31162918	1.78454e+06	29154619	239537	6.9559e+06	1.91373e+06	7.2015e+06		1.61115e+06						32223877	637371	530667		2.14893e+07	1.90987e+06	2.18825e+07	1.17889e+06	1.96031e+07	411809	8.51667e+06	671274	1.35359e+07		6609295	1.03357e+06	9.37348e+06
6-phosphofructokinase, muscle type (EC 2.7.1.11) (Phosphofructo-1-kinase isozyme A) (PFK-A) (Phosphofructokinase-M) (Phosphofructokinase 1) (Phosphohexokinase)	709		IFANTPDSGCVLGMR	5.21173e+07	795045	4.93764e+07	326213	1.29723e+07	873741	1.75104e+07		1.02977e+07	214833	2.36917e+06		2.61668e+06		3.12171e+07	440815	2.23592e+06	270166	2.25941e+07	2.5991e+06	1.15488e+07	958193	9.24786e+06	1.12934e+06	4.30858e+07	190159	68148709	856263	1.03932e+07	617477	1.78799e+07	741038
6-phosphofructokinase, muscle type (EC 2.7.1.11) (Phosphofructo-1-kinase isozyme A) (PFK-A) (Phosphofructokinase-M) (Phosphofructokinase 1) (Phosphohexokinase)	351		LPLMECVQVTK	130904379	716772	86509397		2.98482e+07		23987322		1418764	289730	564671		667240	978658	135934179				131945574	1.07002e+07	36529258	1.26075e+06	57590591	3.0109e+06	2.34308e+07		60302952		2.99694e+07		1.24085e+07
6-phosphofructokinase, muscle type (EC 2.7.1.11) (Phosphofructo-1-kinase isozyme A) (PFK-A) (Phosphofructokinase-M) (Phosphofructokinase 1) (Phosphohexokinase)	334		MGVEAVMALLEGTPDTPACVVSLSGNQAVR	2.82707e+06	1692447	1.7276e+06	6.61401e+06	919090	578994	5.63499e+06		658742										348306	3.08154e+06	782432	1.60497e+06	1.60564e+06	455153	350193	1.64034e+06	703266	3.13874e+06		1.84292e+06		765324
6-phosphofructokinase, muscle type (EC 2.7.1.11) (Phosphofructo-1-kinase isozyme A) (PFK-A) (Phosphofructokinase-M) (Phosphofructokinase 1) (Phosphohexokinase)	519 550 553		QFDELCIPFVVIPATVSNNVPGSDFSIGADTALNTICTTCDR	1.27614e+06		1.09946e+06				161766								940152				784524		1.92761e+06		413402		1.32787e+06		4.72939e+06		336635		453537
6-phosphofructokinase, muscle type (EC 2.7.1.11) (Phosphofructo-1-kinase isozyme A) (PFK-A) (Phosphofructokinase-M) (Phosphofructokinase 1) (Phosphohexokinase)	170		SSYLNIVGLVGSIDNDFCGTDMTIGTDSALHR	8.81473e+06		1.06102e+07		6.22662e+06	165713	5.38225e+06		1.74212e+06				547976		6.35629e+06		560948	472219	6.35367e+06	141231	8.92219e+06	276684	6.7539e+06	190509	8.56988e+06		1.51463e+07		7.60296e+06	257802	9.31361e+06	205537
6-phosphogluconate dehydrogenase, decarboxylating (EC 1.1.1.44)	289		CLSSLK	1.16718e+06		1.89889e+06		3571336		2.49425e+06								3.80992e+06				171740		2.8168e+06		3163968		520764		2.94821e+06		1.09988e+06		1.50225e+06
6-phosphogluconolactonase (6PGL) (EC 3.1.1.31)	33		AASCLEGDR							921473						157341												278638				834101		1153425
6-phosphogluconolactonase (6PGL) (EC 3.1.1.31)	156		QALQGDAVPVFDLLILGVGPDGHTCSLFPDHPLLQER	418778						76104.5						172466						1.17678e+06		993345	179995	586979				1.07685e+06		163029		956144
6-phosphogluconolactonase (6PGL) (EC 3.1.1.31)	78		WTLGFCDER	662515	1.58882e+06	622296	1.91998e+06		493756		476609		294697				342662	926672	994821			1.81118e+06	2.66313e+06					679414	1.47691e+06	1.25129e+06	2.67214e+06	594454	4.77226e+06	1.07457e+06	5.12888e+06
Acetyl-CoA acetyltransferase, mitochondrial (EC 2.3.1.9) (Acetoacetyl-CoA thiolase)	139	Mitochondrial	AIMMASQSLMCGHQDVMVAGGMESMSNVPYVMSR					1.28053e+06		2.31351e+06		1.30861e+06				1.47103e+06				191120								1.35135e+06		2.6814e+06		1.13605e+06		3.39073e+06
Acetyl-CoA acetyltransferase, mitochondrial (EC 2.3.1.9) (Acetoacetyl-CoA thiolase)	193	Mitochondrial	IHMGNCAENTAK	2.14369e+07	3.53203e+06	5.27337e+06	2.81633e+06	1.41854e+07	2.4002e+06	1.07783e+07	2.24005e+06	3800633		521700	241400	379054	576349	1.85777e+07	4.42606e+06	948584	899419	1.07823e+06		1.95245e+07	1.29912e+06	1.81509e+07	720414	1.21429e+07	2.86526e+06	2.13247e+07	4.69285e+06	1.85693e+07	5.70055e+06	1.01432e+07	6.18041e+06
Acetyl-CoA acetyltransferase, mitochondrial (EC 2.3.1.9) (Acetoacetyl-CoA thiolase)	410	Mitochondrial	IVVHMAHALKPGEFGLASICNGGGGASALLIEK	5.82043e+06	2.0354e+06	3.1815e+06	404161	2.39321e+06	895859	836429	2.96625e+07	4.05417e+06		1488537	413631	1.0467e+07	4.56088e+06	6.87827e+06	860043	3.43908e+06	1.38252e+06	3.49979e+07	2323831	2.85744e+07	1.68505e+06	1.69991e+07		1.00771e+07	145515	5.87506e+07	4.91862e+06	6.40009e+07	218129	5.23706e+07
Acetyl-CoA acetyltransferase, mitochondrial (EC 2.3.1.9) (Acetoacetyl-CoA thiolase)	116	Mitochondrial	QATLGAGLPISTPCTTVNK	7.85261e+06		8.17963e+06	433401	2.76419e+07		2.1433e+07	433820	1.24332e+06		631188		1.17817e+06		6.4176e+06		1.30512e+06		7.32998e+06	1.37703e+06	1.21869e+07	2.98348e+06	1.17331e+07	2488405	4.31597e+06		14271105		1.01326e+07		8.57904e+06
Acetyl-CoA acetyltransferase, mitochondrial (EC 2.3.1.9) (Acetoacetyl-CoA thiolase)	116 123	Mitochondrial	QATLGAGLPISTPCTTVNKVCASGMK	5.5776e+06		4.67125e+06								1.28317e+06		2.04065e+06		981457				11628727	1.80323e+06	4.92372e+06	2.31203e+06	2.60902e+06		2053966		25801920		7.08545e+06		10135982
Acetyl-coenzyme A synthetase 2-like, mitochondrial (EC 6.2.1.1) (Acetate--CoA ligase 2) (Acetyl-CoA synthetase 2) (AceCS2) (Acyl-CoA synthetase short-chain family member 1)	144	Mitochondrial	ELLETTCR	2.38534e+07	9.31521e+06	2.26934e+07	8.76456e+06	2.66213e+07	7.66962e+06	1.90309e+07	6.1594e+06	745283	916257	1.45334e+06		1.51676e+06	6.28215e+06	3.20091e+07	1.33569e+07	419131	733027	2.15583e+07	3.91094e+06	2.02158e+07	1.74282e+06	2.12076e+07	1.98534e+06	1.1326e+07	7.45389e+06	3.10436e+07	1.32992e+07	1.54275e+07	5.45855e+06	1.50668e+07	4.9642e+06
Acetyl-coenzyme A synthetase 2-like, mitochondrial (EC 6.2.1.1) (Acetate--CoA ligase 2) (Acetyl-CoA synthetase 2) (AceCS2) (Acyl-CoA synthetase short-chain family member 1)	235	Mitochondrial	SCPTVQHVLVAHR	3.48159e+07	1.10417e+06	3.33342e+07	886504	1.96375e+07		2.14506e+07	798662	5577372	483673	1.75461e+06		1.12102e+06		1.13903e+07		1.0863e+06	601811	85152419	7.70961e+06	1.1286e+07	1.39374e+06	1.05351e+07	1.20952e+06	2.43436e+07		1.2668e+08		5.52543e+07		5.00001e+07	1.04826e+06
Acetyl-coenzyme A synthetase 2-like, mitochondrial (EC 6.2.1.1) (Acetate--CoA ligase 2) (Acetyl-CoA synthetase 2) (AceCS2) (Acyl-CoA synthetase short-chain family member 1)	178	Mitochondrial	VAIYMPVSPLAVAAMLACAR	679162	1.19652e+06	735331	338247	101311			586723	417251	1040254	408684		1.66108e+06	1.54348e+06	185728			618027	6.14525e+06	716160	1.20932e+06		899375	357547	3.05199e+06	4.33209e+06	1.61626e+07	3.46839e+06	8.59349e+06	4.14699e+06	1.31807e+07	4.55054e+06
Acidic leucine-rich nuclear phosphoprotein 32 family member A (Acidic nuclear phosphoprotein pp32) (Leucine-rich acidic nuclear protein) (LANP) (Potent heat-stable protein phosphatase 2A inhibitor I1PP2A)	27		ELVLDNCK	1.87327e+06	4.64227e+06	1.94115e+06	1.88494e+06	2.41312e+06		445528								2.22958e+06				1.60047e+06		1.29147e+06	5.25248e+06	1.93902e+06	352355			3.09834e+06	4.5185e+06	1.04227e+06		1.81869e+06
Acidic leucine-rich nuclear phosphoprotein 32 family member A (Acidic nuclear phosphoprotein pp32) (Leucine-rich acidic nuclear protein) (LANP) (Potent heat-stable protein phosphatase 2A inhibitor I1PP2A)	123		SLDLFNCEVTNLNAYR	526130	371578		334848	1.47915e+06								274864	214692	1.43163e+06	448125		276601				468736			274741		762818	814388	693160	721106		221419
Acidic leucine-rich nuclear phosphoprotein 32 family member B (Proliferation-related acidic leucine-rich protein PAL31)	27		ELVLDNCK	936637	1.43251e+06	986742	622806	1.20656e+06		222764								1.11479e+06				800233		638928	2.62624e+06	987634	176177			1.53607e+06		521136		909343
Acidic leucine-rich nuclear phosphoprotein 32 family member B (Proliferation-related acidic leucine-rich protein PAL31)	123		SLDLFGCEVTNR		4.14943e+06	621475	3.12622e+06		857095	315911		185896	402373			254379	442034	323586	1.42253e+06			722207	6.9536e+06		1.09018e+06	647011	636065	385838	852209	1.10726e+06	798424	483384	1.54694e+06	232411
Acidic leucine-rich nuclear phosphoprotein 32 family member E (Cerebellar postnatal development protein 1) (LANP-like protein) (LANP-L)	123		SLDLFNCEITNLEDYR	1.00218e+06	363305			688753		279379						235733		1.01874e+06				2.00831e+06	3.50501e+06		230738	326102		280171		1.47904e+06	506365	508454	154812	409124
Aconitate hydratase, mitochondrial (Aconitase) (EC 4.2.1.3) (Citrate hydro-lyase)	410	Mitochondrial	CK	96706857	1.04283e+06	7.34116e+07	1051978	37154371		26166800	490945	694658		2.41298e+07	227749	3.7166e+07	369938	63794664	2.05511e+06	587758		88299748	8.80237e+06	26921704	4.52745e+06	2.02963e+07	2.68694e+06	1.34652e+07		162933231	659833	43648188		4.68061e+07
Aconitate hydratase, mitochondrial (Aconitase) (EC 4.2.1.3) (Citrate hydro-lyase)	592	Mitochondrial	CTTDHISAAGPWLK	1.67564e+06		974255				668707		557750		1477288		1.62566e+06				585791			596634			5.79903e+06		6.66062e+07		464194965	2.66191e+06	126018710	124247	87808817
Aconitate hydratase, mitochondrial (Aconitase) (EC 4.2.1.3) (Citrate hydro-lyase)	740	Mitochondrial	CVIK																									3142717		17140981		7.17019e+06		7.72652e+06
Aconitate hydratase, mitochondrial (Aconitase) (EC 4.2.1.3) (Citrate hydro-lyase)	448 451	Mitochondrial	DVGGIVLANACGPCIGQWDR	751225				427070		778499				562769		590655		418163				5.37619e+06				620242				8.80121e+06	461671	7.30099e+06		3.79182e+06	250422
Aconitate hydratase, mitochondrial (Aconitase) (EC 4.2.1.3) (Citrate hydro-lyase)	277 284	Mitochondrial	GGTGAIVEYHGPGVDSISCTGMATICNMGAEIGATTSVFPYNHR	4.75397e+06		2.75901e+06	764037	17001071	21581565	14775197	26653732	2461953	3.06694e+06	318338		1.20284e+06	3.48665e+06	5.60625e+06		1.02233e+06	3.25376e+06	8587962	1.66386e+06	1.28175e+07	3.34176e+06	1.23635e+07	2.90288e+06	4.17437e+06	623349	1.1207e+07		1.23888e+07	239731	1.14902e+07	661859
Aconitate hydratase, mitochondrial (Aconitase) (EC 4.2.1.3) (Citrate hydro-lyase)	126	Mitochondrial	VAVPSTIHCDHLIEAQVGGEK	3.59123e+08	2.37527e+06	362969914	4.8243e+06	7.97888e+08	1.10389e+06	5.36136e+08	1.05668e+06	7.41322e+07	2.06163e+06	2.51836e+07	375425	1.80274e+07		7.3537e+08	8.49153e+06	2.40031e+07	4.95342e+06	1.02583e+09	72259584	7.17213e+08	7.58349e+07	7.37422e+08	7.32555e+07	1.28443e+08		6.94343e+08		3.78367e+08	501066	4.3337e+08	268986
Aconitate hydratase, mitochondrial (Aconitase) (EC 4.2.1.3) (Citrate hydro-lyase)	385	Mitochondrial	VGLIGSCTNSSYEDMGR	24519823		2.36946e+07	242321	216717458	1.02696e+06	2.36157e+08	1.33974e+06	3.69263e+06		8.43137e+06	162412	3.69303e+06		3.08043e+07	407306	3.19233e+06		1.74847e+07	925252	2.44451e+07	3.85625e+06	3.7578e+07	3.79993e+06	4.3731e+06		1.99717e+07		1.37848e+07		1.59696e+07	137287
Actin-binding LIM protein 1 (abLIM-1) (Actin-binding LIM protein family member 1)	285 288		CEACHQFITGK	1009564	231202		314897	1703145	647639	2062306	265823											8.71301e+06	3.73135e+06	766146	1.06591e+06	723395	681606	247737	673483	2.47229e+06	3.45207e+06	311256	469224	240723	749411
Actin-binding LIM protein 1 (abLIM-1) (Actin-binding LIM protein family member 1)	158 161		CHGCGEFVEGEVVTALGK	4.27518e+06	296348	3767874		3.697e+06		2.93682e+06		656464				291466	273410	3.14962e+06		301357		7303322		5.52045e+06	2.28422e+06	5.77461e+06	2492624	3.25221e+06	172684	9158757		5.35067e+06		5.49138e+06
Actin-binding LIM protein 1 (abLIM-1) (Actin-binding LIM protein family member 1)	222 226 229		EASCSSNCAGCGR	493258		238396		581740		202373								165038						546860		357069	187285			338796		287112		318954
Actin-binding LIM protein 1 (abLIM-1) (Actin-binding LIM protein family member 1)	308		HYHPSCAR					1.74083e+06																1.27744e+06	742749	1.00268e+06	491030			2104079
Actin-related protein 10 (Actin-related protein 11)	291		SVATLILDSLLQCPIDTR																											254032		267055	637942		220124
Actin-related protein 2/3 complex subunit 1A (SOP2-like protein) (Sid 329)	70		IVTCGADR													561709												828198		2.03922e+06		1.01523e+06		1.92738e+06
Actin-related protein 2/3 complex subunit 5-like protein (Arp2/3 complex 16 kDa subunit 2) (ARC16-2)	42		FVDEHEEAAAAAGEPGPDPCEVDGLLR	5.73933e+06		6.94026e+06		3.38057e+06		1.79224e+06		434722		392766		412071		4.93365e+06				12298152	629006	5.54677e+06	444806	7.04791e+06	932038	6.72454e+06		21029649		8.96842e+06		14271526
Actin-related protein 3 (Actin-like protein 3)	34		LGYAGNTEPQFIIPSCIAIK					1418196		2.41382e+06												447980				388498		667749				1.14846e+06		2.05634e+06	288109
Actin-related protein 3 (Actin-like protein 3)	189		TLTGTVIDSGDGVTHVIPVAEGYVIGSCIK	3.18202e+06		1.75855e+06		1.6987e+06		1.57457e+06		345672		184145		375524		3.2038e+06		173029		3.61473e+06	476235	2.27339e+06		2.99521e+06		612440		3.05132e+06		1.75766e+06		3.91133e+06
Actin-related protein 3 (Actin-like protein 3)	235		YSYVCPDLVK	14905883	1847264	13700983		13812289		13620480	481475	3.56269e+06		268089		706928		13764888		1.53371e+06		8.77636e+06		7.69305e+06		9.68378e+06	23709503	7.32439e+06	3752981	13791117		20876979		15929369
Acyl carrier protein, mitochondrial (ACP) (CI-SDAP) (NADH-ubiquinone oxidoreductase 9.6 kDa subunit)	140	Mitochondrial	LMCPQEIVDYIADK	9.7135e+06	1.66954e+06	9.8097e+06	2.22646e+06	1.50402e+07	2.0969e+06	1.41004e+07	2.52994e+06	2.1533e+06	856506			3.1313e+06		8.04564e+06	417358	1.85187e+06	756580	1.3066e+07	1.15029e+07	1.6208e+07	6508479	1.86997e+07	8.52056e+06	9.74579e+06	984738	3.83813e+07	6.78745e+06	2.40651e+07	2.50283e+06	4.06705e+07	2.29856e+06
Acyl-CoA dehydrogenase family member 9, mitochondrial (ACAD-9) (EC 1.3.99.-)	617	Mitochondrial	AYICAHPLDR	1.45044e+07		1.3804e+07		1.5756e+07		9.24587e+06		1.98829e+06		380268		182904		1.82561e+07		400365		26061466	4.2144e+06	1.25986e+07	826082	1.25251e+07	191838	9.88945e+06	1.12941e+06	44259754		1.12837e+07		15440242
Acyl-CoA dehydrogenase family member 9, mitochondrial (ACAD-9) (EC 1.3.99.-)	275	Mitochondrial	GSNTCEVHFENTR	6.68535e+06	498734	6.66978e+06	192924	2.18378e+06		647260		1.30415e+06	248237			296763	259755	20539986	2.44342e+06	341247	197480	1.26891e+07	4.87291e+06	1.05555e+07	2.26306e+06	11600178	1.41953e+06	4.79872e+06	270420	1.80348e+07	3.05409e+06	4.90733e+06	2.10198e+06	7.41015e+06	3.7151e+06
Acyl-CoA dehydrogenase family member 9, mitochondrial (ACAD-9) (EC 1.3.99.-)	183	Mitochondrial	LSSGEHIAAFCLTEPASGSDAASIQTR	14541153		12003221		6.81374e+06		4.49944e+06	363556	1573466		539930		594473		13491899		494857	348720	18636329		12620467		11195280	1.14514e+06	7.02368e+06		20001024		12703949		11661345
Acyl-coenzyme A thioesterase 13 (Acyl-CoA thioesterase 13) (EC 3.1.2.-) (Thioesterase superfamily member 2) [Cleaved into: Acyl-coenzyme A thioesterase 13, N-terminally processed]	74	Mitochondrial	LGTLHGGLTATLVDSISTMALMCTER	686173		593062		298120	372620	1.34268e+06		384934		528696		894894	444046	646996							201815	404468		1.34192e+06		3.37515e+06		3.36392e+06		5.62491e+06
Acyl-coenzyme A thioesterase 13 (Acyl-CoA thioesterase 13) (EC 3.1.2.-) (Thioesterase superfamily member 2) [Cleaved into: Acyl-coenzyme A thioesterase 13, N-terminally processed]	40	Mitochondrial	LICEMK	3.39536e+07		2.8621e+07	416810	5.75555e+07	1.24736e+06	3.38203e+07	1.88869e+06	7.31121e+06	238069	5.07743e+06	616278	5.74435e+06	3.54208e+06	3.05304e+07	1.00359e+06	3.25837e+06	1.34645e+06	2.01152e+07	1.92565e+06	2.59232e+07	3.36837e+06	2.36136e+07	3.09452e+06	2.66887e+07		7.83646e+07	587060	6.56545e+07		7.71628e+07
Acylphosphatase-2 (EC 3.6.1.7) (Acylphosphatase, muscle type isozyme) (Acylphosphate phosphohydrolase 2)	29	Mitochondrial	SVDYEVFGTVQGVCFR	5.52857e+06		1.75924e+06		8610202	495361	7.86777e+06		621462		702532		1.32544e+06	259393	3.74985e+06	228384	368590	330055		799594	5.22587e+06	163191	3.16148e+06	763821	1.11063e+06	293748	2.8715e+06	1.49487e+06	5.51827e+06	190460	7.03703e+06	568946
Acyl-protein thioesterase 1 (APT-1) (EC 3.1.2.-) (Lysophospholipase 1) (Lysophospholipase I) (LPL-I) (LysoPLA I)	169 173		DISVLQCHGDCDPLVPLMFGSLTVER	1.3869e+06	400914	2.43935e+06	467805	521034	2.23124e+06	954940	1.61124e+06		272672					308313	2010804			1.84726e+06	2.42696e+06	952505	1.85165e+06	1.79132e+06	1.50041e+06			1.66943e+06	1.32428e+06	573217	710868		789174
Acyl-protein thioesterase 1 (APT-1) (EC 3.1.2.-) (Lysophospholipase 1) (Lysophospholipase I) (LPL-I) (LysoPLA I)	211		IYEGMMHSSCQQEMMDVK					1.22951e+06		970736														447652		569276						141837		461726
Acylpyruvase FAHD1, mitochondrial (EC 3.7.1.5) (Fumarylacetoacetate hydrolase domain-containing protein 1)	25	Mitochondrial	NIVCVGR	2.34539e+06		1.58099e+06		2.27279e+06				173041				416352		7.45666e+06				549614		2.98665e+06		3.10418e+06		924742		5.36574e+06		2.27042e+06		3.22611e+06
Acylpyruvase FAHD1, mitochondrial (EC 3.7.1.5) (Fumarylacetoacetate hydrolase domain-containing protein 1)	132	Mitochondrial	SFTSSCPVSAFVPK	3.90652e+06	3.10527e+06	4.7938e+06	2.28112e+06	5.87417e+06	1131807	3.90832e+06	1.01015e+06	516518	589746	1.82343e+06	370173	3.41847e+06	541376	7.36366e+06	2.30437e+06	439947	413040	5.85555e+06	4457122	2.81567e+06	4.02578e+06	3.47909e+06	3.83733e+06	464756	8.61169e+06	4.22122e+06	12565245	1.79542e+06	7.936e+06	2.21518e+06	13122891
Acylpyruvase FAHD1, mitochondrial (EC 3.7.1.5) (Fumarylacetoacetate hydrolase domain-containing protein 1)	68	Mitochondrial	STVLSEPVLFLKPSTAYAPEGSPVLMPAYCR	1.20487e+06		1.61178e+06		1.22183e+06		3.10227e+06		344546		193704		527238		1.34428e+06		500161		5.82671e+06		8.25314e+06		4.31054e+06		3.89003e+06		15435740		8.83753e+06		6.06876e+06
Adenosine kinase (AK) (EC 2.7.1.20) (Adenosine 5'-phosphotransferase)	139 142		AADAHVDAHYYEQNEQPTGTCAACITGGNR	211303		612767																						665634		2.78805e+06		2.2172e+06		2.43259e+06
Adenosine kinase (AK) (EC 2.7.1.20) (Adenosine 5'-phosphotransferase)	105		AATFFGCIGIDK	6.73664e+06		4.45284e+06		6.39259e+06		5.28604e+06		771438		378325		1.60704e+06	269730	6.12147e+06		276189	315029	1.02246e+07		3.17549e+06		4.53046e+06		1.03979e+06		1.42088e+07	320932	1.05831e+07	309790	1.17905e+07	277005
Adenosine kinase (AK) (EC 2.7.1.20) (Adenosine 5'-phosphotransferase)	159		SLVANLAAANCYK	23934640	537260	2.12741e+07	487971	19969843	185606	14350490	795898	1.3617e+06		1.04226e+06		944724		3.60303e+07	234704	598529		42805874	2.89166e+06	4.78689e+06		1988442	1.77118e+06	1.87376e+06	531322	12793498	2.31266e+06	6.50045e+06	944140	10076886
Adenosine kinase (AK) (EC 2.7.1.20) (Adenosine 5'-phosphotransferase)	352		TGCTFPEKPDF	1.35535e+06		718403		4.963e+06		4.20864e+06								2.57261e+06				2.71328e+06		1.5466e+06		1832114		1.54769e+06		5.22126e+06		2.12848e+06		2.15178e+06
Adenosylhomocysteinase (AdoHcyase) (EC 3.3.1.1) (CUBP) (Liver copper-binding protein) (S-adenosyl-L-homocysteine hydrolase)	195		FDNLYGCR	5.18309e+06	715530	3.98612e+06	814126	5.42981e+06	1.67559e+06	3.71912e+06	672308							8.82767e+06	1.12252e+06			10409858	1512767	4.67021e+06	799274	4.76095e+06	1.05559e+06	687022	158841	6.74783e+06	812796	2.15044e+06	405476	4959167	383126
Adenosylhomocysteinase (AdoHcyase) (EC 3.3.1.1) (CUBP) (Liver copper-binding protein) (S-adenosyl-L-homocysteine hydrolase)	228		GCAQALR											382412		438919														1.23084e+06
Adenylate kinase 2, mitochondrial (AK 2) (EC 2.7.4.3) (ATP-AMP transphosphorylase 2) (ATP:AMP phosphotransferase) (Adenylate monophosphate kinase) [Cleaved into: Adenylate kinase 2, mitochondrial, N-terminally processed]	208	Mitochondrial	GIHCAIDASQTPDIVFASILAAFSK	104166				38881.5								306378		452733				1.84038e+06	586972	1.15222e+06	126101	619604		650721		3.87478e+06		2.69834e+06		2.69651e+06
Adenylate kinase 2, mitochondrial (AK 2) (EC 2.7.4.3) (ATP-AMP transphosphorylase 2) (ATP:AMP phosphotransferase) (Adenylate monophosphate kinase) [Cleaved into: Adenylate kinase 2, mitochondrial, N-terminally processed]	92	Mitochondrial	NLETPSCK	586072		2.305e+06		1.92869e+06		3.43626e+06		274496		229732		309784		5.81956e+06				1.63114e+06		359975				1.02431e+06				1.10589e+06		484611
Adenylate kinase isoenzyme 1 (AK 1) (EC 2.7.4.3) (EC 2.7.4.6) (ATP-AMP transphosphorylase 1) (ATP:AMP phosphotransferase) (Adenylate monophosphate kinase) (Myokinase)	187	Mitochondrial	VNAEGTVDTVFSEVCTYLDSLK	1.29599e+07	279780	7.79291e+06	196862	2.17466e+07	267559	1.93619e+07		1.38448e+06				1.54636e+07	184792	1.1334e+07	136593	3.32616e+06	622378	2.41885e+07	2.66585e+06	2.50299e+07	2.04546e+06	2.52326e+07	2.39712e+06	815488		4.18584e+07		9.84743e+07	418457	8.37721e+06
Adenylosuccinate lyase (ASL) (EC 4.3.2.2) (Adenylosuccinase) (ASase)	304 305		CCSLAR	984151		1.13421e+06		1.71357e+06		656994								2.41444e+06						1.10147e+06		1.37716e+06		214223		1.55713e+06		653995		714281
Adenylosuccinate lyase (ASL) (EC 4.3.2.2) (Adenylosuccinase) (ASase)	98 99		HDVMAHVHTFGHCCPK																			569662	161938	186224		347043
Adenylosuccinate synthetase isozyme 1 (AMPSase 1) (AdSS 1) (EC 6.3.4.4) (Adenylosuccinate synthetase, basic isozyme) (Adenylosuccinate synthetase, muscle isozyme) (M-type adenylosuccinate synthetase) (IMP--aspartate ligase 1)	63		CQGGNNAGHTVVVDGK	5.34922e+06		4.32566e+06		7.28139e+06		1.03077e+07		964628		817742		899622		8.4854e+06	246960	1.07049e+06				2.91847e+06		1.91881e+06		1.62003e+06		1.17791e+07		7.43997e+06		6.79401e+06
Adenylosuccinate synthetase isozyme 1 (AMPSase 1) (AdSS 1) (EC 6.3.4.4) (Adenylosuccinate synthetase, basic isozyme) (Adenylosuccinate synthetase, muscle isozyme) (M-type adenylosuccinate synthetase) (IMP--aspartate ligase 1)	183		ICDLLSDFDEFSAR	11609717		7.87734e+06		7.44273e+06		6.55539e+06		703115		601334		1.03768e+06		8.18019e+06		550799	291865	11480720	519202	10869040	714744	11029093	249800	2023688		10223537		10263624		7.8547e+06
Adenylyl cyclase-associated protein 1 (CAP 1)	29		LEAVSHTSDMHCGYGDSPSK	356459		543134		1.93036e+06		1.2204e+06								1316508				1.07278e+06		1.74938e+06	141469	1.18116e+06	344298	124528		1.10313e+06		1.02315e+06		1084056
Adenylyl cyclase-associated protein 1 (CAP 1)	426		NSLDCEIVSAK	1535037	141006	1.55939e+06		3.52964e+06		2.17001e+06	187625	3.19412e+06		206154				3.10537e+06	254305	3181884		2.71828e+06	438927	2.023e+06		2.52774e+06		437224		1.23667e+06		1.33272e+06		1.54678e+06
ADP/ATP translocase 1 (ADP,ATP carrier protein 1) (ADP,ATP carrier protein, heart/skeletal muscle isoform T1) (Adenine nucleotide translocator 1) (ANT 1) (Solute carrier family 25 member 4) (mANC1)	160	Mitochondrial	EFNGLGDCLTK	1.09331e+08	1.74044e+06	1.75872e+09	2.43679e+07	1.33577e+09	1.29676e+07	1103639476	9.44485e+06	17065120	985476	6.37818e+07	1.56943e+06	51031436	798762	8.78041e+08	1.22445e+07	59648341	37416759	2.59038e+08	5.58786e+06	173982351	4.6636e+06	175568662	4.66625e+06	8.92552e+08	2.25153e+06	9.77415e+08	1.57941e+06	8.0103e+08	2.83508e+06	1.00357e+09	2.87731e+06
ADP/ATP translocase 1 (ADP,ATP carrier protein 1) (ADP,ATP carrier protein, heart/skeletal muscle isoform T1) (Adenine nucleotide translocator 1) (ANT 1) (Solute carrier family 25 member 4) (mANC1)	257	Mitochondrial	GADIMYTGTLDCWR	16174460	1.7293e+07	1.1875e+07	1.74746e+07	1.06987e+07	2.18194e+07	7.80493e+06	25245751	3.82568e+06	3.38136e+06		3.05964e+06		1.26037e+07	2.07437e+07	1.50167e+07	959794	5.65033e+06	2.39979e+07	2.99253e+07	8.02632e+06	1.51289e+07	1.48151e+07	3.60731e+07	1.44753e+07	4.77104e+06	1.1639e+08	1.71341e+07	5.15165e+07	8.74717e+06	6.2419e+07	1.33976e+07
ADP/ATP translocase 1 (ADP,ATP carrier protein 1) (ADP,ATP carrier protein, heart/skeletal muscle isoform T1) (Adenine nucleotide translocator 1) (ANT 1) (Solute carrier family 25 member 4) (mANC1)	57	Mitochondrial	GIIDCVVR	4.02185e+06		3.19788e+06				1.90248e+06		1.42947e+06	307179	206328		167768		352353		275988	477012							8.00172e+06		11823631		5.6703e+06		7.28679e+06
ADP/ATP translocase 1 (ADP,ATP carrier protein 1) (ADP,ATP carrier protein, heart/skeletal muscle isoform T1) (Adenine nucleotide translocator 1) (ANT 1) (Solute carrier family 25 member 4) (mANC1)	129	Mitochondrial	YFAGNLASGGAAGATSLCFVYPLDFAR	1010786071	2.61441e+07	7.22228e+08	24317835	2.77165e+08	6.03407e+06	3.70353e+08	6.01223e+06	2.19573e+07	2.93341e+06	4.70421e+06		1.75297e+08	2.494e+06	641863901	1.32373e+07	5.56167e+07	3.91399e+07	1.05214e+09	5.43726e+07	4.93176e+08	1.41884e+07	4.84061e+08	2.57921e+07	4.20745e+08	2.50221e+06	1.27513e+09	1.1487e+07	3.48444e+08	4.09302e+06	5.51659e+08	3.85785e+06
ADP/ATP translocase 2 (ADP,ATP carrier protein 2) (Adenine nucleotide translocator 2) (ANT 2) (Solute carrier family 25 member 5) [Cleaved into: ADP/ATP translocase 2, N-terminally processed]	57	Mitochondrial	GIIDCVVR	4.02185e+06		3.19788e+06				1.90248e+06		1.42947e+06	307179	206328		167768		352353		275988	477012							8.00172e+06		11823631		5.6703e+06		7.28679e+06
ADP/ATP translocase 2 (ADP,ATP carrier protein 2) (Adenine nucleotide translocator 2) (ANT 2) (Solute carrier family 25 member 5) [Cleaved into: ADP/ATP translocase 2, N-terminally processed]	160	Mitochondrial	GLGDCLVK	3.28039e+08	3.51621e+06	2.92632e+08	5.04569e+06	180000000	1.56293e+06	113000000	1.6115e+06	29157465	5.19094e+06	7.81494e+06		4.00866e+06		3.76901e+08	6.77524e+06	6.04964e+06	4.41602e+06	4.07592e+08	21312854	220000000	8.18022e+06	200000000	7680152	136000000	548413	3.72304e+08	2.78417e+06	1.18215e+08	930823	1.57127e+08	664822
ADP/ATP translocase 2 (ADP,ATP carrier protein 2) (Adenine nucleotide translocator 2) (ANT 2) (Solute carrier family 25 member 5) [Cleaved into: ADP/ATP translocase 2, N-terminally processed]	257	Mitochondrial	GTDIMYTGTLDCWR		4.77854e+06		4.25733e+06		6.97227e+06	662762	5.37727e+06		342444					2.23678e+06	3.31164e+06			2.47088e+06	7.33855e+06	1.40854e+06	9.2219e+06	2.25421e+06	5.04574e+06			7.37383e+06		3.73401e+06	807672	4.69892e+06	1.59126e+06
ADP/ATP translocase 2 (ADP,ATP carrier protein 2) (Adenine nucleotide translocator 2) (ANT 2) (Solute carrier family 25 member 5) [Cleaved into: ADP/ATP translocase 2, N-terminally processed]	129	Mitochondrial	YFAGNLASGGAAGATSLCFVYPLDFAR	1.00933e+09	2.06951e+07	7.2194e+08	1.89679e+07	277000000	5.41128e+06	3.69973e+08	6.01223e+06	2.19573e+07	2.93341e+06	4.18731e+06		8.80764e+07	1.29819e+06	641863901	1.2991e+07	5.56167e+07	3.62484e+07	8.29635e+08	5.43726e+07	483650331	1.41884e+07	483281363	2.54209e+07	4.20648e+08	2.22397e+06	1270000000	8.82471e+06	3.48197e+08	3.67623e+06	5.46782e+08	3.16611e+06
AFG3-like protein 2 (EC 3.4.24.-)	524	Mitochondrial	LASLTPGFSGADVANVCNEAALIAAR	5.94819e+06		4.97187e+06		1.7686e+06		2.14244e+06				719517		1.14753e+06		4.83971e+06				3.94775e+06		2.11892e+06		709567		1.17176e+06	261999	5.86916e+06				3.54868e+06
AFG3-like protein 2 (EC 3.4.24.-)	401	Mitochondrial	NAPCILFIDEIDAVGR	4.82156e+06		5.03527e+06	155601	6.97277e+06		6178662		732625		664288		973511	477350	5.4049e+06		385826		7.39051e+06	137048	5.65477e+06		6.30797e+06		3.3193e+06		4.13554e+06		3.62215e+06		8.08456e+06
A-kinase anchor protein 1, mitochondrial (Dual specificity A-kinase-anchoring protein 1) (D-AKAP-1) (Protein kinase A-anchoring protein 1) (PRKA1) (Spermatid A-kinase anchor protein) (S-AKAP)	352	Mitochondrial	EESCVPASQETSLGQDTSDPASTR	1.16232e+06		1.52472e+06		1.38046e+06		1107590		240279						1.77087e+06				1.23193e+06		893637		805365		293406		2.31837e+06		645945		569581
Alanine--tRNA ligase, cytoplasmic (EC 6.1.1.7) (Alanyl-tRNA synthetase) (AlaRS)	947		NVGCLQEALQLATSFAQLR			143191		104998	77021.5	165997								140710				469770		175379		324303				701493
Alcohol dehydrogenase 1 (EC 1.1.1.1) (ADH-A2) (Alcohol dehydrogenase A subunit)	47		MVATGVCR											253249		280035								240050										234902
Alcohol dehydrogenase class-3 (EC 1.1.1.1) (Alcohol dehydrogenase 2) (Alcohol dehydrogenase 5) (Alcohol dehydrogenase B2) (ADH-B2) (Alcohol dehydrogenase class-III) (Glutathione-dependent formaldehyde dehydrogenase) (FALDH) (FDH) (GSH-FDH) (EC 1.1.1.-) (S-(hydroxymethyl)glutathione dehydrogenase) (EC 1.1.1.284)	240		EFGASECISPQDFSK	7.39703e+06		8.70432e+06		9.13323e+06	414214	6.90946e+06		545856				238480		8.97449e+06	483718			6.46639e+06		10122693		6940126				4.28147e+06		1.99942e+06		1.73421e+06
Alcohol dehydrogenase class-3 (EC 1.1.1.1) (Alcohol dehydrogenase 2) (Alcohol dehydrogenase 5) (Alcohol dehydrogenase B2) (ADH-B2) (Alcohol dehydrogenase class-III) (Glutathione-dependent formaldehyde dehydrogenase) (FALDH) (FDH) (GSH-FDH) (EC 1.1.1.-) (S-(hydroxymethyl)glutathione dehydrogenase) (EC 1.1.1.284)	103		FCLNPK	7714810	1.10072e+06	9.47419e+06		11081316		5.32875e+06		1.30062e+06		227297				8.77393e+06	1.98304e+06	373940		13203040	4.4186e+06	8.03106e+06	4070687	10111571	5.00392e+06			13742586	1.94349e+06				1.04283e+06
Alcohol dehydrogenase class-3 (EC 1.1.1.1) (Alcohol dehydrogenase 2) (Alcohol dehydrogenase 5) (Alcohol dehydrogenase B2) (ADH-B2) (Alcohol dehydrogenase class-III) (Glutathione-dependent formaldehyde dehydrogenase) (FALDH) (FDH) (GSH-FDH) (EC 1.1.1.-) (S-(hydroxymethyl)glutathione dehydrogenase) (EC 1.1.1.284)	45 60		ILATAVCHTDAYTLSGADPEGCFPVILGHEGAGIVESVGEGVTK														311623					1.41164e+06		884436		591475		639355		3.13056e+06		1.06333e+06		909667
Aldehyde dehydrogenase, mitochondrial (EC 1.2.1.3) (AHD-M1) (ALDH class 2) (ALDH-E2) (ALDHI)	388	Mitochondrial	LLCGGGAAADR	21662951	11798633	17361786	12104542	38459284	461312	26383973	963328	1.44648e+06		2.03764e+06		2.78203e+06		48102031	414851	985740	144699	1.33523e+06	232953	20344136	4.80733e+06	20964803	4.66907e+06	6.01195e+06	4.9853e+06	3.21621e+07	20305752	19289322	5.84019e+06	17099417	10950058
Aldehyde dehydrogenase, mitochondrial (EC 1.2.1.3) (AHD-M1) (ALDH class 2) (ALDH-E2) (ALDHI)	68	Mitochondrial	TFPTVNPSTGEVICQVAEGNK	2.28709e+07	310052	1.77373e+07	263928	2.57692e+07		1.91467e+07		3.56614e+06		2.86272e+06		6.33262e+06		25031636		2.83842e+06	373996	27365093	1.39722e+06	22263717	3.02324e+06	22483106	1.26804e+06	6.83952e+06		23018632	1.28261e+06	1.9692e+07	795992	1.25797e+07
Aldose reductase (AR) (EC 1.1.1.21) (Aldehyde reductase)	45		HIDCAQVYQNEK	4.02817e+07	663945	32208474	810961	47116621	415799	2.93083e+07		3.72145e+06	158246	1.39144e+06	746249	2.73858e+06	799774	5.77043e+07	467965	1.58499e+06	357240	79189378	7.9522e+06	41583107	3.05681e+06	3.90922e+07	2.58487e+06	1.25148e+07		5.54091e+07	780507	31191578		3.48547e+07
Aldose reductase (AR) (EC 1.1.1.21) (Aldehyde reductase)	200		LIEYCHSK	7.95325e+06		6.79051e+06		4.80644e+06		23437994	829931	1.82057e+06	232720	820996		1.08674e+06		7.46332e+06		290794				502994		1.00815e+06		5.62487e+06		18163014		16708479		15607603
Aldose reductase (AR) (EC 1.1.1.21) (Aldehyde reductase)	299 304		VCALMSCAK	4.77229e+06				9.8059e+06		1.45473e+06								13214018				11875578	1.97159e+06	11364642	2.26977e+06	12340473	2.31372e+06	730561		6.41577e+06		3.22013e+06		4.13577e+06
Aldose reductase (AR) (EC 1.1.1.21) (Aldehyde reductase)	187		YKPAVNQIECHPYLTQEK	2.76509e+07	2821392	27177759	2.6002e+06	5.65668e+07		3.23884e+07		4.56224e+06	547566	3.34044e+06		5.75701e+06		3.81835e+07		1.08371e+06	764796	7.90199e+07	6.25838e+06	5.21393e+07	4.83871e+06	4.18765e+07	3.62569e+06	10345888		5.95516e+07		37432027		37524633
Alpha-1-syntrophin (59 kDa dystrophin-associated protein A1 acidic component 1) (Syntrophin-1)	220		CTPTDPEPR	723154		514826		1.58516e+06		2.75052e+06				164215		230249								351180
Alpha-1-syntrophin (59 kDa dystrophin-associated protein A1 acidic component 1) (Syntrophin-1)	319		ELLFYCSLPQSR	11023040	6.93472e+06	18568955	7.19681e+06	24748759	3079783	25656307	1.60568e+06	4.24677e+06	2444522	5.22223e+06		23250782		11957086	6.74949e+06	7.75145e+06	1.02244e+06	16829508	7318097	15493396	10498249	14223151	10410813	2.68088e+06	11777971	9.85946e+06	9.78306e+06	5.9258e+06	5.9816e+06	7.22782e+06	5.90341e+06
Alpha-1-syntrophin (59 kDa dystrophin-associated protein A1 acidic component 1) (Syntrophin-1)	233		YLEICAADGQDAVFLR	1.93097e+06	1.12232e+06	3.05679e+06	1.0304e+06	1.47674e+06		1.94358e+06				289781		705936		1.46201e+06				2.26066e+06	725254	1.90371e+06	981226	3.09841e+06	700355	224670		1431899	554288	1.11428e+06	1.09635e+06	1.5294e+06	1.22325e+06
Alpha-2-HS-glycoprotein (Countertrypin) (Fetuin-A)	247		ANLMHNLGGEEVSVACK								605605									255817		963124			467428		124411	477475				479800	85554.6	277660	560916
Alpha-2-HS-glycoprotein (Countertrypin) (Fetuin-A)	208		AQNVPLPVSTLVEFVIAATDCTAK						122833										1.42531e+06			251486	784444				777885
Alpha-2-HS-glycoprotein (Countertrypin) (Fetuin-A)	219		CNLLAEK		15511369		15393569	616374	709028	396913	489546		3.1704e+06					2.08941e+06	4.5181e+06				31832696		905611		2.61569e+06		31949849	516186	75144712	2.35502e+06	17900174	2.32451e+06	29406889
Alpha-2-HS-glycoprotein (Countertrypin) (Fetuin-A)	32		ELACDDPEAEQVALLAVDYLNNHLLQGFK															97012.4				135995	583396
Alpha-2-HS-glycoprotein (Countertrypin) (Fetuin-A)	114		QLTEHAVEGDCDFHILK									206086			1.90829e+06		3236645				2111115						1190451				1.79735e+06		16067012
Alpha-2-HS-glycoprotein (Countertrypin) (Fetuin-A)	336		VGQPGAAGPVSPMCPGR									263577						586891					1.3466e+06		676704		939746						204227
Alpha-2-macroglobulin (Alpha-2-M) (Pregnancy zone protein) [Cleaved into: Alpha-2-macroglobulin 165 kDa subunit; Alpha-2-macroglobulin 35 kDa subunit]	594		AAPLSLCALTAVDQSVLLLKPEAK	739344		2.64522e+06		1.13213e+06	1.27463e+06	650399		2.26015e+06		219468	127851	540291	388908	9.04735e+06		3.50786e+06	459453	4.77034e+06	23712310	671705	1.88946e+07	943211	1.40139e+07			3.66638e+06		1.37202e+06		2.36501e+06
Alpha-2-macroglobulin (Alpha-2-M) (Pregnancy zone protein) [Cleaved into: Alpha-2-macroglobulin 165 kDa subunit; Alpha-2-macroglobulin 35 kDa subunit]	689		FCQEFQHYPAMGGVAPQALAVAASGPGSSFR			413431				392323		984049						2.61253e+06		587377		598002	7.25621e+06	2.59116e+06	7.43387e+06	367344	6.19736e+06					130216	239688	484330
Alpha-2-macroglobulin (Alpha-2-M) (Pregnancy zone protein) [Cleaved into: Alpha-2-macroglobulin 165 kDa subunit; Alpha-2-macroglobulin 35 kDa subunit]	1339		GSGSGCVYLQTSLK	138713	9.69752e+06	143176	9.15354e+06			146460		605307	3.75849e+06		619355		573019	2248766	2.90406e+06	398459	609627		3.70158e+06	306381	3152955		3.33755e+06		867827	205685	366139		1.2488e+06	241624	1558625
Alpha-2-macroglobulin (Alpha-2-M) (Pregnancy zone protein) [Cleaved into: Alpha-2-macroglobulin 165 kDa subunit; Alpha-2-macroglobulin 35 kDa subunit]	249		TMAFLEEELPITACGVYTYGKPVPGLVTLR																404067				3.20523e+06		802453		244696								280712
Alpha-actinin-2 (Alpha-actinin skeletal muscle isoform 2) (F-actin cross-linking protein)	781		ACLISMGYDLGEAEFAR	2.58104e+08	3.66401e+06	2.01467e+08	3.90487e+06	1.44099e+08	1.28113e+06	8.76614e+07		3.05907e+07	1.65527e+06	1.23531e+07		6.26818e+06	418171	326954562	1.56281e+06	1.13849e+07	4.27338e+06	4.33508e+08	1.87813e+07	2.77974e+08	1.66767e+07	2.86278e+08	1.30938e+07	7.62383e+07	566276	2.43247e+08	1.25555e+06	1.18919e+08	2.6007e+06	1.43331e+08	179566
Alpha-actinin-2 (Alpha-actinin skeletal muscle isoform 2) (F-actin cross-linking protein)	251		AIMTYVSCFYHAFAGAEQAETAANR	23796555	2.68476e+08	2.12897e+07	548540	8.30917e+06	313900	6.17266e+06		5.38173e+06	257078	3.71694e+06		6.08277e+06	408467	3.34281e+07	6.19563e+07	3.04903e+06	405477	7.00443e+07	4.4602e+07	2.54014e+07	1.12598e+07	1.4256e+07	1.60835e+06	3.89628e+07	2.30887e+07	6.75473e+07	4.85195e+06	6.58238e+07	2.74782e+06	8.96905e+07	5.26772e+06
Alpha-actinin-2 (Alpha-actinin skeletal muscle isoform 2) (F-actin cross-linking protein)	339		CQLEINFNTLQTK	1.02542e+09	1.26677e+07	1.0846e+09	1.81186e+07	8.61925e+08	6.18262e+06	6.75438e+08	8.79792e+06	4.14786e+07	1.515e+06	4.0191e+07	683835	4.12034e+07	2.33088e+06	1.23041e+09	1.42936e+07	2.56389e+07	5.21721e+06	1.0455e+09	6.94474e+07	7.99222e+08	63405078	8.41626e+08	7.03866e+07	1.42423e+08	4.79627e+06	6.44451e+08	106307	1.8078e+08	6.14623e+06	2.32842e+08	7.33523e+06
Alpha-actinin-2 (Alpha-actinin skeletal muscle isoform 2) (F-actin cross-linking protein)	187		DGLGLCALIHR	64583368	408163	59515628	1.07839e+06	277358408	1.19446e+06	230100094	1.3339e+06	1.88587e+07	947309	3.19823e+06		1.56577e+06		82256817	711503	10009164	2.09302e+06	1.41045e+08	1.33432e+07	155750779	1.61415e+07	153927710	1.7357e+07	3.76946e+07		264144309	5.06084e+06	1.39518e+08		1.24587e+08
Alpha-actinin-2 (Alpha-actinin skeletal muscle isoform 2) (F-actin cross-linking protein)	161		EGLLLWCQR	244374				808126	471029	1.28044e+06	521709							525595					462484	837343	699674		695102			9.94661e+06	1.09303e+06	4143107	1.62249e+06	3.09563e+06	1.03817e+06
Alpha-actinin-2 (Alpha-actinin skeletal muscle isoform 2) (F-actin cross-linking protein)	862		ELPPDQAQYCIK	4.3923e+07		5.30918e+07	236387	6.58197e+07	509265	48725815	598947	2.66151e+06		1.95936e+06		1.14828e+06		8.84929e+07	852763	409524		1.01824e+08	3.43895e+06	52151834	2.291e+06	55880556	4.3805e+06	1.65481e+07		8.45801e+07		2.53523e+07		3.65613e+07	250677
Alpha-actinin-2 (Alpha-actinin skeletal muscle isoform 2) (F-actin cross-linking protein)	487		ICDQWDR	2.14245e+06		299722	214478		967315		1.06096e+06	308506				159192		3.57857e+06	823693	263906		3.48606e+06	919850	1.16646e+06	536111	1.31891e+06	633357	3193447	180412	67240215		13741914	190348	18260418	291102
Alpha-actinin-2 (Alpha-actinin skeletal muscle isoform 2) (F-actin cross-linking protein)	48		TFTAWCNSHLR	2.04669e+07	282750	2.03272e+07	421698	1.04714e+07	126130	5.07489e+06	108568	2.08174e+06		266112			712897	4.30267e+07	600320	414088	738487	3.04178e+07	326858	3.25941e+07	2.58663e+06	29048202	365438	1.87117e+07	627634	2.89675e+08	1.66858e+07	5.30069e+07	15763856	6.00241e+07	255888
Alpha-actinin-4 (F-actin cross-linking protein) (Non-muscle alpha-actinin 4)	794		ACLISLGYDVENDR	3.71143e+06	2.2367e+06	2.76032e+06	1.84137e+06	2488182	1.22364e+06	2.70634e+06	329294							5.61782e+06	1.16965e+06			4.6999e+06	1.7908e+06	3.09914e+06	596420	3.23402e+06	1.67418e+06			2.13464e+06		3.76715e+06	1.44472e+06	1.04875e+06
Alpha-actinin-4 (F-actin cross-linking protein) (Non-muscle alpha-actinin 4)	352		CQLEINFNTLQTK	682788832	8.46189e+06	722072860	1.19942e+07	574000000	3.82853e+06	450000000	5.8629e+06	26415939	1.01e+06	2.63429e+07	455890	2.72298e+07	823839	818629514	9.52906e+06	1.6868e+07	3.47814e+06	696387222	4.63532e+07	5.32468e+08	42270052	5.60423e+08	4.69244e+07	9.44124e+07	2.6155e+06	428083258	106307	1.19051e+08	4.29361e+06	1.54505e+08	4.98061e+06
Alpha-actinin-4 (F-actin cross-linking protein) (Non-muscle alpha-actinin 4)	61		TFTAWCNSHLR	18853599		20072055		10112551		4724403	108568	2.08174e+06						35903438		414088	369243	17194823		19495143	2.17462e+06	16329604		7.86898e+06	627634	52443525	2.01976e+06	1791576	1.87175e+06	4.96014e+06
Alpha/beta hydrolase domain-containing protein 11 (Abhydrolase domain-containing protein 11) (EC 3.-.-.-) (Williams-Beuren syndrome chromosomal region 21 protein homolog)	127	Mitochondrial	NHGDSPHSPDASYEAMSQDLQGLLPQLGLVPCVLVGHSMGGK			233825				134577												331420	409908	73630.9		176058		327779		1452900	552064	737914		567800
Alpha-centractin (Centractin) (ARP1) (Actin-RPV) (Centrosome-associated actin homolog)	34		YCFPNYVGRPK	10694240	497306	11160494	656506	11163724		13128418	3.18964e+06	3.70279e+06	783499	6.58459e+06			336884	9.76533e+06	305515			12948895	1.09572e+06	5.92805e+06	426631	5.71799e+06	532788	4.101e+06	432805	12374077	1.32544e+06	6.02736e+06		8.69503e+06	561399
Alpha-enolase (EC 4.2.1.11) (2-phospho-D-glycerate hydro-lyase) (Enolase 1) (Non-neural enolase) (NNE)	119		FGANAILGVSLAVCK			9.97838e+06		14055201		9.79837e+06	10244746	6.82473e+06	343565			1.05154e+07		6.27773e+06		5.45247e+06	2.62146e+06	1.66918e+06		2.7811e+06	664240	886758						1.01527e+06		651689
Alpha-enolase (EC 4.2.1.11) (2-phospho-D-glycerate hydro-lyase) (Enolase 1) (Non-neural enolase) (NNE)	337 339		SCNCLLLK			9.16145e+06		12782348				1.55414e+06		463313		1.688e+06		10249445		661410		31977911	6.90337e+06	15403225	3.64879e+06	15866243	4.0427e+06	3156572		7.63562e+06		12275494
Alpha-enolase (EC 4.2.1.11) (2-phospho-D-glycerate hydro-lyase) (Enolase 1) (Non-neural enolase) (NNE)	389		SGETEDTFIADLVVGLCTGQIK	5749583		7.33121e+06		5.26431e+06		9.91381e+06		3.02788e+06	204971			1.09053e+07	232848	1.57176e+07	200964	4.42023e+06	1.65132e+06	1.34168e+06		2.5247e+06	407338	1.33398e+06				4.85604e+06	127877	864092
Alpha-enolase (EC 4.2.1.11) (2-phospho-D-glycerate hydro-lyase) (Enolase 1) (Non-neural enolase) (NNE)	399		TGAPCR																			127526				119540
Alpha-enolase (EC 4.2.1.11) (2-phospho-D-glycerate hydro-lyase) (Enolase 1) (Non-neural enolase) (NNE)	357		VNQIGSVTESLQACK	1.07573e+07		7.67717e+06		4.95444e+07		2.26959e+07		3.65012e+06	279015	5.50781e+06		8.24222e+06		47241656		4.38158e+06	1.0878e+06	54287402	1.30029e+07	4.09863e+07	1.20648e+07	36721739	1.19053e+07	1.00684e+07		60460637		51109743		63872344
Amine oxidase [flavin-containing] B (EC 1.4.3.4) (Monoamine oxidase type B) (MAO-B)	365	Mitochondrial	LCELYAK	6.97634e+06	546374	4.85267e+06	1.53256e+06	4.5904e+06		3.35501e+06	3.57114e+06	602324			377810			1.43171e+07				4.32197e+06	1.03219e+06	4.62619e+06	302680	4.62717e+06	730328	3.40513e+06		1.35501e+07	1.76e+06	3.83063e+06		5.0026e+06	607615
Amine oxidase [flavin-containing] B (EC 1.4.3.4) (Monoamine oxidase type B) (MAO-B)	26	Mitochondrial	LLHDCGLSVVVLEAR	2.81042e+06		2.25444e+06						487760	173397	427605				2.37998e+06						1.33757e+06				2.44124e+06		3.73631e+06		3.64833e+06		2.00327e+06
Aminoacyl tRNA synthase complex-interacting multifunctional protein 2 (Multisynthase complex auxiliary component p38) (Protein JTV-1)	306		SCENLAPFSTALQLLK	2.01653e+06		2.13595e+06		1313330		974512						1.15254e+06		3.28052e+06				3.59117e+06		2.38204e+06		1568211		765322		4.34122e+06		541039		1.61498e+06
AMP deaminase 1 (EC 3.5.4.6) (AMP deaminase isoform M) (Myoadenylate deaminase)	143	Mitochondrial	ALCIR	9.17592e+06		5.71877e+06				209825		2.34319e+06		551409		433128		21689255		1.03201e+06				1.34672e+06	453044	2.52253e+06	1.76312e+06	2123285		24689686		10365754		12314229
Amyloid-like protein 1 (APLP) (APLP-1) [Cleaved into: C30]	83		CLLDPQR		407210		627212			1900000000		537000000	78916951	84572899		104000000		1140000000	853599	209000000	154000000	5350000000	272000000				99212769	1.38722e+06	371366	3700000000	5.60277e+06	1500000000	162839	1910000000	4.21684e+06
Ankyrin-2 (ANK-2) (Brain ankyrin)	1352		DVEVLEGKPIYVDCFGNLVPLTK															405664				1.03777e+06		1.13635e+06						482781
Ankyrin-2 (ANK-2) (Brain ankyrin)	1413		GLVHQAICNLNITLPIYAK	1.19454e+06		499827																639129		448362		281337		939911		4.00626e+06		1.18163e+06		966265
Annexin A11 (Annexin XI) (Annexin-11) (Calcyclin-associated annexin 50) (CAP-50)	224		GFGTDEQAIIDCLGSR	810278	723697	1.50657e+06	250172	968464	368613	1.37012e+06	166349		157779					3.21622e+06			668301	1.04017e+06	7.98041e+06	1.35374e+06		1.50748e+06	1827159		914000		1.14644e+06				370165
Annexin A2 (Annexin II) (Annexin-2) (Calpactin I heavy chain) (Calpactin-1 heavy chain) (Chromobindin-8) (Lipocortin II) (Placental anticoagulant protein IV) (PAP-IV) (Protein I) (p36)	262		GDLENAFLNLVQCIQNKPLYFADR			165256		348031		203397						317912		1.06308e+06				3.56429e+06		2.9122e+06		1.48112e+06		388675		11916370	191642	8584018		4.92586e+06
Annexin A2 (Annexin II) (Annexin-2) (Calpactin I heavy chain) (Calpactin-1 heavy chain) (Chromobindin-8) (Lipocortin II) (Placental anticoagulant protein IV) (PAP-IV) (Protein I) (p36)	133		GLGTDEDSLIEIICSR	9609220		9.05532e+06		8.61093e+06		7.06964e+06		554591		865952		1.66922e+06		1.20184e+07		276893		1.09672e+07	2.23129e+06	6.24001e+06	802871	5.90787e+06	401749	2.03772e+06		1.39923e+07		6.41817e+06		8.30248e+06
Annexin A6 (67 kDa calelectrin) (Annexin VI) (Annexin-6) (Calphobindin-II) (CPB-II) (Chromobindin-20) (Lipocortin VI) (Protein III) (p68) (p70)	114		CLIEILASR	6.07188e+07	8.73604e+07	69399392	7.57587e+07	51192730	17188820	35657377	13385262	6.4075e+06	4.02519e+06	1.42409e+06	659159	2.7182e+06	613608	85441496	6.35772e+07	4.18367e+06	732044	1.04388e+08	7.48191e+07	35219130	5.23372e+07	39641513	4.79488e+07	18224539	3.72833e+07	4.47252e+07	92984011	2.53103e+07	2.8369e+07	29926300	3.29387e+07
Annexin A6 (67 kDa calelectrin) (Annexin VI) (Annexin-6) (Calphobindin-II) (CPB-II) (Chromobindin-20) (Lipocortin VI) (Protein III) (p68) (p70)	552		FMTVLCTR	2.19626e+07	2.43932e+06	2.26029e+07	2.31236e+06	19154613	5.1366e+06	1.25475e+07	4.47602e+06	2.05971e+06		3.77531e+07		2.07015e+06	233796	31268158	2.00535e+06	620787	215845	32551017	4.78789e+06	19616902	2.00358e+06	18993339	2.71532e+06		620042	3.20628e+07	3.20873e+06	9.18671e+06	3.41259e+06	1.00403e+07	2.57925e+06
Annexin A6 (67 kDa calelectrin) (Annexin VI) (Annexin-6) (Calphobindin-II) (CPB-II) (Chromobindin-20) (Lipocortin VI) (Protein III) (p68) (p70)	358		GTVCAANDFNPDADAK	2.77603e+06		3246610		3183202		1.87882e+06				214720				4.5146e+06				3.93593e+06		2.29417e+06		1.6752e+06		750604		3319989		1.43399e+06		1.43859e+06
Annexin A6 (67 kDa calelectrin) (Annexin VI) (Annexin-6) (Calphobindin-II) (CPB-II) (Chromobindin-20) (Lipocortin VI) (Protein III) (p68) (p70)	96		LIVNLMRPLAYCDAK	4.9914e+06		5.97332e+06		857606				1.6052e+06		500432		1.60915e+06		6.21141e+06		950883	300730	21917669	1.95278e+06	6.65542e+06	870694	5.11208e+06		8.35046e+06		58358786		13921293		19596547
Annexin A6 (67 kDa calelectrin) (Annexin VI) (Annexin-6) (Calphobindin-II) (CPB-II) (Chromobindin-20) (Lipocortin VI) (Protein III) (p68) (p70)	59		QEICQNYK	4.81608e+06	1.11421e+06	5.49091e+06	587221	7.93419e+06	404165	6.22005e+06	1.24844e+06	404017		214679		180644		6.19958e+06	274488			295534		2.56276e+06		4.54845e+06	666334	2.21586e+06	473334	7.90024e+06		3.59374e+06	1.44149e+06	3.88687e+06	970985
Annexin A7 (Annexin VII) (Annexin-7) (Synexin)	273		CYQLEFGR	1875030		1.99412e+06	6.82577e+06	1.1011e+06		623441		218974	12390118		11422677	251598	11695769				6.89239e+06							628982	20275943		75972292	832069	23333309	1.48461e+06	48276046
Annexin A7 (Annexin VII) (Annexin-7) (Synexin)	338		LGTDESCFNMILATR	236173	1566366	141248	1.16019e+06	1.21147e+06	772328	1.01394e+06				400165	278181			702483	4.0934e+06				2.55361e+06		688606	858027	494042						257882	777082
AP-1 complex subunit beta-1 (Adapter-related protein complex 1 subunit beta-1) (Adaptor protein complex AP-1 subunit beta-1) (Beta-1-adaptin) (Beta-adaptin 1) (Clathrin assembly protein complex 1 beta large chain) (Golgi adaptor HA1/AP1 adaptin beta subunit)	380		CAIK	2.95882e+06		3587167		4.36231e+06		3.04142e+06						228995		7.71647e+06				236165		3283683		2.64844e+06		406664		3.72252e+06		936172		1.5087e+06
AP-2 complex subunit beta (AP105B) (Adapter-related protein complex 2 subunit beta) (Adaptor protein complex AP-2 subunit beta) (Beta-2-adaptin) (Beta-adaptin) (Clathrin assembly protein complex 2 beta large chain) (Plasma membrane adaptor HA2/AP2 adaptin beta subunit)	380		CAIK	4.64438e+06		5.56672e+06		5.25366e+06		3.3353e+06				174816		417342		1.07506e+07				426829		3.71428e+06		3.3929e+06		990737		5.53357e+06		1.66826e+06		2.84519e+06
AP-2 complex subunit beta (AP105B) (Adapter-related protein complex 2 subunit beta) (Adaptor protein complex AP-2 subunit beta) (Beta-2-adaptin) (Beta-adaptin) (Clathrin assembly protein complex 2 beta large chain) (Plasma membrane adaptor HA2/AP2 adaptin beta subunit)	391		CVSTLLDLIQTK	3.55253e+06		2.12138e+06		4.66895e+06		2.59406e+06		753813				390625		4.52462e+06		512963	179006	8.56634e+06		5.41206e+06		4.49338e+06		1078752		3.36172e+06		2.15387e+06		3.89412e+06
AP-2 complex subunit beta (AP105B) (Adapter-related protein complex 2 subunit beta) (Adaptor protein complex AP-2 subunit beta) (Beta-2-adaptin) (Beta-adaptin) (Clathrin assembly protein complex 2 beta large chain) (Plasma membrane adaptor HA2/AP2 adaptin beta subunit)	857		ECHLNADTVSSK	492767		606422		1.68985e+06		698659								1.89929e+06						1.1227e+06		1.05166e+06	120537	250527		578739		414510		276314
Apolipoprotein O-like (Protein FAM121A)	152	Mitochondrial	IAYPLGLATLGATVCYPAQSVIIAK	1.45573e+07		1.23095e+07		6.86478e+06		5.44647e+06				470221		814885		8.33832e+06				2.10101e+07		13832679		9.92004e+06	491207	723381		3.35095e+06		1.98739e+06		1.50912e+06
Apoptosis-inducing factor 1, mitochondrial (EC 1.1.1.-) (Programmed cell death protein 8)	255	Mitochondrial	CLIATGGTPR	43955521	232885	8.17409e+06	335553	39735212		29135999				1.40326e+06				57652738	567861		451036	75063739	3.65579e+06	32509429	1.90047e+06	34834637	2.47514e+06			52793131		7.83038e+06
Apoptosis-inducing factor 1, mitochondrial (EC 1.1.1.-) (Programmed cell death protein 8)	316	Mitochondrial	SITVIGGGFLGSELACALGR	2.28895e+07	464976	1.62751e+07	212708	5.64317e+06		4.70435e+06	170839	2.11394e+06	213353	570889		2.06117e+06		1.66368e+07		1.21754e+06	666222	34070482	3.44765e+06	1.51362e+07	1.04611e+06	9.32667e+06	314372	1.39901e+07		2.53265e+07	278713	1.65652e+07	166915	2.23651e+07
Aquaporin-1 (AQP-1) (Aquaporin-CHIP) (Delayed early response protein 2) (DER2) (Water channel protein for red blood cells and kidney proximal tubule)	189		DLGGSAPLAIGLSVALGHLLAIDYTGCGINPAR							166529						177821						577050		885410		124666						393265
Arginine--tRNA ligase, cytoplasmic (EC 6.1.1.19) (Arginyl-tRNA synthetase) (ArgRS)	502	Mitochondrial	AAQTSVAYGCIK	855131		1.22663e+06		2.78782e+06	136031	1.16333e+06	198538							1.69114e+06				1.85166e+06	224585	1.04043e+06	170137	1.31465e+06		364317		1.22291e+06		632461		1.01785e+06
Arginine--tRNA ligase, cytoplasmic (EC 6.1.1.19) (Arginyl-tRNA synthetase) (ArgRS)	369	Mitochondrial	IVFVPGCSVPLTIVK	4.645e+06		4.52239e+06		1.97394e+06		1.27077e+06						380467		7.57248e+06				9.25035e+06		5.24128e+06		4.12177e+06								1.40094e+06
Arginine--tRNA ligase, cytoplasmic (EC 6.1.1.19) (Arginyl-tRNA synthetase) (ArgRS)	86	Mitochondrial	LQEVFGCAIR	3.47463e+06	981837	3.88789e+06	161957	4.63359e+06	511652	2.61258e+06	433773	262854		236579		343424		5.60244e+06				7.31589e+06	1.15949e+06	3.58119e+06		2.99493e+06		969773	406651	4.05184e+06	1.00304e+06	2006597	517453	2.34223e+06	626212
Argininosuccinate synthase (EC 6.3.4.5) (Citrulline--aspartate ligase)	132		FELTCYSLAPQIK	4.30843e+06		2161350				238059				230161		693226		6.94934e+06				6895892		5.75612e+06				181164				3.86073e+06
Aspartate aminotransferase, cytoplasmic (cAspAT) (EC 2.6.1.1) (EC 2.6.1.3) (Cysteine aminotransferase, cytoplasmic) (Cysteine transaminase, cytoplasmic) (cCAT) (Glutamate oxaloacetate transaminase 1) (Transaminase A)	160		DIRPYCYWDAEK	604667														988772	316254			4.4601e+06	455299	327516		381664				21370426		10580684	105639	9.48264e+06
Aspartate aminotransferase, cytoplasmic (cAspAT) (EC 2.6.1.1) (EC 2.6.1.3) (Cysteine aminotransferase, cytoplasmic) (Cysteine transaminase, cytoplasmic) (cCAT) (Glutamate oxaloacetate transaminase 1) (Transaminase A)	391		INMCGLTTK	77501032	3.87791e+06	67814294	3.05898e+06	145478057	6.01791e+06	103986079	3.88056e+06	8.8022e+06	295563	4.66798e+06		1.02151e+07		133496007	6.27792e+06	3.76555e+06	656679	3.1344e+07	5.9793e+06	87746356	1.62928e+07	104497549	1.92636e+07	2.11906e+07	1474379	81227034	6.36764e+06	59203599	2.49958e+06	71800618	2.84115e+06
Aspartate aminotransferase, cytoplasmic (cAspAT) (EC 2.6.1.1) (EC 2.6.1.3) (Cysteine aminotransferase, cytoplasmic) (Cysteine transaminase, cytoplasmic) (cCAT) (Glutamate oxaloacetate transaminase 1) (Transaminase A)	83		SCASR	326003	669551		1.18553e+06					313744	678360		1.51345e+06		1.0829e+06		537982				1.08028e+06		561706	136119	341267	2.15081e+06	1.03106e+06	565272	1.78398e+06	700484	4.77371e+06		230405
Aspartate aminotransferase, cytoplasmic (cAspAT) (EC 2.6.1.1) (EC 2.6.1.3) (Cysteine aminotransferase, cytoplasmic) (Cysteine transaminase, cytoplasmic) (cCAT) (Glutamate oxaloacetate transaminase 1) (Transaminase A)	253		YFVSEGFELFCAQSFSK	3.42584e+06	465879	456410	290125	1.16913e+07		9.69134e+06		3.49326e+06	610389	2.13515e+06		5.30892e+06		12430937	460312	3.97389e+06	1.34e+06	9.1945e+06	11791258	1.3423e+07	828072	8.32403e+06		4.03833e+06		1.05901e+07	505483	1.55491e+07	1.78035e+06	1.28087e+07	170876
Aspartate aminotransferase, mitochondrial (mAspAT) (EC 2.6.1.1) (EC 2.6.1.7) (Fatty acid-binding protein) (FABP-1) (Glutamate oxaloacetate transaminase 2) (Kynurenine aminotransferase 4) (Kynurenine aminotransferase IV) (Kynurenine--oxoglutarate transaminase 4) (Kynurenine--oxoglutarate transaminase IV) (Plasma membrane-associated fatty acid-binding protein) (FABPpm) (Transaminase A)	382	Mitochondrial	EGSSHNWQHITDQIGMFCFTGLKPEQVER	551989	654378		611818		1.02804e+06		1.41498e+06								391158			581187	1832346	436318	908697		1.53229e+06	1.37949e+06	769785	4.31907e+06	428603	10755049		7.96631e+06	1.73555e+06
Aspartate aminotransferase, mitochondrial (mAspAT) (EC 2.6.1.1) (EC 2.6.1.7) (Fatty acid-binding protein) (FABP-1) (Glutamate oxaloacetate transaminase 2) (Kynurenine aminotransferase 4) (Kynurenine aminotransferase IV) (Kynurenine--oxoglutarate transaminase 4) (Kynurenine--oxoglutarate transaminase IV) (Plasma membrane-associated fatty acid-binding protein) (FABPpm) (Transaminase A)	106	Mitochondrial	EYLPIGGLAEFCK	5.8117e+08	7.90135e+06	4.81207e+08	7.37198e+06	405781334	2.50442e+06	4.09686e+08	1.79134e+06	8.47798e+07	2.85374e+06	6.63091e+07	930151	9.12118e+07	820722	546288240	5.18531e+06	5.68429e+07	1.24098e+07	9.04053e+08	5.33158e+07	5.98754e+08	3.86405e+07	5.62895e+08	3.72583e+07	2.25258e+08	629075	7.96925e+08	3.14495e+06	4.95161e+08	1.43599e+06	5.56071e+08	885292
Aspartate aminotransferase, mitochondrial (mAspAT) (EC 2.6.1.1) (EC 2.6.1.7) (Fatty acid-binding protein) (FABP-1) (Glutamate oxaloacetate transaminase 2) (Kynurenine aminotransferase 4) (Kynurenine aminotransferase IV) (Kynurenine--oxoglutarate transaminase 4) (Kynurenine--oxoglutarate transaminase IV) (Plasma membrane-associated fatty acid-binding protein) (FABPpm) (Transaminase A)	272 274	Mitochondrial	HFIEQGINVCLCQSYAK	7.41759e+07		3.72739e+07		50682672	179440	34039120	287326	8.33747e+06	379719	7.15893e+06		4.22216e+06		41638025		2.63362e+06	336804	118596083	8.08193e+06	73937902	5257372	56017182	6.83944e+06	4.37616e+07		163675299	357459	164310472		123485297
Aspartate aminotransferase, mitochondrial (mAspAT) (EC 2.6.1.1) (EC 2.6.1.7) (Fatty acid-binding protein) (FABP-1) (Glutamate oxaloacetate transaminase 2) (Kynurenine aminotransferase 4) (Kynurenine aminotransferase IV) (Kynurenine--oxoglutarate transaminase 4) (Kynurenine--oxoglutarate transaminase IV) (Plasma membrane-associated fatty acid-binding protein) (FABPpm) (Transaminase A)	187	Mitochondrial	TCGFDFSGALEDISK	260237912	2769588	227660989	3.16046e+06	3.61496e+08	3.9199e+06	2.77862e+08	4.39943e+06	3.41924e+07	712347	7.20577e+06		1.04147e+07		2.90135e+08	4.58907e+06	1.65977e+07	2.30429e+06	395540416	3.18856e+07	3.41673e+08	4.19421e+07	3.70082e+08	4.80446e+07	4.73001e+07		1.39049e+08		1.11532e+08	941171	1.23951e+08	797874
Aspartate aminotransferase, mitochondrial (mAspAT) (EC 2.6.1.1) (EC 2.6.1.7) (Fatty acid-binding protein) (FABP-1) (Glutamate oxaloacetate transaminase 2) (Kynurenine aminotransferase 4) (Kynurenine aminotransferase IV) (Kynurenine--oxoglutarate transaminase 4) (Kynurenine--oxoglutarate transaminase IV) (Plasma membrane-associated fatty acid-binding protein) (FABPpm) (Transaminase A)	295	Mitochondrial	VGAFTVVCK	7.43006e+07	459899	5.40295e+07	664243	4.14781e+08	3.18873e+06	4.55931e+08	2.44013e+06	1.04643e+07	804427	4.9453e+07	1.10634e+06	2.79014e+07	717661	1.23744e+08	1.0571e+06	1.24764e+07	2.12785e+06	1.19492e+08	1.50559e+07	89954077	13336049	1.22032e+08	1.70391e+07	1.28726e+07		3.9152e+07		5.3416e+07	691964	5.49722e+07
Aspartyl aminopeptidase (EC 3.4.11.21)	445		ETACTTGVLQTLTLFK	3.50507e+06		3.12303e+06		6.74135e+06		5.80751e+06		694004		322159		1314265		6.24065e+06		533554		7.78587e+06		5685390		5.81337e+06	255608	1.58918e+06		4.57994e+06	7.98157e+06	3.13705e+06		3.51455e+06
Aspartyl aminopeptidase (EC 3.4.11.21)	97		NSSSIIAFAVGGQYVPGNGFSLIGAHTDSPCLR	192976		391755				198597									100950									200757		1.44061e+06	189795	733334		779781
Aspartyl aminopeptidase (EC 3.4.11.21)	36		SPSPFHVVAECR	438649		682745		3.37142e+06		2.32327e+06	143276							3.65932e+06				5.56515e+06		3.871e+06		4.0334e+06				3.19969e+06	4.14826e+06	876623		1.72236e+06
ATP-binding cassette sub-family B member 8, mitochondrial	465	Mitochondrial	GSITFQNVTFSYPCRPGFNVLK	807057	17494756	1.30554e+06	18291379			180089		329604	256867		391256		837884	608026	249624	303730	251015	4.74072e+06		1.35504e+06		364322		3.52773e+06		9.31725e+06	323806	793847		3.50344e+06	6.05328e+06
ATP-binding cassette sub-family E member 1 (RNase L inhibitor) (Ribonuclease 4 inhibitor) (RNS4I)	65		CPFGALSIVNLPSNLEK	275029		737941		1366469		1.5167e+06								1.309e+06				2.57014e+06		1.13119e+06		1.44235e+06	112360			608099
ATP-dependent RNA helicase DDX1 (EC 3.6.4.13) (DEAD box protein 1)	571		FLICTDVAAR	3.49173e+06		3.64859e+06		3121094		2517444		215108		265306		373329		5.63776e+06				5.15756e+06	377550	4.04049e+06		2.49056e+06		502497		1.00607e+06		1245763		985624
ATP-dependent RNA helicase DDX3Y (EC 3.6.4.13) (D1Pas1-related sequence 1) (DEAD box protein 3, Y-chromosomal) (DEAD-box RNA helicase DEAD2) (mDEAD2)	316		GCHLLVATPGR	3.02272e+06		2.349e+06		4.19067e+06		2.33118e+06				199073		230552		4.5557e+06				4.33291e+06		2.41786e+06	253107	1.9307e+06		1.40877e+06		6.78836e+06		2.73567e+06		2.56082e+06
ATP-dependent (S)-NAD(P)H-hydrate dehydratase (EC 4.2.1.93) (ATP-dependent NAD(P)HX dehydratase) (Carbohydrate kinase domain-containing protein)	78	Mitochondrial	IGIVGGCQEYTGAPYFAGISALK					648277		1.36131e+06																307747								191866
ATP synthase F(0) complex subunit B1, mitochondrial (ATP synthase subunit b) (ATPase subunit b)	239	Mitochondrial	CIEDLK	2.75477e+08	2.41975e+06	2.8681e+08	4.71604e+06	8.95423e+07	18405474	1.88975e+08	1.21596e+07	22722354	7.3044e+06	3.52571e+07	539903	4.15473e+07	225478	7.95671e+07		9.15619e+06	13745195	32705277	415743	46125424	356300	48616045	768813	117000000	186135	4.16231e+08	1.28485e+06	1.83768e+08	604852	1.97826e+08	567984
ATP synthase subunit alpha, mitochondrial	244	Mitochondrial	LYCIYVAIGQK	2.69095e+08	4.74513e+06	1.75704e+08	5.65273e+06	2.05327e+08	3618668	1.75772e+08	2.31357e+06	6.74772e+07	6.60964e+06	8.44062e+07	1.92554e+06	1.39094e+08	2.57415e+06	3.14974e+08	3.69084e+06	3.91749e+07	1.41309e+07	7.55183e+08	1.42621e+08	4.10562e+08	4.74661e+07	3.0298e+08	4.41992e+07	1.55483e+08	2.7669e+06	4.25432e+08	1.60202e+07	477810697	4.95346e+06	4.71857e+08	5.12649e+06
ATP synthase subunit alpha, mitochondrial	294	Mitochondrial	YTIVVSATASDAAPLQYLAPYSGCSMGEYFR	1.78672e+07	6.69606e+06	2.94671e+07	821888	2.97285e+07	117573	2.51999e+07	1.90528e+06	2.00927e+06		609551	502649	1.01626e+07		5.3466e+07	429051	1.63026e+06	170315	2.50404e+07	3.2549e+06	3.26122e+07	6.35141e+06	2.45602e+07	4.66433e+06	1.42456e+07		5.09731e+07	4.52111e+06	1.95597e+07	155616	2.50463e+07	2359606
ATP synthase subunit d, mitochondrial (ATPase subunit d)	101	Mitochondrial	SCAEFVSGSQLR	86413718	3.68442e+06	6.84572e+07	3.70478e+06	87061972	3.1198e+06	55614782	7.02712e+06	4.0021e+06	1127771	3.84461e+06	139301	3.83815e+06	702676	91949060		2.29231e+06	1.17252e+06	1.25865e+08	19741393	84596664	22191720	9.86358e+07	1.98454e+07	1.33267e+07		7.12273e+07	3.33484e+06	5.63636e+07	1.96829e+06	7.92349e+07	1.05604e+06
ATP synthase subunit epsilon, mitochondrial (ATPase subunit epsilon)	19	Mitochondrial	FSQICAK	63825537	1607318	62445517	1.8949e+06	38674415	675177	40752792	1.49273e+06	5.88094e+06	893125	9.53813e+06	196665	5.6053e+06		68922376	961132	1.33669e+06	762406	2.59137e+06		16125262	1.2224e+06	30781849	2.42499e+06	45421163	377294	160000000	1.42915e+06	61308462		65788133	279258
ATP synthase subunit gamma, mitochondrial (F-ATPase gamma subunit)	103	Mitochondrial	GLCGAIHSSVAK	2.87173e+08	4.29563e+06	198973328	4.98084e+06	2.97379e+07	826454	5.33153e+07	486175	33046201	2.59486e+06	3.06222e+07	666492	1.88802e+07		485000000	9.92904e+06	1.2754e+07	3.93811e+06	7.03369e+08	1.0384e+08	2.3747e+08	3.64305e+07	248687042	3.98093e+07	194795618	1.2688e+06	8.30397e+08	1.00323e+07	387816148	1.889e+06	4.11151e+08	2.70586e+06
ATP synthase subunit O, mitochondrial (Oligomycin sensitivity conferral protein) (OSCP)	141	Mitochondrial	GEVPCTVTTASPLDDAVLSELK	31795610	32682091	38384148	36839929	4.06753e+07	6.99046e+06	3.46836e+07	6.75674e+06	570678	326243			1.32613e+06		35339852	24690164	718123	481148	25449678	1.63798e+07	17222207	1.66614e+07	2.62779e+07	1.54582e+07	3.59041e+06	4.26292e+06	1.58432e+07	4.23525e+06	5.64185e+06	1.62075e+06	9.63102e+06	2.91194e+06
BAG family molecular chaperone regulator 3 (BAG-3) (Bcl-2-associated athanogene 3) (Bcl-2-binding protein Bis)	154		QCGQMPATATTAAAQPPTAHGPER					177683														871524		499896	195746
BAG family molecular chaperone regulator 3 (BAG-3) (Bcl-2-associated athanogene 3) (Bcl-2-binding protein Bis)	185		SQSPAASDCSSSSSSASLPSSGR																			677516
Band 3 anion transport protein (Anion exchange protein 1) (AE 1) (Anion exchanger 1) (MEB3) (Solute carrier family 4 member 1) (CD antigen CD233)	903	Mitochondrial	ELELQCLDGDDAK					3.83818e+06				262564		712284		1.0852e+06		10125262				6.99764e+06		3.66917e+06		4.28426e+06		2.47149e+06		8.51565e+06	254981	3.78803e+06		5.00244e+06
Band 3 anion transport protein (Anion exchange protein 1) (AE 1) (Anion exchanger 1) (MEB3) (Solute carrier family 4 member 1) (CD antigen CD233)	215	Mitochondrial	SGGASEPLLPHQPSLETQLYCGQAEGGSEGPSTSGTLK			1.24407e+06		2652084		1861439				179308										491416										281100
Band 3 anion transport protein (Anion exchange protein 1) (AE 1) (Anion exchanger 1) (MEB3) (Solute carrier family 4 member 1) (CD antigen CD233)	330	Mitochondrial	SLESFLDCSLVLPPTDAPSEK	3.49231e+06	880915	3.77793e+06		3059083	585501	2.59403e+06	687812			210631		482209		4.01942e+06	919888			1.60587e+06	1.94426e+06	601654	1.00905e+06	646803	939390	323734	2.49664e+06	379100	4.93413e+06		1.81332e+06	364080	3.57187e+06
Basal cell adhesion molecule (B-CAM cell surface glycoprotein) (Lutheran antigen) (CD antigen CD239)	230		DANFHCAAHYDLPSGQHGR															429771					1.19523e+06		1.30991e+06		1133772
Basal cell adhesion molecule (B-CAM cell surface glycoprotein) (Lutheran antigen) (CD antigen CD239)	47		GEQVALDCTPR			422278												1.84447e+06				17462916	1.09435e+06		714387		696273			1.32786e+06
Basement membrane-specific heparan sulfate proteoglycan core protein (HSPG) [Cleaved into: Endorepellin; LG3 peptide]	3137		AGLSSGFVGCVR				484667					7.69716e+06		1.43734e+06		7.16212e+06		4.12351e+06	6.99108e+06	11023065		7.03376e+06	8.53574e+06	3557591	5.55342e+06	3.99633e+06	6.81618e+06	490669	602386	1.37094e+06	2.51876e+06		628130	1.18398e+06	252619
Basement membrane-specific heparan sulfate proteoglycan core protein (HSPG) [Cleaved into: Endorepellin; LG3 peptide]	731		AHSVEECR									423824
Basement membrane-specific heparan sulfate proteoglycan core protein (HSPG) [Cleaved into: Endorepellin; LG3 peptide]	1530		ALEVEECR					2.01628e+06		1.20433e+06								2.13646e+06	902060			703002	555134	881250	5842536	962392	6.90607e+06	172481		1946568		866293		165296
Basement membrane-specific heparan sulfate proteoglycan core protein (HSPG) [Cleaved into: Endorepellin; LG3 peptide]	3705		AQAGANTRPCP									136117
Basement membrane-specific heparan sulfate proteoglycan core protein (HSPG) [Cleaved into: Endorepellin; LG3 peptide]	811 814 816		ATATACRPCPCPYIDASR						581835		440882	249537											13158996		8.46384e+06		9.90658e+06			157603				145840
Basement membrane-specific heparan sulfate proteoglycan core protein (HSPG) [Cleaved into: Endorepellin; LG3 peptide]	2876		CAATNAAGTTQSHVLLLVQALPQISTPPEIR			540871		253350	235930			1.05868e+06				576639	288653	3.40909e+06	754964	1.26143e+06		4.19363e+06	1.43372e+07	3.3426e+06	9.55519e+06	1.21372e+06	5.01812e+06			495361		830584	192112	183673	279360
Basement membrane-specific heparan sulfate proteoglycan core protein (HSPG) [Cleaved into: Endorepellin; LG3 peptide]	851 854		CESCAPGYEGNPIQPGGK																				6.2788e+06		4.00812e+06		3.54252e+06
Basement membrane-specific heparan sulfate proteoglycan core protein (HSPG) [Cleaved into: Endorepellin; LG3 peptide]	924 926		CFCMGVSR						253022														10661935		3.70035e+06		4.37271e+06
Basement membrane-specific heparan sulfate proteoglycan core protein (HSPG) [Cleaved into: Endorepellin; LG3 peptide]	795		CKPGFFGDATK	400175		268971			143345			1.4194e+06						1.84035e+06		896409		1.14122e+06	1.98561e+07	924754	10982663		1.24874e+07	110348		285445	515520			686687
Basement membrane-specific heparan sulfate proteoglycan core protein (HSPG) [Cleaved into: Endorepellin; LG3 peptide]	3481 3483		CLCLPGFSGPR	502348		1.92422e+06	506530		2.76109e+06		1.8559e+06	415937	1454671			180405	326414		384310		357615	2471195	18582798		16317069		16675109	940657					526526	411527	174607
Basement membrane-specific heparan sulfate proteoglycan core protein (HSPG) [Cleaved into: Endorepellin; LG3 peptide]	733 742 745		CPIGYSGLSCESCDAHFTR									449635
Basement membrane-specific heparan sulfate proteoglycan core protein (HSPG) [Cleaved into: Endorepellin; LG3 peptide]	869		CRPTTQEIVR	331351	286762			534001	1.56941e+06	467838		1.34967e+06						7798993		1.41915e+06				897251	1.80624e+07	849902	1.82823e+07			964052		407951		434404
Basement membrane-specific heparan sulfate proteoglycan core protein (HSPG) [Cleaved into: Endorepellin; LG3 peptide]	479		EADQGAYTCEAMNSR					160042										576258							1.57609e+06		1.74091e+06
Basement membrane-specific heparan sulfate proteoglycan core protein (HSPG) [Cleaved into: Endorepellin; LG3 peptide]	1137 1140		GPSCQDCDTGYTR																				534442		464021		740862
Basement membrane-specific heparan sulfate proteoglycan core protein (HSPG) [Cleaved into: Endorepellin; LG3 peptide]	892		GSLGTSGETCR		5.8041e+06		5.06646e+06		3.52187e+06		14377925	389153	457955		326008		538797	491354	6.28061e+06	246809	186832				609664		1.45129e+06		818646	402119	3.4704e+06		5.80667e+06		4.59116e+06
Basement membrane-specific heparan sulfate proteoglycan core protein (HSPG) [Cleaved into: Endorepellin; LG3 peptide]	2506		IASVKPSDAGTYVCQAQNALGTAQK	970274		663996	222815			887738		1.33985e+06				224310		8.46181e+06		1.53812e+06			24601864	346529	20702148		18622701	804078						298101
Basement membrane-specific heparan sulfate proteoglycan core protein (HSPG) [Cleaved into: Endorepellin; LG3 peptide]	903 906		LCNECSDGSFHLSK																				4.45605e+06		2.10519e+06		2.70993e+06
Basement membrane-specific heparan sulfate proteoglycan core protein (HSPG) [Cleaved into: Endorepellin; LG3 peptide]	2021		LHHMSVADSGEYVCR									456156						2.28888e+06		226217	106521	815632	1.71019e+07		6.90248e+06		6.9431e+06	686780						182984
Basement membrane-specific heparan sulfate proteoglycan core protein (HSPG) [Cleaved into: Endorepellin; LG3 peptide]	1932		LPAIEPSDQGQYLCR	2.95085e+06		1.36874e+06		8.87265e+06		6.27938e+06		288645	258262					7.28128e+06	349113			9.26928e+06	3.28979e+06	10684926	5.24957e+06	6581479	4.45449e+06	1.1094e+06		10973194		5.82914e+06		6.85225e+06
Basement membrane-specific heparan sulfate proteoglycan core protein (HSPG) [Cleaved into: Endorepellin; LG3 peptide]	2313		LYQLSPADSGEYVCQVAGSSHPEHEASFK				269768					1.19883e+06						2.48759e+06		806625	268574	1.69783e+06	1.99141e+07	1.34993e+06	1.57767e+07	575310	1.10575e+07					184638
Basement membrane-specific heparan sulfate proteoglycan core protein (HSPG) [Cleaved into: Endorepellin; LG3 peptide]	2742		NIGASVEFHCAVPNER	587905		574340		4.13548e+06	465938	2303946	455840	189428						5.21303e+06				5.12936e+06	3.75224e+06	3.97161e+06	3.03077e+06	4.45655e+06	3.49895e+06	391496		2.45349e+06		474691		284461
Basement membrane-specific heparan sulfate proteoglycan core protein (HSPG) [Cleaved into: Endorepellin; LG3 peptide]	1792		SQSVRPGADVTFICTAK		1.17737e+06		1.08874e+06	816434	2.80685e+06		2119186	1.89024e+06						1.20184e+07	7.62172e+06	1.61582e+06		2.8765e+06	29651161	957341	1.93038e+07	698133	21403061	502642		2.22967e+06	503479	1.00703e+06
Basement membrane-specific heparan sulfate proteoglycan core protein (HSPG) [Cleaved into: Endorepellin; LG3 peptide]	1628		TCESLGAGGYR									426841						3.87333e+06		234233		260856	7.85134e+06	281083	2.77793e+06	799323	4.83208e+06				932427				898104
Basement membrane-specific heparan sulfate proteoglycan core protein (HSPG) [Cleaved into: Endorepellin; LG3 peptide]	1156		VPSGLYLGTCER					201079				354616						463976		242895		317673	14798300	249077	10472276		11926268		526231	705868		337252	221809	727198	57561774
Basigin (Basic immunoglobulin superfamily) (HT7 antigen) (Membrane glycoprotein gp42) (CD antigen CD147)	203		SGEYSCIFLPEPVGR	312032			1.32041e+06	449862	552169	661695	2.77056e+06						321937	1.80097e+06					1.86481e+06	331701	2.51086e+06		5.03707e+06	324782	591683	1.52338e+06	2.05092e+06	315944	1.57012e+06	385584	1.43493e+06
Bcl-2-like protein 13 (Bcl2-L-13) (Bcl-rambo) (Protein Mil1)	82 100	Mitochondrial	EVSEAFTSTGFDCHTSPVFSPANPESSIEDCLAHLGER	1.38271e+06		194685		1.03836e+06		1.3399e+06								143329				1.23872e+06	868632		188753	497321	365366	557902		3.37995e+06		810421		455210
Beta-enolase (EC 4.2.1.11) (2-phospho-D-glycerate hydro-lyase) (Enolase 3) (Muscle-specific enolase) (MSE) (Skeletal muscle enolase)	337 339		ACNCLLLK	9.00322e+07		36916312		9.91674e+07		3.99338e+07		2.19789e+06				762781		69821695	331612			223342053	3.93053e+07	94045927	21510359	98559433	22760135	1.12712e+07		83267701		78031966		75007961
Beta-enolase (EC 4.2.1.11) (2-phospho-D-glycerate hydro-lyase) (Enolase 3) (Muscle-specific enolase) (MSE) (Skeletal muscle enolase)	119		FGANAILGVSLAVCK	2.70394e+07		2.94991e+07		531283	11028608		1.04732e+07	1.09628e+06	346934	1.35522e+07		1.54254e+07		7.9058e+06		1.9617e+06	2.44929e+06	1.69542e+07	324518	3.27608e+06	1.58561e+06	4.29472e+06	4.80485e+06	1.54312e+07		5.45862e+07	341498	3.87939e+07		4.29537e+07
Beta-enolase (EC 4.2.1.11) (2-phospho-D-glycerate hydro-lyase) (Enolase 3) (Muscle-specific enolase) (MSE) (Skeletal muscle enolase)	389		SGETEDTFIADLVVGLCTGQIK	8.77301e+06		7.3331e+06		1.39414e+07		9.91123e+06	118684	3.02328e+06	204971	696399		1.09053e+07	232848	1.57176e+07	200964	4.4149e+06	1.65132e+06	1.54402e+06	1.30149e+06	2.95849e+06	858035	2.37109e+06	996433	4.21371e+06		4.05788e+06	127877	1.62446e+07		1.8033e+07
Beta-enolase (EC 4.2.1.11) (2-phospho-D-glycerate hydro-lyase) (Enolase 3) (Muscle-specific enolase) (MSE) (Skeletal muscle enolase)	399		TGAPCR																			127526
Beta-enolase (EC 4.2.1.11) (2-phospho-D-glycerate hydro-lyase) (Enolase 3) (Muscle-specific enolase) (MSE) (Skeletal muscle enolase)	357		VNQIGSVTESIQACK	1.07395e+07		7669527		4.95774e+07		2.27002e+07		3.63713e+06	269688	5.50781e+06		8.24222e+06		47193177		4.29811e+06	1.07261e+06	54287402	1.30029e+07	4.10362e+07	1.20648e+07	36791181	1.19053e+07	1.02114e+07		60486207		51196204		63892609
Betaine--homocysteine S-methyltransferase 1 (EC 2.1.1.5)	104		VNEAACDIAR	1307704	3.83761e+06	315039	5.53436e+06	2.48502e+06			5.42986e+06			238472		374237		3.4831e+06					253904	456163	7.98413e+06	1.2448e+06			2.44323e+06		13748678		3670685		4.36088e+06
Beta-sarcoglycan (Beta-SG) (43 kDa dystrophin-associated glycoprotein) (43DAG)	309 316		VQVTGHNMGCQVSDNPCGNT																				1.3692e+06		866915		987117
Beta-taxilin (Muscle-derived protein 77)	36		CSTSGQAPEQEGSLHPEK	1.14156e+06		2.21039e+06		4.02006e+06		1.99024e+06		232876				197823		6.85726e+06				466154		2.85701e+06		2.91951e+06	133031	825214		4.07561e+06		1.41549e+06		1.64314e+06
Beta-taxilin (Muscle-derived protein 77)	275		LCQENTELAEK	521485		585967		471360	933087	225175	996400							1.26322e+06				547528		741401		1.02004e+06		392121		1.24596e+06		327651		562475
Bifunctional epoxide hydrolase 2 [Includes: Cytosolic epoxide hydrolase 2 (CEH) (EC 3.3.2.10) (Epoxide hydratase) (Soluble epoxide hydrolase) (SEH); Lipid-phosphate phosphatase (EC 3.1.3.76)]	78		ACGANLPENFSISQIFSQAMAAR	1.11592e+07	930395	7.72997e+06	658228	6.026e+06		3.84328e+06	149815	1.45311e+06		925460		834216		14980130	177800	844436		2.21757e+07	2.40366e+06	1.46298e+07	1.49105e+06	1.20064e+07	1.48164e+06	2.88479e+06	564457	1.08884e+07	2.13126e+06	6.48454e+06	117641	8.14323e+06	1488659
Bifunctional epoxide hydrolase 2 [Includes: Cytosolic epoxide hydrolase 2 (CEH) (EC 3.3.2.10) (Epoxide hydratase) (Soluble epoxide hydrolase) (SEH); Lipid-phosphate phosphatase (EC 3.1.3.76)]	312		GYGDSSSPPEIEEYAMELLCK	4.33395e+06	9.14311e+06	3.75213e+06	8.07343e+06	1.04931e+07	92950.9	12562756	822535	970174		218541		377541		3.17821e+06	196396	211588		5.4037e+06		5.43142e+06	684532	4.88673e+06	7.903e+06	550327	1.50681e+06	1.97771e+06	5.45679e+06	2.67861e+06	2.15662e+06	1.90968e+06	1.56891e+06
Bifunctional epoxide hydrolase 2 [Includes: Cytosolic epoxide hydrolase 2 (CEH) (EC 3.3.2.10) (Epoxide hydratase) (Soluble epoxide hydrolase) (SEH); Lipid-phosphate phosphatase (EC 3.1.3.76)]	230		VTGTQFPEAPLPVPCNPNDVSHGYVTVKPGIR	2.37828e+07		2.37244e+07		3.61052e+07		2.88137e+07		5.78088e+06		2.09476e+06		3.25692e+06		3.58115e+07		3.91383e+06		4.89398e+07	3.6024e+06	3.28512e+07	4.57547e+06	3.03981e+07	4.18811e+06	9.36838e+06		3.17145e+07		2.19358e+07		2.61295e+07
Bifunctional glutamate/proline--tRNA ligase (Bifunctional aminoacyl-tRNA synthetase) [Includes: Glutamate--tRNA ligase (EC 6.1.1.17) (Glutamyl-tRNA synthetase) (GluRS); Proline--tRNA ligase (EC 6.1.1.15) (Prolyl-tRNA synthetase) (ProRS)]	744		ERPAPAVSSTCATAEDSSVLYSR	4.43923e+06		4.26202e+06		3.13016e+06	288637	2.41166e+06	461347	537942		178801			671290	4.63019e+06		265553		4.51891e+06		2.76355e+06	672978	2.47892e+06		2.37842e+06		7.34921e+06		2.04813e+06		2.845e+06
Bifunctional glutamate/proline--tRNA ligase (Bifunctional aminoacyl-tRNA synthetase) [Includes: Glutamate--tRNA ligase (EC 6.1.1.17) (Glutamyl-tRNA synthetase) (GluRS); Proline--tRNA ligase (EC 6.1.1.15) (Prolyl-tRNA synthetase) (ProRS)]	1076		LGVENCYFPIFVSQAALEK			215159		1.93726e+06		2.13053e+06	137296																						308269	149867
Bifunctional glutamate/proline--tRNA ligase (Bifunctional aminoacyl-tRNA synthetase) [Includes: Glutamate--tRNA ligase (EC 6.1.1.17) (Glutamyl-tRNA synthetase) (GluRS); Proline--tRNA ligase (EC 6.1.1.15) (Prolyl-tRNA synthetase) (ProRS)]	1377		SCQFVAVR	4121414	722658	4.50283e+06	426032	3.18247e+06		2.26509e+06		345691						10124276	326822			6.41394e+06	1.29356e+06	4.25091e+06	569559	5.80661e+06	908492	1.34301e+06	437417	5.59422e+06	1.58934e+06	1.7125e+06		2.37985e+06
Bifunctional glutamate/proline--tRNA ligase (Bifunctional aminoacyl-tRNA synthetase) [Includes: Glutamate--tRNA ligase (EC 6.1.1.17) (Glutamyl-tRNA synthetase) (GluRS); Proline--tRNA ligase (EC 6.1.1.15) (Prolyl-tRNA synthetase) (ProRS)]	910		VACQGEVVR	1.93986e+06		2.39931e+06		1.06416e+06		1.90064e+06				134714		221564		5.87465e+06						665032		750577		503086		3.26923e+06	184749	452095		836018
Bifunctional glutamate/proline--tRNA ligase (Bifunctional aminoacyl-tRNA synthetase) [Includes: Glutamate--tRNA ligase (EC 6.1.1.17) (Glutamyl-tRNA synthetase) (GluRS); Proline--tRNA ligase (EC 6.1.1.15) (Prolyl-tRNA synthetase) (ProRS)]	381		YNVYPTYDFACPIVDSIEGVTHALR	394326	3.47562e+06	368185	2.83795e+06			337245		266171	791804				1.39231e+06	935275	474453		1.10034e+06	2.81305e+06	15700045	1.31075e+06	2.5422e+06	1.98308e+06	1.62398e+06	987900		3.51376e+06		1.55588e+06	987488	1.35241e+06
Bifunctional purine biosynthesis protein PURH [Includes: Phosphoribosylaminoimidazolecarboxamide formyltransferase (EC 2.1.2.3) (5-aminoimidazole-4-carboxamide ribonucleotide formyltransferase) (AICAR transformylase); IMP cyclohydrolase (EC 3.5.4.10) (ATIC) (IMP synthase) (Inosinicase)]	101	Mitochondrial	VVVCNLYPFVK	4.73212e+06		5.92027e+06		5.17e+06		4.48004e+06		450123		643987		998211		5.18881e+06			300257	4.78532e+06		4.24168e+06		5180119				1.66614e+06	747104			2.09939e+06	151278
Biliverdin reductase A (BVR A) (EC 1.3.1.24) (Biliverdin-IX alpha-reductase)	280		ILHCLELASDIQR	2.10486e+06		1.72866e+06		946517		956910		254550						2.2031e+06		357359		1979452		1178157		1.30215e+06		1258047		3.8192e+06		3.37293e+06		3.40081e+06
Bleomycin hydrolase (BH) (BLM hydrolase) (BMH) (EC 3.4.22.40)	111	Mitochondrial	CYFFLNAFVDTAQK	2.89663e+06	255454	1.28055e+06	204023	1.42948e+06		2.06829e+06						245015		942917				945259	554575				212969	2.79571e+06		23984901		2.8863e+06	621886	4.05782e+06	308355
Branched-chain-amino-acid aminotransferase, mitochondrial (BCAT(m)) (EC 2.6.1.42)	343 346	Mitochondrial	EVFGSGTACQVCPVHQILYEGK	8.41522e+06		8.42233e+06	421155	1.83358e+07		1.38918e+07		1.42251e+06		1.66081e+06		6.01107e+06	399929	9.83076e+06	804325	2.77425e+06		1.95856e+07	1.0332e+07	1.37547e+07	8.99786e+06	1.2056e+07	9.89383e+06	4.21003e+06		2.45313e+07	353558	1.96024e+07	198435	1.74363e+07	120336
Branched-chain-amino-acid aminotransferase, mitochondrial (BCAT(m)) (EC 2.6.1.42)	93	Mitochondrial	IQPFQNLTLHPACSGLHYSLQLFEGLK	274400						146217						418101		1.27209e+06				5.96856e+06		3.30158e+06		1.57188e+06	263754			11101279		5.1038e+06		6.01794e+06
Branched-chain-amino-acid aminotransferase, mitochondrial (BCAT(m)) (EC 2.6.1.42)	136 148	Mitochondrial	LCLPDFDKQELLECIR	8.35662e+06		5.13884e+06	1.63119e+06	1.05489e+07	141369	4.46218e+06		223746				191160		7.81534e+06				3.20272e+07	1.58484e+06	18913908	1.78676e+06	1.75793e+07	558706	7.57946e+06		3.92175e+07	1.65985e+06	38205286	319102	3.13201e+07
Calcium-binding mitochondrial carrier protein Aralar1 (Mitochondrial aspartate glutamate carrier 1) (Solute carrier family 25 member 12)	487	Mitochondrial	ACFLR	70407859	1.13237e+06	62335154	758683	61467420	541832	32261801		12601322	893618	9.4943e+06		3.93633e+06		108000000	1.48025e+06	3.06803e+06	1063717	68949891	3.69884e+06	47378019	4592106	49864843	4.21358e+06	33189292		356000000		118076772		70895288
Calcium-binding mitochondrial carrier protein Aralar1 (Mitochondrial aspartate glutamate carrier 1) (Solute carrier family 25 member 12)	487 505	Mitochondrial	ACFLRDIPFSAIYFPVYAHCK	525155		430873				110706						299134						824533		857913		202988		215928		4.27297e+06		804224	238118	859622	343341
Calcium-binding mitochondrial carrier protein Aralar1 (Mitochondrial aspartate glutamate carrier 1) (Solute carrier family 25 member 12)	563	Mitochondrial	AGQTTYSGVVDCFR	2.9872e+06	45665857	2.55523e+06	46462550	2.09247e+07	44483943	2.14317e+07	41344611	880284	4.58571e+06	949922	4.00936e+06	469698	3.11437e+06	4.84389e+06	36952246	497005	2.37915e+06	8.60865e+06	6.63418e+07	9.3378e+06	5.00505e+07	8.14638e+06	5.84126e+07	1.766e+06	13670297	5.99752e+06	44146225	4.21165e+06	1.89136e+07	3.59456e+06	19689268
Calcium-binding mitochondrial carrier protein Aralar1 (Mitochondrial aspartate glutamate carrier 1) (Solute carrier family 25 member 12)	435	Mitochondrial	DGSIPLPAEILAGGCAGGSQVIFTNPLEIVK	6.44347e+06	140659	6.279e+06		3911831	290492	1.63132e+06	76958.4							4.80547e+06				1.64434e+06		2.35036e+06	176737	2.00241e+06	234644
Calcium-binding mitochondrial carrier protein Aralar1 (Mitochondrial aspartate glutamate carrier 1) (Solute carrier family 25 member 12)	505	Mitochondrial	DIPFSAIYFPVYAHCK	25190851	158725	32782818	587188	18199251	79341.7	13658326		2.29599e+06	300607	469795				29700108		648266	317523	87364021	8.20481e+06	53669157	4.6185e+06	46075962	4166454	15150572	149311	87508447	580017	28357656		32817960	134987
Calcium-binding mitochondrial carrier protein Aralar1 (Mitochondrial aspartate glutamate carrier 1) (Solute carrier family 25 member 12)	375	Mitochondrial	NSFDCFK	3.05432e+07	542095	25133993		3.21759e+07		2.99644e+07	856688	5.47489e+06	581324	1.65837e+06		1.23908e+06		3.36735e+07	229464	1.74047e+06	182544	3.05723e+07	1.45617e+06	2.05657e+07	1.59426e+06	19128012	1097226	1.66659e+07		74564358	2.15582e+06	2.19183e+07	1.39956e+06	2.59568e+07	1.34036e+06
Calcium-binding mitochondrial carrier protein Aralar2 (Citrin) (Mitochondrial aspartate glutamate carrier 2) (Solute carrier family 25 member 13)	490	Mitochondrial	ACFLR	70407859	1.13237e+06	62335154	758683	61467420	541832	32261801		12598719		9.4943e+06		3.93674e+06		108000000	1.48025e+06	3.06803e+06		68949891	3.69884e+06	47378019	4592106	49864843	4.21358e+06	33189292		356000000		118076772		70895288
Calcium-binding mitochondrial carrier protein Aralar2 (Citrin) (Mitochondrial aspartate glutamate carrier 2) (Solute carrier family 25 member 13)	566	Mitochondrial	AGQTTYNGVTDCFR	1.84537e+06		1844806	153545	1.21731e+07	208200	1.06868e+07		1.18159e+06		237555		440966		3.40461e+06	1.36152e+06	223448		3136783	3.63786e+06	3.79147e+06	1.54087e+06	4.37136e+06	1.14361e+06	941959	191468	862988	904139	1.62955e+06
Calcium-binding mitochondrial carrier protein Aralar2 (Citrin) (Mitochondrial aspartate glutamate carrier 2) (Solute carrier family 25 member 13)	438	Mitochondrial	DGSVPLLAEIFAGGCAGGSQVIFTNPLEIVK	3.74781e+06		4.74441e+06		12728565		12716535		2503428				10627054		7.96471e+06		2925434	799615	20325335		22221600		24133586		14330001		21565278		33010593		22062065
Calcium-binding mitochondrial carrier protein Aralar2 (Citrin) (Mitochondrial aspartate glutamate carrier 2) (Solute carrier family 25 member 13)	202	Mitochondrial	DIMVTIRPHVLTPFVEECLVAAAGGTR	6.33273e+06		5.08118e+06		4.41443e+06		2.89431e+06		2.21494e+06		784091		1.88436e+06		2535617		915850	422267	9.07751e+06	405556	5.02219e+06		5.69017e+06		6.01403e+06	767163	1.51428e+07	2.50602e+06	7.97134e+06		8.21868e+06	305119
Calcium-binding mitochondrial carrier protein Aralar2 (Citrin) (Mitochondrial aspartate glutamate carrier 2) (Solute carrier family 25 member 13)	504	Mitochondrial	DIPFSAIYFPCYAHVK	40208327	593716	31994280	376795	3.13006e+07		2.5454e+07		6.7609e+06	363868	2.76628e+06		7.83579e+06		40145447		2.3184e+06	275220	93918481	6.66058e+06	44073197	6.422e+06	40113359	5.73668e+06	29718816		85866909		38687927		63275780	134987
Calcium-binding mitochondrial carrier protein Aralar2 (Citrin) (Mitochondrial aspartate glutamate carrier 2) (Solute carrier family 25 member 13)	378	Mitochondrial	NSFDCFK	4.72632e+07	542095	37143129		4.56402e+07		4.01096e+07	856688	7.53226e+06	771674	2.46963e+06		1.70507e+06		5.27867e+07	229464	2.25041e+06	365089	4.71066e+07	1.95668e+06	3.20743e+07	2.22077e+06	30694374	2194452	2.18467e+07		89145460	2.38101e+06	2.89711e+07	1.39956e+06	32831016	1.34036e+06
Calcium/calmodulin-dependent protein kinase type II subunit delta (CaM kinase II subunit delta) (CaMK-II subunit delta) (EC 2.7.11.17)	373		ICDPGLTAFEPEALGNLVEGMDFHR	1.53529e+06	8.90575e+06	1.31081e+06					7.98863e+06	199295				226370	6.26016e+06	2.19015e+06	10856937			4.59301e+06	993758	1.8678e+06	460057	2.67495e+06	394680	1.15365e+06	3069904	6.50384e+06	1.01846e+06	3.1926e+06	2.65744e+06	5.37551e+06	256850
Calpain small subunit 1 (CSS1) (Calcium-activated neutral proteinase small subunit) (CANP small subunit) (Calcium-dependent protease small subunit) (CDPS) (Calcium-dependent protease small subunit 1) (Calpain regulatory subunit)	233		YADESGNMDFDNFISCLVR						120788																		157481				244892			146544	157479
Calpastatin (Calpain inhibitor)	408		CGEDEDTVPAEYR																												222966
Calponin-2 (Calponin H2, smooth muscle) (Neutral calponin)	215		CASQVGMTAPGTR					418656										204318
Calreticulin (CRP55) (Calregulin) (Endoplasmic reticulum resident protein 60) (ERp60) (HACBP)	163		CK	2.70581e+06		1.03985e+06		770071								2.97328e+06		1.0755e+06				3.00254e+06	1.47743e+06	2.01807e+06	768752	562463		800786		6972581		5.85314e+06		10376064
Calreticulin (CRP55) (Calregulin) (Endoplasmic reticulum resident protein 60) (ERp60) (HACBP)	137		DMHGDSEYNIMFGPDICGPGTK					829413				495961				176430		739716		481481	471410		1.73872e+06	558502	1.90214e+06		1.51887e+06							327709
Calreticulin (CRP55) (Calregulin) (Endoplasmic reticulum resident protein 60) (ERp60) (HACBP)	105		HEQNIDCGGGYVK	629296	624069	720086		4.90655e+06	92201392	3.81074e+06	79316171	731732	2624632					4731998	13200215	457063	858012	303168	2.08533e+06	2.55946e+06	1.89216e+07	2.21029e+06	3.00922e+07	152843	6.87751e+06	313553	1.44893e+07	2.79588e+06	5.56627e+06	3.14999e+06	7.34005e+06
Calsequestrin-2 (Calsequestrin, cardiac muscle isoform)	53		YDLLCLYYHEPVSSDK	8.36928e+07	192980	6.08426e+07	625796	75719753		5.0865e+07	226247	7.30528e+06	280806	5.57544e+06	190218	1.74081e+07	1.88534e+06	62086987	1.07353e+06	1.4516e+06	331378	1.21769e+08	1.72879e+07	7.85823e+07	3.32512e+06	7.74594e+07	3.27482e+06	2.97057e+07	437774	1.26664e+08	2.87463e+06	120657631		1.0626e+08
cAMP-dependent protein kinase type II-alpha regulatory subunit	356		CLVMDVQAFER	29149441		27650652		34981307		23436497		446504		392769		1.01023e+06	460136	29080003		693965		38859731	427071	29328970		29005939				26572086	3.51707e+06	32604173	1.43119e+06	30252648
Carbamoyl-phosphate synthase [ammonia], mitochondrial (EC 6.3.4.16) (Carbamoyl-phosphate synthetase I) (CPSase I)	516	Mitochondrial	AERPDGLILGMGGQTALNCGVELFK	2.74582e+06	555075	1.70353e+06					289537			373769		1.03922e+06	168959	3.10882e+06				6.66679e+06	904028	2.23493e+06		1.42299e+06		963538		2.42333e+06		2.42613e+06	322340	1.97977e+06	828658
Carbamoyl-phosphate synthase [ammonia], mitochondrial (EC 6.3.4.16) (Carbamoyl-phosphate synthetase I) (CPSase I)	920	Mitochondrial	CLGLTEAQTR	6.26545e+06		2.64195e+06	147694			764844				1.24964e+06		1.08925e+06		7.21953e+06				6132698						411553		1365995
Carbamoyl-phosphate synthase [ammonia], mitochondrial (EC 6.3.4.16) (Carbamoyl-phosphate synthetase I) (CPSase I)	1256	Mitochondrial	GNDVLVIECNLR	6.29168e+06		2.72693e+06	561172							1.08598e+06		1.19063e+06		6.25385e+06				5.96696e+06	638077			279982				272233	1.79523e+06		234182
Carbamoyl-phosphate synthase [ammonia], mitochondrial (EC 6.3.4.16) (Carbamoyl-phosphate synthetase I) (CPSase I)	1049 1052	Mitochondrial	ILDIYHQEACNGCIISVGGQIPNNLAVPLYK	627976		297028				346521								455578				1.29515e+06		915867				166582			239351	298884
Carbamoyl-phosphate synthase [ammonia], mitochondrial (EC 6.3.4.16) (Carbamoyl-phosphate synthetase I) (CPSase I)	816	Mitochondrial	MCHPSVDGFTPR	6.18679e+06	2.78293e+06	2.22913e+06	2.53184e+06	244227	3971717		2.19256e+06		266415	404724				6.35368e+06	3315777			8.68638e+06	5.4072e+06		2.43819e+06		2.84803e+06		987752		7668666		3.88325e+06		7.54933e+06
Carbamoyl-phosphate synthase [ammonia], mitochondrial (EC 6.3.4.16) (Carbamoyl-phosphate synthetase I) (CPSase I)	600	Mitochondrial	SAYALGGLGSGICPNK	2.07716e+06										1.01872e+06		1.01455e+06		996087				1.34815e+06	478599	247044						252323	208506
Carbamoyl-phosphate synthase [ammonia], mitochondrial (EC 6.3.4.16) (Carbamoyl-phosphate synthetase I) (CPSase I)	761	Mitochondrial	TSACFEPSLDYMVTK	1.8789e+06		1.37702e+06	478106		263473		1201685			161419			494507	3.15142e+06	799583			2.30442e+06	407229										323518		297085
Carbamoyl-phosphate synthase [ammonia], mitochondrial (EC 6.3.4.16) (Carbamoyl-phosphate synthetase I) (CPSase I)	225	Mitochondrial	VVAVDCGIK	1.53792e+06		552316								1.28135e+06		1.16416e+06		332927				561878
Carbonyl reductase family member 4 (EC 1.-.-.-) (3-oxoacyl-[acyl-carrier-protein] reductase) (EC 1.1.1.-) (Quinone reductase CBR4)	55	Mitochondrial	CDVAK				202279							457706		678485														335015		134287
Carbonyl reductase family member 4 (EC 1.-.-.-) (3-oxoacyl-[acyl-carrier-protein] reductase) (EC 1.1.1.-) (Quinone reductase CBR4)	5	Mitochondrial	VCAVFGGSR	1.54142e+06		1.44618e+06	13016113	2.73577e+06	6.5002e+06	2.34914e+06	7.61872e+06	275138	11254398				1.78201e+06	2.37154e+06	8.59768e+06		6.25166e+06	1917284	5.47173e+06	1.98613e+06	3.03342e+06	2.21179e+06	4.86774e+06	819191		2.2718e+06	5.61124e+06	1.63897e+06	1.28164e+06	1.44866e+06	2.32419e+06
Carboxylesterase 3A (EC 3.1.1.1) (ES-male) (Liver carboxylesterase 31) (Esterase-31)	434		YLQDAGCPVFLYEFQHTPSSFAK	994893	682590	3828562	335084	212368					211869	637224		912527		1.36326e+06				870597							2.38319e+06		6.80668e+06		2.45633e+06		2.85676e+06
Carboxymethylenebutenolidase homolog (EC 3.1.-.-)	222		EDCSPADKPYIEEAR	1.70366e+06		5.52757e+06		4.81569e+06		1.59097e+07								4902449				1.27596e+07	242659	3.75133e+06	191430	3.80169e+06		707721		3.71181e+06		3.32878e+06		5.04381e+06
Carnitine O-acetyltransferase (Carnitine acetylase) (EC 2.3.1.7) (Carnitine acetyltransferase) (CAT) (CrAT)	449	Mitochondrial	IYGQACATYESASLR	3.36228e+06		2.30692e+06		10291993		2.72232e+06		1.14124e+06				891788		6.36931e+06		453003	250485	7.91063e+06		5.92044e+06		5.7255e+06		1.8295e+06		5.13062e+06		5.03808e+06		4.26356e+06
Carnitine O-acetyltransferase (Carnitine acetylase) (EC 2.3.1.7) (Carnitine acetyltransferase) (CAT) (CrAT)	287	Mitochondrial	SIFTVCLDK	70124758		5.17441e+07	300305	54885896		42438121		2.13562e+07	326686	1.08582e+07		1.24602e+07		5.52768e+07	439837	5.94924e+06	1.36283e+06	8.05007e+07	2.44604e+06	43060169	3.65301e+06	43873272	2.02137e+06	2.82315e+07		9.08039e+07		4.73003e+07		4.12954e+07
Carnitine O-acetyltransferase (Carnitine acetylase) (EC 2.3.1.7) (Carnitine acetyltransferase) (CAT) (CrAT)	169 180	Mitochondrial	SMIDNETLPVEFLGGQPLCMNQYYQILSSCR	6.43863e+06		4.23912e+06		3.08546e+06	184221	1.92706e+06	104912							1.74754e+06	506183			9.10503e+06	826854	7.76493e+06	1.11472e+06	7.06588e+06	1.91463e+06	909362	126079	2.25922e+06	198761	2.06335e+06	305996	2.00848e+06
Carnitine O-acetyltransferase (Carnitine acetylase) (EC 2.3.1.7) (Carnitine acetyltransferase) (CAT) (CrAT)	337	Mitochondrial	TLQFIVAEDGSCGMVYEHAAAEGPPIVALVDHVMEYTK					532300	172124		117906	202226							229958			470655		1.34643e+06	712373	1.68155e+06	652835			1.2239e+06		727137		1.26356e+06	226108
Carnitine O-palmitoyltransferase 1, muscle isoform (CPT1-M) (EC 2.3.1.21) (Carnitine O-palmitoyltransferase I, muscle isoform) (CPT I) (CPTI-M) (Carnitine palmitoyltransferase 1B)	427	Mitochondrial	AAFFVTLDEDSHCYNPDDETSLSLYGK	4.03507e+07		3.63599e+07		1.98725e+07		1.34263e+07		5.71077e+06	1.29454e+06	380356		690992		38571458		1.28037e+06	1.3707e+06	4.94854e+07	1765697	4.55639e+07	1.94844e+06	3.89512e+07	1.41254e+06	35174789		5.29681e+07		2.37381e+07		27811534
Carnitine O-palmitoyltransferase 1, muscle isoform (CPT1-M) (EC 2.3.1.21) (Carnitine O-palmitoyltransferase I, muscle isoform) (CPT I) (CPTI-M) (Carnitine palmitoyltransferase 1B)	548	Mitochondrial	ALADDVELYCFQFLPFGK	1.08599e+08	972361	1.08291e+08	1.21387e+06	5.5574e+07	851786	3.67405e+07		1.26016e+07	1.44651e+06	1.11756e+06		4.39583e+06		1.19836e+08	3.71901e+06	6.44554e+06	3.39515e+06	1.28242e+08	1.02234e+07	1.1381e+08	7.15364e+06	9.37198e+07	7.02927e+06	6.01508e+07	1.13445e+06	6.6741e+07	1.13694e+06	3.03936e+07	1.58566e+06	4.65381e+07	655011
Carnitine O-palmitoyltransferase 1, muscle isoform (CPT1-M) (EC 2.3.1.21) (Carnitine O-palmitoyltransferase I, muscle isoform) (CPT I) (CPTI-M) (Carnitine palmitoyltransferase 1B)	448	Mitochondrial	ALLHGNCYNR	65082162	910252	67731815	1088239	45203871	1.15618e+06	2.03996e+07	1.00874e+06	5.57041e+06	137966	644400				171511017	2.73881e+06	1.03997e+06		1.0326e+07	896091	76627243	7.0775e+06	65420322	6.80689e+06	89007419		223672854	1.11599e+06	6.75379e+07		92410837
Carnitine O-palmitoyltransferase 1, muscle isoform (CPT1-M) (EC 2.3.1.21) (Carnitine O-palmitoyltransferase I, muscle isoform) (CPT I) (CPTI-M) (Carnitine palmitoyltransferase 1B)	90	Mitochondrial	CLPER	694407		896902	6.46365e+06	540908	3.85389e+06	415202	3.21869e+06	12323603	826350	1.51423e+06		1.98371e+06		1.42364e+06	15517487	3.64933e+06	2.43455e+06	686624		634834	638299	621998		51060449	5.73816e+06	20966769	23881590	30659115	6.36224e+06	48593230	9.36441e+06
Carnitine O-palmitoyltransferase 1, muscle isoform (CPT1-M) (EC 2.3.1.21) (Carnitine O-palmitoyltransferase I, muscle isoform) (CPT I) (CPTI-M) (Carnitine palmitoyltransferase 1B)	305	Mitochondrial	EEIKPVMALGMVPMCSYQMER	1.69164e+07	2.60523e+06	2.44644e+07	1.20274e+07	1.2856e+07	1.41622e+07	8.58202e+06	1.11244e+07	6.72623e+06	5.62929e+06	215810		230800	2.01303e+06	2.78779e+07	68834513	2.20999e+06	5.08977e+06	2.68997e+07	1.30601e+07	2.88717e+07	8.21862e+06	2.46145e+07	9.36906e+06	2.19228e+07	987162	44975931	239187	1.8844e+07	1.43582e+06	1.65693e+07	4.24227e+06
Carnitine O-palmitoyltransferase 1, muscle isoform (CPT1-M) (EC 2.3.1.21) (Carnitine O-palmitoyltransferase I, muscle isoform) (CPT I) (CPTI-M) (Carnitine palmitoyltransferase 1B)	586	Mitochondrial	FCLTYEASMTR	1.56415e+07	1.04133e+06	1.40847e+07	1.07606e+06	4.18451e+06	4.51333e+06	6.42329e+06	3.33161e+06	3.74004e+06	965355		214841		817545	1.27547e+07	1.58935e+06	681126	1.12747e+06	7.3442e+06	4.86997e+06	3.05438e+06	3.24342e+06	2.91013e+06	1.94608e+06	1.76436e+07		2.31107e+07	2.23036e+06	1.17437e+07	441567	1.21601e+07	2.05532e+06
Carnitine O-palmitoyltransferase 1, muscle isoform (CPT1-M) (EC 2.3.1.21) (Carnitine O-palmitoyltransferase I, muscle isoform) (CPT I) (CPTI-M) (Carnitine palmitoyltransferase 1B)	659	Mitochondrial	HLFCLYIVSK	6.29649e+06		2.30797e+06		3.06991e+06		1.08343e+06		3.12343e+06	2.1302e+06			330301		8.21783e+06		569827	1.29852e+06	23585521	1.10252e+06					18864290		38722906		18387988	181314	24542998
Carnitine O-palmitoyltransferase 1, muscle isoform (CPT1-M) (EC 2.3.1.21) (Carnitine O-palmitoyltransferase I, muscle isoform) (CPT I) (CPTI-M) (Carnitine palmitoyltransferase 1B)	155	Mitochondrial	IWAICVR	431714																171507								2.2021e+06		10861466	562883	2.57316e+06	328528	3.41584e+06	462634
Carnitine O-palmitoyltransferase 1, muscle isoform (CPT1-M) (EC 2.3.1.21) (Carnitine O-palmitoyltransferase I, muscle isoform) (CPT I) (CPTI-M) (Carnitine palmitoyltransferase 1B)	526	Mitochondrial	LPWDIPEQCR	3.46875e+06		12583172		704785		1.29097e+06		222413						4.62881e+06				11888197		6.26247e+06		7.119e+06		18267909	387649	81592243	837415	20159933	432797	25088411
Carnitine O-palmitoyltransferase 1, muscle isoform (CPT1-M) (EC 2.3.1.21) (Carnitine O-palmitoyltransferase I, muscle isoform) (CPT I) (CPTI-M) (Carnitine palmitoyltransferase 1B)	608	Mitochondrial	SCTNESAAFVQAMMK	7.07511e+07	4.78102e+06	4.14835e+07	5.60328e+06	3.82639e+07	8.83208e+06	20066679	7.85858e+06	4.83813e+06		812565	767612	171935		9.77002e+07	488578	1.11663e+06		8.89891e+07	4.28808e+06	4.04315e+07	4.52035e+06	4.28976e+07	5.99177e+06	7.26258e+07		37459789		5.80401e+07		3.12789e+07
Carnitine O-palmitoyltransferase 1, muscle isoform (CPT1-M) (EC 2.3.1.21) (Carnitine O-palmitoyltransferase I, muscle isoform) (CPT I) (CPTI-M) (Carnitine palmitoyltransferase 1B)	462	Mitochondrial	SFTLISCK	78525590	339370	138000000		2.72558e+06		21228311		17139838	487221	1.90256e+06		1.4776e+06				5.61255e+06	849628	70740549	3.39611e+06	52341298	4.3189e+06	51283594	3.248e+06	55818583		99599986		35013436		42122335
Carnitine O-palmitoyltransferase 1, muscle isoform (CPT1-M) (EC 2.3.1.21) (Carnitine O-palmitoyltransferase I, muscle isoform) (CPT I) (CPTI-M) (Carnitine palmitoyltransferase 1B)	86	Mitochondrial	VDISMGLVDCIQR	5.11432e+06		6.08252e+06		9.57888e+06		4.99713e+06		1.05928e+06	520814					6.07129e+06		329584	229602	5.49128e+06		6.7549e+06		5.076e+06	179504	3.58757e+06		4.56819e+06		1.99201e+06		2.97254e+06
Carnitine O-palmitoyltransferase 1, muscle isoform (CPT1-M) (EC 2.3.1.21) (Carnitine O-palmitoyltransferase I, muscle isoform) (CPT I) (CPTI-M) (Carnitine palmitoyltransferase 1B)	695	Mitochondrial	YLGVSSPFLAEVLSEPWSLSTSQIPQFQICMFDPK																					135190						548472		101674
Carnitine O-palmitoyltransferase 2, mitochondrial (EC 2.3.1.21) (Carnitine palmitoyltransferase II) (CPT II)	643	Mitochondrial	CLEDMFDALEGK	3.31459e+07		29544079	158834	16802152		1.4513e+07		2.11192e+06	763851	1.61736e+06		4.72139e+06		7.55689e+06		696910	1.41924e+06	20484167	504985	12646902	555139	13666945	454050	9.79769e+06		6.77363e+06		3.41812e+07		4.01823e+07
Carnitine O-palmitoyltransferase 2, mitochondrial (EC 2.3.1.21) (Carnitine palmitoyltransferase II) (CPT II)	512	Mitochondrial	CSEAFVR	13352154	254589	8677148		62703441	541225	41674359	230431	1.70796e+06		2.08603e+06		2.79384e+06		56539722	665072	1.07315e+06		575116	691450	24541430	3.67122e+06	31662020	4.33332e+06	8.58818e+06	358000	41294412	1292722	24740318	389412	29086503	652558
Carnitine O-palmitoyltransferase 2, mitochondrial (EC 2.3.1.21) (Carnitine palmitoyltransferase II) (CPT II)	639	Mitochondrial	EFLHCVQK	14630777	363576	14763258	4.96247e+06	9.79245e+06		23403670	1.26644e+06	2.85175e+06	1.88417e+06	585201	634804	803122		11730945		584286	1.66379e+06	18638174	6.07393e+06	6.64934e+06	727739	7.05338e+06	4.8047e+06	8.44983e+06	936092	48063701		30764709		27991975
Carnitine O-palmitoyltransferase 2, mitochondrial (EC 2.3.1.21) (Carnitine palmitoyltransferase II) (CPT II)	535	Mitochondrial	HSVGELQHMMAECSK	2.83805e+06		5.22654e+06		30671574	360801	1.73757e+07	198853	3.41177e+06						1.04627e+07	479312	1.22051e+06				1.20816e+07	1.60971e+06	1.4108e+07	2.40828e+06	1.91228e+06		4593813	1.03497e+06	8.66665e+06	888812	7.20309e+06	1.01762e+06
Carnitine O-palmitoyltransferase 2, mitochondrial (EC 2.3.1.21) (Carnitine palmitoyltransferase II) (CPT II)	489	Mitochondrial	QYGQTVATYESCSTAAFK	1.57403e+06		1.23892e+06		3.89321e+06		4.09603e+06		284931	197490					1.06153e+06				1.02336e+06		3.13155e+06		1.39564e+06	30010757			1.14509e+06		366395		381283
Carnitine O-palmitoyltransferase 2, mitochondrial (EC 2.3.1.21) (Carnitine palmitoyltransferase II) (CPT II)	84	Mitochondrial	TEVLCK	1.13898e+07	561169	9.17806e+06	244033	3.65712e+06		1.23025e+06	340792	5.46143e+06		879267		1.77932e+06		1.08624e+07	940563	2.92007e+06	208112	1.10767e+07		4.56892e+06		3.89385e+06		2.34141e+06		2.35447e+07	329025	5.95e+06	167304	8.07906e+06
Carnitine O-palmitoyltransferase 2, mitochondrial (EC 2.3.1.21) (Carnitine palmitoyltransferase II) (CPT II)	324 326	Mitochondrial	VDSAVFCLCLDDFPMK	437244		755182		2.94768e+06	148907	1.54127e+06																1.37548e+06				472166		215635		199245
Catalase (EC 1.11.1.6)	393	Mitochondrial	DGPMCMHDNQGGAPNYYPNSFSAPEQQR					2.25284e+06		1.86847e+06						243123
Catalase (EC 1.11.1.6)	460	Mitochondrial	LCENIAGHLK	4.07774e+06		4.22024e+06		1.02575e+07		6.92519e+06		189395						9.3446e+06			290911	1.32824e+07		4.86297e+06		3.79147e+06		1.0789e+06		6.73022e+06	230888	10762113		9.56733e+06
Catalase (EC 1.11.1.6)	377	Mitochondrial	LGPNYLQIPVNCPYR	247900		779721		6.30231e+06		6.90105e+06				290542				1622677				1.4011e+06		1.59478e+06	457420	984735			247137	989509				634397
Catalase (EC 1.11.1.6)	232	Mitochondrial	LVNADGEAVYCK	2.27247e+06		1.66958e+06	842771	5.32733e+06		4.44692e+06	317569	232027		231132		467869		5.13232e+06	944689	172585	487374	2.58814e+06	465784	1.77412e+06	1.75339e+06	1.82626e+06	1.39602e+06	720908		2.19305e+06		2.49889e+06		2.52785e+06
Catalase (EC 1.11.1.6)	425	Mitochondrial	SALEHSVQCAVDVK	4340215		3.39332e+06		1.24029e+07		9421034		419965		851824		2.1382e+06		3.85251e+06		195742		7.18889e+06		3.28819e+06	466297	2418420	833940	1.30117e+06	427278	6.4779e+06	3.00506e+06	5.96319e+06		6.59597e+06	187410
Catechol O-methyltransferase (EC 2.1.1.6)	200	Mitochondrial	YLPDTLLLEECGLLR	2.38563e+06		1.75118e+06		1.93864e+06		1.90728e+06		224332				353839		1.98945e+06				3.90356e+06		2.37718e+06		2.21039e+06		641317	131841	1.09478e+06		919109		2.21139e+06
Catenin alpha-1 (102 kDa cadherin-associated protein) (Alpha E-catenin) (CAP102)	526		CVIALQEK	5.30221e+06		6.05382e+06		4.88149e+06		3.89321e+06				184226		249671		12818476				5.90975e+06		4.43887e+06		4.30528e+06		674654		3.59305e+06		2098753		2.29814e+06
Catenin alpha-1 (102 kDa cadherin-associated protein) (Alpha E-catenin) (CAP102)	324		LESIISGAALMADSSCTR	1.35251e+06		3.00278e+06		4.38142e+06		4.3458e+06								3.35114e+06				1.24837e+06	394331	5.24692e+06	562826	3.2366e+06	162567	441992	519284	3.92011e+06	1.23855e+06	2.93065e+06		4.56356e+06	318774
Catenin alpha-1 (102 kDa cadherin-associated protein) (Alpha E-catenin) (CAP102)	461		MSASQLEALCPQVINAALALAAKPQSK	4.24105e+06	178643	4.42836e+06		2.73328e+06		1.8768e+06	1.16097e+06			213995		534562		7641684				9777102	270828	3.46495e+06		2.9623e+06		1.05169e+06		6.97919e+06		3.70317e+06	157522	4.30829e+06
Catenin alpha-1 (102 kDa cadherin-associated protein) (Alpha E-catenin) (CAP102)	228		NVPILYTASQACLQHPDVAAYK	16146965	532496	10681404		4.18927e+06		2.49482e+06						316637		25296180				20697474	1530932	13037943		9765648		10102589		19193926				8.92888e+06
Catenin alpha-1 (102 kDa cadherin-associated protein) (Alpha E-catenin) (CAP102)	116		SAAGEFADDPCSSVK	1.05369e+06	287491	1.2066e+06	431188	1.32636e+06	288260	557175	181108							2.33404e+06				379823		1.1281e+06	408731	823256				505649	255689	455930		525230
Catenin alpha-3 (Alpha T-catenin) (Cadherin-associated protein)	521		CIIALR	3.88123e+06		4869540		4.52856e+06		3711708	354108		424360					10321243		138775	4.3922e+06	8.24979e+06		3.85456e+06		3.82741e+06				4.08925e+06				1.89347e+06
Catenin alpha-3 (Alpha T-catenin) (Cadherin-associated protein)	456		IAANHLETLCPQIINAALALASRPK	140311														2.33129e+06				1.9286e+06		653729		715974		278390		2.45431e+06		434993		669988
Catenin alpha-3 (Alpha T-catenin) (Cadherin-associated protein)	332		IIAECNAIR	952549		1.49323e+06		1.88071e+06		1.29155e+06				959770		1.6138e+06		4.1534e+06		191830		20407784		11130374		11459274		598311		2.23652e+06		1.86251e+06		2.27699e+06
Catenin alpha-3 (Alpha T-catenin) (Cadherin-associated protein)	40		LLEPLIIQVTTLVNCPQNPSNR	5.19178e+06	215117	4.77255e+06		882335		577180								4.57631e+06				3.94061e+06	114477	2.83903e+06		2.03894e+06		275630		1.51762e+06			110377	464030
Catenin beta-1 (Beta-catenin)	213		CTAGTLHNLSHHR	3.05978e+06	1.06229e+06	2.99631e+06				2.02144e+06								2.18519e+06												6.9124e+06	1.191e+06	2.42824e+06		3.48665e+06
Catenin beta-1 (Beta-catenin)	573		MEEIVEGCTGALHILAR	1.38973e+07	297582	1.46209e+07	1.18609e+06	1.29357e+07	337993	1.21041e+07	523625	2.7255e+06	723679	434759	1.04569e+06	949580	2.9311e+06	1.84443e+07		1.25863e+06	666833	1.33586e+07		8.45947e+06	1.90735e+06	1.29017e+07	390550	8.45002e+06	921498	2.44975e+07		1.02207e+07	544873	1.2567e+07	1.0482e+06
Catenin beta-1 (Beta-catenin)	520		NLALCPANHAPLR	2.11254e+06	143692	2.26428e+06	154677	5.54252e+06	242099	3.31225e+06	329112	262506		336849		1.50586e+06		6050847	172461	323461		9.02275e+06	397516	3.88422e+06	438463	3906710	439514	521510		9.5376e+06	164726	5.20929e+06		4.74859e+06
Catenin beta-1 (Beta-catenin)	619		VAAGVLCELAQDK	2.2198e+07	229694	2.61911e+07	335125	1.70783e+07		1.20779e+07		356592		339524		664083		3.59324e+07	1.13251e+06	361321		2.36708e+07	661947	2.06275e+07	1124638	17487102		2.79226e+06		1.20856e+07		5.2102e+06	458501	7.32962e+06
Cathepsin B (EC 3.4.22.1) (Cathepsin B1) [Cleaved into: Cathepsin B light chain; Cathepsin B heavy chain]	319		GENHCGIESEIVAGIPR	7.31642e+06		5.26768e+06		8.84014e+06		9.23513e+06		887813		3.07401e+06		285634		4.13072e+06				1.23821e+07	1.205e+06	1.48958e+07	964584	8.71327e+06	965707	3.15564e+06	150133	1.3239e+07		1.26122e+07		1.65421e+07
Cathepsin B (EC 3.4.22.1) (Cathepsin B1) [Cleaved into: Cathepsin B light chain; Cathepsin B heavy chain]	211		SCEAGYSPSYK					902690		264126								850666				1.32552e+06	6.78965e+06	840368	4.24248e+06	1.0539e+06	5.88774e+06			172501		672747		1.18338e+06
Cathepsin D (EC 3.4.23.5)	327		AIGAVPLIQGEYMIPCEK	5194603		6.21311e+06		704094		841249		298010						4.86265e+06		205363		736545	3.54241e+06	465034	5.91462e+06		4.63126e+06
Cathepsin D (EC 3.4.23.5)	288		GGCEAIVDTGTSLLVGPVEEVK	359157	326093		380285	569291	368806	515385									500276					374776			2.19175e+06	3.38569e+06	473215	8.92027e+06		590380	1.68168e+06
Cathepsin Z (EC 3.4.18.1)	156		HGIPDETCNNYQAK							221265												342202	342264				171599
Caveolin-3 (M-caveolin)	19		DIHCK											265248		170389
CD81 antigen (26 kDa cell surface protein TAPA-1) (Target of the antiproliferative antibody 1) (CD antigen CD81)	156 157		TFHETLNCCGSNALTTLTTTILR			835429				532693		409601						674497					3.59613e+06	314466	2.51192e+06	181984	1.10707e+06						219574		140717
CDGSH iron-sulfur domain-containing protein 1 (MitoNEET)	72	Mitochondrial	AVYCR	1.54114e+06		1.48946e+06		620987		264070				1.37655e+06		2.91888e+06		278262	182200			4.27266e+06	437251	347031			505369			1.17671e+07	6.84171e+06	1.52329e+06	2719865	1.53117e+06	4011580
CDGSH iron-sulfur domain-containing protein 1 (MitoNEET)	83	Mitochondrial	FPFCDGAHIK	3.56509e+08		2.62584e+08		4.9736e+07	693345	5.72312e+08		5.64535e+06	229421	2.49599e+07		2.15055e+06		3.15739e+07	453321	1.76101e+06	191893	6.7042e+07	1.56212e+07	3.11693e+07	1.40863e+07	3.88251e+07	1.20922e+07	1.20084e+08		6.0981e+07		3.63517e+07	154155	4.0364e+08
CDGSH iron-sulfur domain-containing protein 3, mitochondrial (Melanoma nuclear protein 13)	81		NQPFCDGSHFFQR	4.41539e+06		753954		610688		4.90985e+06				324386				241523										476310		321537
Cellular nucleic acid-binding protein (CNBP) (Zinc finger protein 9)	141 151		CGETGHVAINCSK					836256		1.08749e+06								189954						414009		243835
Cellular nucleic acid-binding protein (CNBP) (Zinc finger protein 9)	159		TSEVNCYR																													991455		1323954
Ceruloplasmin (EC 1.16.3.1) (Ferroxidase)	356		DCNKPSPEDNIQDR	528068		2.79207e+06		1.98119e+07		1.5282e+07		816976		560892		5.18381e+06		4.94965e+06		1252326	264549		226359	2.52781e+06	1.78037e+06	2669304	1.32139e+06			495755		511676		885428
Ceruloplasmin (EC 1.16.3.1) (Ferroxidase)	239		TFCSEPEK			99910.8		1.41601e+06		1.06751e+06								960948					312850	472198		296654
Chaperone activity of bc1 complex-like, mitochondrial (Chaperone-ABC1-like) (EC 2.7.11.-) (aarF domain-containing protein kinase 3)	638	Mitochondrial	AMFEEAYSNYCR	2.57968e+06		4027719		7.49775e+06		4.85892e+06		437909		306458		432364		6.12836e+06				7.11029e+06		4.83204e+06		5.13355e+06		610132		5.05298e+06		1.82767e+06		2.10971e+06
Chaperone activity of bc1 complex-like, mitochondrial (Chaperone-ABC1-like) (EC 2.7.11.-) (aarF domain-containing protein kinase 3)	403	Mitochondrial	ELTLECDYQR	9.62336e+06		10398601		10421228		6.1468e+06		365479		399336		545526	1.83297e+06	11836055	33530261	247538		7.63658e+06		5.47427e+06	17338650	7.48699e+06		1.60299e+06		9.49286e+06	18836888	2.68813e+06		3.94645e+06	13013155
Chaperone activity of bc1 complex-like, mitochondrial (Chaperone-ABC1-like) (EC 2.7.11.-) (aarF domain-containing protein kinase 3)	617	Mitochondrial	MGGSFLICSK	2.31548e+06	1.59402e+06	470456		5.54296e+06	1.64527e+06	5.41939e+06				248017		299603		2.2693e+06	1.72274e+06			1.61978e+06	959096	1.44357e+06	852137	1.00992e+06	968221	548341	552564	3.99591e+06	987370	630207	1.18446e+06	802518	1.55877e+06
Chloride intracellular channel protein 4 (mc3s5/mtCLIC)	189	Mitochondrial	FLDGDEMTLADCNLLPK		215317	1.39413e+06	316873	3.85127e+06		2.14477e+06	278759	474900																318679		910743
Citrate lyase subunit beta-like protein, mitochondrial (Citrate lyase beta-like) (EC 4.1.-.-)	181	Mitochondrial	AVCEETLK	7.62426e+06		6.45916e+06		11208440		15429440		358722		754277		1.00811e+06		12311969		274070				2.07416e+06		3.70962e+06		2.55424e+06		11095198		8837495		12096884
Citrate lyase subunit beta-like protein, mitochondrial (Citrate lyase beta-like) (EC 4.1.-.-)	67 72	Mitochondrial	VDCAVLDCEDGVAENK	2.41995e+06		1.5397e+06		4.46055e+06		3556975	151137	396514					594188	2.44796e+06		333550		5.2733e+06		3.61153e+06		3.43268e+06	402213	1.78785e+06		5.58951e+06		6.27956e+06		5.2848e+06
Citrate synthase, mitochondrial (EC 2.3.3.1)	101	Mitochondrial	GYSIPECQK	2.03302e+08	2.47213e+06	2.22601e+08	4146856	2.85041e+08	3.41942e+06	1.87605e+08	2.24919e+06	18940480	586313	1.57814e+07	347716	1.81338e+07		426519334	7.72667e+06	8.52122e+06	981206	3.75468e+08	31075238	200000000	33015786	224000000	31949989	65975389	294868	397000000	1.12646e+06	120000000	265003	156000000	337482
Citrate synthase, mitochondrial (EC 2.3.3.1)	211	Mitochondrial	LPCVAAK	209000000	2.58287e+06	227000000	3.33735e+06	314000000	2.70199e+06	240000000	2.29124e+06	19505188	595599	2.98586e+06		10175764		474000000	7.76799e+06	11756950	1.27651e+06	4.69681e+06		164000000	21972458	202000000	27282161	72425472	220095	301000000	839098	144000000		191000000	268142
Citrate synthase, mitochondrial (EC 2.3.3.1)	359	Mitochondrial	YSCQR	2.0021e+06	1.06422e+06	758956	881858	5.91414e+06	7.7022e+06	1.06989e+07	9.01221e+06	5.72671e+06	180120	246572		351129		2.80962e+06	3.8558e+06	1.18827e+06		1.83248e+07	1.47534e+06	1.08861e+06	1.76927e+06	1.0533e+06	1550856	1.007e+06	384283	893455	1.19906e+06	604815	2916540		3.1051e+06
Clathrin heavy chain 1	617		AHIAQLCEK	11915432		12127920		3.09395e+06		9.36558e+06		1.16291e+06						10723119				308240		3775887		4.61551e+06		5.09385e+06		20430885		5.84343e+06		10953078
Clathrin heavy chain 1	926 934		GQCDLELINVCNENSLFK	2.63533e+06		1.22654e+06		1.78622e+06			234397							1.18146e+06	819307			2.34815e+06		1716518		2.16438e+06				702623	218308			327576
Clathrin heavy chain 1	151		HSSLAGCQIINYR	5.38335e+06	618777	6754113		5.62517e+06		3.78294e+06		889030					200196	11815392		327723	204875	1.00624e+07	916935	5.73872e+06		5.08008e+06		4.82044e+06	839247	1.21024e+07	2.48009e+06	2.87325e+06	1.25265e+06	4.58552e+06	2.0932e+06
Clathrin heavy chain 1	870		IHEGCEEPATHNALAK	9.4917e+06		1.24741e+07		3.73268e+07		2.07409e+07		1.63457e+06	130039	906637				2.19748e+06	145730		163819			1.97092e+07		5.33687e+06	97934.2	2.14437e+06		6.58187e+06
Clathrin heavy chain 1	459		LECSEELGDLVK	7.6946e+06		2.65633e+06	1.18656e+06	3.7845e+06		2.14858e+06		1.08828e+06				454178		7.92087e+06		286320		9.46163e+06	1.25144e+06	8.31204e+06		5.53001e+06	515356	5.80007e+06	859446	1.57491e+07	1.56014e+06	6.8868e+06		4.72038e+06	287919
Clathrin heavy chain 1	824		LPVVIGGLLDVDCSEDVIK	1.38415e+06		1.53553e+06		748910		624736		418432						3.37738e+06				3.13575e+06		2544900		2.66442e+06
Clathrin heavy chain 1	436		YESLELCRPVLQQGR	9.34027e+06	782136	8.93942e+06		8.7864e+06	1.02768e+06	4703517		1.37774e+06	299809					1.02309e+07	826854	173334	198555	308852	3.47562e+06	3.11762e+06		2.20605e+06		3.6963e+06		2.31302e+06	540833	6.33695e+06	1.00556e+06	5539133
Clathrin heavy chain 1	736		YIQAACK	917744		1.17712e+06	175866	316509	190255	299456		260732	3.59782e+06					1.8545e+06	299124		779718		321120		1.15359e+06		777910	1.53891e+06	19539429	2.29696e+06	19187226	1.55536e+06	16617552	2.48094e+06	22443244
Clathrin light chain B (Lcb)	199		VAQLCDFNPK	184804				6783863		3.78208e+06	213393						207330	2944087		269157		8.28254e+06	1.49515e+06		1.36437e+06	4.76426e+06	1.87446e+06			841709		2.08454e+06		997122
Cleft lip and palate transmembrane protein 1 homolog (Thymic epithelial cell surface antigen)	645		ATSGACTASQPQEAPPKPAEDK	692109		972680				838723		208991						2.18305e+06				799463			159023	1.51642e+06		405969		1.93933e+06		315431		912769
Clustered mitochondria protein homolog	755		DAAAFLLSCQIPGLVK	3.79534e+06		4.23946e+06		2.03168e+06		1.44134e+06								3.96077e+06				5.66897e+06		4.70001e+06		4.24714e+06		585953		1.49601e+06		677909		937295
Clustered mitochondria protein homolog	153		SLDPSDAFNGVDCNSLSFLSVFTDGDLGDSGK			746441			126726	114422	80015.5							236991						153106	78734.8	204070		300182				241125
Coatomer subunit delta (Archain) (Delta-coat protein) (Delta-COP)	286		ITLTCGR	1.01351e+06		1.33795e+06												2.19096e+06						247286				257809		1.69127e+06		599986		655743
Coatomer subunit gamma-1 (Gamma-1-coat protein) (Gamma-1-COP)	420		AIVDCIISIIEENSESK	667683	354210	552745												748213	265123			403591			28229.4		190990	156091	392948		35471535	250954	1.20281e+06	190190
Coatomer subunit gamma-1 (Gamma-1-coat protein) (Gamma-1-COP)	296		ELAPAVSVLQLFCSSPK	1.12213e+06		1563804		2.24078e+06		2.31321e+06								1.78589e+06				1.71078e+06		1.7244e+06		1.19546e+06				1.1804e+06		348475		349142
Cofilin-1 (Cofilin, non-muscle isoform)	39		AVLFCLSEDK	3.61807e+06		1.75757e+06		8.56245e+06		5.81911e+06		2.87769e+06		272552		447388		3.20931e+06		1.04215e+06		4037367		2.94148e+06	374167	2.83505e+06		155026		1.66311e+06			207699
Cofilin-1 (Cofilin, non-muscle isoform)	80		DCR													337822																		2.50913e+06
Cofilin-1 (Cofilin, non-muscle isoform)	139		HELQANCYEEVK		872108		1.12693e+06				106517		212015					1.70552e+06	369627			2.23645e+06	122928176	1.19186e+06		1.32339e+06			1.82513e+06			786122	720766	977364	783782
Cofilin-2 (Cofilin, muscle isoform)	39		AVLFCLSDDK	4.13273e+06		2.73631e+06		2.88337e+06		1.92377e+06				714152		1.74033e+06		764012								655240			1.12802e+06	7.84717e+06	4.43841e+06	4.72139e+06	3.36266e+06	5.78324e+06	3.6887e+06
Cofilin-2 (Cofilin, muscle isoform)	80		LLPLNDCR	21375331		15502699		23723476		15462969		922958		1.88281e+06		3.5211e+06		22129878		783324		28284946	3.26542e+06	16552133	1.00733e+06	13937376	1271658	4.30217e+06		20301486		16002900		22748588
Coiled-coil-helix-coiled-coil-helix domain-containing protein 3, mitochondrial	193	Mitochondrial	ILQCYR	197127					693442			600468	198528					3.53186e+06		394469	283078		257323	159465	10521732	162498	8.76069e+06			551600	435019		191496	377151	247537
Coiled-coil-helix-coiled-coil-helix domain-containing protein 3, mitochondrial	183	Mitochondrial	YEYHPVCADLQTK	1812220	1.65744e+06	2.87654e+06	1.63997e+06	871561	2.12492e+06	3.29329e+06	2.33715e+06	965402	638885				241774	5.55291e+06	3.13909e+06	677318	540768	7.88519e+06	1.86072e+07	5.00342e+06	1.78173e+07	3.24591e+06	1.27229e+07	1.28514e+06		5.5473e+06	7.07479e+06	1.18348e+06		2.32611e+06	1.93079e+06
Collagen alpha-1(IV) chain [Cleaved into: Arresten]	1493		AHGQDLGTAGSCLR	4932885	2.42981e+06	5.36543e+06	2.78642e+06	3.17155e+07	1.99275e+07	3.88222e+07	1.95483e+07	1.14219e+06	406517		88558.4		1.20009e+06	1.62975e+07	1.14834e+07		73721.6	6.22954e+06	5.27801e+07	1.21292e+07	3.19792e+07	1.09991e+07	3.26351e+07	3.69641e+06	3.7855e+06	8.73861e+06	755085	4.30317e+06	2.4647e+06	6.89812e+06	2.34259e+06
Collagen alpha-1(IV) chain [Cleaved into: Arresten]	1505 1511		FSTMPFLFCNINNVCNFASR					83537.5															1.12642e+07		2.03405e+06		522577			222965				171474
Collagen alpha-1(IV) chain [Cleaved into: Arresten]	1460		HSQTTDDPLCPPGTK		631448	199516	1.1958e+06		6.03448e+06		8.63522e+06	1.19567e+06	310025				162664	2.07845e+06		222366	282363	471418	11060667		7369057		4.19269e+06		205284		2.02962e+06		2.41477e+06		3.50688e+06
Collagen alpha-1(VI) chain	812 817		CPDYTCPITFSSPADITILLDSSASVGSHNFETTK						137443														3.62016e+06		2.78675e+06		3.31196e+06
Collagen alpha-1(VI) chain	744		DTTPLSVLCGADIQVVSVGIK						255027														1.81884e+06		2.6841e+06		1.86887e+06						235944
Collagen alpha-1(VI) chain	773		DVFGFVAGSDQLNVISCQGLSQGRPGISLVK										504943						955616	166947			2.53401e+06		3.38795e+06		749152			208594
Collagen alpha-1(VI) chain	168		EPCGGLEDAVNEAK		174319						214334	1.09619e+06						7.33374e+06		1250702	311147	928232	1.97662e+07	377300	1.81224e+07		2.02983e+07	396273		1.75371e+06			274673	667042
Collagen alpha-1(VI) chain	130		GTYTDCAIK							220456								5.42703e+06	760364						3.04985e+06	202787	4.25217e+06
Collagen alpha-2(IV) chain [Cleaved into: Canstatin]	1532		AHNQDLGLAGSCLAR	1.62642e+06	791654	1.34589e+06	485669	649053	885150			6.2911e+06					599830	7.89657e+06	598028	1.40443e+06	370666	5.14827e+06	32466462	1.96668e+06	25211418	1.86367e+06	22561838	596129		2.89259e+06		1.03882e+06		796535
Collagen alpha-2(IV) chain [Cleaved into: Canstatin]	1653		ATPFIECNGGR					5010063		3.1359e+06		2.24345e+06						9.57988e+06		671698		10636929	12199807		8.85049e+06	10034293	12328677	1.55548e+06		14253361	139322	2.4976e+06		4.7476e+06
Collagen alpha-2(IV) chain [Cleaved into: Canstatin]	1544 1550		FSTMPFLYCNPGDVCYYASR				186422	146563	206580													372213	2053239		1.43599e+06
Collagen alpha-2(IV) chain [Cleaved into: Canstatin]	1499		HSQTDQEPMCPVGMNK			252633		446923	767509	172004		2.41741e+06						4.0011e+06		602857				767716	1.1579e+07	540042	10527490			485158
Collagen alpha-2(VI) chain	763		ALCDR																												1.36523e+06
Collagen alpha-2(VI) chain	185		GVVNFAVVITDGHVTGSPCGGIK	382355	5.7365e+06	158639					12264579	691110						3.96733e+06		1.09544e+06	809641		12578311	743280	12046788	1.06863e+06	11802236	215750	2.09016e+06		11257044		14235935	546921	18497330
Collagen alpha-2(VI) chain	261		HEAYGECYK					5.66688e+06		7136882		518137						1.90005e+06		151004				576065		1.85858e+06		803437		473895	504983	332323		875083
Collagen alpha-6(VI) chain	1731		GLASFSTCDLIQYVR	587580										526731		218661		311693					1839647		1.00458e+06		1.30753e+06	291890		1.08485e+06		550913		384147
Collagen alpha-6(VI) chain	538		VPCHLVVLTNGMSR	385557	2.33341e+06	412255	2.22316e+06	827367	242651	689967	189696		328271					515885	2.53102e+06	520185	259627	1.85056e+06	4.71217e+06	453949	1.95803e+06	530987	1.40005e+06	475019	8598326	2.60049e+06	11196161	1568212	1.29418e+06	718520	3.73172e+06
Complement C3 (HSE-MSF) [Cleaved into: Complement C3 beta chain; Complement C3 alpha chain; C3a anaphylatoxin; Acylation stimulating protein (ASP) (C3adesArg); Complement C3b alpha' chain; Complement C3c alpha' chain fragment 1; Complement C3dg fragment; Complement C3g fragment; Complement C3d fragment; Complement C3f fragment; Complement C3c alpha' chain fragment 2]	720		LITQGENCIK															432936					1.92537e+06							195231
Complement component 1 Q subcomponent-binding protein, mitochondrial (GC1q-R protein) (Glycoprotein gC1qBP) (C1qBP)	182	Mitochondrial	TLVLDCHYPEDEIGHEDEAESDIFSIK	1.87536e+07	998883	1.28512e+07	920811	1.35202e+07	201288	1.59583e+07		876937	436660	3.02888e+06	241118	9.10057e+06	479973	4.82207e+06		1.42211e+06		2.62101e+07	728017	13333821	363513	1.36563e+07		4.67446e+06		2.35643e+07		3.31361e+07	362313	45064877	571055
COP9 signalosome complex subunit 1 (SGN1) (Signalosome subunit 1) (G protein pathway suppressor 1) (GPS-1) (JAB1-containing signalosome subunit 1)	231		CAAGLAELAAR	1.88472e+06	6.46506e+06	2.43744e+06	4943311	1.22431e+06	5.45493e+06	1.33816e+06	3.67212e+06		344852		736986		964206	4.60487e+06	6.53534e+06	162349	230824	4.54981e+06	8.01587e+06	1.56805e+06	3.64342e+06	1.76988e+06	3.42471e+06	228077	2.0295e+06		9.21757e+06	745653	7666500	869110	9.80587e+06
COP9 signalosome complex subunit 3 (SGN3) (Signalosome subunit 3) (JAB1-containing signalosome subunit 3)	104		YATDTFAGLCHQLTNALVER	1.9757e+06		885198		421925				294980				336907		1.30762e+06	421285	248921		314185	757578	1.02132e+06	1.59554e+06	1.38964e+06	336524	1.26276e+06		4.65793e+06	526906	1.90199e+06		2.33633e+06
COP9 signalosome complex subunit 6 (SGN6) (Signalosome subunit 6) (JAB1-containing signalosome subunit 6)	140		QVCEIIESPLFLK	2.01567e+06		1.58773e+06		1.65372e+06		1.28198e+06								990774				1.90319e+06		1.33223e+06		1.48495e+06								664739
COP9 signalosome complex subunit 7a (SGN7a) (Signalosome subunit 7a) (JAB1-containing signalosome subunit 7a)	110		CIPYAVLLEALALR	223268		166184										121185						1.06285e+06						235677		1.95676e+06		594929		481488
Copine-3 (Copine III)	506		EALAQCVLAEIPQQVVGYFNTYK	1.31535e+06		1.20565e+06		377145										1.01491e+06				2302914	651441	1.39225e+06		958225		195486		1.17604e+06		732706		563171
Copper transport protein ATOX1 (Metal transport protein ATX1)	12 15		HEFSVDMTCEGCAEAVSR				209862		1.88087e+06	207054	922014								1.21383e+06				1.94572e+06		500342		1.49653e+06			434872		429407	376936	274005
Core histone macro-H2A.1 (Histone macroH2A1) (mH2A1) (H2A.y) (H2A/y)	297		NCLALADDR	1.12346e+06		534150		2.75598e+06	279369	988452	373588					466206		305195		326851		1.66439e+06		721439		3.05019e+06	238490	219170		1.24797e+06		1.21188e+06		709410
Costars family protein ABRACL (ABRA C-terminal-like protein)	39		CANLFEALVGTLK	919190		1005400		1.40931e+06		910240				147173		529618		802534			145579							814913		2.00402e+06		2.60169e+06		3.20907e+06
Creatine kinase B-type (EC 2.7.3.2) (B-CK) (Creatine kinase B chain)	254		FCTGLTQIETLFK	3.52863e+06		4.01448e+06				761157		360958						6893270				12856962	363317	6.0855e+06	285400	4.09476e+06				6.51503e+06		5.15348e+06		7.74861e+06
Creatine kinase M-type (EC 2.7.3.2) (Creatine kinase M chain) (M-CK)	283		AGHPFMWNEHLGYVLTCPSNLGTGLR				376373			246350			92396.1						833944		355497	2.09439e+06	775066	434233		1.1933e+06		3.2557e+06	431519	2.62517e+07	610061	1.94815e+07	760178	2.28256e+07	473947
Creatine kinase M-type (EC 2.7.3.2) (Creatine kinase M chain) (M-CK)	74		ETPSGFTLDDVIQTGVDNPGHPFIMTVGCVAGDEESYTVFK	1.05082e+06		478593		2.26152e+06	72966.4	2.19149e+06	199109	649564	204948			480890		1.35924e+06		808716	253247	1.31116e+06	391268	328064	166331	4.05215e+06	241999	1.25438e+06		1.92915e+06	251839	2.65321e+06		2.54e+06
Creatine kinase M-type (EC 2.7.3.2) (Creatine kinase M chain) (M-CK)	254		FCVGLQK	1.10298e+08	2.2182e+06	9.62104e+07	2.95318e+06	1.5088e+08	1.69055e+06	9.05616e+07	1.44647e+06	6.78372e+06	5.50933e+06	2.53682e+06		5.76803e+06		2.45505e+08	5.04372e+06	6.01353e+06	4.24453e+06	2.93824e+08	1.86126e+07	156294208	8.96779e+06	150418335	7.87827e+06	5.19653e+07	410064	3.12232e+08	9.12073e+06	1.62797e+08	6.56923e+06	1.94325e+08	9.02376e+06
Creatine kinase M-type (EC 2.7.3.2) (Creatine kinase M chain) (M-CK)	146		GYTLPPHCSR	60829410	869351	66272392	1.62241e+06	107944324	1.19083e+06	77130662	517390	7.99056e+06	225899	3.5656e+06		6.57265e+06		119231273	879358			2.0755e+07	3.45758e+06	1.22358e+07	5.24499e+06	77960923	1.84178e+07	20113228	178048	1.18817e+08	856007	15863874	190115	77505173	243681
Creatine kinase S-type, mitochondrial (EC 2.7.3.2) (Basic-type mitochondrial creatine kinase) (Mib-CK) (Sarcomeric mitochondrial creatine kinase) (S-MtCK)	180	Mitochondrial	GLSLPPACSR	194000000	4.40115e+06	180000000	4.03195e+06	246000000	4.40342e+06	170000000	942608	9.56104e+06	523578	19688646	491381	21681150		388000000	5.82111e+06	6.33208e+06	900081	3.14498e+06	33778754	161000000	39016708	174000000	39938252	9.13245e+06		205000000	434391	128000000	193668	149000000
Creatine kinase S-type, mitochondrial (EC 2.7.3.2) (Basic-type mitochondrial creatine kinase) (Mib-CK) (Sarcomeric mitochondrial creatine kinase) (S-MtCK)	63 67	Mitochondrial	HNNCMAECLTPTIYAK	5.24958e+07	1.089e+07	2.53972e+07	3.77328e+06	7.40327e+07	2.61726e+06	2.67823e+07	6.27422e+06	7.04766e+06	2.60519e+06	1.85469e+06	468027	1.7701e+06	1.39058e+06	8.57691e+07	3.37485e+06	2.52512e+06	3.41769e+06	2.49094e+08	6.02722e+07	1.43566e+08	4.53109e+07	1.33946e+08	46612332	3.68441e+07	5.42532e+06	2.33435e+08	3.42818e+06	1.05473e+08	7.72636e+06	1.53445e+08	7.90573e+06
Creatine kinase S-type, mitochondrial (EC 2.7.3.2) (Basic-type mitochondrial creatine kinase) (Mib-CK) (Sarcomeric mitochondrial creatine kinase) (S-MtCK)	317	Mitochondrial	LGYILTCPSNLGTGLR	6.8913e+07	1.21043e+06	6.1233e+07	1.89197e+06	199000000	2.41954e+06	253000000	3.28942e+06	2.24411e+06		8.34781e+06	184281	8.28289e+06		1.07022e+08	2.70061e+06	1465973	537144	116296112	1.3514e+07	9.34161e+07	16208384	1.00458e+08	1.56713e+07	6.92033e+06		2.79234e+07		2.78815e+07		3.05018e+07
Creatine kinase S-type, mitochondrial (EC 2.7.3.2) (Basic-type mitochondrial creatine kinase) (Mib-CK) (Sarcomeric mitochondrial creatine kinase) (S-MtCK)	238	Mitochondrial	LIDDHFLFDKPVSPLLTCAGMAR	3.69257e+08	6.51692e+06	3.06796e+08	6.60368e+06	2.9423e+08	3.60073e+06	2.15446e+08	1.61446e+06	5.60797e+07	2.19285e+06	5.48697e+07	1.63444e+06	9.21949e+07	2.0986e+06	3.10323e+08	6.04408e+06	44652559	4.62866e+06	5.99291e+08	6.9504e+07	3.51765e+08	78142596	2.71882e+08	5.08424e+07	1.65554e+08	1.77523e+06	6.31614e+08	4.32751e+06	5.30004e+08	1.91948e+06	5.60587e+08	1.30137e+06
Creatine kinase S-type, mitochondrial (EC 2.7.3.2) (Basic-type mitochondrial creatine kinase) (Mib-CK) (Sarcomeric mitochondrial creatine kinase) (S-MtCK)	90	Mitochondrial	MTPSGYTLDQCIQTGVDNPGHPFIK	3.47441e+08	4.0641e+06	2.88881e+08	3.9247e+06	3.40389e+08	2.24938e+06	2.48647e+08		4.24766e+07	2.1354e+06	3.41393e+07	955857	6.28755e+07	618577	3.86126e+08	6.64983e+06	2.83352e+07	8.66743e+06	5.63078e+08	6.48508e+07	3.67546e+08	5.60102e+07	3.43247e+08	5.25247e+07	1.12247e+08	616714	3.93541e+08	1.79582e+06	2.70914e+08		3.17048e+08	468990
Creatine kinase S-type, mitochondrial (EC 2.7.3.2) (Basic-type mitochondrial creatine kinase) (Mib-CK) (Sarcomeric mitochondrial creatine kinase) (S-MtCK)	397	Mitochondrial	SEVELVQIVIDGVNYLVDCEK	2.00287e+07	204824	1.00642e+07		6.04333e+07	2.22492e+06	3.96091e+07	708340	4.23775e+06				2.52831e+07	204566	7.65681e+07	929329	8.95487e+06	2.50101e+06	1.21184e+08	6.55102e+06	121239186	8.38387e+06	1.20359e+08	7.92139e+06	276230		1.07709e+08	391161	1.50169e+08	555604	8.76709e+07	92308.6
C-terminal-binding protein 1 (CtBP1) (EC 1.1.1.-)	118 134		SAGDLGIAVCNVPAASVEETADSTLCHILNLYR							87424.6												718903		540593		582346						518394		235797
Cullin-associated NEDD8-dissociated protein 2 (Cullin-associated and neddylation-dissociated protein 2) (TBP-interacting protein of 120 kDa B) (TBP-interacting protein 120B) (p120 CAND2)	593		AISCVGHLVGHLGDR	5.33118e+06		4.99503e+06		3.91225e+06		2.51367e+06		508522						10224958		178111		8.2612e+06						3.0949e+06				4.43868e+06		5.1349e+06
Cullin-associated NEDD8-dissociated protein 2 (Cullin-associated and neddylation-dissociated protein 2) (TBP-interacting protein of 120 kDa B) (TBP-interacting protein 120B) (p120 CAND2)	71		CLGPLVGK	7.188e+06		7.25104e+06		4.26368e+06		2.9624e+06		256490				196903		10119927				7.80068e+06		3.83456e+06	197168	3.9811e+06		1.13953e+06		5.30959e+06		1.75369e+06		2143363
Cullin-associated NEDD8-dissociated protein 2 (Cullin-associated and neddylation-dissociated protein 2) (TBP-interacting protein of 120 kDa B) (TBP-interacting protein 120B) (p120 CAND2)	278		ESCLQAFEAFLR	3.19734e+06	513256	3.2366e+06		1.72127e+06	1.95582e+06	1.49608e+06	1989026							3.51647e+06	1.10582e+06			6.76426e+06		2.85154e+06	924755	3.15879e+06	1.28954e+06	1.59029e+06	354958	6300598		2.44537e+06	184287	3.54646e+06	537394
Cullin-associated NEDD8-dissociated protein 2 (Cullin-associated and neddylation-dissociated protein 2) (TBP-interacting protein of 120 kDa B) (TBP-interacting protein 120B) (p120 CAND2)	240		TLIQCLGSVGR	8.01273e+06		9.42734e+06	344001	3.47414e+06		3.14548e+06				266752				8.60268e+06				8.17867e+06		4.32246e+06		4.26432e+06		1.69748e+06		8.46712e+06		3.43178e+06		2.38534e+06
Cysteine and glycine-rich protein 1 (Cysteine-rich protein 1) (CRP) (CRP1)	122		CSQAVYAAEK		1.79761e+06		1.87184e+06	653163	4.36743e+06	1.39377e+06	3.78379e+06							302008	3.47549e+06						2.44757e+06		2467792		1.16588e+06	411524			1.62549e+06		1.75019e+06
Cysteine and glycine-rich protein 3 (Cysteine-rich protein 3) (CRP3) (LIM domain protein, cardiac) (Muscle LIM protein)	58		ALDSTTVAAHESEIYCK	1.86225e+07	370569	22658675	631276	6.52927e+07	1.95884e+06	5.11043e+07	1096093	5.83471e+06	1.06112e+06	4.29454e+06	309866	6.21849e+06	451949	3.41859e+07	1.20462e+06	5.88575e+06	2.15685e+06	5.50185e+07	4.59701e+07	3.18336e+07	2.55935e+07	2.83194e+07	28364500	1.81653e+07	423052	5.11832e+07	1.65658e+06	2.98168e+07	1.04559e+06	6.36658e+07	2.16691e+06
Cysteine and glycine-rich protein 3 (Cysteine-rich protein 3) (CRP3) (LIM domain protein, cardiac) (Muscle LIM protein)	147 150		CAICGK	9.30915e+06		7.98527e+06		14678382		20095421		3747476				443780		7.37608e+06				217004		2.25414e+06	2.43617e+06	5.50729e+06	4577063	2.50548e+06		18867477		9.494e+06		12284455
Cysteine and glycine-rich protein 3 (Cysteine-rich protein 3) (CRP3) (LIM domain protein, cardiac) (Muscle LIM protein)	120		CPR	3.89254e+06		2.20584e+06	185191	1.07516e+06		1.17609e+07				2.67175e+06	142104			2.91621e+06	247236					526534		529887		2.486e+06	425457	2.18268e+07	2.31788e+06	5.69463e+06		9.68629e+06	513814
Cysteine and glycine-rich protein 3 (Cysteine-rich protein 3) (CRP3) (LIM domain protein, cardiac) (Muscle LIM protein)	120 123		CPRCGK																											594044		792883		674622
Cysteine and glycine-rich protein 3 (Cysteine-rich protein 3) (CRP3) (LIM domain protein, cardiac) (Muscle LIM protein)	168		DGELYCK	3.64035e+07	5.78865e+06	3.6581e+07	5.51422e+06	6.23065e+07	1.09265e+07	47823928	8.21646e+06	5.86045e+06	377073	4.72446e+06	523124	7.33476e+06	529926	4.76527e+07	1.04838e+07	5.0644e+06	748657	59214631	3.53745e+07	2.92195e+07	2.08965e+07	3.71581e+07	2.77411e+07	1.62312e+07	1.85448e+06	1.03608e+08	6.89227e+06	3.93415e+07	3.68275e+06	5.67678e+07	4.56471e+06
Cysteine and glycine-rich protein 3 (Cysteine-rich protein 3) (CRP3) (LIM domain protein, cardiac) (Muscle LIM protein)	168 171		DGELYCKVCYAK																													347285
Cysteine and glycine-rich protein 3 (Cysteine-rich protein 3) (CRP3) (LIM domain protein, cardiac) (Muscle LIM protein)	79		GIGFGQGAGCLSTDTGEHLGLQFQQSPKPAR	1.4849e+07	566927	9.37548e+06		9.54979e+06		6.46639e+06		4.16307e+06		3.04616e+06	224807	4.20312e+06		1.48987e+07		2.86707e+06	478100	3.1383e+07	3.63849e+06	1.51469e+07	1639220	1.5796e+07	2.49417e+06	2.77988e+07		4.11353e+07		2.7445e+07		4.07453e+07
Cysteine and glycine-rich protein 3 (Cysteine-rich protein 3) (CRP3) (LIM domain protein, cardiac) (Muscle LIM protein)	34 37 40		TCFHCMACR	396535		672913		1.10746e+06		347388	169653							1.9383e+06				6.84147e+06	1942466	2.89372e+06	999608	3.18052e+06	1.45428e+06	241099		1.50167e+06		1395909		1.88328e+06
Cysteine and glycine-rich protein 3 (Cysteine-rich protein 3) (CRP3) (LIM domain protein, cardiac) (Muscle LIM protein)	25		TVYHAEEIQCNGR	3.57343e+07	969725	37917967	1.05744e+06	91463492	1.83024e+06	68910808	1.14911e+06	7.50396e+06	743913	5.48291e+06	238414	8.79578e+06	205944	82585210	2.19426e+06	5.51829e+06	1.01543e+06	107819553	2.55348e+07	47304798	1.25113e+07	53487894	1.61215e+07	3.30204e+07	444913	100368639	1.83363e+06	77406067	329315	129706816	454084
Cysteine and glycine-rich protein 3 (Cysteine-rich protein 3) (CRP3) (LIM domain protein, cardiac) (Muscle LIM protein)	171		VCYAK	266173		225624		384271				6.80012e+06	338032				198192	596791		3.02715e+06		579009	137230	302620				4.06037e+06					991704	249589
Cysteine and glycine-rich protein 3 (Cysteine-rich protein 3) (CRP3) (LIM domain protein, cardiac) (Muscle LIM protein)	61		VCYGR	169172		201611		277562		180542		5.65805e+06	359205	1.00713e+06		765393		512617		2.25302e+06	326407	470989	221790	232426				9.90718e+06				5.41991e+06		12334497
Cysteine-rich protein 1 (CRP-1) (Cysteine-rich intestinal protein) (CRIP)	7		CDK	254280		424885		797127		423952						329212		108559	401676			565181	2.16906e+06		1139334	259944		351121		1210321		1184149		1.83577e+06
Cysteine-rich protein 2 (CRP-2) (Heart LIM protein)	126		ASSVTTFTGEPNMCPR	3.44353e+06	2.04053e+06	5.00472e+06	4.30793e+06	6.79973e+06		5.17996e+06		499937		168086		244588	655837	8.70923e+06	186561			5.77243e+06	3.90881e+06	4.2828e+06	3.08614e+06	6.1123e+06	4.17854e+06			4.63743e+06		2.16249e+06		3.61373e+06
Cysteine-rich protein 2 (CRP-2) (Heart LIM protein)	8		CDK	3.35423e+06	1.74955e+07	3.80779e+06	2.04455e+07	1.60803e+06		2.91935e+06	2.55005e+06		4.6475e+06	448917		1.44293e+06	481623	847693	39183383		751234	3.97755e+06	43179289		29852782		28089269	450881	1.6471e+07	5.29149e+06	74613718	1.50178e+06	21922511	1.12551e+06	30550150
Cysteine-rich protein 2 (CRP-2) (Heart LIM protein)	174 178		TLTPGGHAEHDGQPYCHKPCYGILFGPK															560173				5.29624e+06	1.23987e+06	1.11987e+06		748777
Cytochrome b-c1 complex subunit 1, mitochondrial (Complex III subunit 1) (Core protein I) (Ubiquinol-cytochrome-c reductase complex core protein 1)	445 453	Mitochondrial	DICSKYFYDQCPAVAGYGPIEQLPDYNR	5.30732e+06	940724	4.04467e+06	450406	393708	519240	1.22466e+06			920429	1.49047e+06		2.1384e+06	271272	558887	4.41119e+06	410554		1.21863e+06	3.47034e+06	2.98986e+07	4.66172e+06	1.21102e+06		1.86464e+07	936508	5.72616e+07	2.71028e+06	1.81493e+07	944731	1.47283e+07	1.78722e+06
Cytochrome b-c1 complex subunit 1, mitochondrial (Complex III subunit 1) (Core protein I) (Ubiquinol-cytochrome-c reductase complex core protein 1)	380	Mitochondrial	LCTSATESEVTR	4.18879e+06	2.66548e+06	17062622	6.98913e+06	136000000	801021	87312274	965788	3.36859e+06	730916	3.05056e+06		1.50202e+06		110000000	1.66583e+06	1.44363e+06	814598	8.80302e+07	8.18778e+06	65091533	5.55969e+06	68612887	5.66945e+06	2.56435e+07	2.7625e+06	1.23309e+08	690183	7.5713e+07	1.97813e+06	9.63188e+07	3.27474e+06
Cytochrome b-c1 complex subunit 1, mitochondrial (Complex III subunit 1) (Core protein I) (Ubiquinol-cytochrome-c reductase complex core protein 1)	410	Mitochondrial	NALVSHLDGTTPVCEDIGR	440250756	5.89099e+06	380379068	7.76444e+06	6.29095e+08	3.59802e+06	494000000	2.81868e+06	6.30795e+07	1.96059e+06	5.76063e+07	987183	1.7354e+07	569229	480000000	9358482	5.81646e+07	14845490	6.07772e+08	3.67722e+07	4.08314e+08	36415695	414000000	32253118	1.64735e+08	2.28943e+07	6.82217e+08	4.20665e+07	4.39668e+08	1.67756e+07	404250053	19015469
Cytochrome b-c1 complex subunit 1, mitochondrial (Complex III subunit 1) (Core protein I) (Ubiquinol-cytochrome-c reductase complex core protein 1)	69	Mitochondrial	VASEQSSHATCTVGVWIDAGSR	7.31486e+06	1.39422e+06	8.06222e+06	1.12707e+06	1.02062e+07	673492		806936		201853					631116	933806			981422	596924		899240	1.0164e+07	406614	3.85003e+06	721524	2.34774e+07	2.64004e+06	2.79636e+07	1.09658e+06	2.7655e+07	1.36874e+06
Cytochrome b-c1 complex subunit 1, mitochondrial (Complex III subunit 1) (Core protein I) (Ubiquinol-cytochrome-c reductase complex core protein 1)	268	Mitochondrial	VYEEDAVPGLTPCR	160842642	1.72646e+07	1.52967e+08	1.50402e+07	1.32169e+08	1.762e+07	1.53704e+08	11832058	9.80002e+06	1.93241e+06	1.08403e+07	2031239	1.1704e+07	5.00394e+06	4.72176e+07	16141142	6.90401e+06	1.82237e+06	12527971	18545666	2.26633e+07	1.78759e+07	26546612	1.59246e+07	42961332	5.6663e+06	7.03453e+07	2.32792e+07	8.77086e+07	18261764	1.02912e+08	15782370
Cytochrome b-c1 complex subunit 1, mitochondrial (Complex III subunit 1) (Core protein I) (Ubiquinol-cytochrome-c reductase complex core protein 1)	453	Mitochondrial	YFYDQCPAVAGYGPIEQLPDYNR	7.4227e+07	1.53521e+06	64228882	885200	61553369	1.51348e+06	58340272			357174	1.74964e+06		2.60454e+06	168458	57017351	1.66704e+06	899808	833083	5.2342e+07	1.16227e+07	47221087	1.18146e+07	4.8264e+07	1.30911e+07	7.46586e+06	445883	2.11413e+07	1.19774e+06	1.91009e+07	798776	2.09653e+07	979855
Cytochrome b-c1 complex subunit 2, mitochondrial (Complex III subunit 2) (Core protein II) (Ubiquinol-cytochrome-c reductase complex core protein 2)	192	Mitochondrial	NALANPLYCPDYR	3.33873e+08	4.45238e+06	3.127e+08	5.82265e+06	3.01025e+08	2.5122e+06	2.4887e+08	2.19954e+06	32972326	1.37038e+06	2.80448e+07	473448	2.4049e+07	218054	2.88692e+08	4.235e+06	1.34106e+07	3.01054e+06	409947709	2.77965e+07	3.19744e+08	22806764	3.33216e+08	2.27233e+07	91199117	183050	298751167	591626	1.28228e+08		132609411	589106
Cytochrome b-c1 complex subunit 6, mitochondrial (Complex III subunit 6) (Complex III subunit VIII) (Cytochrome c1 non-heme 11 kDa protein) (Mitochondrial hinge protein) (Ubiquinol-cytochrome c reductase complex 11 kDa protein)	51	Mitochondrial	LELCDNR	1.24228e+06		2.27864e+06		431131	1.24933e+06	219173	1.36654e+06	423990	3.18297e+06					1.82966e+07	4.92083e+06	272304	450634		2.89461e+06	1.29895e+06	1.5887e+07	1.39862e+06	14462086	753369	1945063	1.30186e+06	55882252	2.45263e+06	27852056	5.1318e+06
Cytochrome b-c1 complex subunit 6, mitochondrial (Complex III subunit 6) (Complex III subunit VIII) (Cytochrome c1 non-heme 11 kDa protein) (Mitochondrial hinge protein) (Ubiquinol-cytochrome c reductase complex 11 kDa protein)	65	Mitochondrial	SQTEEDCTEELFDFLHAR		274583	732004	117256	899394	937900	1.22178e+06	203292	863447	549526			342923		9.2249e+06		1.03877e+06	2077448	2.80421e+06	1.47649e+07	1.31999e+06	1.82361e+07	1.27614e+06	1.63552e+07	427764		2048096	1.01918e+06	1.81796e+06		3.57417e+06	1.1694e+06
Cytochrome b-c1 complex subunit Rieske, mitochondrial (EC 1.10.2.2) (Complex III subunit 5) (Cytochrome b-c1 complex subunit 5) (Rieske iron-sulfur protein) (RISP) (Ubiquinol-cytochrome c reductase iron-sulfur subunit) [Cleaved into: Cytochrome b-c1 complex subunit 11 (Complex III subunit IX) (Ubiquinol-cytochrome c reductase 8 kDa protein)]	51	Mitochondrial	RPFLCR	1.97608e+06		1.70702e+06				2.09622e+06		334727		191265		216416				381212						23019737		229546		330758		3.99103e+06		10521968
Cytochrome c1, heme protein, mitochondrial (Complex III subunit 4) (Complex III subunit IV) (Cytochrome b-c1 complex subunit 4) (Ubiquinol-cytochrome-c reductase complex cytochrome c1 subunit) (Cytochrome c-1)	219	Mitochondrial	HGGEDYVFSLLTGYCEPPTGVSLR	2.08369e+07	442522	1.22162e+07	905817	2.55149e+07	620862	1.66818e+07	398225	3.18626e+06	202522	4.26087e+06	199180	1.09264e+07		1.93999e+07		2.72569e+06	1.21633e+06	4.26397e+07	4.14887e+06	3.74167e+07	4.76217e+06	3.1825e+07	3.87538e+06	1.38173e+07		5.22673e+07	446572	3.81634e+07	748898	4.53567e+07	539793
Cytochrome c1, heme protein, mitochondrial (Complex III subunit 4) (Complex III subunit IV) (Cytochrome b-c1 complex subunit 4) (Ubiquinol-cytochrome-c reductase complex cytochrome c1 subunit) (Cytochrome c-1)	139	Mitochondrial	HLVGVCYTEEEAK	2.257e+07	1.27962e+06	1.57411e+07	1.32039e+06	46197288	2.17039e+06	3.00308e+07	744784	9002208	1.1647e+06	7.15815e+06	565516	1.83706e+07	290832	48749826	1.47047e+06	4.89435e+06	3.04379e+06	130466496	2.16732e+07	72263485	1.33545e+07	84494538	16355616	1.47188e+07		96905071	1.99464e+06	74186943	541617	92657085	286653
Cytochrome c oxidase protein 20 homolog	28	Mitochondrial	LLGILDVENTPCAR	2.17347e+06		1.47841e+06		1.39755e+06		600538						208022		2831076				2.1666e+06								528712
Cytochrome c oxidase subunit 1 (EC 1.9.3.1) (Cytochrome c oxidase polypeptide I)	498	Mitochondrial	EVMSVSYASTNLEWLHGCPPPYHTFEEPTYVK					580523																		616028		3.19342e+06		14893422		6.89051e+06		6.62953e+06
Cytochrome c oxidase subunit 2 (Cytochrome c oxidase polypeptide II)	196 200	Mitochondrial	LNQATVTSNRPGLFYGQCSEICGSNHSFMPIVLEMVPLK	1.45017e+07	1.38046e+06	1.11672e+07	29592165	2.11176e+07	31436891	5.33736e+06	2.34687e+07	6.02392e+06	9.38608e+06	305061	583598	2.45308e+06	5.3285e+06	1.13635e+07	4.17555e+06	2.9677e+06	7.52313e+06	28483551	1.33162e+06	4.99758e+07	3.02573e+06	3.27509e+07	5.42599e+07	2.02557e+07	2.76058e+07	6.44962e+07	77115535	5.42594e+07	3.61445e+07	5.60598e+07	3.99929e+07
Cytochrome c oxidase subunit 5B, mitochondrial (Cytochrome c oxidase polypeptide Vb)	112 115	Mitochondrial	CPNCGTHYK	4795121		2.77872e+06		2.68608e+06		13339021		843966				292574		5.89559e+06				344249	170573	736889	528998	1.31835e+06	808770	2.87479e+06		25315615		10894692		16213506
Cytoplasmic aconitate hydratase (Aconitase) (EC 4.2.1.3) (Citrate hydro-lyase) (Iron regulatory protein 1) (IRP1) (Iron-responsive element-binding protein 1) (IRE-BP 1)	118	Mitochondrial	INPVCPADLVIDHSIQVDFNR	3.36885e+06		4.36235e+06		3.63902e+06		2886940	150235	1.05549e+06	226165			1.11361e+06		5.77758e+06		701815		5.95079e+06		3089915		3910221	702245	2.03529e+06		7.85087e+06		3.05916e+06		2.70689e+06
Cytoplasmic dynein 1 heavy chain 1 (Cytoplasmic dynein heavy chain 1) (Dynein heavy chain, cytosolic)	1886		CYLTMTQALEAR		1.03452e+06		1832086	1.03539e+06			1.48825e+06	458866						8.69541e+06		171598		8.8254e+06	897998	4.8723e+06		5184464	700549	297199		1186593		804282	605104	1.14818e+06
Cytoplasmic dynein 1 heavy chain 1 (Cytoplasmic dynein heavy chain 1) (Dynein heavy chain, cytosolic)	3145		EAIVNSCVFVHQTLHQANAR	3.30287e+06		3.85492e+06		1.11085e+06		842842		856844		197016				1.80355e+06		320570				3.22298e+06		2.68619e+06		3.68885e+06		6.36502e+06		1.89344e+06		2145620
Cytoplasmic dynein 1 heavy chain 1 (Cytoplasmic dynein heavy chain 1) (Dynein heavy chain, cytosolic)	2592		HEALLYTWLAEHKPLVLCGPPGSGK																				518734							4.66984e+06		1.19252e+06
Cytoplasmic dynein 1 heavy chain 1 (Cytoplasmic dynein heavy chain 1) (Dynein heavy chain, cytosolic)	3938		LSCLPAFK	5.84294e+06		5995052		1.27514e+06		1.47467e+06		682153						3508664		185921										1.07851e+06		1.30694e+06		2.10362e+06
Cytoplasmic dynein 1 heavy chain 1 (Cytoplasmic dynein heavy chain 1) (Dynein heavy chain, cytosolic)	1975		MLSAVSQQVQCIQEALR	3.14845e+06	281484	2.50118e+06												2.20406e+06				3.30265e+06	522409			1.29684e+06
Cytoplasmic dynein 1 heavy chain 1 (Cytoplasmic dynein heavy chain 1) (Dynein heavy chain, cytosolic)	2637		TFDHYCEYR	1.75163e+06	205138	937365		923201		184054								1.4747e+06				2.73662e+06		1.00218e+06		749376		1.96416e+06		3.75916e+06		776391	717273	2.59123e+06
Cytoplasmic dynein 1 heavy chain 1 (Cytoplasmic dynein heavy chain 1) (Dynein heavy chain, cytosolic)	631		VQYPQSQACK	2.23574e+06				522664		424169								293118						1.13842e+06		1.62045e+06		401623		1.23614e+06		735635		1.30686e+06
Cytoplasmic dynein 1 light intermediate chain 1 (Dynein light chain A) (DLC-A) (Dynein light intermediate chain 1, cytosolic)	247		CDAISVLEK			880709		644642	5.60874e+06		2.48243e+06			501573		1.34304e+06					228510	573406							202184						179705
Cytoplasmic dynein 1 light intermediate chain 1 (Dynein light chain A) (DLC-A) (Dynein light intermediate chain 1, cytosolic)	244		GDSVVLPLGADTLTHNLGLPVLVVCTK	227272		317577																		289555		520735						857646
Cytosol aminopeptidase (EC 3.4.11.1) (Leucine aminopeptidase 3) (LAP-3) (Leucyl aminopeptidase) (Proline aminopeptidase) (EC 3.4.11.5) (Prolyl aminopeptidase)	376	Mitochondrial	LILADALCYAHTFNPK	1.03762e+07		8.62894e+06		9.65093e+06		7.78388e+06		1.09312e+06		1.34301e+06		2.80119e+06	676275	9.7144e+06		655564	190007	15367522	698229	7420579		7.72609e+06	185192	4.58409e+06		1.38396e+07	633117	1.50451e+07	325197	1.53894e+07	304054
Cytosol aminopeptidase (EC 3.4.11.1) (Leucine aminopeptidase 3) (LAP-3) (Leucyl aminopeptidase) (Proline aminopeptidase) (EC 3.4.11.5) (Prolyl aminopeptidase)	335	Mitochondrial	LNLPINIIGLAPLCENMPSGK	5.14227e+06	2.81818e+06	3.77522e+06	3.25333e+06	5.41624e+06	160498	4705939				265517		942660		2.56273e+06	1.86117e+06	313710		7.07335e+06	2.49629e+06	4.86218e+06	840721	5.0448e+06	880545			963845
Cytosol aminopeptidase (EC 3.4.11.1) (Leucine aminopeptidase 3) (LAP-3) (Leucyl aminopeptidase) (Proline aminopeptidase) (EC 3.4.11.5) (Prolyl aminopeptidase)	145	Mitochondrial	QVQDLELPSVEVDPCGDAQAAAEGAVLGLYEYDDLK	316676		422729		97703														139574
Cytosol aminopeptidase (EC 3.4.11.1) (Leucine aminopeptidase 3) (LAP-3) (Leucyl aminopeptidase) (Proline aminopeptidase) (EC 3.4.11.5) (Prolyl aminopeptidase)	462	Mitochondrial	SAGACTAAAFLR	7.74239e+06		8.01054e+06		9.19453e+06		14340356		3.94912e+06									263530							13337193				8878186		2.87772e+06
Cytosolic 5'-nucleotidase 3A (EC 3.1.3.5) (Cytosolic 5'-nucleotidase 3) (Cytosolic 5'-nucleotidase III) (cN-III) (Lupin) (Pyrimidine 5'-nucleotidase 1) (P5'N-1) (P5N-1) (PN-I)	98 101 108	Mitochondrial	CPTCHNIIDNCK					768821		203360								293513				771207		401017		537281								227461
Cytosolic 5'-nucleotidase 3A (EC 3.1.3.5) (Cytosolic 5'-nucleotidase 3) (Cytosolic 5'-nucleotidase III) (cN-III) (Lupin) (Pyrimidine 5'-nucleotidase 1) (P5'N-1) (P5N-1) (PN-I)	68	Mitochondrial	VEEIICGLIK	720691																				544771		294418				2.37436e+06		1.97587e+06		1.99237e+06
D-beta-hydroxybutyrate dehydrogenase, mitochondrial (BDH) (EC 1.1.1.30) (3-hydroxybutyrate dehydrogenase)	63	Mitochondrial	AILITGCDSGFGFSLAK	6.68833e+06		2187882		3.43153e+06		2.6383e+06				984706		2.74738e+06		2.75594e+06	3.55081e+06	198494		2.70319e+06	155798	2.25604e+06		1.4673e+06		458508		1.31388e+06	991071	4.30699e+06		18268083	304570
D-beta-hydroxybutyrate dehydrogenase, mitochondrial (BDH) (EC 1.1.1.30) (3-hydroxybutyrate dehydrogenase)	221	Mitochondrial	FGIEAFSDCLR	1.91105e+06			252969	5.86568e+06		3.45397e+06				592461		628708						2.5576e+06		1.11745e+06		1.25253e+06		361648		754052	256136	1.61897e+06	557943	7.29485e+06	301327
D-beta-hydroxybutyrate dehydrogenase, mitochondrial (BDH) (EC 1.1.1.30) (3-hydroxybutyrate dehydrogenase)	288	Mitochondrial	METYCNSGSTDTSSVINAVTHALTAATPYTR	3.21669e+06	1.19167e+06	1.0558e+06	558004	1.45823e+06		727391	45039.7			163480		1.08249e+06			2.13078e+06			3.00648e+06	739122		473211			755188		4.05086e+06		4.4683e+06	147876	1.59355e+07
D-beta-hydroxybutyrate dehydrogenase, mitochondrial (BDH) (EC 1.1.1.30) (3-hydroxybutyrate dehydrogenase)	115	Mitochondrial	TIQLNVCNSEEVEK	6.06854e+06	368828	3.02055e+06	700065	3.6807e+06	1.12041e+06	2.31579e+06	1.03459e+06	670611		702500		1.11659e+06		3.06562e+06	452521			1.15763e+06			589184		544174	5.62278e+06		1.27641e+07		7.75414e+06	549344	1.53718e+07
D-dopachrome decarboxylase (EC 4.1.1.84) (D-dopachrome tautomerase)	24		LCAATATILDKPEDR	6.13226e+06	192919	6.05406e+06		1.17744e+07	1.24578e+06	6.76192e+06	2.56533e+06	555937	381810	275191		261724		8884501	437487	4.15246e+06	500771	1.51187e+07	2595939	6673781	2.24841e+06	9.38615e+06	2.34977e+06	1.67685e+06		1.3248e+07	606289	9.3283e+06	244246	1.44669e+07
D-dopachrome decarboxylase (EC 4.1.1.84) (D-dopachrome tautomerase)	57		STEPCAHLLVSSIGVVGTAEQNR	5.60564e+06	491643	4.99436e+06		6.3711e+06		4617984	239720	788219	220590	921895		1291642	238243	4.79787e+06	425885	581951		4908088	641858	5.31873e+06	1.38027e+06	3.56408e+06	923532	1.64936e+06		6.66427e+06	2943143	7.14103e+06		9.72214e+06
Dehydrogenase/reductase SDR family member 4 (EC 1.1.1.184) (NADPH-dependent carbonyl reductase/NADP-retinol dehydrogenase) (CR) (PHCR) (NADPH-dependent retinol dehydrogenase/reductase) (NDRD) (mouNRDR) (Peroxisomal short-chain alcohol dehydrogenase) (PSCD)	89	Mitochondrial	AVATLQGEGLSVTGIVCHVGK	1.85255e+07		1.0089e+07		7.78653e+06		8.11288e+06		2.60927e+06	742528	2.14249e+06		1.76041e+06		1.27443e+07	75803693	1.30274e+06	812464	3.03831e+07	1.00991e+08	1.71008e+07	5.13947e+07	1.41908e+07	41696608	8.51655e+06	5.87029e+06	2.53925e+07	416690	1.49711e+07	1.40625e+06	1.17486e+07	2.07325e+06
Dehydrogenase/reductase SDR family member 4 (EC 1.1.1.184) (NADPH-dependent carbonyl reductase/NADP-retinol dehydrogenase) (CR) (PHCR) (NADPH-dependent retinol dehydrogenase/reductase) (NDRD) (mouNRDR) (Peroxisomal short-chain alcohol dehydrogenase) (PSCD)	210	Mitochondrial	VNCLAPGLIK	26654096		22896718		9.42049e+06		15605172		2.07567e+06	231205	2.04589e+06		1.26969e+06				578225	330087							10157369		21732729		14547791		17586455
Dehydrogenase/reductase SDR family member 7C (EC 1.1.-.-)	67		LVLCGK	4.85272e+06		4.46896e+06	399404			1.76018e+06		1.34346e+06		203282		682956		24814617	885366	1.79813e+06				2.47149e+06	2.88443e+06	4.27903e+06	4237463	2.39416e+06	283994	11176000		17396591		20229424	295268
Dehydrogenase/reductase SDR family member 7C (EC 1.1.-.-)	105		LVLLDLSDISCVQDVAK	9.08588e+06		5.2977e+06		2.99309e+06		4.131e+06						239829		5.95855e+06				5846171		4.80277e+06		4.1016e+06		596196		1.72253e+06		587742		924212	263131
Delta-1-pyrroline-5-carboxylate dehydrogenase, mitochondrial (P5C dehydrogenase) (EC 1.2.1.88) (Aldehyde dehydrogenase family 4 member A1) (L-glutamate gamma-semialdehyde dehydrogenase)	279	Mitochondrial	EAGLPPNIIQFVPADGPTFGDTVTSSEHLCGINFTGSVPTFK	330479				782539		345269																				558179		843134		632438
Delta(3,5)-Delta(2,4)-dienoyl-CoA isomerase, mitochondrial (EC 5.3.3.-)	158 170 181	Mitochondrial	CPKPVIAAIHGGCIGGGVDLVSACDIR	2.383e+07		8.33103e+06		1.51004e+07		8.79865e+06		1.21983e+06		2.19149e+06		1.77073e+06		1.15703e+07		637001		37048356	670394	3.02231e+07	454821	1.9995e+07	724950	7.29691e+06		4.47811e+07		4.32497e+07		3.01015e+07
Delta(3,5)-Delta(2,4)-dienoyl-CoA isomerase, mitochondrial (EC 5.3.3.-)	91	Mitochondrial	ELVECFQK	28489006	656927	23866305	1.7298e+06	66101216	2.28677e+06	50803174	2.227e+06	1.04818e+06	633183	1.3072e+06		6.41336e+06	1.18201e+06	39373291		527119	1.3369e+06	40871676	2122866	33537308	1.53004e+06	29968966	962115	8.06255e+06	338796	38040058	2.33669e+06	32395674	1.25669e+06	25413660	1.26454e+06
Delta(3,5)-Delta(2,4)-dienoyl-CoA isomerase, mitochondrial (EC 5.3.3.-)	186	Mitochondrial	YCTQDAFFQIK	67051606	7.79686e+06	47093123	6.55388e+06	85792252	3.90951e+06	55377703	616935	5.59539e+06	320687	5.36586e+06	311339	4486230	201176	68909025	6809889	3.0479e+06		122000000	24745552	96035214	23701375	93791320	22640172	10991382		44921373	9.18989e+06	48400402		39853504	3.11841e+06
Delta-aminolevulinic acid dehydratase (ALADH) (EC 4.2.1.24) (Porphobilinogen synthase)	75		CVLIFGVPSR	3.24281e+06		3.88491e+06		3.08069e+06		2.5289e+06		283259						4.42585e+06		181796	310761	5.9117e+06		1.46064e+06		2.31779e+06				3.13316e+06
Desmin	332		HQIQSYTCEIDALK	5.79763e+07	8.48305e+06	5.45434e+07	3.50382e+07	6.74927e+07	6.80188e+07	4.46363e+07	1.10576e+08	1.47359e+07	7.62461e+06	9.82625e+06	168222	1.70467e+07	6.0379e+07	1.07612e+08	2.20979e+06	9.36462e+06	1.82272e+07	1.23172e+08	3.42604e+07	1.09865e+08	2.6004e+07	9.97338e+07	2.79913e+07	3.40038e+07	2.4145e+06	1.63067e+08	3.51348e+06	6.16685e+07	738074	9.47846e+07	8.01883e+06
Desmoplakin (DP)	479		ALCDYK	1125923		1.33442e+06	37504229	1.48473e+06		2.14424e+06		340230						3.74212e+06					1.70481e+06	375074	853076	999890	2.50579e+06	777244		2.56784e+06	172000000	1.10115e+06	647298	1.17289e+06	81738.3
Desmoplakin (DP)	379		CIDVHLK	4197001		4.12861e+06		7.39787e+06		6.12127e+06		1.05144e+06	444677					10074598		333044	305895	2.88534e+06		5.33176e+06		4.29941e+06		3.34703e+06		7.21609e+06		4.13562e+06		4363869
Desmoplakin (DP)	2445 2454		CIKDEETGLCLLPLK	14575873	1.72179e+06	1.3041e+07	1.68252e+06	1.24053e+07	1.11119e+06	5.87955e+06		773986		3.42247e+06		226262		1.32905e+07		574246		2.49165e+07	1.43629e+06	1.83369e+07	1.10434e+06	2.17994e+07	637733	206060	424225	3.51156e+07		7.18259e+06	618118	875235	452978
Desmoplakin (DP)	1511		CLEDENSK	4.30912e+06		3.7914e+06	1.35749e+06	1.48156e+06	3.61992e+06	540441	4.0732e+06	431151						3.09845e+06	502697			834766		872386	867163	845135	1.17781e+06	794586	106944	4.01702e+06	408573	1.35534e+06	275973	1.59915e+06	143236
Desmoplakin (DP)	2202		CR	5.44093e+06		5.2856e+06		1.11766e+06				904185						4.45939e+06		168936		9.11199e+06		2.98805e+06		1.12565e+06				1.55526e+07		4.27487e+06		4.91542e+06
Desmoplakin (DP)	58 69		CTVNDQNSDGYCQTGTMSR	949559		447713																1.26461e+06				141889		201771		1.39044e+06		247150		289618
Desmoplakin (DP)	1112		CYGQIK	1.45193e+06	1.54758e+06	1.31376e+06	4.8902e+06	934053	3.85172e+06	4.96403e+06	3.55269e+06	1.25437e+06	1.70667e+06					2.60032e+06	8.6589e+06	396932	1.03594e+06	5.20539e+06	5.11935e+06	1.10239e+06	4.1026e+06	1.19351e+06	4.03838e+06	2.13122e+06	1.14808e+06	6.49129e+06	1.64172e+06	2.27347e+06	1.23886e+06	2.32648e+06	1.9873e+06
Desmoplakin (DP)	2271		DFLQGSSCIAGIYNETTK	2.29426e+06		569132		2.53262e+06		1.44212e+06	553877							5.18104e+06				6.07987e+06		5.72659e+06		3.57568e+06		672667		6.94621e+06		1.08392e+06		654882
Desmoplakin (DP)	911		DNYQSFCK			751259		879226		211403												3.66269e+06		978714		1.36572e+06		234475		2.74578e+06		388315		385043
Desmoplakin (DP)	494		GDECILK	1.06868e+07		9.77693e+06		9.4093e+06		4.41886e+06	184643							1.65135e+07				191326		5.24009e+06	414899	6.06298e+06	674949	214417		3.0021e+06		170373		479290
Desmoplakin (DP)	966		IAELCANSIK	6.66256e+06		7.53281e+06	242613	9.16085e+06		6.48371e+06	377247	424649	790131					1.33017e+07		149901	463745	5.00018e+06		6.14094e+06	512607	7.80531e+06	309753	1.05231e+06		8.31719e+06		4.35642e+06		2.88626e+06
Desmoplakin (DP)	2788		ILTCPK	6.48937e+06		5.46947e+06		1.31011e+06		6240717		1082196		187242		217469		9766527		258354		225457		140141		746492	260774	2.95537e+06		18425729		4.27775e+06		7.14296e+06
Desmoplakin (DP)	780		LENINGVSDGYLNSLCSVR	1.31005e+06		473437		2.46703e+06	414369	1.62817e+06								4.02765e+06		463958		1.03579e+06		2.26976e+06		857839		301728		731789				702138
Desmoplakin (DP)	2668		LLEAQACTGGIIHPTTGQK	2.78444e+07		2.59177e+07		18387928		1.41821e+07		3.41479e+06		913635		1.17708e+06		3.41222e+07		1.88818e+06	164632	3.30038e+07	1.52694e+06	2.07133e+07	995926	2.10339e+07	2.15618e+06	1.04026e+07		43831142		1.39547e+07		1.80544e+07
Desmoplakin (DP)	810		LTEEETVCLDLDK	7.33389e+06		5.44479e+06	342646	1.53502e+06		921431		1.88574e+06	198358	271205		518767		9.27421e+06		520602		7.48729e+06		6.85403e+06	410329	5.42598e+06		378557		10905586				888846
Desmoplakin (DP)	147		QMGQPCDAYQK	3.92286e+06		3.23658e+06		2.22425e+06		1828764		365519		132482				2.85688e+06						658110		1.15793e+06		2.03689e+06		14379308		2.5338e+06		3.46453e+06
Desmoplakin (DP)	1418		SLCEEVK	2.14529e+06		3.07874e+06		2528516		3.22377e+06		276610						7.17538e+06						1.24023e+06		1.5409e+06		849526		2.3244e+06		1.17677e+06		1089122
Desmoplakin (DP)	1817		SQCTQVVQER	9.57557e+06		9.65467e+06		5.62646e+06		4.57774e+06		719849		138675				6.82305e+06		174950				5.62045e+06		6.22257e+06	443154	2.15437e+06				2.35976e+06		3.70624e+06
Desmoplakin (DP)	658		TEITHLGTCQDVNHNK	7.07489e+06	579716	8.59149e+06	1038574	1.03351e+07	631332	6.02871e+06	515989	1013069						2.18096e+07	1.9848e+06	278237		8.42022e+06	378838	9210633	1.05222e+06	9562985	2.10327e+06	4.41189e+06	384442	1.7326e+07	1.05656e+06	6.03572e+06	408806	7.3197e+06	477580
Desmoplakin (DP)	752		YCYLQNEIFGLFQK	952477		429260		100696				303495						514178				1.40995e+06		894943		786819		1.32306e+06		2.87111e+06		2.01631e+06		2628174
Desmoplakin (DP)	1081		YQAECSQFK	6950815	397759	6.22073e+06	269988	8.13294e+06	801726	7.18651e+06	337253	502768						19675665	2.19612e+06			1.60705e+06	1.0295e+06	7.40271e+06	1.23782e+06	8.45768e+06	1.19514e+06	2.89885e+06	512807	11485300	1170199	2.08228e+06	391298	4461732	667828
Destrin (Actin-depolymerizing factor) (ADF) (Sid 23)	39		AVIFCLSADK	1.26174e+06				6.01963e+06		3.89486e+06		546438						2.60175e+06				3.18333e+06	464531	2.67476e+06	437926	3.00485e+06
Destrin (Actin-depolymerizing factor) (ADF) (Sid 23)	46		CIVVEEGK	22936032		22050155		57078667		41838796		14782562						79518447				9.36164e+06		57980430	1.02666e+06	59105890	934917	25300643		39405397		29149474		37378497
Destrin (Actin-depolymerizing factor) (ADF) (Sid 23)	23		CSTPEEIK					5.40173e+06		7.12718e+06				480164		737657		5.25712e+06	209815					1.31445e+06		1.2298e+06		544511		1.74732e+06		1.03244e+06		678538
Destrin (Actin-depolymerizing factor) (ADF) (Sid 23)	80		DCR	1.83509e+07	309176	1.61169e+07	325052	3.57021e+07	280917	16817032	151258	2.15774e+06		386493		550509	1.65794e+06	2.38682e+07		355897		34140190	2.30944e+06	2.56418e+07	2.41002e+06	2.33861e+07	2.19033e+06	5.03641e+06		19258635		1.30922e+07		1.74232e+07
Dihydrolipoyl dehydrogenase, mitochondrial (EC 1.8.1.4) (Dihydrolipoamide dehydrogenase)	80 85	Mitochondrial	NETLGGTCLNVGCIPSK	8.52374e+06	1.23464e+06	5.05141e+06	1.81871e+06	1.175e+07	466724	1.43778e+07	277368	498606						4.88779e+06	3.19606e+06		5.47561e+06	2.43986e+06	2.82139e+06	4.66347e+06	1.73557e+06	7.41845e+06	841479	1.89537e+06	1.47041e+06	3.5405e+06	2.77986e+06	3.67167e+06	1.12102e+06	3.2727e+06	1.76663e+06
Dihydrolipoyl dehydrogenase, mitochondrial (EC 1.8.1.4) (Dihydrolipoamide dehydrogenase)	69	Mitochondrial	TVCIEK							3.70356e+06		6.21017e+06	327010	1.01699e+06		1.01587e+06				2.99286e+06	538310							8.55703e+06		14294119		22187777		22905574
Dihydrolipoyl dehydrogenase, mitochondrial (EC 1.8.1.4) (Dihydrolipoamide dehydrogenase)	69 80 85	Mitochondrial	TVCIEKNETLGGTCLNVGCIPSK	4.02964e+07		1.8692e+07		2.09692e+07		1.59677e+07		1724477		2.72403e+06		2.5365e+06		1.7762e+07		846858		79675661	5.48877e+06	3.78986e+07	2.83557e+06	28831063	2.41054e+06	1.8425e+07		9.81101e+07	1.50266e+06	4.38128e+07	751789	4.07979e+07	313034
Dihydrolipoyl dehydrogenase, mitochondrial (EC 1.8.1.4) (Dihydrolipoamide dehydrogenase)	484	Mitochondrial	VCHAHPTLSEAFR	2.62919e+08	2.28554e+06	1.91248e+08	1.63499e+06	285159743	522613	1.71265e+08		3.78439e+07	932430	1.42979e+07	426173	1.00179e+07	5.86638e+06	2.61395e+08	2.31662e+06	1.49509e+07	1.99475e+06	4.81714e+08	5.74258e+07	2.28387e+08	3.76952e+07	2.33006e+08	3.99331e+07	1.36534e+08		7.96627e+08	2.90835e+06	2.97143e+08		3.21272e+08	448875
Dihydrolipoyl dehydrogenase, mitochondrial (EC 1.8.1.4) (Dihydrolipoamide dehydrogenase)	477	Mitochondrial	VLGAHILGPGAGEMVNEAALALEYGASCEDIAR	6.84213e+07	795549	5.34471e+07	1.03633e+06	4.68285e+07	6.75786e+06	5.06689e+07	1.04615e+07	1.18609e+07	240715	6.74958e+06		1.83477e+07	208793	5.65664e+07	529779	9.78942e+06	2.65969e+06	6.8522e+07	1.01507e+07	8.55426e+07	1.28869e+07	9.45491e+07	1.69157e+07	52885963	734270	1.98847e+08	3.73541e+06	1.14688e+08	3.02046e+06	1.20721e+08	158214
Dihydrolipoyllysine-residue acetyltransferase component of pyruvate dehydrogenase complex, mitochondrial (EC 2.3.1.12) (Dihydrolipoamide acetyltransferase component of pyruvate dehydrogenase complex) (Pyruvate dehydrogenase complex component E2) (PDC-E2) (PDCE2)	483	Mitochondrial	ASALACLK	40235786	303284	38580264	215667	108000000		92260858	356903	7.39463e+06	656866	1.78625e+06		4.18504e+06		86355807	492677	3.83942e+06	3.46037e+06	50140848	2.98131e+06	56132977		59940014	2.04345e+06	11816853		37865802		62691741		54401574
Dihydrolipoyllysine-residue acetyltransferase component of pyruvate dehydrogenase complex, mitochondrial (EC 2.3.1.12) (Dihydrolipoamide acetyltransferase component of pyruvate dehydrogenase complex) (Pyruvate dehydrogenase complex component E2) (PDC-E2) (PDCE2)	290	Mitochondrial	DVPLGAPLCIIVEK	47926428	486322	46094135	307462	91593623		105000000	367072	2.81328e+06		443430		1.38661e+06		84228521		2.93515e+06	465819	66714652	3.98485e+06	87620972	5.77712e+06	83629256	5.76382e+06	3.48504e+06		6.57989e+06		12977249		14719446
Dihydrolipoyllysine-residue acetyltransferase component of pyruvate dehydrogenase complex, mitochondrial (EC 2.3.1.12) (Dihydrolipoamide acetyltransferase component of pyruvate dehydrogenase complex) (Pyruvate dehydrogenase complex component E2) (PDC-E2) (PDCE2)	163	Mitochondrial	DVPVGSIICITVEKPQDIEAFK	115007569	377782	97500421	346907	192657507	1.02607e+06	176941270	558363	1.54399e+07	501578	1.41216e+07	235204	3.14737e+07	230432	107199461	1.12326e+06	2.04838e+07	3.36809e+06	114111610	6.63789e+06	144979419	1.01995e+07	152020044	1.25102e+07	3.63086e+07	157281	126783384	496753	191883328	497767	171962032	223742
Dihydrolipoyllysine-residue acetyltransferase component of pyruvate dehydrogenase complex, mitochondrial (EC 2.3.1.12) (Dihydrolipoamide acetyltransferase component of pyruvate dehydrogenase complex) (Pyruvate dehydrogenase complex component E2) (PDC-E2) (PDCE2)	613	Mitochondrial	GFDVASVMSVTLSCDHR	1.65243e+08	1.04818e+07	1.85314e+08	6.31834e+06	44913613	637845	3.23688e+07	8.03141e+06	4.61228e+06	1.02845e+06	6.75618e+06		6.97193e+06	301885	1.88876e+08	5.31091e+07	2.65399e+06	797817	2.71942e+08	97766016	5.99703e+07	9.85142e+07	5.6381e+07	4.96105e+07	1.2517e+07	1.13613e+06	4.95144e+07	1.28776e+08	6.48089e+07	2.72214e+07	7.14824e+07	4.19226e+06
Dihydrolipoyllysine-residue acetyltransferase component of pyruvate dehydrogenase complex, mitochondrial (EC 2.3.1.12) (Dihydrolipoamide acetyltransferase component of pyruvate dehydrogenase complex) (Pyruvate dehydrogenase complex component E2) (PDC-E2) (PDCE2)	581	Mitochondrial	NFSAIINPPQACILAIGASEDK	4.58519e+07	483531	3.95783e+07		60458110	754905	5.94634e+07	2685495	3.08915e+06	234025	3.6676e+06		1.17713e+07	264560	4.63269e+07		4.91751e+06	373902	51522283	3.89871e+06	4.7427e+07	7.23071e+06	3.28203e+07	3.88618e+06	1.01295e+07	197925	4.47602e+07	309487	3.93032e+07	199654	5.39192e+07	137821
Dihydrolipoyllysine-residue succinyltransferase component of 2-oxoglutarate dehydrogenase complex, mitochondrial (EC 2.3.1.61) (2-oxoglutarate dehydrogenase complex component E2) (OGDC-E2) (Dihydrolipoamide succinyltransferase component of 2-oxoglutarate dehydrogenase complex) (E2K)	246	Mitochondrial	EAQNTCAMLTTFNEVDMSNIQEMR	6.95801e+06		7.31074e+06		1.13866e+07		9.25094e+06	277913	392731	617258	2.61007e+06		4.3917e+06	1242854	2.32293e+06		201594	1.3182e+06	3.23741e+06		2.26926e+06	403050	3.91875e+06		692131		2301241		4988891		6.5245e+06
Dihydropteridine reductase (EC 1.5.1.34) (HDHPR) (Quinoid dihydropteridine reductase)	23	Mitochondrial	CVQAFR	3.45281e+06	853410	2.62703e+06	610123	3.24066e+06	774309	7.96244e+06	616753	466352		1.27102e+06		2.58827e+06	196568	6210621		489579	436408		3.31336e+06	1.08542e+06	1.28777e+06	1.17222e+06	938575	983307	603302	3587900	1.36669e+06	2.36133e+06	1.20414e+06	5.8104e+06	1.9583e+06
Dihydropteridine reductase (EC 1.5.1.34) (HDHPR) (Quinoid dihydropteridine reductase)	158	Mitochondrial	GAVHQLCQSLAGK	11075545		7.43821e+06		1.80602e+07		12396893		1.00785e+06		1.29501e+06		1.02784e+06		1.42664e+07			208159	1.99019e+07	393288	9996282	522666	1.0481e+07	387452	4.97461e+06		28883290	435804	2.0713e+07		17310377
Dihydropyrimidinase-related protein 2 (DRP-2) (Unc-33-like phosphoprotein 2) (ULIP-2)	504		GLYDGPVCEVSVTPK	5.34721e+06		3840257		6.5317e+06		6.22356e+06		152225		445697		899097		6.99867e+06		155248		2.89158e+06		2.8542e+06	441118	2.94016e+06	694236	216404		1.65602e+06	846981	1.91343e+06		2.2791e+06
Dihydropyrimidinase-related protein 2 (DRP-2) (Unc-33-like phosphoprotein 2) (ULIP-2)	248		SITIANQTNCPLYVTK	1.74274e+06		1.69991e+06		4.81741e+06		4.69387e+06				200247		394759		2.9611e+06				1.16884e+06		798039	492058	935847				909159		733435		1.57952e+06
Dihydropyrimidinase-related protein 2 (DRP-2) (Unc-33-like phosphoprotein 2) (ULIP-2)	439		THNSALEYNIFEGMECR	2.65692e+06		2.66441e+06		3.07283e+06	702811	2.54662e+06				524797				1.76168e+06				1960439		2.59608e+06		1.80157e+06		759259		3420080		5.26998e+06		5.87835e+06
DnaJ homolog subfamily A member 2 (mDj3)	280		IGLVEALCGFQFTFK	509018		247543		1.66289e+06		1.5046e+06						277786		927103				1.14859e+06		756242		607636				365227				732267
DnaJ homolog subfamily A member 3, mitochondrial (DnaJ protein Tid-1) (mTid-1) (Tumorous imaginal discs protein Tid56 homolog)	236	Mitochondrial	EFTVNIMDTCER	2.23021e+06		3.80859e+06	572798	2.51892e+06		4.99266e+06		277263								253425								1.31604e+06		3.42251e+06		2.23718e+06		1.91146e+06	162780
DnaJ homolog subfamily C member 11	494	Mitochondrial	VIDVTVPLQCLVK	6.62549e+06		7205701		4.72415e+06		3.20816e+06								4.39408e+06				128000000	42451821	71055605	53595491	86721736	58204803			247000000		676899		802022
Dolichyl-diphosphooligosaccharide--protein glycosyltransferase subunit 1 (EC 2.4.99.18) (Dolichyl-diphosphooligosaccharide--protein glycosyltransferase 67 kDa subunit) (Ribophorin I) (RPN-I) (Ribophorin-1)	546		TEGSDLCDR	1.71799e+06		1.58294e+06		2.67948e+06		1.77881e+06				336757		408086		2.5292e+06				15826172		8.22526e+06		11870260				1493755		325358		438356
Dual specificity protein phosphatase 3 (EC 3.1.3.16) (EC 3.1.3.48) (T-DSP11) (Vaccinia H1-related phosphatase) (VHR)	171		EIGPNDGFLAQLCQLNDR	454591	126077	833738	226813	1.60125e+06		1.18999e+06												875467			263083	1.34813e+06		166561		1.12896e+06		1.50371e+06		597435	351889
Dynamin-1-like protein (EC 3.6.5.5) (Dynamin family member proline-rich carboxyl-terminal domain less) (Dymple) (Dynamin-related protein 1)	437	Mitochondrial	CVELVHEEMQR	161881		169715												2.15948e+06				2.14467e+06	168393	1.29104e+06		1201901				592040		415356		364793
Dynamin-1-like protein (EC 3.6.5.5) (Dynamin family member proline-rich carboxyl-terminal domain less) (Dymple) (Dynamin-related protein 1)	373	Mitochondrial	ICYIFHETFGR	1.77023e+06	591749	1.71549e+06		385584						309359		333210		2.86998e+06	559909			4.66335e+06		953339	814053	490595		1.31128e+06		4.69135e+06	395629	4457180	236603	3.13444e+06
Dynamin-1-like protein (EC 3.6.5.5) (Dynamin family member proline-rich carboxyl-terminal domain less) (Dymple) (Dynamin-related protein 1)	452	Mitochondrial	IIQHCSNYSTQELLR	1.9524e+06		2.07291e+06		645012		1.0288e+06		206087					380109	2.51764e+06				2.57456e+06		1.59139e+06		1.64105e+06		1.60102e+06		7.50276e+06		3.63195e+06		3.75439e+06
Dynamin-1-like protein (EC 3.6.5.5) (Dynamin family member proline-rich carboxyl-terminal domain less) (Dymple) (Dynamin-related protein 1)	476	Mitochondrial	LHDAIVEVVTCLLR					188062								321003												629677		2.47131e+06		4.44644e+06		3.7625e+06
Dynamin-like 120 kDa protein, mitochondrial (EC 3.6.5.5) (Large GTP-binding protein) (LargeG) (Optic atrophy protein 1 homolog) [Cleaved into: Dynamin-like 120 kDa protein, form S1]	786	Mitochondrial	TQEQCVHNETK	1.87199e+06		1.78072e+06		4.11148e+06	615633	1.93687e+06								4.76965e+06	179514					3.39784e+06	8.42422e+06	2.7442e+06	6.71959e+06	635282		5.27618e+06		1.79781e+06		1.78245e+06
Dysferlin (Dystrophy-associated fer-1-like protein) (Fer-1-like protein 1)	1716		DQLRPSQLLHLFCQQHR																			13252294								8.6475e+06
Dysferlin (Dystrophy-associated fer-1-like protein) (Fer-1-like protein 1)	1894		FVFPFDYLPAEQVCAVAK	3707640		3.17833e+06	316959	2.30623e+06		2.77621e+06		557008				1.20548e+06	3.32007e+06	3.22863e+06				4.28216e+06		2.36159e+06		1.90129e+06	257667			3.4829e+06		834967	3.20165e+06	1.40166e+06
Dystrophin	3113 3123		ALCLDLLSLSAACDALDQHNLK	6.36603e+06	253640	5.54217e+06		2.3789e+06		802422		672070				168846		2.92071e+06				7.68395e+06		4.51386e+06		2.98759e+06		2.53925e+06		14357271		4.1368e+06		2.77449e+06
Dystrophin	205		CQLGIEK	6209435		7.03266e+06				1.27271e+06		466975				206914		8.22533e+06		254337				2.84891e+06		2.30658e+06		948810		5.61305e+06	75138787	1.99132e+06		2.3063e+06
Dystrophin	875		ICK									205583																1.83022e+06				142083		456072
Dystrophin	1507		SVEQEVIQSQLSHCVNLYK																334026	257371		10626897		5969490				3.01958e+06		8.55933e+06		2.81049e+06	255088	4.36078e+06
E3 ubiquitin-protein ligase HECTD1 (EC 6.3.2.-) (HECT domain-containing protein 1) (Protein open mind)	254		MAAAGGTVSGPSSACKPGR		1.23056e+06		1.34265e+06		2.67609e+06		2.49901e+06								4.67329e+06			236587			120673			5.02098e+06		15782869		6.02567e+06	1.04235e+06	6.98485e+06	179170
E3 ubiquitin-protein ligase NEDD4 (EC 6.3.2.-) (Neural precursor cell expressed developmentally down-regulated protein 4) (NEDD-4)	365		LAVCGNPATSQPVTSSNHSSR	1.39203e+06		1445082				215377		199153				253060		2.67138e+06		148812		2.8844e+06	295067	673558		878351		967268		4.12472e+06		1.17942e+06		1.33041e+06
EH domain-containing protein 1 (PAST homolog 1) (mPAST1)	138		FMCAQLPNPVLDSISIIDTPGILSGEK	506052		263097				105263		720402				882118		425003		611823				1.35062e+06		1.36084e+06	174753				268311	658246	117499	1.23713e+06
EH domain-containing protein 2	138		FMCAQLPNQVLESISIIDTPGILSGAK	2.77669e+06		3.45025e+06	163507	1.30097e+06		1.27211e+06						467635		3.95661e+06		185139		6.05104e+06	477087	3.92686e+06	138519	3.547e+06	269203	59120.6		1.63256e+06		579970		316710
EH domain-containing protein 2	356		IQLEHHISPGDFPDCQK	1800092	209195	2.96931e+06		6.75223e+06		5.56817e+06	241003	814587		464682	1.59885e+06	975908	1.80603e+06	7.72005e+06		628136		8.77685e+06	1.60923e+06	6.28078e+06	1.69773e+06	6.85209e+06	1.56643e+06	371116		5.08511e+06	493758	3.50085e+06		3.05237e+06
EH domain-containing protein 4 (PAST homolog 2) (mPAST2)	141		FMCSQLPNQVLK	1.47944e+06	232907	3.17837e+06	669102	1.16891e+06		881518											410326			257149		1.02456e+06		125819		1.64423e+06		369165		374101
Electron transfer flavoprotein subunit alpha, mitochondrial (Alpha-ETF)	60 68	Mitochondrial	CDKVVQDLCK	13219112		8.85878e+06		89876184		64367660		2802194		715620		968026		25789540		857953		204000000	4.15775e+06	47318320	4.1667e+06	45536763	3.1019e+06	8.6427e+06		68204278		34642787		3.58739e+07
Electron transfer flavoprotein subunit alpha, mitochondrial (Alpha-ETF)	53	Mitochondrial	LGGEVSCLVAGTK	4.96318e+06		2.66849e+06		15987805	247801	110000000	643139	1.43395e+06		2.20233e+06		1.61341e+06		28086579		2.34683e+06	384611	27276896	6.06619e+06	34221568	8620747	35137342	8.93926e+06	3.80151e+06		21285389		17851092		20656097
Electron transfer flavoprotein subunit alpha, mitochondrial (Alpha-ETF)	53 60	Mitochondrial	LGGEVSCLVAGTKCDK	1.56742e+06	385975	819580		477625		705345				430137				242268				433750										697362		1.33091e+06	170792
Electron transfer flavoprotein subunit alpha, mitochondrial (Alpha-ETF)	109	Mitochondrial	QFSYTHICAGASAFGK	81959576	1.35515e+06	5.7369e+07	870916	127947617	363993	88344348	556553	15329073	964888	1.62087e+07	1.05019e+06	1.32229e+07	1.39465e+06	43298473	2.79148e+06	8.50715e+06	2.50028e+06	118093977	15639822	112516079	1.61177e+07	106688248	1.43513e+07	54382227		189231117	3.06986e+06	196701878	255438	181632619	2.48567e+06
Electron transfer flavoprotein subunit alpha, mitochondrial (Alpha-ETF)	155	Mitochondrial	TIYAGNALCTVK	105000000	1.22968e+06	85660175	2895359	206000000	3.99016e+06	175000000	2.04892e+06	10172248	1.17674e+06	10310858	497695	9.94744e+06	477127	134000000	2.53522e+06	7.01218e+06	1883759	132000000	38891032	111000000	26030042	116000000	29139565	29657384	138686	117000000	1.2952e+06	99297199	187459	113000000	601749
Electron transfer flavoprotein subunit alpha, mitochondrial (Alpha-ETF)	155 159	Mitochondrial	TIYAGNALCTVKCDEK	437667						415730				983668		785920						1.37802e+06		305796						4083376		2.52686e+06		957672
Electron transfer flavoprotein subunit alpha, mitochondrial (Alpha-ETF)	68	Mitochondrial	VVQDLCK	14468509	241673	9.68111e+06		16151298		78421745	617347	5.40156e+06	410883	2.09596e+06		1.26963e+06		31131184	257732	2.79259e+06	1.29951e+06	544189		2.76023e+06	337639	6.77746e+06	1.10755e+06	20914056		47905235		59520203		70983844
Electron transfer flavoprotein subunit beta (Beta-ETF)	66 71	Mitochondrial	EIIAVSCGPSQCQETIR	1.57748e+07		2.59143e+06		1.81249e+07		9.14863e+06				653318		1.18114e+06		1.75205e+07		549945		2.22081e+07	1.69082e+06	1.30442e+07	1.96219e+06	12350888	1.57184e+06	3.02286e+06		2.62537e+07	318788	1.33496e+07		1.6041e+07
Electron transfer flavoprotein subunit beta (Beta-ETF)	42	Mitochondrial	HSMNPFCEIAVEEAVR	1.7864e+08	2.69242e+06	1.03469e+08	2.29688e+06	2.10084e+08	1.66737e+06	1.41201e+08	1.31022e+06	2.67341e+07	2.26969e+06	2.90182e+07	1.69547e+06	4.33688e+07	1.27175e+06	150397902	4.84724e+06	1.72102e+07	6.70681e+06	255367923	2.58136e+07	1.49738e+08	1.59116e+07	1.49626e+08	1.63086e+07	6.57278e+07	1.84188e+06	2.50673e+08	1.43796e+06	2.04964e+08	2.1897e+06	2.16929e+08	2.58162e+06
Electron transfer flavoprotein subunit beta (Beta-ETF)	131	Mitochondrial	QAIDDDCNQTGQMTAGLLDWPQGTFASQVTLEGDK				169932			3.04883e+06	1.3379e+06	4.38338e+06				7149033		6.66027e+06		4.27061e+06	632744	496142		834542				23883581	117852	1.02535e+06		50691632		42137932	210703
Electron transfer flavoprotein-ubiquinone oxidoreductase, mitochondrial (ETF-QO) (ETF-ubiquinone oxidoreductase) (EC 1.5.5.1) (Electron-transferring-flavoprotein dehydrogenase) (ETF dehydrogenase)	117	Mitochondrial	AAQIGAHTLSGACLDPAAFK	1.07332e+08	1.03854e+06	101921337	2.49385e+07	1.59348e+08		131600432	902205	2.04582e+07	2.29561e+06	1.69795e+06		8.51065e+06	881470	152394092	2.00508e+06	1.14911e+07	6.16434e+06	209136202	17538804	148741787	1.0375e+07	151216707	9.85303e+06	70948939	1.72939e+06	1.94494e+08	2568291	1.59336e+08	2.28474e+06	1.20592e+08	298743
Electron transfer flavoprotein-ubiquinone oxidoreductase, mitochondrial (ETF-QO) (ETF-ubiquinone oxidoreductase) (EC 1.5.5.1) (Electron-transferring-flavoprotein dehydrogenase) (ETF dehydrogenase)	265	Mitochondrial	ASCDAQTYGIGLK	37131199	369434	34254914		49504009	408275	35613392	277431	2.81399e+06	259618	1.79305e+06		2.10818e+06		57885391	60137187	1.26709e+06	524250	53263350	44055873	34985072	37597942	34394063	2.94387e+06	9.48974e+06		40550704	37379590	22667031		27504803	18512081
Electron transfer flavoprotein-ubiquinone oxidoreductase, mitochondrial (ETF-QO) (ETF-ubiquinone oxidoreductase) (EC 1.5.5.1) (Electron-transferring-flavoprotein dehydrogenase) (ETF dehydrogenase)	501	Mitochondrial	DCTPIEYPKPDGQISFDLLSSVALSGTNHEHDQPAHLTLK	8.34001e+06		1.21325e+07	432297	1.22859e+07	263538	8.36542e+06		3.08444e+06				194237	827364	1.17634e+07	366787	1.35705e+06	382630	1.51653e+07	1158825	1.63946e+07	2.39091e+06	15145798	1.40048e+06	1.03105e+07	684823	1.94727e+07	1.75756e+06	2.12175e+07	2.80856e+06	1.85024e+07	640589
Electron transfer flavoprotein-ubiquinone oxidoreductase, mitochondrial (ETF-QO) (ETF-ubiquinone oxidoreductase) (EC 1.5.5.1) (Electron-transferring-flavoprotein dehydrogenase) (ETF dehydrogenase)	560	Mitochondrial	FCPAGVYEFVPLEQGDGFR	98066971	1.39672e+06	82232255	880719	7.57332e+07	207829	4.55782e+07	234677	8.61841e+06		2.18695e+06		1.54055e+06		73531479	998468	3.46856e+06	295248	122975493	13501252	93714809	1.28603e+07	8.72699e+07	1.1135e+07	26369111		60588281	1.50992e+06	41058748		52329484
Electron transfer flavoprotein-ubiquinone oxidoreductase, mitochondrial (ETF-QO) (ETF-ubiquinone oxidoreductase) (EC 1.5.5.1) (Electron-transferring-flavoprotein dehydrogenase) (ETF dehydrogenase)	560 585 588	Mitochondrial	FCPAGVYEFVPLEQGDGFRLQINAQNCVHCK	484260			719764				194159					247720							118907			262180	524789			8.20397e+06	691574	768273	392756	891578	330778
Electron transfer flavoprotein-ubiquinone oxidoreductase, mitochondrial (ETF-QO) (ETF-ubiquinone oxidoreductase) (EC 1.5.5.1) (Electron-transferring-flavoprotein dehydrogenase) (ETF dehydrogenase)	585 588	Mitochondrial	LQINAQNCVHCK	5.46607e+07		2.84345e+07		60576695		27473234		6.79358e+06		729856		401384		33361072		1.26892e+06		130778092	43077869	65303524	26558324	65740878	27771498	4.8524e+07		194334917		1.02327e+08		99052999
Electron transfer flavoprotein-ubiquinone oxidoreductase, mitochondrial (ETF-QO) (ETF-ubiquinone oxidoreductase) (EC 1.5.5.1) (Electron-transferring-flavoprotein dehydrogenase) (ETF dehydrogenase)	386	Mitochondrial	LTFPGGLLIGCSPGFMNVPK	104153375		8.32319e+07	869420	2.22588e+07		2.32368e+07	273127	9.79369e+06	1.23455e+06	7.78265e+06		1.52809e+07	887750	83436769	1.10425e+06	4.96027e+06	3.5431e+06	210184826	1.72977e+07	8.88958e+07	7.30516e+06	7.80075e+07	6.3967e+06	2.28137e+07	229289	92572555	2.59299e+06	4.92138e+07	1.19765e+06	5.14421e+07	1.51251e+06
Electron transfer flavoprotein-ubiquinone oxidoreductase, mitochondrial (ETF-QO) (ETF-ubiquinone oxidoreductase) (EC 1.5.5.1) (Electron-transferring-flavoprotein dehydrogenase) (ETF dehydrogenase)	100	Mitochondrial	VCLVEK	84621621		74844016		90048814		68704818	216872	4.6621e+06		1.79925e+06		1.08066e+06		137000000		1.02805e+06	703954	1.06919e+06		30020705	1.85353e+06	47370362		26650336		120000000		62220451		78189584	236795
Electron transfer flavoprotein-ubiquinone oxidoreductase, mitochondrial (ETF-QO) (ETF-ubiquinone oxidoreductase) (EC 1.5.5.1) (Electron-transferring-flavoprotein dehydrogenase) (ETF dehydrogenase)	247	Mitochondrial	VTVFAEGCHGHLAK	8.02075e+07	516686	6.51781e+07	605466	1.70431e+07		53943527		1.23015e+07	1.00445e+06	1.18967e+07		1.00129e+07		124668996	1.44614e+06	4.57509e+06	1.56707e+06	167121442	1.43395e+07	29523162	4.08414e+06	26767124	3047184	4.1877e+07		1.74528e+08	1.23574e+06	1.17637e+08	374932	9.90838e+07	158405
Elongation factor 1-alpha 2 (EF-1-alpha-2) (Eukaryotic elongation factor 1 A-2) (eEF1A-2) (Statin-S1)	363 370		ADPPQEAAQFTSQVIILNHPGQISAGYSPVIDCHTAHIACK	34821395	2.48863e+06	3.03135e+07	8.46035e+06	1.67444e+07	5.6014e+06	8.85919e+06	8.9492e+06	4051538	3.57394e+06	577181	264281	712500	1.2742e+06	1.95934e+07	3.56881e+06	1.50514e+06	1.97434e+06	4.71909e+07	9.39935e+06	4.74595e+07	8.25282e+06	3.80253e+07	1.3662e+07	27937803	1.90142e+06	5.50138e+07	1.44802e+06	3.01353e+07	2.90478e+06	34136251	1.79158e+06
Elongation factor 1-alpha 2 (EF-1-alpha-2) (Eukaryotic elongation factor 1 A-2) (eEF1A-2) (Statin-S1)	326		GNVCGDSK					165889
Elongation factor 1-alpha 2 (EF-1-alpha-2) (Eukaryotic elongation factor 1 A-2) (eEF1A-2) (Statin-S1)	111		NMITGTSQADCAVLIVAAGVGEFEAGISK	4.75461e+06	125575	3434083	436795	3088481	42992.5	3.7639e+06		1.30921e+06	963582			2.23487e+06		7.21966e+06		987022	1.55782e+06	1.00754e+07	5.68475e+06	6.14933e+06	483798	6.80457e+06		117323		1.00492e+07	260651	6.99108e+06	422859	7.83911e+06
Elongation factor 1-alpha 2 (EF-1-alpha-2) (Eukaryotic elongation factor 1 A-2) (eEF1A-2) (Statin-S1)	411		SGDAAIVEMVPGKPMCVESFSQYPPLGR	1.43205e+07		1.7593e+07	1.32252e+06	5.30242e+07	517481	4.08461e+07	1.38581e+06	7.46664e+06		2.56683e+06	411527	1.53922e+06	2.88896e+06	1.44437e+07	931085	3.40815e+06	329488	2.22804e+07	2.25142e+06	3.40878e+07	3.28579e+06	3.67353e+07	2.05607e+06	1.17394e+07		2.60615e+07	906128	14797264	706869	2.00986e+07
Elongation factor 1-beta (EF-1-beta)	191		LQIQCVVEDDK			436864		1564501		1.47823e+06								1.01277e+06						725505										335957
Elongation factor 1-beta (EF-1-beta)	50		SYIEGYVPSQADVAVFEAVSGPPPADLCHALR	610614	593421	264062	736639	531321	1.55762e+06	747731	1.49505e+06							327024	740380			4627912	470370	6.59127e+06	780097	4.14696e+06	792575			630005	2.87357e+06	443120	1.29162e+06	324616	904795
Elongation factor 1-delta (EF-1-delta)	247		LQIQCVVEDDK	712220		921309		1.85337e+06		1.47823e+06								1.93016e+06				835389		1.36368e+06		762110		271286		710804		527439	235006	789281
Elongation factor 1-gamma (EF-1-gamma) (eEF-1B gamma)	266		AAAPAPEEEMDECEQALAAEPK	3.90609e+06		6.3978e+06		6.50821e+06	195268	5.35751e+06		617524		831914		1.10885e+06		7.78789e+06		392285	310221	5.91989e+06		3.74513e+06		3.56328e+06		1.13503e+06		4.89833e+06		3.54597e+06		4.29163e+06
Elongation factor 1-gamma (EF-1-gamma) (eEF-1B gamma)	68		VPAFEGDDGFCVFESNAIAYYVSNEELR							254905								341431					3.03689e+06		185399				437634		634776		320658
Elongation factor 1-gamma (EF-1-gamma) (eEF-1B gamma)	194		WFLTCINQPQFR	6.18606e+06		2.84041e+06		386739		367502		354599	361668					5.95495e+06				13315174	428378	6.02833e+06		5.02816e+06		2.71058e+06		10611416	362287	7.23272e+06	572465	11186916
Elongation factor 2 (EF-2)	369		CELLYEGPPDDEAAMGIK	1.18779e+07	2.34598e+06	1.82066e+07	2.8948e+06	1.67571e+07	3.39008e+06	1.44465e+07	3.43373e+06	5.28592e+06		372345		1.21898e+06		1.83119e+07	4.32329e+06	2.05056e+06		1.13704e+07	2655196	9.0389e+06	3.24316e+06	2.842e+07	9.36951e+06	903150	544355	5.28869e+06	2.31051e+06	2.87248e+06	500541	1.66852e+06	1.36547e+06
Elongation factor 2 (EF-2)	728		CLYASVLTAQPR	32927929	750023	37385378	286504	25159277	218799	19891176	688579	2.58724e+06		1.09871e+06	8.20721e+06	1985874		6.9188e+07	1.73976e+06	1.25935e+06		6.9276e+07	5.21156e+06	3.66578e+07	5.35699e+06	31171194	3.94568e+06	1.117e+07	255365	46685899	4.62926e+06	1.04895e+07	667844	1.57619e+07	3.67353e+06
Elongation factor 2 (EF-2)	567		DLEEDHACIPIK	4.32496e+06		3.74059e+06		1.49516e+07		1.36778e+07		1.13245e+06		369910	5.04714e+06	232755		1.6176e+07	52295441	229866		1.98033e+07	5.69317e+07	1.56373e+07	2.44198e+07	1.56923e+07	2.30051e+07	1.71926e+06	17098289	1.03442e+07	76572693	4.6335e+06	21148715	5.26511e+06	31749199
Elongation factor 2 (EF-2)	693		EGALCEENMR	1.08148e+06		1.0644e+06		7139380	710342	14881752	287198		440094					1.97739e+06						485813	318880	1.65516e+06	373232	420596		1.98271e+06		829333		1132501
Elongation factor 2 (EF-2)	591		ETVSEESNVLCLSK	14857953		16969138		7.05423e+06		10144274		1.16108e+06	2.52028e+06	604370		628826		874702		570904	287407	671979		1.32737e+06		769087		5.35022e+06		15182728		6.57586e+06		7801257
Elongation factor 2 (EF-2)	651		IWCFGPDGTGPNILTDITK											1.10854e+06	682273	1.47977e+06		1.17163e+06	335276			3.56952e+06		699938		1.00637e+06		1.87124e+06	141398	15353510	661972	6.22447e+06	444712	6.97217e+06	494355
Elongation factor 2 (EF-2)	751		LMEPIYLVEIQCPEQVVGGIYGVLNR	1.77167e+07		1.43975e+07		7.30945e+06		4.88198e+06	74837.1	1.78165e+06	359257			2.20479e+06		1.85882e+07		1.5155e+06	750677	22012827	1.6892e+06	4677262		5.29507e+06		4.10519e+06		1.66278e+07	6.92521e+06	1.5741e+07		1.20041e+07	149064
Elongation factor 2 (EF-2)	41		STLTDSLVCK	16944869		18542798	293660	18419586		18468850				811520		943034		36342718	5.06324e+06	1187292		37334009	4.03088e+06	21639315	1.35205e+06	18883996	2.19336e+06
Elongation factor 2 (EF-2)	290		TFCQLILDPIFK	3.96764e+06		2.23816e+06		17852814		14367416		4.27309e+06	319793			1.40614e+06		6.30199e+06		2.40933e+06	1.5069e+06	71630371	6.04014e+06	38138732	4.21349e+06	24602723	3.09597e+06	10440004		53559029		32587044	180137	44981764	391974
Elongation factor 2 (EF-2)	466		YVEPIEDVPCGNIVGLVGVDQFLVK	3.1507e+07	169193	2.96968e+07	392551	9.96389e+06		8.27694e+06		731711		778784		2.51386e+06		2.33476e+07	327750	833395		3.33744e+07	2.01195e+06	2.11329e+07	1.4556e+06	1.91512e+07	2.00418e+06	2.97829e+06		6.13775e+06		2.73636e+06		3.81993e+06
Elongation factor G, mitochondrial (EF-Gmt) (Elongation factor G 1, mitochondrial) (mEF-G 1) (Elongation factor G1)	594	Mitochondrial	GFLDACEK	4.49423e+06		4779639	359032	3.15423e+06	287632	3.32712e+06		643380		361606		339013		5.97702e+06		483365	431886	6.09975e+06		5.36016e+06	289950	4603709							1.02531e+06
Elongation factor Ts, mitochondrial (EF-Ts) (EF-TsMt)	70	Mitochondrial	ALETCGGDLK	272147		205790		3.46404e+06		1.07513e+06						96970.5		4353927				2.93773e+06		1.66112e+06	489174	2.58694e+06	778947	303445		2.79145e+06		1.50713e+06		2.53706e+06
Elongation factor Ts, mitochondrial (EF-Ts) (EF-TsMt)	148	Mitochondrial	FQQLVQQVALGTMAHCQNLTDR	2410603		1.63358e+06		3.74314e+06	1.69635e+06	941812	2.31778e+06	486248	166533					2249103	3.68801e+06			5.82521e+06		2.36618e+06		2.08628e+06	3.47991e+06			3.43025e+06		2.70118e+06		2.6063e+06
Elongation factor Ts, mitochondrial (EF-Ts) (EF-TsMt)	239	Mitochondrial	YGALVICETPEQIANLEEVGR	177314			445032	2.76374e+06	628840	2.7402e+06									266516					322928		364144
Elongation factor Tu GTP-binding domain-containing protein 1	670		CLDDLR									353000000	23902368	204000000		270000000			207218	238000000		2150000000			591565		387000000		7.4809e+06	4370000000	51738542		11304248		13302006
Elongation factor Tu, mitochondrial	290	Mitochondrial	GDECELLGHNK	9.08007e+06	4.57122e+06	9.52639e+06	4.48009e+06	47297296	4.34356e+06	4.2659e+07	2.70916e+06	1.16875e+06	1.99875e+06	1.67335e+06		737583		17077139	1.04322e+07	712435	317355			5.36642e+06	5.17343e+06	8.8919e+06	5.78349e+06	3.36456e+06	464411	1.66605e+07	3.26078e+06	1.44372e+07	472849	1.92608e+07	3.63967e+06
Elongation factor Tu, mitochondrial	222	Mitochondrial	GEETPVIVGSALCALEQR	3.61445e+07	600296	3.62119e+07	1.86883e+06	2.13388e+07	267740	1.61873e+07	521577	2.72938e+06		242030		8112656	799953	2.91403e+07	348083	2.54946e+06	281016	43158137	4146143	50620356	6.16484e+06	4.03973e+07	6127725	1.46407e+07	164365	3.02404e+07	701257	3.28399e+07	1.54473e+06	2.79697e+07	2.13643e+06
Elongation factor Tu, mitochondrial	127	Mitochondrial	HYAHTDCPGHADYVK	4.03036e+07	349626	3.18094e+07	642099	5.88099e+07	962048	3.46345e+07	199068	3.30148e+06		2.60679e+06		3.04387e+06		6.83611e+07	1.04999e+06	1.42354e+06		488499		2.98149e+07	7.5617e+06	2.84804e+07	6.51723e+06	1.37903e+07		7.91659e+07	262122	4.72849e+07		5.35692e+07	189242
Elongation factor Tu, mitochondrial	147	Mitochondrial	NMITGTAPLDGCILVVAANDGPMPQTR	3.03135e+06	237304	4.38995e+06	301494	7.36415e+06		3.04005e+06	743895			337339		767255		3.06686e+06					2.07724e+06	2.75629e+06	2071409	1.37062e+06	1.5169e+06	1.03646e+06		572812	904068	2.24081e+06		809061	249060
Endonuclease G, mitochondrial (Endo G) (EC 3.1.30.-)	193	Mitochondrial	TYQNVYVCTGPLFLPR	1.10312e+06		1059609		1.46614e+06		2.0786e+06				420367		1.90995e+06		952505				1.7543e+06	841734	1.36814e+06		3.12709e+06				484811				713302
Endoplasmic reticulum resident protein 44 (ER protein 44) (ERp44) (Thioredoxin domain-containing protein 4)	92		VDCDQHSDIAQR	234664	530525			951342		784615								2.37512e+06	1.20053e+06					391968		251740				703351		399939		763307
Endoplasmin (94 kDa glucose-regulated protein) (GRP-94) (Endoplasmic reticulum resident protein 99) (ERp99) (Heat shock protein 90 kDa beta member 1) (Polymorphic tumor rejection antigen 1) (Tumor rejection antigen gp96)	576		GYEVIYLTEPVDEYCIQALPEFDGK	3.04703e+06	327268	1079490		904822		1594721	133059		645560	315375		669916	518230	447850	2.72764e+06	175779		3.40785e+06		2.17051e+06		1.88039e+06	191916	497674	226581	1.49658e+06	832203	2.37722e+06		1.72225e+06	668026
Enoyl-CoA delta isomerase 1, mitochondrial (EC 5.3.3.8) (3,2-trans-enoyl-CoA isomerase) (Delta(3),Delta(2)-enoyl-CoA isomerase) (D3,D2-enoyl-CoA isomerase) (Dodecenoyl-CoA isomerase)	87	Mitochondrial	GVILTSECPGIFSAGLDLLEMYGR	6.23792e+06	151291	3.30628e+06		8.52748e+06		7.67025e+06		1.69455e+06				5.97672e+06		1.14475e+07		1.94134e+06	648830	42368321	3797700	2.56446e+07	3.53952e+06	2.31431e+07	3.04035e+06	5.88593e+06		3.32899e+07		3.14825e+07		2.62382e+07
Enoyl-CoA delta isomerase 1, mitochondrial (EC 5.3.3.8) (3,2-trans-enoyl-CoA isomerase) (Delta(3),Delta(2)-enoyl-CoA isomerase) (D3,D2-enoyl-CoA isomerase) (Dodecenoyl-CoA isomerase)	142 147 148	Mitochondrial	LYTSNMILVSAINGASPAGGCLLALCCDYR	177083																		945590		971071							115353	167319		667175
Enoyl-CoA delta isomerase 1, mitochondrial (EC 5.3.3.8) (3,2-trans-enoyl-CoA isomerase) (Delta(3),Delta(2)-enoyl-CoA isomerase) (D3,D2-enoyl-CoA isomerase) (Dodecenoyl-CoA isomerase)	61	Mitochondrial	NPPVNSLSLECLTEFTISLEK	1.86759e+07	1.20737e+07	1.48862e+07	1.10258e+07	1.3759e+07	2.16754e+06	9.19237e+06	1.91793e+06	2.11671e+06	891020	188960		1.00077e+07	398332	1.60505e+07	8.6848e+06	1.34458e+06	1.47895e+06	1.81199e+07	7.63831e+06	1.69733e+07	5095042	1.66035e+07	473727	8.04955e+06	738347	3.15187e+07	2.92924e+06	2.18772e+07	191385	1.85649e+07	870083
Enoyl-CoA delta isomerase 2, mitochondrial (EC 5.3.3.8) (Delta(3),delta(2)-enoyl-CoA isomerase) (D3,D2-enoyl-CoA isomerase) (Dodecenoyl-CoA isomerase) (Peroxisomal 3,2-trans-enoyl-CoA isomerase) (pECI)	279	Mitochondrial	ATFHTPFSQLGQSPEACSSYTFPK	11713736	3222437	9.55546e+06	1.80118e+06	1.20904e+07	1.60508e+06	1.05572e+07	660015	1.52604e+06	584635	1.6214e+06		4.55094e+06	359172	1.5647e+07	1.97541e+06	1.84544e+06	545741	2.86258e+07	3.53555e+06	1.81551e+07	2.22679e+06	1.7808e+07	3.78568e+06	4.99944e+06	643304	2.17076e+07	1.61063e+06	1.53971e+07	562863	1.70943e+07	1.17649e+06
Enoyl-CoA delta isomerase 2, mitochondrial (EC 5.3.3.8) (Delta(3),delta(2)-enoyl-CoA isomerase) (D3,D2-enoyl-CoA isomerase) (Dodecenoyl-CoA isomerase) (Peroxisomal 3,2-trans-enoyl-CoA isomerase) (pECI)	365	Mitochondrial	LYAVNAEECTTLQAR	954962				1.29223e+06	372676	1.58429e+06								839248				1.63327e+06		1.59212e+06		2.29282e+06				2.6349e+06	146051	2108048		2.89378e+06
Enoyl-CoA hydratase domain-containing protein 3, mitochondrial	183	Mitochondrial	SSFATPGVNVGLFCSTPAVALGR					2.39396e+06		1.05709e+06									265408			619117		778467		436433
Enoyl-CoA hydratase, mitochondrial (EC 4.2.1.17) (Enoyl-CoA hydratase 1) (Short-chain enoyl-CoA hydratase) (SCEH)	62	Mitochondrial	ALNALCNGLIEELNQALETFEQDPAVGAIVLTGGDK	242217				407107		249216								1.50054e+06				1.38585e+06	422779	855898		70665.2		83982.1		2.35027e+06	122618	5.46182e+06		1.599e+06
Enoyl-CoA hydratase, mitochondrial (EC 4.2.1.17) (Enoyl-CoA hydratase 1) (Short-chain enoyl-CoA hydratase) (SCEH)	143 149	Mitochondrial	KPVIAAVNGYALGGGCELAMMCDIIYAGEK	1.13897e+06		1.74293e+06		4.41031e+06		1.64771e+06		761117						1.75158e+06		231421				6.03765e+06	523540	7.05395e+06	624893	1.59235e+06		1.87048e+06		4.3243e+06	172612	5.71375e+06
Enoyl-CoA hydratase, mitochondrial (EC 4.2.1.17) (Enoyl-CoA hydratase 1) (Short-chain enoyl-CoA hydratase) (SCEH)	225	Mitochondrial	LVEEAIQCAEK	5.57917e+07	401098	5.23057e+07	1.14103e+06	72891950		57369691		2.81385e+06	728444	5.12229e+06		8.91682e+06		56947191	943766	1.32878e+06	1.51319e+06	6.95024e+07	2.49041e+06	44200019		45349838		1.52608e+07	251243	5.47367e+07		3.63922e+07		4.26506e+07
Enoyl-CoA hydratase, mitochondrial (EC 4.2.1.17) (Enoyl-CoA hydratase 1) (Short-chain enoyl-CoA hydratase) (SCEH)	111	Mitochondrial	TFQDCYSSK	23034749		10020748		89419614		41969615	1022231	2.42887e+06		2.8808e+06		3.17931e+06		69525883		1.01259e+06	237516	5.24902e+06	240129	39316055	4.18951e+06	54950281	4268726	13161633		79256419		37689901		50449355
Epidermal growth factor receptor substrate 15-like 1 (Epidermal growth factor receptor pathway substrate 15-related sequence) (Eps15-rs) (Eps15-related protein) (Eps15R)	533		CTQDDINQAR					276732		676701														535056		479136			444196		1504456		1.7142e+06		1.49905e+06
Erythrocyte membrane protein band 4.2 (Erythrocyte protein 4.2) (P4.2)	281		CLGIPAR	10798010	1.46866e+06	11064881	1.28534e+06	6.07498e+06		4.08999e+06		737303	386965	665593		1.33582e+06		13372354	1.43916e+06	422227	340883	7.24217e+06	2.08949e+06	3.07486e+06		3.48774e+06	861473	13537059	2.94652e+06	27192647	5.81337e+06	4.35327e+06	1.72408e+06	8.42108e+06	2.53214e+06
ES1 protein homolog, mitochondrial	151	Mitochondrial	DCK	2.70591e+07	12134031	1.83514e+07	9.56431e+06	1.5035e+07	2.66777e+06	7.06427e+06	1.61891e+06		9.50182e+06	7.22291e+06	1.44204e+06	6.86736e+06	745812	1.40186e+07	19990694		2.47103e+06	32002951	2.16704e+07	8.0876e+06	1.14355e+07	6.07488e+06	1.33795e+07	5.09187e+06	12304962	6.96656e+07	40953249	1.90748e+07	14214088	3.02565e+07	17940830
ES1 protein homolog, mitochondrial	174 175	Mitochondrial	KPIGLCCIAPVLAAK	5.20619e+07		2.02451e+07		39123164		26919616		5.25779e+06	329993	3.51499e+06		3.49528e+06		34652061	490968	1.3821e+06	435769	133326822	49667573	57493097	2.71219e+07	55335013	2.53577e+07	3.07141e+07	159403	191595177		1.52172e+08		1.40608e+08
ES1 protein homolog, mitochondrial	50	Mitochondrial	VALVLSGCGVYDGTEIHEASAILVHLSR																						104599							986959		238904
ES1 protein homolog, mitochondrial	242	Mitochondrial	VVTTPAFMCETALHHIHDGIGAMVK	5.15727e+06	1.23745e+06	5.13984e+06		36395052	733143	3.43882e+07	262408	2.39403e+06		1.88943e+06	1117663	5.82482e+06	2.10619e+06	8.24317e+06		1.32023e+06		28965284	4.52931e+06	1.81608e+07	5698991	2.06157e+07	4.38228e+06	3.46908e+06		26846967	842926	1.92794e+07	907988	18964692	263627
Estradiol 17-beta-dehydrogenase 8 (EC 1.1.1.62) (17-beta-hydroxysteroid dehydrogenase 8) (17-beta-HSD 8) (3-oxoacyl-[acyl-carrier-protein] reductase) (EC 1.1.1.-) (Protein Ke6) (Ke-6) (Testosterone 17-beta-dehydrogenase 8) (EC 1.1.1.239)	192	Mitochondrial	CNSVLPGFIATPMTQK	3.92781e+06		2.97931e+06		7.00952e+06		6.24971e+06		304932		255719		250769		6.55065e+06		174326		11012925	393785	7.235e+06		6.63265e+06		1.50346e+06		12003652		6.18955e+06		6.57215e+06
Eukaryotic initiation factor 4A-I (eIF-4A-I) (eIF4A-I) (EC 3.6.4.13) (ATP-dependent RNA helicase eIF4A-1)	131 134		VVMALGDYMGASCHACIGGTNVR					498076				271312						541951				1.67951e+06	742618	1.38128e+06		701273	281443			3.2149e+06		1.02565e+06		1.70655e+06
Eukaryotic translation initiation factor 1 (eIF1) (Protein translation factor SUI1 homolog)	69		FACNGTVIEHPEYGEVIQLQGDQR	1.21155e+06	924459		750288			833626	995956								303894			1.1271e+06	976268	1123560	913280	1.00781e+06	399915		512185			498296	722203	535864	743002
Eukaryotic translation initiation factor 1 (eIF1) (Protein translation factor SUI1 homolog)	94		NICQFLIEIGLAK					1.60256e+06		1.06349e+06												878214				239826				755595		716384		605813
Eukaryotic translation initiation factor 3 subunit I (eIF3i) (Eukaryotic translation initiation factor 3 subunit 2) (TGF-beta receptor-interacting protein 1) (TRIP-1) (eIF-3-beta) (eIF3 p36)	76		HVLTGSADNSCR																													432874		525505
Eukaryotic translation initiation factor 3 subunit J-A (eIF3j-A) (Eukaryotic translation initiation factor 3 subunit 1-A) (eIF-3-alpha-A) (eIF3 p35)	210		ITNSLTVLCSEK												912954
Eukaryotic translation initiation factor 4H (eIF-4H) (Williams-Beuren syndrome chromosomal region 1 protein homolog)	85		GFCYVEFDEVDSLK	54562249		54183095		20835276		11269957		13188796		276401		538970		41147976		3.03576e+06				57631659		36627303		38079254	430315	53943316		20070220		25081472
Exportin-1 (Exp1) (Chromosome region maintenance 1 protein homolog)	34		LDINLLDNVVNCLYHGEGAQQR	1.09661e+06		2.45184e+06	2643031	985821		854334		179628	427023					1.27151e+06				2195945	641253	2.52741e+06	1.66806e+06	1.49895e+06	1.48085e+06	540368		4933172	522487	2.42932e+06	204861	2.79067e+06
Exportin-7 (Exp7) (Ran-binding protein 16)	194		DSSLFDIFTLSCNLLK															357070						226967		317494		149097		445010			100389
F-actin-capping protein subunit alpha-2 (CapZ alpha-2)	141		EHYPNGVCTVYGK	615368		410827		5.6506e+06		4.08004e+06		269010		464190		327834		3.07065e+06				6.6932e+06	539981	3.90568e+06	214005	3.70176e+06	520888	452365		3.20045e+06	181072	1.77167e+06	447655	1.86831e+06	168749
F-actin-capping protein subunit alpha-2 (CapZ alpha-2)	157		VDGQQTIIACIESHQFQAK	4.05396e+06		3.28559e+06		5831697		4.89239e+06		824977	994696	2.59212e+06		3.48724e+06		4.10647e+06		756934	702248	5153127		7.36479e+06		5.05661e+06		2.3204e+06		12290483		8612665	712569	11447378
F-actin-capping protein subunit beta (CapZ beta)	206		DETVSDCSPHIANIGR	2.18733e+07	381844	1.69385e+07	169740	1.04446e+07	271211	8.35736e+06	175223	669747		4.0378e+06		1.40261e+07		1.19817e+07	784231	196110		2.19313e+07	937913	7.85684e+06	428771	8.58661e+06	730676	6.26414e+06	290789	4.97022e+07	1.18793e+06	1.24426e+07	529735	1.55784e+07	791531
F-actin-capping protein subunit beta (CapZ beta)	62		DYLLCDYNR	1.32802e+07	313419	1.02545e+07	351990	1.65404e+07	407717	1.19928e+07		536716	652972	1.09037e+06		1.80924e+06		1.26669e+07		300373		2.17301e+07	3.73214e+06	11621322		12861582		2.58808e+06				8.95172e+06	278534	1.23565e+07
F-actin-capping protein subunit beta (CapZ beta)	36		NLSDLIDLVPSLCEDLLSSVDQPLK	2.13918e+06		905354		2.86896e+06		1.72178e+06						1.11722e+06		125940		493009		5.79519e+06		3.45982e+06		3.68528e+06		260865		1.83884e+06		3.0654e+06		2.0735e+06
Fatty acid-binding protein, adipocyte (3T3-L1 lipid-binding protein) (Adipocyte lipid-binding protein) (ALBP) (Adipocyte-type fatty acid-binding protein) (A-FABP) (AFABP) (Fatty acid-binding protein 4) (Myelin P2 protein homolog) (P15) (P2 adipocyte protein) (Protein 422)	118		LVVECVMK	4.71389e+07	2.84273e+06	4.21841e+07	2.35909e+06	8.29614e+07	8.99951e+06	7.56954e+07	1.61772e+07	9.79042e+06	1.9427e+06	8.93443e+06	1.1608e+06	4.68121e+06	1.50531e+06	93141916	1.62623e+06	3.83283e+06	2.23951e+06	7.80732e+07	34665910	5.75632e+07	1.02072e+07	5.62799e+07	15943208	2.27437e+07		5.59681e+07	2.10254e+06	2.79433e+07	905627	3.09285e+07	603872
Fatty acid-binding protein, epidermal (Epidermal-type fatty acid-binding protein) (E-FABP) (Fatty acid-binding protein 5) (Keratinocyte lipid-binding protein) (Psoriasis-associated fatty acid-binding protein homolog) (PA-FABP)	43 47		MAAMAKPDCIITCDGNNITVK					611520										745247				5.10798e+06	435310	3.17239e+06	855922	2.30766e+06				7.82952e+06		5.62098e+06		5.96635e+06
Fatty acid-binding protein, epidermal (Epidermal-type fatty acid-binding protein) (E-FABP) (Fatty acid-binding protein 5) (Keratinocyte lipid-binding protein) (Psoriasis-associated fatty acid-binding protein homolog) (PA-FABP)	67		TTVFSCNLGEK	6.64626e+06		4.33607e+06		1.68091e+07	1.03185e+06	1.74832e+07		714454		1.68578e+06	1.57137e+06	4.21441e+06	2.14483e+06	6.57473e+06	644577	987249	809758	8.11334e+06	1.01333e+06	5.70408e+06	3.12209e+06	6.03957e+06	854026	1.98073e+06		9.30587e+06		1.02872e+07		1.05317e+07	9.29251e+06
Fatty acid-binding protein, liver (14 kDa selenium-binding protein) (Fatty acid-binding protein 1) (Liver-type fatty acid-binding protein) (L-FABP)	69		NEFTLGEECELETMTGEK	3.23585e+07	2.63636e+06	2.64116e+07	3.3192e+06	7.75157e+06	1.49265e+06	6.66795e+06	705828	404709		1.5095e+06	333238	5.48366e+06		1.24082e+07	3.18993e+06	785834		9.19707e+06	446085	4.03856e+06	451719	7.43938e+06	953603	8.61782e+06	692514	1.04824e+07	1.10745e+06	3.75264e+06	371037	6.16176e+06	1.42676e+06
Fermitin family homolog 2 (Kindlin-2) (Pleckstrin homology domain-containing family C member 1)	520		MQHLNPDPQLIPDQITTDVNPECLVSPR	5.33592e+06	366935	4.17453e+06		3.52229e+06	803290	2.15844e+06	150390	662091						2.82992e+06				4.10924e+06	743735	3.47784e+06		3.40847e+06		799035		4857030	872596	1.57954e+06		2.64407e+06	1.12454e+06
Ferritin heavy chain (Ferritin H subunit) (EC 1.16.3.1) [Cleaved into: Ferritin heavy chain, N-terminally processed]	131	Mitochondrial	NDPHLCDFIETYYLSEQVK	6.67628e+06		5.10825e+06		3.75567e+06	177687	2.94556e+06		1.76903e+06		388678		674830	331022	3.81016e+06	174836	1.01361e+06	351132	5.08007e+06		2.08942e+06	981424	3.48822e+06	667901	3.41647e+06	550832	3.78669e+06	481357	2.27151e+06	1.61352e+06	1.98534e+06	176846
Fibrillin-1	1833 1835		CDCKPGYR									479466														222581	320367			328758		220265		298127
Fibrillin-1	1097		CDEGYESGFMMMK									763199											1.53532e+06		3.0405e+06		3.69771e+06
Fibrillin-1	1055		CDSGFALDSEER									931816								415741			4.11755e+06		6.99557e+06		5.66339e+06
Fibrillin-1	637 639		CECFPGLAVGLDGR			1.10613e+06		1.12432e+06		1.44091e+06		656952		572255		485740		241468		614951		1.49991e+06	31012238		26712198	625128	32519280			4.58953e+06
Fibrillin-1	935 937		CECPNGMTLDATGR																				1.05481e+06		1.58828e+06		1.13738e+06
Fibrillin-1	596 598		CICKPGFQLASDGR	11586258	3.49175e+06	13405153	4.54181e+06	740947			368402	3.35449e+06	855301	1.08672e+06	684087	653414	1.76586e+06	1.22885e+06	4.69752e+06	3.66337e+06	546542		38274277		2.86706e+07		2.62421e+07	1.39801e+06	1.97085e+06		1.76709e+06		3502491	2.63973e+06	3.99426e+06
Fibrillin-1	315		CPPGFYTSPDGTR		204173				729581		882679	1.25105e+06							132088	371625			9.74539e+06		7.78114e+06		8.54046e+06				221416
Fibrillin-1	1633		CPTGYYLNEDTR		2.80652e+06		2.21909e+06		359220	202926	307635	2.15309e+06						610583	6470054	916790		541835	11332391		9.47186e+06		6.88231e+06		462177				751379		920955
Fibrillin-1	2232		CPVGYVLR							865504		5.93179e+06						2.02396e+06		2.07034e+06	151026	1.59462e+06	50451176	737706	27069672		15652768			629386				296115
Fibrillin-1	160		CVAPNR																				151068
Fibrillin-1	1171		CVNLIGK			3.54141e+06		467741				7.00031e+06						4.20794e+06		2.66887e+06		22222457	18303060	4.86023e+06	25692773	2.72676e+06	31377202			45427685
Fibrillin-1	2565 2571		GFSLDQSGASCEDVDECEGNHR					646568				624587											7.95255e+06		2325902		2.88464e+06
Fibrillin-1	59		GPNVCGSR									1.17196e+06								275319
Fibrillin-1	145 150 154		GYIGTHCGQPVCESGCLNGGR					724760				383407						228276	157084				13383734		8.41824e+06		9.23602e+06
Fibrillin-1	950		ICLDIR													214176		681049				914905	10673074		10805572		9648176			191456
Fibrillin-1	1847		LTSTGQCNDR									600435
Fibrillin-1	2245 2251 2258		MCKDEDECAEGKHDCTEK																						725605
Fibrillin-1	1039		MIPSLCTHGK	627783		716861				265973		1.52765e+06						510739	243804	934113		1.62477e+06	1.19227e+07	1.9137e+06	1.33248e+07	2.04753e+06	1.08024e+07	163591		915081		546308	148509	466193
Fibrillin-1	2289 2295 2302		RPDGEGCIDENECQTKPGICENGR									573196											1.12226e+07		5.28361e+06		6.80154e+06
Fibrillin-1	1320 1326 1333		TGCTDINECEIGAHNCGR						503814			223044							185002				5.21189e+06		2.81892e+06		4.47406e+06				615967
Fibrillin-1	845		TICIETIK	1.54404e+06		449196			459700									842364				4.30059e+06	22330082	964746	16832065	580473	18754468			1.07954e+06
Fibrillin-1	80 85		TLPGGNQCIVPICR									290752											12009678		10507265		11744795
Fibrillin-1	2413		VIHDVCR									1.3382e+06
Fibrillin-1	460		YLCQNGR	616024		467098		217421				1.62442e+06	290912					1455784		170292	238214			282994		261825		1.83184e+06		4.20066e+06	146300			1.47932e+06
Fibrillin-1	1180 1182		YQCACNPGYHPTHDR	335076		174315		164945				1.06072e+06						182344	141987			476600	2.04613e+07	368653	1.89096e+07	334564	2.13741e+07
Fibrinogen beta chain [Cleaved into: Fibrinopeptide B; Fibrinogen beta chain]	213		LESDISAQMEYCR				206632	921089	384471	575075		1.34144e+06		7929668		2.41259e+06				798524			4.08947e+06	4108044	1.5054e+06		2.91351e+06			11154168
Fibrinogen beta chain [Cleaved into: Fibrinopeptide B; Fibrinogen beta chain]	85 96 100		RPPDAGGCLHADTDMGVLCPTGCTLQQTLLNQERPIK										347486										6.63846e+06		2.03257e+06		2.73659e+06					153182
Fibrinogen beta chain [Cleaved into: Fibrinopeptide B; Fibrinogen beta chain]	217 221		TPCTVSCNIPVVSGK																				968512		2.82479e+06		1.70341e+06
Fibrinogen gamma chain	364		CHAGHLNGVYHQGGTYSK					2.2274e+06	759172	5.44445e+06		2.15777e+06						4.61713e+06		1.12416e+06		419541	4.50425e+06	1.07622e+06	1.92345e+07	892100	1.49459e+07					341633
Fibrinogen gamma chain	178		DCQEIANK																			459618	1.25675e+06		620142		691254
Fibrinogen gamma chain	160 164		VAQLEAQCQEPCK																				1.8849e+06		1.03129e+06		1.24699e+06
Fibulin-5 (FIBL-5) (Developmental arteries and neural crest EGF-like protein) (Dance)	332 334 341		CMCPAEHTSCR						727932		368776														951107		1.08801e+06
Filamin-A (FLN-A) (Actin-binding protein 280) (ABP-280) (Alpha-filamin) (Endothelial actin-binding protein) (Filamin-1) (Non-muscle filamin)	1157		AHVAPCFDASK	1.03479e+06		1.01663e+06		4.84079e+06		4.13889e+06				81492.1				2.14312e+06				1359546	238820	2.98403e+06	568410	1.79689e+06	281773	549931		2.1412e+06		1.13777e+06		1.37637e+06
Filamin-A (FLN-A) (Actin-binding protein 280) (ABP-280) (Alpha-filamin) (Endothelial actin-binding protein) (Filamin-1) (Non-muscle filamin)	810		CAPGVVGPTEADIDFDIIR	426760		348262		908518		1.56311e+06	261730							967055				479128	440109	1.94712e+06		445978			241716		915900		307419
Filamin-A (FLN-A) (Actin-binding protein 280) (ABP-280) (Alpha-filamin) (Endothelial actin-binding protein) (Filamin-1) (Non-muscle filamin)	1165		CSGPGLER					310536		1.9289e+06				228356		334768												189039		148702		1.00725e+06
Filamin-A (FLN-A) (Actin-binding protein 280) (ABP-280) (Alpha-filamin) (Endothelial actin-binding protein) (Filamin-1) (Non-muscle filamin)	1453		CSGPGLSPGMVR	1.31225e+06		1.762e+06		2.47528e+06	424144	3.41929e+06	362605			319504		427610		1.44531e+06				2123614		751003		565331				825456		664433		588703
Filamin-A (FLN-A) (Actin-binding protein 280) (ABP-280) (Alpha-filamin) (Endothelial actin-binding protein) (Filamin-1) (Non-muscle filamin)	623 631		IECDDKGDGSCDVR	1.55827e+07		1.42477e+07		1.88472e+07		8.46352e+06	178406	354011						1.82432e+07	137620			2.58174e+06		1.81945e+07	1.00787e+06	2.0339e+07	1.00051e+06	5.23995e+06		2.94586e+07		8.50744e+06		14985841
Filamin-A (FLN-A) (Actin-binding protein 280) (ABP-280) (Alpha-filamin) (Endothelial actin-binding protein) (Filamin-1) (Non-muscle filamin)	1018		IVSPSGAAVPCK			2.39196e+06								793893		926526		290456		201269
Filamin-A (FLN-A) (Actin-binding protein 280) (ABP-280) (Alpha-filamin) (Endothelial actin-binding protein) (Filamin-1) (Non-muscle filamin)	2199		THEAEIVEGENHTYCIR	715944		993823		1.79654e+06		1.63047e+06				230706		290586		1.76301e+06				1.45623e+06	281913	2.37305e+06	944258	1.39507e+06	267417		1124849		4.38628e+06	1692131	923074	1.76021e+06	1275774
Filamin-A (FLN-A) (Actin-binding protein 280) (ABP-280) (Alpha-filamin) (Endothelial actin-binding protein) (Filamin-1) (Non-muscle filamin)	2107		VTYCPTEPGNYIINIK	1.64318e+06		2.17617e+06		4.12613e+06		2.68827e+06				166323	365279		740055	3.90204e+06				2.49829e+06		3.64108e+06	492917	1.66817e+06	4.80351e+06		535006	549415		1.36403e+06	2.65567e+06	393093	3045810
Filamin-A (FLN-A) (Actin-binding protein 280) (ABP-280) (Alpha-filamin) (Endothelial actin-binding protein) (Filamin-1) (Non-muscle filamin)	1723		YVICVR	3.14331e+06	607839	4.96113e+06		3.71906e+06	730252	2.69899e+06	538444	188742		309776		429386	225568	4.67976e+06	562954	202634		4.92944e+06		2.62474e+06				424328	156461	2.63305e+06	779259	2.10782e+06	1.30855e+06	1.91379e+06	1.28636e+06
Filamin-B (FLN-B) (ABP-280-like protein) (Actin-binding-like protein) (Beta-filamin)	1326		VAVTEGCQPSR					1.46565e+06										1.09519e+06							2.14559e+06		1.27971e+06			722964
Filamin-binding LIM protein 1 (FBLP-1) (CSX-associated LIM)	248		CGEVVQEHVIR				523374			594009						336865	186873					760472								664024	283927	308212		362375
Filamin-binding LIM protein 1 (FBLP-1) (CSX-associated LIM)	305 308		FAPVCSICENPIIPR			479701		2.55289e+06		1.81143e+06								1.14138e+06				1.74767e+06		1.81222e+06		1.25823e+06						204035
Filamin-C (FLN-C) (ABP-280-like protein) (ABP-L) (Actin-binding-like protein) (Filamin-2) (Gamma-filamin)	1907		AEITCK	9.40778e+06	367110	1.0897e+07		5.72241e+06		4.03425e+06				164446		173940		7.24872e+06				7.0436e+06	919130	4.34689e+06		4.49738e+06		2.18195e+06		1.02002e+07		3.12062e+06	971636	2.9297e+06
Filamin-C (FLN-C) (ABP-280-like protein) (ABP-L) (Actin-binding-like protein) (Filamin-2) (Gamma-filamin)	683		AFGPGLEPTGCIVDRPAEFTIDAR	19198486	145770	22367159	353990	16516703	557461	9.36487e+06		2696151		1.13575e+06		1.54914e+06	168944	27214814	798157	1.70871e+06	214647	28505669	829767	18337376	1.81976e+06	18644658	662121	10764395		18644054		9.64708e+06	591716	16574514
Filamin-C (FLN-C) (ABP-280-like protein) (ABP-L) (Actin-binding-like protein) (Filamin-2) (Gamma-filamin)	1992		APSGNEEPCLLK	15012460		16172272		12547089	226782	9.5857e+06		693776		354879		230989		28777334		606790		14210708	477777	9.45195e+06	755259	10609104	757388	3846282		15051735		5.90668e+06		8.25531e+06
Filamin-C (FLN-C) (ABP-280-like protein) (ABP-L) (Actin-binding-like protein) (Filamin-2) (Gamma-filamin)	806		CAPGVVGPVEADIDFDIIK	1.06999e+07	291965	10988975		4.1235e+06		3.53284e+06		817096		358280		884471	255699	6.19127e+06		623777		6.88755e+06		5.25387e+06	281652	4.38074e+06		4.87058e+06		7.25986e+06		2741341	2.62393e+06	5.6507e+06	126424
Filamin-C (FLN-C) (ABP-280-like protein) (ABP-L) (Actin-binding-like protein) (Filamin-2) (Gamma-filamin)	1640 1654		CLVTVSIGGHGLGACLGPR	1.42175e+07		1.04452e+07		7.39295e+06	377508	7.01719e+06		1.39073e+06		496071		414097		2.36358e+07		568831		3.83209e+07		2.24151e+07	606402	23836651	425391	1.17603e+07		59160477		1.63616e+07		1.12341e+07
Filamin-C (FLN-C) (ABP-280-like protein) (ABP-L) (Actin-binding-like protein) (Filamin-2) (Gamma-filamin)	1449		CSGPGLGTGVR	7.18837e+06		6.02716e+06		14329210		1.77085e+06	269944	769669		379048		517360	362829	31384536	219699	550811	1833911	2.55717e+06	6.14039e+06	9.74522e+06	2.42957e+06	12319826	5.06458e+06	3.58445e+06		13060653	216159	4.1509e+06		8.37984e+06
Filamin-C (FLN-C) (ABP-280-like protein) (ABP-L) (Actin-binding-like protein) (Filamin-2) (Gamma-filamin)	729		CSYVPTKPIK	8.32747e+06		8.28216e+06		1.52005e+06		3.91327e+06		1.17239e+06		283408		410884		28185039	552777	788711		22228039	2017223	14893545	1521081	13685093	1.4162e+06	4.85538e+06	161204	19009706	1.2776e+06	6.15915e+06	372525	12205784
Filamin-C (FLN-C) (ABP-280-like protein) (ABP-L) (Actin-binding-like protein) (Filamin-2) (Gamma-filamin)	439		CTYRPVMEGPHTVHVAFAGAPITR	1.3009e+07	21871449	1.50791e+07	22638251	1.7163e+07	100000000	1.32356e+07	59634100	2.23424e+06	7.64915e+06	592174	579149	1834118	996359	25581634	29041855	1.67057e+06	2.09913e+06	2.69165e+07	51137085	2.01615e+07	3.83771e+07	2.00658e+07	48227658	6.10856e+06	14931917	2.4337e+07	40269185	8.18486e+06	32266928	1.05621e+07	25915283
Filamin-C (FLN-C) (ABP-280-like protein) (ABP-L) (Actin-binding-like protein) (Filamin-2) (Gamma-filamin)	1915		DGTCTVSYLPTAPGDYSIIVR	2837886	801257	3.21924e+06	1.23221e+06	655249		380502	506272		509716				893731	2287829	679973			4.62369e+06	904219		1.22967e+06	1.37308e+06	1.03469e+06	1.18962e+06	4.71452e+06		2.54447e+06		622231	1.91265e+06	1.35208e+06
Filamin-C (FLN-C) (ABP-280-like protein) (ABP-L) (Actin-binding-like protein) (Filamin-2) (Gamma-filamin)	666		DSPFIAHIQPAPPDCFPDK	11235662	28805911	11167345	24388392	16220171		17069409	44077056	1.9827e+06	2.96144e+06	2.09418e+06	2.04655e+06	2.60225e+06	2.1368e+06	14536388	49075463	696694	1.10067e+06	14494361	1.19201e+06	16490820	1.03936e+06	14729417	52334924	4.58614e+06	11943926	15600418	66943465	3.38051e+06	41162075	9.29854e+06	36443689
Filamin-C (FLN-C) (ABP-280-like protein) (ABP-L) (Actin-binding-like protein) (Filamin-2) (Gamma-filamin)	536		EAGDGVFECEYYPVVPGK	8.49781e+06		6.40568e+06		7.78268e+06		5.1112e+06		268669		247249				9.44873e+06								5116434		1.89705e+06		1.80044e+06		837620		1.4619e+06
Filamin-C (FLN-C) (ABP-280-like protein) (ABP-L) (Actin-binding-like protein) (Filamin-2) (Gamma-filamin)	2556		ECPEGHVVTYTPMAPGNYLIAIK	1.06979e+07		9.98309e+06		7.13633e+06		2.99135e+06		1074585		186623				6.98154e+06		311756		1.37621e+07	2.76699e+06	1.31034e+07	1.57602e+06	1.5088e+07	2.30414e+06	6.85928e+06		19572776		9.13211e+06		1.33808e+07
Filamin-C (FLN-C) (ABP-280-like protein) (ABP-L) (Actin-binding-like protein) (Filamin-2) (Gamma-filamin)	1104		GAGTGGLGLTVEGPCEAK	3386415		4344834		983696		1.79149e+06		520567						5.63263e+06				5.46486e+06		2.35378e+06		6.23726e+06		2.57891e+06		5.85796e+06		1.66873e+06		2.25885e+06
Filamin-C (FLN-C) (ABP-280-like protein) (ABP-L) (Actin-binding-like protein) (Filamin-2) (Gamma-filamin)	619 627		IECDDKGDGSCDVR	3.11659e+07		2.84955e+07		3.76944e+07		1.6927e+07	356813	708023						3.64864e+07	275240			5.16221e+06		3.6389e+07	2.01573e+06	4.06779e+07	2.00102e+06	1.04799e+07		5.89172e+07		1.70214e+07		2.99727e+07
Filamin-C (FLN-C) (ABP-280-like protein) (ABP-L) (Actin-binding-like protein) (Filamin-2) (Gamma-filamin)	1110 1118		IECQDNGDGSCAVSYLPTEPGEYTINILFAEAHIPGSPFK	2.35689e+06	443272	764867	195198	1.33672e+06	1.00339e+06	569776	958231							1.20947e+06	77141.1		552204	2303563	463344	2.63045e+06	866762	2.08674e+06	453514	1.00799e+06	111023	2.03071e+06	590360	2.06883e+06	192446	2.58638e+06	381291
Filamin-C (FLN-C) (ABP-280-like protein) (ABP-L) (Actin-binding-like protein) (Filamin-2) (Gamma-filamin)	713		LYAQDADGCPIDIK	2.11684e+06		2.74857e+06			95782.6	385951		215223				299252		8.54895e+06				3.59941e+06		4.61691e+06	694973	6.07247e+06	423882	1.64082e+06		7.59971e+06	467844	1.11053e+06		2.4324e+06
Filamin-C (FLN-C) (ABP-280-like protein) (ABP-L) (Actin-binding-like protein) (Filamin-2) (Gamma-filamin)	1014		RPIPCK	1.41384e+07		1.40325e+07	170277	5.57832e+06		3.32863e+06		1.21082e+06		551894		486538		7.84282e+06		706395	180756	2.14622e+07	3.52014e+06	5.53915e+06		4.18296e+06	213775	5.90648e+06		31130430	2.30576e+06	7.27387e+06	284062	13873114	617990
Filamin-C (FLN-C) (ABP-280-like protein) (ABP-L) (Actin-binding-like protein) (Filamin-2) (Gamma-filamin)	473 478		SPFPVHVAEACNPNACR	1.721e+07		1.15989e+07		1.26648e+07		7.43405e+06		738806		325805		237020		1.75009e+07				35231200	3.45363e+06	18572140	1.45152e+06	2.16691e+07	1.91556e+06	6.93707e+06		2.94032e+07		10862107		1.55828e+07
Filamin-C (FLN-C) (ABP-280-like protein) (ABP-L) (Actin-binding-like protein) (Filamin-2) (Gamma-filamin)	2680		TPCEEVYVK	4.48374e+06		4.4832e+06	1.39408e+06	5925939		4356097	1.6579e+06	310174		268069		228037		9.79649e+06	4.99964e+06	223673		6.85382e+06		3651111	976340	4.88077e+06	1.28596e+06	2.0597e+06	712323	7.13211e+06	4.50562e+06	2.29109e+06	2.3937e+06	3.75007e+06	2.84665e+06
Filamin-C (FLN-C) (ABP-280-like protein) (ABP-L) (Actin-binding-like protein) (Filamin-2) (Gamma-filamin)	1067		VCAYGPGLK	6.28997e+06		6.29761e+06		7.47665e+06		4.40525e+06		1.17373e+06						19341800		488726		8.37822e+06		9.34363e+06		10515379		3.66871e+06		8.03869e+06	725295	3.59166e+06		5.5525e+06
Filamin-C (FLN-C) (ABP-280-like protein) (ABP-L) (Actin-binding-like protein) (Filamin-2) (Gamma-filamin)	2089 2097		VDINCEDMEDGTCK	2460276		2.38072e+06		2.24022e+06		343750												1.20752e+06		1.77168e+06		1.6492e+06	226491			2.2349e+06		955821		1.04873e+06
Filamin-C (FLN-C) (ABP-280-like protein) (ABP-L) (Actin-binding-like protein) (Filamin-2) (Gamma-filamin)	1349		VGVTEGCDPTR	523353		815276	929553	6.34972e+06	1.18054e+06	4461208	933036		247968					1282555	1.32963e+06		201339	110704	322300	1.33162e+06	1.09937e+06	1677715	1.27217e+06	255572		870070	972645	358020	195902	674081	541971
Filamin-C (FLN-C) (ABP-280-like protein) (ABP-L) (Actin-binding-like protein) (Filamin-2) (Gamma-filamin)	2455		VHTPSGAVEECYVSELDSDK	1.02765e+07	3.19701e+06	1.14792e+07	2.39957e+06	1.67864e+06	135640	2.5428e+06	2.02695e+06	2.03658e+06	711548	668189	450381	1.22168e+06	540388	1.08674e+07	371764	1.38804e+06	504161	7.30617e+06		11329674	961911	1.41407e+07	777032	6.76518e+06	795541	2.00748e+07	2.40364e+06	6.12691e+06	1.88245e+06	1.13709e+07	1.77942e+06
Filamin-C (FLN-C) (ABP-280-like protein) (ABP-L) (Actin-binding-like protein) (Filamin-2) (Gamma-filamin)	1470		VPQTFTVDCSQAGR	1.20516e+07		12670894		7.68844e+06	1.36297e+06	4.84079e+06	1045061	737127		371383		610243		2.08264e+07	768432	537446		1.71828e+07	2.02043e+06	9.48826e+06	1.31942e+06	6.5924e+06	1.922e+06	3.66116e+06		1.77451e+07		6.79253e+06		8.78913e+06
Filamin-C (FLN-C) (ABP-280-like protein) (ABP-L) (Actin-binding-like protein) (Filamin-2) (Gamma-filamin)	2553		VQLDCR	1.92549e+06		1.77383e+06		814185		5.51455e+06	309269	682375						3.48505e+06	635433	205008				213353		821804		4.82918e+06		11993746	521645	5.21098e+06		9.37038e+06	300755
Filamin-C (FLN-C) (ABP-280-like protein) (ABP-L) (Actin-binding-like protein) (Filamin-2) (Gamma-filamin)	2102		VTYCPTEPGTYIINIK	13685974		16008412		10405838	654707	7.51879e+06				270471				21282798				11332847		8.92486e+06		10466407		1.00515e+06		4.41889e+06	399268	981030	142985	2.67129e+06
Flavin reductase (NADPH) (FR) (EC 1.5.1.30) (Biliverdin reductase B) (BVR-B) (EC 1.3.1.24) (Biliverdin-IX beta-reductase) (NADPH-dependent diaphorase) (NADPH-flavin reductase) (FLR)	188		CLTTNEYDGHTTYPSHQY	5.18325e+06		4.51719e+06		9.22831e+06		7.7705e+06		450386		1.21184e+06		3.11007e+06		5.4545e+06		609867	196569	2.85416e+06		3.13833e+06		3.23251e+06		1355264		3.38821e+06	210715	6.19893e+06		6.23183e+06	219829
Four and a half LIM domains protein 1 (FHL-1) (KyoT) (RBP-associated molecule 14-1) (RAM14-1) (Skeletal muscle LIM-protein 1) (SLIM) (SLIM-1)	71		CLHPLASETFVSK	3.89174e+06		2.85953e+06		7.28836e+06		6.77635e+06		1.12762e+06						7.0553e+06		794765		8.17344e+06	4.44377e+06	5.61269e+06	2.50435e+06	5.6344e+06	2.40607e+06	2.50804e+06	211095	1.32818e+07		6.70775e+06	610810	8.73759e+06	132871
Four and a half LIM domains protein 1 (FHL-1) (KyoT) (RBP-associated molecule 14-1) (RAM14-1) (Skeletal muscle LIM-protein 1) (SLIM) (SLIM-1)	273 276		FVFHNEQVYCPDCAK	3.02136e+06		832262		1.64759e+06		1.3782e+06								2.66782e+06				7.29846e+06	3.41993e+06	4.9487e+06	1.18543e+06	3.60251e+06	2.44268e+06			6.59103e+06		2.98809e+06		3.91186e+06
Four and a half LIM domains protein 2 (FHL-2) (Skeletal muscle LIM-protein 3) (SLIM-3)	221 224		CAGCTNPISGLGGTK	8.76721e+06	679341	9.49016e+06	561542	1.24406e+07		9.83239e+06		751941				534041		1.24131e+07	968218	351220		1.48646e+07	4423833	8.09559e+06	2.76789e+06	1.08631e+07	1.7826e+06	1886495	771878	1.98665e+07		6.99584e+06	115284	7.507e+06
Four and a half LIM domains protein 2 (FHL-2) (Skeletal muscle LIM-protein 3) (SLIM-3)	71		CGSSLVDKPFAAK	3602596		8.91881e+06	373284	77259523	2.06194e+06	79434508	1.82174e+06	5658913		831610		1.02339e+06	210786	28372127	1.60419e+06	4.83861e+06	327909	24909271	4.42026e+06	24462224	5.57926e+06	33131442	6.87299e+06	9148688		2.45019e+07	230918	2.15981e+06		2.11764e+06
Four and a half LIM domains protein 2 (FHL-2) (Skeletal muscle LIM-protein 3) (SLIM-3)	132		CQQPIGTK					243609		183203		4.92204e+06						489572		2.64118e+06	279577	284630				198950		6.01726e+06		9.60561e+06		14342334		17702553
Four and a half LIM domains protein 2 (FHL-2) (Skeletal muscle LIM-protein 3) (SLIM-3)	254		CSLSLVGR	70680377	1.21675e+06	82900196	1.47851e+06	8.173e+07	1380638	72906818	303574	16007910	655094	4.03941e+06		8146139	164959	163935177	2.27309e+06	9.88621e+06	1.0252e+06	139000000	30053217	6.79245e+07	1.56822e+07	6.50624e+07	1.49377e+07	14458203		71647855	248868	2.63509e+07		39850020
Four and a half LIM domains protein 2 (FHL-2) (Skeletal muscle LIM-protein 3) (SLIM-3)	272 275		DDILCPDCGK	4.31714e+06		5.06635e+06		1.39367e+06		5.67598e+06								1.29163e+06				7.95026e+06	7.40406e+06	2.48231e+06	2.0734e+06	3.79507e+06	2.73949e+06	446635		5.60456e+06		433898		1.02869e+06
Four and a half LIM domains protein 2 (FHL-2) (Skeletal muscle LIM-protein 3) (SLIM-3)	209 212 214		DEFPYCLTCFCDLYAK			885640		194845		685431								735201				2.18647e+06	545841	3.63666e+06	958901	4788111	928458	839365			427942	1.20952e+06
Four and a half LIM domains protein 2 (FHL-2) (Skeletal muscle LIM-protein 3) (SLIM-3)	185 188 191		ECFVCTACK	3.50911e+06		2.78545e+06		5.04592e+06		2441279								4.98847e+06				3.3941e+06	1.35291e+06	3.5931e+06	588974	5.51266e+06	916846			509763		527595		343794
Four and a half LIM domains protein 2 (FHL-2) (Skeletal muscle LIM-protein 3) (SLIM-3)	89 92		EEQLLCTDCYSNEYSSK	1.49908e+06		935985																						339824		628915		627935
Four and a half LIM domains protein 2 (FHL-2) (Skeletal muscle LIM-protein 3) (SLIM-3)	150 153		ENQNFCVPCYEK	6.53661e+06		4.91904e+06		848609		608014		351469		538861		448108		2.13239e+06				6.69671e+06	936535	522564		717586		2.12376e+06		14776055		1.75716e+06		4.12252e+06
Four and a half LIM domains protein 2 (FHL-2) (Skeletal muscle LIM-protein 3) (SLIM-3)	7 10		FDCHHCNESLYGK	3.83719e+06	1.05645e+06	3.79084e+06	987128	2.42172e+06		604003	8.70476e+06	283949	208618					1.84839e+07	5.93773e+06	258924		4.80812e+07	1.50917e+07	1.12182e+07	5608776	1.06292e+07	6.83464e+06	1.05143e+06	654492	7.62283e+06		3.61652e+06		3.80815e+06
Four and a half LIM domains protein 2 (FHL-2) (Skeletal muscle LIM-protein 3) (SLIM-3)	126 129		GSSWHETCFTCQR						247574									394359				2797979	815458	649599		489661	395255			2.69197e+06		603466		616265
Four and a half LIM domains protein 2 (FHL-2) (Skeletal muscle LIM-protein 3) (SLIM-3)	162 165		QYALQCVQCK	8.91826e+06		9.34167e+06		7364590		5.60106e+06		424833						6.91206e+06				11484440	1.88147e+06	8.79491e+06	2.40107e+06	11240792	2.33543e+06	926003		8.65173e+06		2.84932e+06		3.77342e+06
Fructose-1,6-bisphosphatase isozyme 2 (FBPase 2) (EC 3.1.3.11) (D-fructose-1,6-bisphosphate 1-phosphohydrolase 2) (RAE-30)	331		VPLILGSPEDVQEYLSCVQR	7.11498e+06	299471	5.74077e+06		3.35338e+06		1.47282e+06		288793		186284		244040		8.08536e+06		227398		1.03905e+07		9.07987e+06	431410	7.26371e+06	331553	769298		3.44624e+06		1.28901e+06	273301	1.42978e+06
Fructose-bisphosphate aldolase A (EC 4.1.2.13) (Aldolase 1) (Muscle-type aldolase)	339		ALANSLACQGK	201372292	2.658e+06	2.06899e+08	4.19152e+06	3.68649e+07		3.87666e+07	485317	1.36387e+07	439644	1.39073e+07	301784	2.01395e+07		420662447	5.56235e+06	8.80691e+06	944763	63938154	8.04246e+06	1.18536e+08	2.54549e+07	1.34213e+08	2.50756e+07	5.26415e+07	128732	2.78336e+08	1.17915e+06	1.47518e+08		1.77934e+08	318390
Fructose-bisphosphate aldolase A (EC 4.1.2.13) (Aldolase 1) (Muscle-type aldolase)	240		ALSDHHVYLEGTLLKPNMVTPGHACTQK	5.72413e+07	3.77696e+06	5.02666e+07	4.73053e+06	1.09856e+08	3.01063e+06	6.91024e+07	1.44381e+07	1.08894e+07	1.35589e+06	723506		6.46719e+06	282476	7.5567e+07	5.81241e+06	5.62452e+06	2.70738e+06	1.19177e+08	2.30948e+07	8.42987e+07	3.47727e+07	7.00582e+07	2.28731e+07	2.93272e+07	1.44635e+06	1.46741e+08	2.02606e+06	9.29573e+07	3.53953e+06	1.03025e+08	2.93524e+06
Fructose-bisphosphate aldolase A (EC 4.1.2.13) (Aldolase 1) (Muscle-type aldolase)	290		CPLLKPWALTFSYGR	722674												331529		260873										6.32014e+06		4.10971e+07	207627	2.37784e+06		1.95685e+07
Fructose-bisphosphate aldolase A (EC 4.1.2.13) (Aldolase 1) (Muscle-type aldolase)	202		CQYVTEK	8.40203e+06	829730	1.46889e+06	1.27748e+06	319093		4.39874e+07	2.11427e+06	6.42132e+06	265819	1.34308e+06		1.85413e+07		23068849	2.14544e+06	1.00925e+07	768218	1.67537e+07	1.5886e+06	599615	225480	1.03862e+06		1.88995e+07	595581	8.34147e+07	1.81769e+06	7.40011e+07	2.14229e+06	7.58355e+07	2.24476e+06
Fructose-bisphosphate aldolase A (EC 4.1.2.13) (Aldolase 1) (Muscle-type aldolase)	150		CVLK							127703														547671
Fructose-bisphosphate aldolase A (EC 4.1.2.13) (Aldolase 1) (Muscle-type aldolase)	73		VNPCIGGVILFHETLYQK	1.57804e+08	4.81361e+06	1.61839e+08	4.63949e+06	1.06381e+08	1.64462e+06	9.36556e+07	1.36049e+06	2.51532e+07	2.13427e+06	8.85245e+06	328630	1.92766e+07	266708	1.16351e+08	8.56556e+06	1.57547e+07	5.77045e+06	1.5165e+08	2.19164e+07	1.44725e+08	2.24784e+07	1.45192e+08	2.26935e+07	62877877	1.15508e+06	172362395	1.35975e+06	1.969e+08	3.33891e+06	1.87668e+08	6.83266e+06
Fructose-bisphosphate aldolase A (EC 4.1.2.13) (Aldolase 1) (Muscle-type aldolase)	178		YASICQQNGIVPIVEPEILPDGDHDLK	1.16308e+08	3.18559e+06	1.2478e+08	2.23046e+06	1.10103e+08	524034	8.38667e+07		1.39762e+07	939111	1.36395e+07	671310	1.98197e+07		1.26723e+08	5.38361e+06	1.04921e+07	3.82568e+06	1.63318e+08	1.80026e+07	1.17642e+08	1.61846e+07	1.0649e+08	1.47234e+07	4.04311e+07	145628	1.52277e+08		1.29401e+08	378565	1.43412e+08
Fumarylacetoacetate hydrolase domain-containing protein 2A (EC 3.-.-.-)	300	Mitochondrial	GDEVQCEIEELGVIINK		4.64406e+06		6.95399e+06		3.89773e+06		4.13926e+06		554908					718918	5.62662e+06		202737		7.3507e+06		5.3294e+06		5.44031e+06		2.69101e+06				789015	530356	1.57442e+06
Fumarylacetoacetate hydrolase domain-containing protein 2A (EC 3.-.-.-)	214	Mitochondrial	TFDTFCPLGPALVTK	4451565		3.80379e+06		5.33383e+06		5.37643e+06		294043		420792		1.07755e+06		4051459				4.54231e+06		2.96587e+06		1.57944e+06		373209		2.61919e+06		2128185		2.4494e+06
Galectin-1 (Gal-1) (14 kDa lectin) (Beta-galactoside-binding lectin L-14-I) (Galaptin) (Lactose-binding lectin 1) (Lectin galactoside-binding soluble 1) (S-Lac lectin 1)	43		DSNNLCLHFNPR	3.37911e+07		2.34065e+07		60915674		48689414	218183	3.07982e+06		1.38529e+06		2.39994e+06	5.3348e+06	4.36994e+07		1.82168e+06		49766232	5.01194e+06	3.46055e+07	9.2056e+06	33141664	9.43283e+06	9.99847e+06		53674507	536661	8.25145e+07	354106	1.12336e+08
Galectin-1 (Gal-1) (14 kDa lectin) (Beta-galactoside-binding lectin L-14-I) (Galaptin) (Lactose-binding lectin 1) (Lectin galactoside-binding soluble 1) (S-Lac lectin 1)	61		FNAHGDANTIVCNTK	1.07866e+07	7.86887e+06	9.83129e+06	1.00749e+07	1.38445e+07	881786	26586373	4.53206e+06	2.24999e+06	2.28606e+06	575101	178189	1.40524e+06	331529	6.81391e+06	3.36505e+06	2.12723e+06		1.62639e+07	1.16736e+07	3.24237e+06	7.23909e+06	1.33254e+06	9.69846e+06	4.38316e+06	7.55914e+06	18569450	1.63021e+07	2.81114e+07	3.13779e+06	3.51261e+07	5.83104e+06
Gap junction alpha-1 protein (Connexin-43) (Cx43) (Gap junction 43 kDa heart protein)	260		DCGSPK	6.05674e+06		2.96609e+06				1254853				591278		643056		5.253e+06				8.20296e+06	3.78518e+06	1.30999e+06	5.03027e+06	715459	178840	1.34814e+06	925522	1.47628e+07	5.27366e+06	4.13409e+06	1.37981e+06	4.21203e+06
Gap junction alpha-1 protein (Connexin-43) (Cx43) (Gap junction 43 kDa heart protein)	298		NNSSCR											210312														714245				878817		1.41832e+06	305707
Gelsolin (Actin-depolymerizing factor) (ADF) (Brevin)	670		LFACSNR	3.41262e+06		2.93692e+06	105021	9.48509e+06		8.89176e+06	234389	281488		337662		178663		4667606	1.09672e+06	115097			3.37864e+06	1.84178e+06	587849	2639553	510753	1109858	1.67481e+06	3.19708e+06	5.37058e+06	4.43194e+06	2.01182e+06	5.66144e+06	3.66218e+06
Gelsolin (Actin-depolymerizing factor) (ADF) (Brevin)	329		SEDCFILDHGR	9.64675e+06	5577506	7.32911e+06	4967808	1.34686e+07	3.85992e+06	1.38624e+07	2.45265e+06						345320	1.39805e+07			317785	1.30781e+07	466326	6.30204e+06	286674	5.23944e+06		1.935e+06	403578	8.021e+06	1.98219e+06	1.26907e+07	440014	1.06621e+07	315817
Glucose-6-phosphate isomerase (GPI) (EC 5.3.1.9) (Autocrine motility factor) (AMF) (Neuroleukin) (NLK) (Phosphoglucose isomerase) (PGI) (Phosphohexose isomerase) (PHI)	404		MIPCDFLIPVQTQHPIR	6.91568e+07	311788	7.2165e+07	1.29553e+06	1.02235e+08		7.97572e+07	243402	1.20348e+07		6.86991e+06		1.10511e+07		7.69576e+07	383107	6.4734e+06	889510	1.56671e+08	4.19679e+06	1.0424e+08	4.49289e+06	1.10878e+08	3.94271e+06	2.78939e+07	1.12719e+06	1.21802e+08	7.30217e+06	6.72315e+07	2.60607e+06	8.00876e+07	1.67235e+06
Glutamate dehydrogenase 1, mitochondrial (GDH 1) (EC 1.4.1.3)	172	Mitochondrial	CAVVDVPFGGAK	17166524		15866794	193297	22714103		20114299		1.30648e+06		1.38599e+06		2.07253e+06		23251312	272006	605246		18300044	2.009e+06	13224142	1.28012e+06	14722329	2.24607e+06	2.82984e+06		7.95218e+06		4.94753e+06		5.51095e+06
Glutamate dehydrogenase 1, mitochondrial (GDH 1) (EC 1.4.1.3)	112	Mitochondrial	IIKPCNHVLSLSFPIR	2.32191e+06								698570			314478		2.03429e+06	2.99285e+06	1.40907e+06			14889281	1.69271e+06	5.68317e+06		3.13927e+06				28132456		10791340		12497168
Glutamate dehydrogenase 1, mitochondrial (GDH 1) (EC 1.4.1.3)	376	Mitochondrial	VYEGSILEADCDILIPAASEK	5.14223e+06		6.04428e+06		9.91145e+06		8847248				240637				7.7228e+06				3.76449e+06		4841035	272145	4.97613e+06						1.10865e+06		1.28164e+06
Glutamine synthetase (GS) (EC 6.3.1.2) (Glutamate decarboxylase) (EC 4.1.1.15) (Glutamate--ammonia ligase)	99	Mitochondrial	LVLCEVFK	1.9539e+06		1.70763e+06				1.33492e+06		324292				182318												823967				999214		1.56038e+06
Glutamine synthetase (GS) (EC 6.3.1.2) (Glutamate decarboxylase) (EC 4.1.1.15) (Glutamate--ammonia ligase)	346	Mitochondrial	RPSANCDPYAVTEAIVR	1.54112e+06	211275	1265598	227517	917976										3.39402e+06	428941						228405	1.07673e+06		426614	150723			1.63652e+06	660929	1.52252e+06
Glutaredoxin-related protein 5, mitochondrial (Monothiol glutaredoxin-5)	63	Mitochondrial	GTPEQPQCGFSNAVVQILR	1.94255e+06	2.43787e+06	1.60845e+06		3.64825e+06		1.53558e+06			187930					1.45692e+06	147884			2.6085e+06	2.25563e+06	1.10096e+06	1.00104e+06	1.72785e+06	943255		1.52847e+06	558173	7.56756e+06	1.04445e+06	1.37715e+06	1.33293e+06	1.34158e+06
Glutaryl-CoA dehydrogenase, mitochondrial (GCD) (EC 1.3.8.6)	176	Mitochondrial	GELLGCFGLTEPNHGSDPGGMETR	3.78272e+06	34678156	3.93705e+06	38957208	5.86368e+06	487769	3.86487e+06		1.0981e+06		635851	1.28305e+06	974755	1.67722e+06	1.96634e+06	31453009	732360		3.97801e+06	36296924	4.83054e+06		4.01777e+06		1938350	6.16803e+06	6.84561e+06		3.44991e+06		3.97137e+06	10116603
Glutaryl-CoA dehydrogenase, mitochondrial (GCD) (EC 1.3.8.6)	115	Mitochondrial	GYGCAGVSSVAYGLLTR	1.90614e+06		1.74397e+06		193210	341986	563481	1.39994e+06	821447		184745	706920		1.83418e+06	2433514			204270	4.13025e+06	1.75566e+06	2.39239e+06	1.03137e+06	444323	827018	875567	1.46779e+06	3.75057e+06	42744726	1.94392e+06		2.7731e+06
Glutathione S-transferase kappa 1 (EC 2.5.1.18) (GST 13-13) (GST class-kappa) (GSTK1-1) (mGSTK1) (Glutathione S-transferase subunit 13)	176	Mitochondrial	LIENTDAACK	2.98242e+06		3018943		6.94456e+06		7.41811e+06		232796		158455		243048		7.23881e+06	244470					4.22835e+06	468358	5.30091e+06	412953	1.78353e+06		8.13291e+06		2.28213e+06		3.32282e+06
Glutathione S-transferase Mu 1 (EC 2.5.1.18) (GST 1-1) (GST class-mu 1) (Glutathione S-transferase GT8.7) (pmGT10)	174		CLDAFPNLR	8.87868e+06		7.52938e+06		14011562		11277079		3.09237e+06				1.45867e+06		14886610		2.10381e+06	768886	25460641	1.39603e+06	18490414	1.33797e+06	15384834	1.03738e+06	9.30735e+06		21763584	448390	16966466		21743839	290486
Glutathione S-transferase Mu 1 (EC 2.5.1.18) (GST 1-1) (GST class-mu 1) (Glutathione S-transferase GT8.7) (pmGT10)	115		MQLIMLCYNPDFEK	1.04993e+07	611866	2.40176e+06		1.22752e+06		4.34247e+06	1164118	818011		254521	363266	969294	618721	1.22859e+07	796647	156327		6.81308e+06	1.08448e+06	6.59224e+06		1.85588e+06		1.21784e+06	1.08398e+06	8.45802e+06	1.20418e+06	4.26685e+06	2.22721e+06	4.4527e+06	665080
Glutathione S-transferase Mu 2 (EC 2.5.1.18) (GST 5-5) (GST class-mu 2) (Glutathione S-transferase pmGT2)	174		CLDAFPNLK		5.79734e+06			6.36789e+06		6.36495e+06		1.31791e+06	848236		6.30899e+06	553214	1.14531e+07	1.96661e+06	3.52693e+06	604907	1.88587e+06	7.26583e+06		5.67186e+06	611516	6.30995e+06		1.30626e+06	8744194	6.69102e+06		4.85455e+06	8.49958e+06	5.26914e+06	8.56127e+06
Glutathione S-transferase Mu 2 (EC 2.5.1.18) (GST 5-5) (GST class-mu 2) (Glutathione S-transferase pmGT2)	87		HNLCGETEEER	1.0371e+06		547626		688141		2.30072e+06		216330		163588				2.17224e+06	352737									878717		4.24114e+06		3.58815e+06		4.35418e+06
Glutathione S-transferase Mu 2 (EC 2.5.1.18) (GST 5-5) (GST class-mu 2) (Glutathione S-transferase pmGT2)	115		IQLAMVCYSPDFEK	1.18176e+06		2.27571e+06		948275		777225								2.51875e+06				1.03777e+06			9.3932e+06	1.96129e+06		200494		332494	444849	703101	2.07132e+06	610354
Glutathione S-transferase Mu 3 (EC 2.5.1.18) (GST class-mu 3) (Glutathione S-transferase GT9.3)	174		CLDAFPNLR	8757309		7374917		13955530		11277079		3.06595e+06				1.45867e+06		14886610		2.10381e+06	768886	25460641	1.39603e+06	18490414	1.33797e+06	15384834	1.03738e+06	9.30735e+06		21763584	448390	16966466		21753984	275296
Glutathione S-transferase Mu 3 (EC 2.5.1.18) (GST class-mu 3) (Glutathione S-transferase GT9.3)	87		HNLCGETEEER	518549		273813		344070		1.56194e+06								1.08612e+06	484316									879009		3.97773e+06		3.06839e+06		4.10427e+06
Glutathione S-transferase Mu 5 (EC 2.5.1.18) (Fibrous sheath component 2) (Fsc2) (GST class-mu 5)	177		CLDEFPNLK	4.10112e+06		4.28688e+06		3.82783e+06	751692	2.49316e+06	517596	436262	1.3165e+06			782816		6.37834e+06		289405		7.59548e+06		3.5999e+06		4030454		927408		4.32105e+06		1615469		1.65747e+06
Glutathione S-transferase Mu 6 (EC 2.5.1.18) (GST class-mu 6) (Glutathione-S-transferase class M5)	87		HNLCGETEEER									216330		163588														878717				2.82291e+06		3.48577e+06
Glutathione S-transferase Mu 7 (EC 2.5.1.18) (GST class-mu 7) (GSTM-7)	174		CLDAFPNLK		2.93076e+06			3.20008e+06		3.18248e+06		740746	440308		3.83419e+06		6.75934e+06	983303	1.99089e+06	300490	1.0861e+06	3.01808e+06		2.82809e+06	305758	2.69426e+06		457888	4.77705e+06	1.60227e+06		1.46574e+06	4.64112e+06	1.51511e+06	4.65759e+06
Glutathione S-transferase Mu 7 (EC 2.5.1.18) (GST class-mu 7) (GSTM-7)	87		HNLCGETEEER	518549		273813		344070		664266								1.08612e+06	352737											263406		245790		250889
Glutathione S-transferase Mu 7 (EC 2.5.1.18) (GST class-mu 7) (GSTM-7)	115		LCYNADFEK	1.85098e+06		2.07925e+06		1.79739e+06		1.40778e+06		193703		292979				23585677				3.32438e+06		1792158		2.72564e+06		771910		2.94975e+06		596084		963974
Glutathione S-transferase omega-1 (GSTO-1) (EC 2.5.1.18) (Glutathione S-transferase omega 1-1) (GSTO 1-1) (Glutathione-dependent dehydroascorbate reductase) (EC 1.8.5.1) (Monomethylarsonic acid reductase) (MMA(V) reductase) (EC 1.20.4.2) (S-(Phenacyl)glutathione reductase) (SPG-R) (p28)	191		ECLAHTPK	207087			347603		2.05649e+06		802777	168937				333587		260018		796688					156018		303957	1.23457e+06		7.84699e+06	1.13407e+06	4017288	1.66226e+06	7.00898e+06	1.95056e+06
Glyceraldehyde-3-phosphate dehydrogenase (GAPDH) (EC 1.2.1.12) (Peptidyl-cysteine S-nitrosylase GAPDH) (EC 2.6.99.-)	22		AAICSGK	417269		260086		699472		847286		1.04548e+06						949724				1.29376e+06	201551	643124		678260				213865
Glyceraldehyde-3-phosphate dehydrogenase (GAPDH) (EC 1.2.1.12) (Peptidyl-cysteine S-nitrosylase GAPDH) (EC 2.6.99.-)	282		GILGYTEDQVVSCDFNSNSHSSTFDAGAGIALNDNFVK	6.89984e+06	328686	4.58716e+06		3.2466e+06		1.8037e+06	428873	4.90609e+06				1.17316e+07	466145	9.43478e+06	199313	6854274	1.54513e+06	3.52841e+06	538439	1178989	925204	1.76169e+06	648788	28075611	694781	36925885	1.47075e+06	56056223	783600	47188445	883970
Glyceraldehyde-3-phosphate dehydrogenase (GAPDH) (EC 1.2.1.12) (Peptidyl-cysteine S-nitrosylase GAPDH) (EC 2.6.99.-)	150 154		IVSNASCTTNCLAPLAK	211440213	1.03322e+06	141641222		126027322		106900668		5.9587e+06	719865	4.95212e+06		4.99848e+06		137795913	1.04065e+06	2.24872e+06	256422	193120155	53496944	117394553	26961485	108543843	28659139	3.62594e+07		243835025		102715204		149333504
Glyceraldehyde-3-phosphate dehydrogenase (GAPDH) (EC 1.2.1.12) (Peptidyl-cysteine S-nitrosylase GAPDH) (EC 2.6.99.-)	245		VPTPNVSVVDLTCR	1.55919e+09	3.00483e+07	1.3767e+09	2.88411e+07	1.30651e+09	2.06308e+07	1.17036e+09	2.01804e+07	5.93286e+07	9.17624e+06	4.19331e+07	6.40458e+06	1.22719e+08	9.34571e+06	1.80466e+09	2.41283e+07	3.5283e+07	9.82425e+06	2.13885e+09	1.54471e+08	1.23025e+09	1.14801e+08	1.14713e+09	9.85658e+07	2.91495e+08	1.27151e+07	1.52288e+09	3.08435e+07	5.77586e+08	2.10181e+07	9.51043e+08	2.22506e+07
Glycerol-3-phosphate dehydrogenase [NAD(+)], cytoplasmic (GPD-C) (GPDH-C) (EC 1.1.1.8)	162 168	Mitochondrial	FCETTIGCK	3.86177e+06		1.01853e+06		2.58791e+06		1.82985e+06								4.45706e+06				7.54799e+06	921930	4.91428e+06	1.22543e+06	5.49404e+06		1.21049e+06		6041816		4277060		5.43749e+06
Glycerol-3-phosphate dehydrogenase [NAD(+)], cytoplasmic (GPD-C) (GPDH-C) (EC 1.1.1.8)	329	Mitochondrial	VCYEGQPVGEFIR	3.06469e+06		3.0858e+06		4.93709e+06	518876	3.59184e+06			637185			330629		5.02948e+06			285230	7.21325e+06		6.44264e+06		4.3624e+06		673785		3.61815e+06		2.48139e+06	248834	2.73348e+06
Glycine--tRNA ligase (EC 6.1.1.14) (Diadenosine tetraphosphate synthetase) (AP-4-A synthetase) (Glycyl-tRNA synthetase) (GlyRS)	606	Mitochondrial	CSVLPLSQNQEFMPFVK	33278876	789320	52164869	1.72857e+06	15205679	1.13595e+06	11990080	639650	3.79403e+06	697157	2.95596e+06	374997	3.24543e+06	1.02395e+06	14728152	397909	1.33046e+06	563280	6.15469e+06		10467141		12507624		20303156	301125	24878581		11939096		8.69399e+06
Glycogen phosphorylase, brain form (EC 2.4.1.1)	446		INMAHLCVIGSHAVNGVAR	1.78582e+07	400017	1.63701e+07		1.76684e+07		9.5361e+06		3.88166e+06	680877	829620		797593		2.8469e+07		1.6094e+06	597552	2.97844e+07	4.33753e+06	1.86671e+07	2.02589e+06	1.53078e+07	1.68668e+06	1.27584e+07		4.91087e+07	894714	2.71498e+07	419641	2.0397e+07	485198
Glycogen phosphorylase, brain form (EC 2.4.1.1)	143		LAACFLDSMATLGLAAYGYGIR	560758		255617				401982	217548	662715	1.3538e+06			793232		278331	533775	638547		2.00748e+06		659590	161353			3.57122e+06	166423	7.21976e+06		3.8565e+06	136798	7.90022e+06
Glycogen phosphorylase, brain form (EC 2.4.1.1)	437		MSVIEEGDCK	1.96117e+07	557066	1.66587e+07	8.13382e+06	1.65607e+07	433452	1.29148e+07	7.14999e+06	1.68121e+06	147808				231862	2.74761e+07	2.55497e+06	573519		6.7746e+06	12465451	1.01223e+07	165316	1.07912e+07	679014	1.12375e+07	3.04298e+06	2.23153e+07	6.10213e+06	9.48897e+06	2.27406e+06	1.27725e+07	2733918
Glycogen phosphorylase, brain form (EC 2.4.1.1)	808		NIACSGK	1.69699e+06		1.14469e+06		902275		277614				306422		274440		2.30993e+06						417784		404249		134350		1.37998e+06		291123		292252
Glycogen phosphorylase, brain form (EC 2.4.1.1)	581		QLLNCLHIITLYNR	7.82963e+07	258137	47889737	480672	1.02852e+06		784947		4.66777e+06	2.57685e+06	5.02542e+06		7.81799e+06		25825050		349169	1.18039e+06	156881339	6.44124e+06	35730406		1.61017e+07		9.19183e+07	697339	479432189	6.84763e+06	126332755	1.67214e+06	169302291	2.45413e+06
Glycogen phosphorylase, brain form (EC 2.4.1.1)	373		TCAYTNHTVLPEALER	56672436	402768	62363568		6.68136e+07		125730444		39259142	1.29951e+06	3.6278e+06		6.14032e+06	287996	93176129	4.09907e+07	1.78917e+07	1.01629e+06	31961074	4.02037e+06	33941824	2.94388e+06	93992487	1.07947e+07	9.3071e+07	485887	226871062	3.80483e+06	11172401		29888027	1.25568e+06
Glycogen phosphorylase, brain form (EC 2.4.1.1)	326		TCFETFPDK	1.81676e+07	651512	1.87173e+07	855396	1.87211e+07	525282	1.16683e+07	1.68158e+06	2.42451e+06		716857		795207	2.67264e+06	2.20292e+07		770072		2.96271e+07	5.73598e+06	2.39007e+07	3.08077e+06	2.28473e+07	2.26377e+06	1.56848e+07	534109	6.0806e+07	1.19486e+06	2.18598e+07	5.39612e+06	2.43363e+07	4.71041e+06
Glycogen phosphorylase, brain form (EC 2.4.1.1)	784		VFADYEAYIQCQAQVDR	1.27664e+07	749657	1.48489e+07		8.27001e+06	780766	7.63391e+06	246839	794127				430017		11291685	989444	599979		8.11939e+06	3.63893e+06	9.99731e+06	651069	1.14794e+07	547257	1.75286e+06		1.32297e+07	975206	2.98222e+06	251581	2.25769e+06
Glycogen phosphorylase, brain form (EC 2.4.1.1)	496		WLLLCNPGLAEIIVER	1.65803e+06				872790			1.7105e+06					161675		2.00733e+06				1.18724e+07		9.75521e+06		6.45265e+06	189220	6.13157e+06		3.46759e+07		1.07148e+07		8.8601e+06
Glycogen phosphorylase, muscle form (EC 2.4.1.1) (Myophosphorylase)	784		CQDK	2.70628e+07	1.82378e+06	2.94073e+07	877237	1.58243e+07	3.96121e+06	9.31664e+06	2.88843e+06	5.39172e+06		1.73464e+06		3.65307e+06		8.73419e+07	5.24048e+06	2.35567e+06	583562	104011446	6.02489e+06	5.15573e+07	1.89892e+06	4.82954e+07	1.51325e+06	2.13693e+07	1.01604e+06	1.33833e+08	5.62913e+06	3.08993e+07	4.2557e+06	4.78624e+07	3.83031e+06
Glycogen phosphorylase, muscle form (EC 2.4.1.1) (Myophosphorylase)	446		INMAHLCIAGSHAVNGVAR	1.96396e+07	3.73886e+06	2.33021e+07	4.8822e+06	2.03573e+07	3.03738e+06	1.93102e+07	3.32491e+06	5.6043e+06	916218	1.76037e+06		1.14291e+06		3.62624e+07	1.50373e+07	1.08728e+06	780329	5.02265e+07	8.65495e+06	2.71506e+07	6.56755e+06	2.54381e+07	6.06894e+06	19847407		7.14653e+07	4.36747e+06	2.81408e+07	692761	2.94997e+07	2.14018e+06
Glycogen phosphorylase, muscle form (EC 2.4.1.1) (Myophosphorylase)	143		LAACFLDSMATLGLAAYGYGIR	560758		255617				401982	217548	1.06182e+06	1.3538e+06			1.31406e+06		278331	834553	1.13288e+06		2.00748e+06		1.1302e+06	161353			5.87742e+06	445337	1.04257e+07		6.18205e+06	136798	1.28335e+07
Glycogen phosphorylase, muscle form (EC 2.4.1.1) (Myophosphorylase)	581		QLLNCLHIITLYNR	7.82963e+07	516274	47889737	961343	1.02852e+06		784947		4.67991e+06	4.72897e+06	5.02542e+06		7.81799e+06		25825050		349169	2.36175e+06	156881339	6.44124e+06	59562650		1.61017e+07		9.19183e+07	1.23723e+06	479432189	1.30413e+07	126312591	3.33471e+06	169283350	4.52255e+06
Glycogen phosphorylase, muscle form (EC 2.4.1.1) (Myophosphorylase)	373		TCAYTNHTVLPEALER	102601780	805535	113435781		1.30257e+08		246730444		76828895	2.59901e+06	7.68884e+06		1.35443e+07	600990	1.00499e+08	4.09907e+07	3.55617e+07	2.0371e+06	3.67706e+07	4.02037e+06	3.95656e+07	2.94388e+06	1.0076e+08	1.88977e+07	1.82034e+08	967163	436871062	7.22771e+06	55290583	1.80208e+06	95612282	1.25568e+06
Glycogen phosphorylase, muscle form (EC 2.4.1.1) (Myophosphorylase)	109		TLQNTMVNLALENACDEATYQLGLDMEELEEIEEDAGLGNGGLGR					100294		92629.1														561228						259274		229352
Glycogen phosphorylase, muscle form (EC 2.4.1.1) (Myophosphorylase)	496		WLVLCNPGLAEVIAER	1.01312e+07		870253	1.13162e+06	382490	147040									7.76399e+06				3.69402e+07	804069	2.39586e+07	166493	1.94489e+07	180451	2.18333e+07		130223769	363957	4.20604e+07		5.45684e+07	620808
Glyoxalase domain-containing protein 4	182	Mitochondrial	ALLGYADNQCK	1.79105e+06		2.14276e+06		4.66537e+06		2.9526e+06								3.16442e+06				1.9388e+06	777971	1.38565e+06	241746	1.77061e+06	309990	681703		1.86288e+06		1.41789e+06		1.79234e+06
Glyoxalase domain-containing protein 4	41	Mitochondrial	HEEFEEGCK							306626	203111	164117																301016		1.27896e+06		1.45494e+06		1.46169e+06
Glyoxalase domain-containing protein 4	206	Mitochondrial	IAFSCPQK	830267	5.96397e+06	1.37011e+06	5.7295e+06	3.51321e+06	4.99791e+06	2.26365e+06	3.20801e+06							3.406e+06	7.65066e+06			2.65442e+06		1.75775e+06		1556583		255381		1558850	7.04546e+06	1.31313e+06	2.22876e+06	1.78293e+06	3.80821e+06
Glyoxylate reductase/hydroxypyruvate reductase (EC 1.1.1.79) (EC 1.1.1.81)	57	Mitochondrial	DLEQGVVGAHGLLCR	1.55568e+07		1.25194e+07	7.3273e+06	1.70728e+07	1.60643e+07	1.28059e+07	1.40038e+07	1.21956e+06	838449	1.32697e+06	1.16622e+06	1.46733e+06	1.23889e+06	1.48879e+07		418466	535440	1.77413e+07	449544	1.05306e+07		8299032		4.09338e+06		18343066	2.86682e+06	1.69276e+07		1.97388e+07
Glyoxylate reductase/hydroxypyruvate reductase (EC 1.1.1.79) (EC 1.1.1.81)	288	Mitochondrial	NCVILPHIGSATYK	1.11651e+07	2.36805e+06	8125124	311789	1.08035e+07		6424759		641443	183402	628840		1.28546e+06	478199	9.00248e+06		295469	296975	4.44559e+06		3.71367e+06		3179745		4.35181e+06		1.76752e+07	1.55333e+06	16522373	708552	1.91077e+07	767392
GMP reductase 1 (EC 1.7.1.7) (Guanosine 5'-monophosphate oxidoreductase 1) (Guanosine monophosphate reductase 1)	87 95		CFAETHPECLQHVAVSSGSGQNDLER	1.69532e+06	1.87421e+06	5.17733e+07	1.44665e+06	1.84842e+08	2.04393e+06	1.81838e+08	1.37416e+06	5.4899e+06	236110		288271		471118	7.35619e+07	1.96727e+06	3.63185e+06		42326446	8528268	4.76577e+07	19601189	6.82059e+07		12254892	261003	3.17263e+07	1738894	33965250	1.01786e+06	3.11184e+07	1.09908e+06
GMP reductase 1 (EC 1.7.1.7) (Guanosine 5'-monophosphate oxidoreductase 1) (Guanosine monophosphate reductase 1)	222 224		GHIISDGGCTCPGDVAK	4132639	277265	2.87495e+06	261040	4.4163e+06	681351	2.73024e+06	468754	375186						793369	306832			1.13241e+07	645392	2.80772e+06	461054	3.40227e+06		1.64596e+06		1.47531e+07		4.47947e+06		5.0158e+06
GrpE protein homolog 1, mitochondrial (Mt-GrpE#1)	108	Mitochondrial	LYGIQGFCK	1.44478e+06		1.57822e+06		3.1927e+06		881616		1446721						18747750				7.15731e+06		3.12855e+06		3.50111e+06		8.54373e+06	252352	12654441		9.04312e+06		2.12622e+06
GTP-binding nuclear protein Ran (GTPase Ran) (Ras-like protein TC4) (Ras-related nuclear protein)	112 120		VCENIPIVLCGNK	1.17994e+06		837299		2.87501e+06		1.73057e+06								3.05652e+06				2.90292e+06		3.68451e+06		2.68841e+06						166577
Guanine nucleotide-binding protein G(i) subunit alpha-1 (Adenylate cyclase-inhibiting G alpha protein)	325		EIYTHFTCATDTK	571350	224486	1064847		3753420		3.35765e+06		157189						2.91017e+06				6.38055e+06	1.3092e+06	3.67352e+06	431261	3625541	522910	492774		2.54043e+06	177862	575524		811831	1.19636e+06
Guanine nucleotide-binding protein G(i) subunit alpha-2 (Adenylate cyclase-inhibiting G alpha protein)	326		EIYTHFTCATDTK	571350	353829	1064847	179612	3753420		3.35765e+06		158218						2.91017e+06				6.38055e+06	1.3092e+06	3.67352e+06	431261	3625541	585756	489807		2.54043e+06	177862	575524		811831	1.16526e+06
Guanine nucleotide-binding protein G(i) subunit alpha-2 (Adenylate cyclase-inhibiting G alpha protein)	66		IIHEDGYSEEECR	2.58922e+06		2.21744e+06		1.95706e+06		2.25788e+06		282818		194177				4.97367e+06				8989042	981336	2.92459e+06		2.65723e+06		1.61705e+06				2.22673e+06		2.31579e+06
Guanine nucleotide-binding protein G(i) subunit alpha-2 (Adenylate cyclase-inhibiting G alpha protein)	112		QLFALSCAAEEQGMLPEDLSGVIR	3.46631e+06	89928100	3.04975e+06	83018640	1.22367e+06	23393626	1.12121e+06	16009092		9.33601e+06		762890	181605	833366	303862	53937306		4.75158e+06	2.86122e+06	107000000	3375240	49135857	3.12625e+06	28990378	292661	52673333	1.04718e+06	94213540	710090	22076167	1.07702e+06	37492157
Guanine nucleotide-binding protein G(s) subunit alpha isoforms short (Adenylate cyclase-stimulating G alpha protein)	174		SNEYQLIDCAQYFLDK	565460		353511		341176		117607						540415		657292				1069035		969082	179082	1.02629e+06		643368		2.62863e+06		4.01136e+06		2.10695e+06
Haptoglobin (Zonulin) [Cleaved into: Haptoglobin alpha chain; Haptoglobin beta chain]	207		VMPICLPSK	211326	169513	300980		647711	546531	179945	326949							1.6107e+06	156966									116068		1.49472e+06	221544	262492	179854
Heat shock 70 kDa protein 12B	106		TPTCLLLTPEGIFHSFGYTAR	600169		901077		1.18313e+06		1.03719e+06		182782		216449		693883		1126798				4.5857e+06		2.40716e+06	341576	1.22363e+06		817225		6467421		4.31341e+06		4.59404e+06
Heat shock 70 kDa protein 4 (Heat shock 70-related protein APG-2)	34 38		CTPACVSFGPK	11852792	32109556	11284071	35527841	11482517	21607273	8.13358e+06	15055997		7268579		398727		345486	15768609	34987044	583926	1.52526e+06	13055533	29148679	16751747	33043237	15935105	27111804	7.08733e+06	29886465	34011285	43504478	1.43645e+06	10451470	2560645	22633019
Heat shock 70 kDa protein 4 (Heat shock 70-related protein APG-2)	310		FLEMCDDLLAR	6.98252e+06	1.55954e+06	10092590	1.86101e+06	12871731	1.15526e+06	8.55146e+06		937034	832454	249175		528593	840583	10688235	3.0714e+06	265075	315148	14509067	7.48162e+06	10804053	1.98143e+06	11587189	2.5166e+06	2.32852e+06		10264544	418002	5423043		2.59042e+06	380656
Heat shock 70 kDa protein 4 (Heat shock 70-related protein APG-2)	376 380		GCALQCAILSPAFK	2.83297e+07		2.48803e+07		1.97252e+07		1.42498e+07								31744641				63843825	7.57329e+06	34097148	8.24415e+06	44140119	5.23846e+06	1.41212e+06		1.41868e+07		3526947		4.27192e+06
Heat shock 70 kDa protein 4 (Heat shock 70-related protein APG-2)	140		KPVVDCVVSVPSFYTDAER	1.18019e+06	97964.8	1.58382e+06						464495				218617		1.82437e+06		334695		3.74487e+06		1.34238e+06		917699		1334834		5.85562e+06		2.05627e+06		2.42302e+06
Heat shock 70 kDa protein 4 (Heat shock 70-related protein APG-2)	167		SVMDATQIAGLNCLR	2234128	5.84953e+06	3.05853e+06	8.79555e+06	2311855	10590677	1.99659e+06	8.28716e+06		490274		452319		1.06395e+06	4.87527e+06	25142019		1202132	1.94324e+06	14709920	3.03456e+06	7.44663e+06	3.83289e+06	7.24295e+06		1.3459e+06	142384	11073879	798443	5.28184e+06	794110	6.14374e+06
Heat shock 70 kDa protein 4L (Heat shock 70-related protein APG-1) (Osmotic stress protein 94)	540		CHAEHTPEEEIDHTGAK	2.18039e+06		2.58955e+06		4.5432e+06		2550092		192654				146802		4.46537e+06		198524				2.38261e+06		2.50838e+06	241943	455397		2.18065e+06		1.0808e+06		1.18616e+06
Heat shock 70 kDa protein 4L (Heat shock 70-related protein APG-1) (Osmotic stress protein 94)	376 380		GCALQCAILSPAFK	1.87502e+07		1.64108e+07		13165267		9.49985e+06								21163094				42571295	4.96617e+06	22731432	5496099	29438603	3.49231e+06	941415		9.45785e+06		2.36617e+06		2.85064e+06
Heat shock cognate 71 kDa protein (Heat shock 70 kDa protein 8)	574		CNEIISWLDK		1.37994e+06		1.20371e+06		770151		426754	873699	269428		199335		269884		859068	813752			482586		485606		914052	6.77138e+06	580751		2.02049e+06	1.48196e+06	3.06799e+06	1.77188e+06	2.38256e+06
Heat shock cognate 71 kDa protein (Heat shock 70 kDa protein 8)	17		GPAVGIDLGTTYSCVGVFQHGK	18799235	264601	2.03667e+07		45500796		4.11552e+07		9.42902e+06	280465	478342		1.39078e+06		3.72105e+07		1.04797e+07	854486	41153491	6.18422e+06	42725930	3.9733e+06	36648505	3.22277e+06	1.35246e+07		2.77899e+07		4.98961e+07	655059	4.65684e+07	312553
Heat shock cognate 71 kDa protein (Heat shock 70 kDa protein 8)	603		VCNPIITK	119000000	665626	94668980	891261	152000000	351147	90024005	202801	4.43623e+06		3.68991e+06		1.87053e+06		94740021	305029	2.14243e+06	341717	67265986	2.63775e+06	64819416	3.4266e+06	67550584	3.46664e+06	20187132		103000000		72131521		70546145
Heat shock protein 105 kDa (42 degrees C-HSP) (Heat shock 110 kDa protein) (Heat shock-related 100 kDa protein E7I) (HSP-E7I)	659	Mitochondrial	FICEQEHEK	254321		154120			248044	626094	693548																			462351		373184		448706
Heat shock protein 105 kDa (42 degrees C-HSP) (Heat shock 110 kDa protein) (Heat shock-related 100 kDa protein E7I) (HSP-E7I)	376 380	Mitochondrial	GCALQCAILSPAFK	1.88865e+07		16573689		13165267		9.49985e+06								21163094				42562550	4.96617e+06	22731432	5496099	29426746	3.49231e+06	941415		9.45785e+06		2351298		2.84854e+06
Heat shock protein 105 kDa (42 degrees C-HSP) (Heat shock 110 kDa protein) (Heat shock-related 100 kDa protein E7I) (HSP-E7I)	845	Mitochondrial	NNLGAEAPHQNGECHPNEK	284564		287586		854047		473530								1.44332e+06						602142		553367		162505		855182		454170		468212
Heat shock protein 75 kDa, mitochondrial (HSP 75) (TNFR-associated protein 1) (Tumor necrosis factor type 1 receptor-associated protein) (TRAP-1)	135	Mitochondrial	LVCEGQVLPEMEIHLQTDAK	1.75726e+06	36204616	2.31718e+06		6509730	24775121	4.46029e+06	16848834	971206	579599			680255		3.88904e+06	329804	789038	497855	3.88253e+06	21009040	3432064		5.36563e+06		1.08504e+06		3.12476e+06	894851	4.38087e+06	13747039	3.23125e+06
Heat shock protein 75 kDa, mitochondrial (HSP 75) (TNFR-associated protein 1) (Tumor necrosis factor type 1 receptor-associated protein) (TRAP-1)	503	Mitochondrial	NIYYLCAPNR	5.60674e+06		4.45233e+06	24496177	1642906		4.68552e+06	15764788	1.21322e+06	1.13566e+06	815497		1222794	717196			626567	994395	827792		589649		335564		2.20841e+06		7.6036e+06		4.89313e+06	19732550	2.98584e+06
Heat shock protein 75 kDa, mitochondrial (HSP 75) (TNFR-associated protein 1) (Tumor necrosis factor type 1 receptor-associated protein) (TRAP-1)	263	Mitochondrial	SDCK	1.74161e+06		1.29876e+06		1.5185e+06		2.95369e+06								3.10513e+06						715534		745547		401995		2.16422e+06		1.14649e+06		1.23993e+06
Heat shock protein beta-7 (HspB7) (Cardiovascular heat shock protein) (cvHsp) (Heat shock protein 25 kDa 2) (Protein p19/6.8)	125	Mitochondrial	CQLPEDVDPTSVTSALR	11012586		5.53407e+06		9.93397e+06		5.31717e+06				659006	225688	1.79638e+06		12743417				8.97772e+06	321834	6.70402e+06		8.3762e+06		974448	1.29488e+06	5.56601e+06	4476725	2.59456e+06	1.16951e+06	5.26198e+06	833043
Heat shock protein HSP 90-alpha (Heat shock 86 kDa) (HSP 86) (HSP86) (Tumor-specific transplantation 86 kDa antigen) (TSTA)	482		DYCTR					1.74729e+06	370756					211701		299797			306646									664722		3.58581e+06		2.70647e+06		2.86926e+06
Heat shock protein HSP 90-alpha (Heat shock 86 kDa) (HSP 86) (HSP86) (Tumor-specific transplantation 86 kDa antigen) (TSTA)	573		FENLCK	1550786	208792	3.71692e+06	311902	28658592	270748	6.81079e+06		380164	465640			654369		3.27449e+07	1.94245e+06	511487	623793		416126	1.44872e+07	694305	1.92119e+07	1.02833e+06	2.88047e+06		4.24371e+07	352483	13103442		1.56238e+07	301207
Hemoglobin subunit alpha (Alpha-globin) (Hemoglobin alpha chain)	105		LLSHCLLVTLASHHPADFTPAVHASLDK	1.38775e+07	786619	17938230	1.67103e+06	3.17149e+07	2.92943e+06	2.1034e+07	1.11344e+06	1.31969e+07	5.14055e+06	685388	808838	5.82545e+06	1.80068e+06	1.20583e+07	1.34506e+06	8.26413e+06	1.15078e+07	5.25313e+07	3.05884e+07	5.63578e+07	1.9449e+07	5.72751e+07	1.38892e+07	8.20659e+07	5.70269e+06	3.01377e+08	1.52807e+07	3.31731e+08	2527857	2.67379e+08	756093
Hemoglobin subunit beta-1 (Beta-1-globin) (Hemoglobin beta-1 chain) (Hemoglobin beta-major chain)	94	Mitochondrial	GTFASLSELHCDK	6.43824e+08	1.45037e+07	7.08466e+08	3.18593e+07	7.08782e+08	2.12284e+07	6.24425e+08	1.07344e+07	6.67877e+07	1.56872e+07	1.44491e+07	2.04068e+06	7.0474e+07	3.09296e+06	6.88415e+08	3.48535e+07	3.32815e+07	3.12218e+07	4.89319e+08	1.62484e+08	4.2376e+08	1.69807e+08	543844221	1.66639e+08	4.29502e+08	1.37121e+07	1.4879e+09	2.40137e+07	1.30034e+09	5.2579e+06	1.51538e+09	3.04505e+06
Hemopexin	255		CSPDPGLTALLSDHR	782417		2.45161e+06	3.09394e+06	8.61778e+06	8.57074e+06	12628488	1.22643e+06	7.28468e+06	2.20278e+06	1.39189e+06	1.56392e+06	2.50263e+06	5.07692e+06	1.49359e+07		9.66669e+06	4.50446e+06	5.06205e+06	23828350	264402	1.03588e+07	2.83526e+06	1.14338e+07	278331	1.10402e+06	1.63265e+06	1.35871e+06	938834		2.70644e+06	1.07195e+06
Hemopexin	230		DYFVSCPGR			201746	178261	687697	621687			567841						12975363		451936		2.2203e+06	11858704	329405	7.88014e+06	541174	7.42899e+06		416606		1.202e+06		134675	174722	656106
Hemopexin	364		ELGSPPGISLETIDAAFSCPGSSR	681909		491803				110489		258424		227010		465780		6.32033e+06	789109	650550		1.90235e+06	6785497	853989	3.62332e+06	537100	3.70192e+06			1.12846e+06			1.71103e+06	1.76216e+06
Hemopexin	153		GECQSEGVLFFQGNR			1.4112e+06				664305	466528				487371		269027			251984		332981	1.68556e+06	1.36162e+06	2.44329e+06	369711	2266808
Hemopexin	148		LFQEEFPGIPYPPDAAVECHR	2.3214e+06		735680	14302849				1.51482e+06	1.49731e+06	617148		929033		956428	1048500		1.07322e+06	339677		5.58797e+06	854028	3326501		4.86864e+06	327522		2623345		924751		1.19562e+06
Hemopexin	406		VDGALCLDK	159701		255586		579380				664177								537761		900043	4.20521e+06			278850	2.73433e+06		309010			271933		909343
Hemopexin	199		YYCFQGNK						685123	984949		809045						4.60851e+06	441082	473999	412587	1032452	5619764	308535	3.50129e+06	211573	4.42601e+06		243680		919774		2.79985e+06	177117	2.74257e+06
Heterogeneous nuclear ribonucleoprotein A1 (hnRNP A1) (HDP-1) (Helix-destabilizing protein) (Single-strand-binding protein) (Topoisomerase-inhibitor suppressed) (hnRNP core protein A1) [Cleaved into: Heterogeneous nuclear ribonucleoprotein A1, N-terminally processed]	175		YHTVNGHNCEVR					885590		226936		166344								104085								702613		3.40587e+06		6.36804e+06		5.44959e+06
Heterogeneous nuclear ribonucleoprotein A3 (hnRNP A3)	196		YHTINGHNCEVK	504483		229635				1.17397e+06		1.14681e+06						750577		225550										286305		731812		951898
Heterogeneous nuclear ribonucleoprotein A/B (hnRNP A/B) (CArG-binding factor-A) (CBF-A)	104		FGEVVDCTIK			416601					385644			607457		1.86736e+06						594202								1.90502e+06				1.44162e+06
Heterogeneous nuclear ribonucleoprotein D0 (hnRNP D0) (AU-rich element RNA-binding protein 1)	126		FGEVVDCTLK	343364	8.5589e+06	416601		1.25941e+06		1.40643e+06	325228								13978099										803018		588573		691040	1.44162e+06	225205
Heterogeneous nuclear ribonucleoprotein H2 (hnRNP H2) (Heterogeneous nuclear ribonucleoprotein H') (hnRNP H') [Cleaved into: Heterogeneous nuclear ribonucleoprotein H2, N-terminally processed]	267		DLNYCFSGMSDHR			246703		4.92083e+06		3.7764e+06												1.604e+06		1.5226e+06		1.32206e+06						674890		528533
Heterogeneous nuclear ribonucleoprotein H2 (hnRNP H2) (Heterogeneous nuclear ribonucleoprotein H') (hnRNP H') [Cleaved into: Heterogeneous nuclear ribonucleoprotein H2, N-terminally processed]	290		YGDGGSSFQSTTGHCVHMR			125056		1.86102e+06		1.02532e+06	141505											740360		521469	375636	204400						193991		326289
Heterogeneous nuclear ribonucleoprotein H (hnRNP H) [Cleaved into: Heterogeneous nuclear ribonucleoprotein H, N-terminally processed]	267		DLNYCFSGMSDHR			246703		4.92083e+06		3.7764e+06												1.604e+06		1.5226e+06		1.32206e+06						690901		528533
Heterogeneous nuclear ribonucleoprotein H (hnRNP H) [Cleaved into: Heterogeneous nuclear ribonucleoprotein H, N-terminally processed]	290		YGDGGSTFQSTTGHCVHMR					1.61366e+06		862433												308048		238547		352016								181803
Heterogeneous nuclear ribonucleoprotein K (hnRNP K)	145		GSDFDCELR	122764		202858		1.54117e+06		1701846	160734			154222		152936						999731	1456505	1.55188e+06			430671		384130		764849	1.23199e+06		1.17094e+06	703339
Heterogeneous nuclear ribonucleoprotein K (hnRNP K)	132		IIPTLEEGLQLPSPTATSQLPLESDAVECLNYQHYK							219118
Heterogeneous nuclear ribonucleoprotein L (hnRNP L)	401		VFNVFCLYGNVEK	4.30444e+06	649698	2.18396e+06	916406	2499582		2.49758e+06		733001		422120		1.45269e+06		6.67934e+06	1.73026e+06	795024	193084	7.39858e+06	924003	7.32355e+06		6.83345e+06	2.96109e+06	670300		2.96657e+06	2.95021e+06	6.76804e+06	922509	6.50261e+06	874607
Heterogeneous nuclear ribonucleoproteins A2/B1 (hnRNP A2/B1)	50		LTDCVVMR	3.14402e+06	885820	2.84841e+06		9.97799e+06	2.16206e+06	2.41692e+06	1.89151e+06	439071		734546		1.69671e+06		7.26578e+06	1760313	353793		4.26759e+06	1.34963e+06	7.03438e+06	712933	7.56893e+06	1.91092e+06	212905	1.19803e+06	4.21257e+06	236781	3.95267e+06	181548	5.00518e+06
Heterogeneous nuclear ribonucleoprotein U (hnRNP U) (Scaffold attachment factor A) (SAF-A)	473		DCEVVMMIGLPGAGK	491995	1.76841e+06		2.34373e+06	4.81713e+06	5.24727e+06		4.99233e+06					268426	414493		2.34838e+06			326290	3.49808e+06	1402109	2.60077e+06	1.8398e+06	2.73827e+06	166458		164982	1.77205e+06		1.60239e+06		2.64273e+06
Heterogeneous nuclear ribonucleoprotein U (hnRNP U) (Scaffold attachment factor A) (SAF-A)	449		EKPYFPIPEDCTFIQNVPLEDR	8.40938e+06	202312	6.53594e+06	210326	11476798		11995708		493024		1439243		3.18179e+06		5.47717e+06		811652		6.27432e+06	463680	7.90046e+06		9.66993e+06	484167	1.40839e+06		6123245		9.89617e+06	353819	6.85146e+06
Heterogeneous nuclear ribonucleoprotein U (hnRNP U) (Scaffold attachment factor A) (SAF-A)	624		GNFTLPEVAECFDEITYVELQK	2.28262e+06		2314738		4.46661e+06		2.67448e+06						1.11055e+06		4.44702e+06	95401.4	230158		1.85667e+06		3.9568e+06	251445	3.14357e+06		253416		2.85866e+06			165753	315027
Heterogeneous nuclear ribonucleoprotein U (hnRNP U) (Scaffold attachment factor A) (SAF-A)	570		MCLFAGFQR	2.59138e+06	695936	1.66338e+06		3.79402e+06		3289871		986835						5.04279e+06				6.86244e+06	518951	4.33438e+06	643799	3.85373e+06		1.74993e+06		3.47213e+06		2.89684e+06		2.46405e+06
Hexaprenyldihydroxybenzoate methyltransferase, mitochondrial (EC 2.1.1.114) (2-polyprenyl-6-hydroxyphenyl methylase) (EC 2.1.1.222) (3,4-dihydroxy-5-hexaprenylbenzoate methyltransferase) (DHHB methyltransferase) (DHHB-MT) (DHHB-MTase) (3-demethylubiquinone-9 3-methyltransferase) (EC 2.1.1.64) (Dihydroxyhexaprenylbenzoate methyltransferase)	156	Mitochondrial	ILDVGCGGGLLTEPLGR	9.12887e+06		6.44963e+06		5.78302e+06		2928494				323485		907713		8.08512e+06		720461		9.85165e+06		6663848	453002	7.60633e+06						2047093		2.64102e+06
Hexokinase-1 (EC 2.7.1.1) (Hexokinase type I) (HK I) (Hexokinase, tumor isozyme)	890	Mitochondrial	AAQLCGAGMAAVVEK	2.85038e+06		2895785		4.70685e+06		3.40144e+06	246698	265531				193804		5.34689e+06				2.82508e+06		3.14163e+06		3.00794e+06		710896		3.2378e+06	165953	937915		1.63331e+06
Hexokinase-1 (EC 2.7.1.1) (Hexokinase type I) (HK I) (Hexokinase, tumor isozyme)	869	Mitochondrial	AILQQLGLNSTCDDSILVK	12731671		9.31148e+06		1.29396e+06		950288				820170		2.61144e+06		9.1409e+06				5.94777e+06		5.61076e+06		7.04531e+06		612124		1.14653e+06				1.2096e+06
Hexokinase-1 (EC 2.7.1.1) (Hexokinase type I) (HK I) (Hexokinase, tumor isozyme)	684	Mitochondrial	ATDCVGHDVATLLR	3.01611e+07	5.76328e+06	29710249	1.16355e+07	2.14898e+07	2.43662e+07	1.96467e+07	1.5851e+07	3.21426e+06	1.53728e+06	973437	1.36842e+06	1.12195e+06	1.48782e+06	39256164	1.63609e+07	1.36583e+06	926145	46365255	2.99932e+07	2.38687e+07	1.84638e+07	23683032	16017947	1.49421e+07		53880870	3.21736e+07	1.66568e+07	2.12631e+07	1.99333e+07	1.90612e+07
Hexokinase-1 (EC 2.7.1.1) (Hexokinase type I) (HK I) (Hexokinase, tumor isozyme)	942	Mitochondrial	CTVSFLLSEDGSGK	26170130	8.01065e+06	26518839		19949503	22971892	16713234	19009508	1.71304e+06		696010	556827	1.09424e+06	313040	26750613		865792	224805	24961446	18307622	24122621		21031320	17029875	5.50447e+06	427786	18560090	8.51135e+06	6.18391e+06	1.89512e+06	7.66303e+06
Hexokinase-1 (EC 2.7.1.1) (Hexokinase type I) (HK I) (Hexokinase, tumor isozyme)	214	Mitochondrial	LPVGFTFSFPCR	1.50371e+07		1.22622e+07		2.70459e+06		2.42508e+06		2.48102e+06		883634		1.64276e+06		2.47278e+07		1.71448e+06		5.87112e+07	2.97915e+06	2.06512e+07	928755	11928402	808489	1.15869e+07		4.63979e+07		1.36772e+07	564017	2.44134e+07	498041
Hexokinase-1 (EC 2.7.1.1) (Hexokinase type I) (HK I) (Hexokinase, tumor isozyme)	662	Mitochondrial	MPLGFTFSFPCK	1.89659e+07		2.01687e+07		1.14604e+07		6594765		2.03337e+06		1.13588e+06		1.27285e+06		29160485		1.54851e+06	249689	50973149	3.63528e+06	23529117	1.62627e+06	1.88019e+07	664365	5.69625e+06	128788	2.73191e+07	295357	1.51321e+07	157568	7985631	204337
Hexokinase-1 (EC 2.7.1.1) (Hexokinase type I) (HK I) (Hexokinase, tumor isozyme)	879	Mitochondrial	TVCGVVSK	892238		329708								249884		200354			282685									1.09557e+06		7.92832e+06		1.97763e+06		2.98992e+06
Hexokinase-2 (EC 2.7.1.1) (Hexokinase type II) (HK II)	834	Mitochondrial	AAQLCGAGMAAVVDK	2.47027e+06		4119209		4.50575e+06		3.8296e+06		277830				271107		4.6015e+06		193591		3.75507e+06		4.59833e+06		3.23547e+06		267804		7.79718e+06		2.52933e+06		3.48665e+06	461805
Hexokinase-2 (EC 2.7.1.1) (Hexokinase type II) (HK II)	628	Mitochondrial	ASGCEGEDVVTLLK	18016365		20939157		13588117	477419	11159404		850404		233218		126731		18511682		318986		16818700	2.08018e+06	14833487		11848152	377823	3.11967e+06		12484542		5.91256e+06		6.57922e+06
Hexokinase-2 (EC 2.7.1.1) (Hexokinase type II) (HK II)	886	Mitochondrial	CDVSFLESEDGSGK	4.04378e+06		5990997		4.57497e+06		5.85365e+06		386335				215872				296820								2.31552e+06		4.35596e+06		2.06188e+06		2.23419e+06
Hexokinase-2 (EC 2.7.1.1) (Hexokinase type II) (HK II)	823	Mitochondrial	EVCTVVAR	4.63872e+06		4.36751e+06		6.45147e+06		5.61948e+06		306947		193838		169743		13068024						3.18174e+06	191984	4.86086e+06	221145	2.05276e+06		6.01515e+06		3.08446e+06		3.24697e+06
Hexokinase-2 (EC 2.7.1.1) (Hexokinase type II) (HK II)	794	Mitochondrial	FLSQIESDCLALLQVR	1.11431e+07		1.00152e+07		4.32054e+06		4.20981e+06		932369		822783		1.31831e+06		8032869		806467	281225	1.09451e+07	797021	8.07501e+06		6.73194e+06		2.67449e+06		7.90507e+06		5.27791e+06		5.63536e+06
Hexokinase-2 (EC 2.7.1.1) (Hexokinase type II) (HK II)	909	Mitochondrial	GAALITAVACR	24510126		25483171		19644488		15656354		948217						36871020		665925	212582	41154891	385705	23163078	359122	24642318				31509486		8.8938e+06		13188874
Hexokinase-2 (EC 2.7.1.1) (Hexokinase type II) (HK II)	606	Mitochondrial	GVSLPLGFTFSFPCQQNSLDQSILLK	7.0496e+06		3.94128e+06		2.13558e+06		1.2493e+06		308830				470191		8.06398e+06		417146		1.18826e+07	644865	9.06118e+06	997029	5.81597e+06	127347	1.86287e+06
Hexokinase-2 (EC 2.7.1.1) (Hexokinase type II) (HK II)	813	Mitochondrial	HLGLESTCDDSIIVK	2.49229e+06		1.42091e+06				532031		423371				243973				166155						3.88885e+06	5.07588e+06	818771		3.06325e+06		2343813		2.60335e+06
Hexokinase-2 (EC 2.7.1.1) (Hexokinase type II) (HK II)	375	Mitochondrial	ICQIVSTR	6.36784e+06		5.49116e+06		632770		2.59451e+06		279614						2.65511e+06				4.76927e+06		1.1595e+06		660432		2.21549e+06		7.73516e+06		4.55302e+06		5.00122e+06
Hexokinase-2 (EC 2.7.1.1) (Hexokinase type II) (HK II)	158	Mitochondrial	LPLGFTFSFPCHQTK	1.1093e+07	734892	9.62778e+06		3.60725e+06	835799	1.57309e+06		1.75985e+06		239681				1.52006e+07		1.22438e+06		3.03335e+07	811396	1.16283e+07	868712	5.47473e+06		9.58809e+06		5.513e+07		1.82081e+07		2.38015e+07	220799
Hexokinase-2 (EC 2.7.1.1) (Hexokinase type II) (HK II)	438	Mitochondrial	LVPDCDVR	7.61786e+06		6.83732e+06		1.69035e+06		1.33112e+06		367980				1.06634e+06		21878397		397802		8.94549e+06		7.55247e+06		10500076	189188	2.80131e+06		14857549		3.95834e+06		4.56128e+06
Hexokinase-2 (EC 2.7.1.1) (Hexokinase type II) (HK II)	517	Mitochondrial	MLPTYVCATPDGTEK	177807		375320		712358			87495.1					386234	342000					905481		966968	371676			234421		2272927		1.85564e+06		1.27714e+06
High mobility group protein B1 (High mobility group protein 1) (HMG-1)	23		MSSYAFFVQTCR	520006	1.39521e+06	246825			1.8252e+06								295531	581491				1.31726e+06		640817	669123	1.70314e+06	1131942		480487			533507	1438849	491228	1.50457e+06
High mobility group protein B1 (High mobility group protein 1) (HMG-1)	106		RPPSAFFLFCSEYRPK			356592				342496				374539		1.32786e+06												650767				1.41997e+06		4.29758e+06
Histidine triad nucleotide-binding protein 1 (EC 3.-.-.-) (Adenosine 5'-monophosphoramidase) (Protein kinase C inhibitor 1) (Protein kinase C-interacting protein 1) (PKCI-1)	84		CAADLGLK	1.13938e+06		1.29704e+06	217123	7.01751e+06	506189	5728240	625236			101762		210428		3.73703e+06	3.52586e+06			251406		2.2803e+06	750547	3.24566e+06	307160	338171		3.1319e+06	1.68399e+06	2815802		4.38899e+06
Histidine triad nucleotide-binding protein 1 (EC 3.-.-.-) (Adenosine 5'-monophosphoramidase) (Protein kinase C inhibitor 1) (Protein kinase C-interacting protein 1) (PKCI-1)	38		CLAFHDISPQAPTHFLVIPK	1.49138e+07	821511	9.81163e+06		15919427	351326	1.40176e+07		1.44343e+06		1.1134e+06		2.90733e+06		1.70889e+07		1.70031e+06	904866	2.84305e+07	3.59545e+06	1.61917e+07	3.01386e+06	1.59754e+07	3.0011e+06	5.60402e+06	1.77604e+06	1.87074e+07	4.36033e+06	26145084	1277869	32679643	828496
Histidine triad nucleotide-binding protein 2, mitochondrial (HINT-2) (EC 3.-.-.-) (HINT-3)	75	Mitochondrial	SLPADILYEDQQCLVFR	3.15258e+06	1.19764e+07	3.56628e+06	8.08024e+06	1.48907e+06		2.07978e+06		627171				1.0076e+06	955111	2.24256e+06	7.56376e+06	420891		3.02169e+06	1.50744e+06	1.66006e+06	2393086	1.56074e+06	1.48309e+06	626099	1.42063e+06	1.93305e+06	6.71109e+06	1.16613e+06	1.46669e+06	3.87449e+06	2022931
Histone H3.3C (Embryonic)	111		FQSAAIGALQEASEAYLVGLFEDTNLCAIHAK					3.0564e+06	125774	2.53e+06						1.82968e+06		1.32323e+06						4.7599e+06	1.97809e+06	4.45632e+06	1.71316e+06	854604		4.59396e+06		967961
Histone-lysine N-methyltransferase Smyd1 (EC 2.1.1.43) (CD8b-opposite) (SET and MYND domain-containing protein 1) (Zinc finger protein BOP) (m-BOP)	52 55		AYSAVVFDSLINFVCHTCFK															305228				518272	276900	177456				954555		3.26247e+06		2.03727e+06		1.43639e+06
Histone-lysine N-methyltransferase Smyd1 (EC 2.1.1.43) (CD8b-opposite) (SET and MYND domain-containing protein 1) (Zinc finger protein BOP) (m-BOP)	335		ECLEK	1.85945e+06	1.65853e+06	2.42676e+06	713849				345270		365301			592763	986762	295684	1559865			3.82846e+06	3.2815e+06		1.74895e+06		1.11668e+06	1.21978e+06	2.63777e+06	2.24944e+06	6.33725e+06	684608	2.33779e+06	851887	2.06043e+06
Histone-lysine N-methyltransferase Smyd1 (EC 2.1.1.43) (CD8b-opposite) (SET and MYND domain-containing protein 1) (Zinc finger protein BOP) (m-BOP)	74		FAHYCDR							1.88191e+06		713223													274418		269943	4947482		12200340	701330	4.76279e+06		5.61591e+06
Histone-lysine N-methyltransferase Smyd1 (EC 2.1.1.43) (CD8b-opposite) (SET and MYND domain-containing protein 1) (Zinc finger protein BOP) (m-BOP)	332		LCR			282805	186264																7.34642e+06		6.97667e+06		2.7557e+06	351992		5963004		644273		254746	413147
Homeodomain-only protein (Homeobox-only protein) (Odd homeobox protein 1) (mOB1)	34		HPDPTTLCLIAAEAGLTEEQTQK	170267	295516		1.01908e+06	1.02584e+06		622214	353055	1.25175e+06					267343	509114				1.53426e+06	522187	1.70805e+06		473325			268093	8.68355e+06		918780	426525
Homeodomain-only protein (Homeobox-only protein) (Odd homeobox protein 1) (mOB1)	68		SEGLPSECR						94319.3	352336	600288
Hydroxyacyl-coenzyme A dehydrogenase, mitochondrial (HCDH) (EC 1.1.1.35) (Medium and short-chain L-3-hydroxyacyl-coenzyme A dehydrogenase) (Short-chain 3-hydroxyacyl-CoA dehydrogenase)	211	Mitochondrial	HPVSCK	2.36603e+06	1.57933e+06	1.61012e+06	1.55218e+06	720161				6.09205e+06		1.96565e+07	136245	20757498	514119	1.55762e+06		2907837		1.39652e+07	4.30101e+06	1.35377e+06	1.86882e+06	919602		4.431e+06	1.16674e+06	5.6087e+07	2.58698e+06	2.99887e+06	537992	8.31027e+06	1.04385e+06
Hydroxyacyl-coenzyme A dehydrogenase, mitochondrial (HCDH) (EC 1.1.1.35) (Medium and short-chain L-3-hydroxyacyl-coenzyme A dehydrogenase) (Short-chain 3-hydroxyacyl-CoA dehydrogenase)	201	Mitochondrial	TFESLVDFCK	203000000	2.16241e+06	208000000	2.83728e+06	278000000	2.64968e+06	226000000	1.25513e+06	18813932	12885410	45736690	779200	59371087	1.72706e+06	173000000	6.78534e+06	6.26565e+06	21670995	328000000	12740841	175000000	10071460	213000000	8.30893e+06	83513816	782955	278000000	3.44447e+06	1.38404e+08		197000000	2.15051e+06
Hydroxyacyl-coenzyme A dehydrogenase, mitochondrial (HCDH) (EC 1.1.1.35) (Medium and short-chain L-3-hydroxyacyl-coenzyme A dehydrogenase) (Short-chain 3-hydroxyacyl-CoA dehydrogenase)	99	Mitochondrial	TLSCLSTSTDAASVVHSTDLVVEAIVENLK	4.8086e+06		6.80798e+06	176636	2.09201e+07	650895	1.98993e+07	384813	4.63248e+06				1.61215e+07	180954	1.44029e+07	204253	4.96419e+06	1221016	3.23459e+07	4.00264e+06	3.32902e+07	2.77048e+06	3.42446e+07	3.28203e+06	1.93405e+07		3.19201e+07	116469	2.29672e+06	73092.5	1.64962e+06
Hydroxyacylglutathione hydrolase, mitochondrial (EC 3.1.2.6) (Glyoxalase II) (Glx II)	220	Mitochondrial	VYCGHEYTVNNLK	426864		456164		3.25135e+06	237179	2.29963e+06								2.26069e+06				2.61496e+06	531319	1.46199e+06	133650	2.02428e+06	276861	283443		1.36323e+06		861492		626336
Hydroxymethylglutaryl-CoA lyase, mitochondrial (HL) (HMG-CoA lyase) (EC 4.1.3.4) (3-hydroxy-3-methylglutarate-CoA lyase)	307	Mitochondrial	LLEAGDFICQALNR	2816222		3.27058e+06	371296	5.61264e+06		3.93929e+06		556576				408674		3.20799e+06			161475	4.7357e+06		3.57266e+06		4.22204e+06		818221		3.68646e+06		2.55233e+06		1.65312e+06
Hydroxysteroid dehydrogenase-like protein 2 (EC 1.-.-.-)	136	Mitochondrial	ACIPFLK			4.51895e+06		3.65957e+06										7.33373e+06				21273452		6.30019e+06		4650495				17807401
Hydroxysteroid dehydrogenase-like protein 2 (EC 1.-.-.-)	11	Mitochondrial	LAGCTVFITGASR	21357505	361610	19205369	307728	17549296	461131	15004883	1.03341e+06	859966		1.48425e+06		1.4953e+06		13085191		578024	407024	6934532		6.29492e+06		7.387e+06	1.02273e+06	3.60786e+06		9694133	311473	10797443		9.67247e+06
Hydroxysteroid dehydrogenase-like protein 2 (EC 1.-.-.-)	71	Mitochondrial	LLGTIYTAAEEIEAAGGTALPCVVDVR	1.85447e+07	125492	1.66403e+07	227832	9.03509e+06		8.27581e+06		1.35671e+06				1.52782e+06		1.18348e+07		1.25036e+06	440692	1.3966e+07	778244	1.08685e+07	847410	1.09277e+07	333502	4.98577e+06		1.49791e+07		1.09542e+07	137054	8.06541e+06
Hydroxysteroid dehydrogenase-like protein 2 (EC 1.-.-.-)	218	Mitochondrial	TAIHTAAMDMLGGSGVENQCR	10180261	1.02629e+06	8.63836e+06	319593	1.45141e+07	632931	9.53468e+06		1.87712e+06		1.20789e+06		1.39373e+06		1.11152e+07		857879	254562	1.6706e+07	2.50776e+06	1.26234e+07		1.09255e+07	501551	9813054	549575	4.63401e+07	418933	1.90394e+07	471782	2.02338e+07	391121
Hypoxanthine-guanine phosphoribosyltransferase (HGPRT) (HGPRTase) (EC 2.4.2.8) (HPRT B)	23		SPSVVISDDEPGYDLDLFCIPNHYAEDLEK	452677						387268								251187												409689	712405	442198		785909
Ig mu chain C region	304		EFVCTVTHR	83629.9		210077		3.77486e+06		3.7486e+06		219779		542994		2.24955e+06		2.89502e+06		288355			252983	1.20323e+06	1.30227e+06	1458463	1171715			553982		281908		324726
Importin-5 (Imp5) (Importin subunit beta-3) (Karyopherin beta-3) (Ran-binding protein 5) (RanBP5)	1017		EEAVQTFSYLCDLIESNHPIVLGPNNTNLPK	242404		417143		365862		343842														543883		121673		188879			222683
Importin-5 (Imp5) (Importin subunit beta-3) (Karyopherin beta-3) (Ran-binding protein 5) (RanBP5)	972		ENVNATENCISAVGK					332804										1239908				1.05905e+06		457018		740906
Importin-5 (Imp5) (Importin subunit beta-3) (Karyopherin beta-3) (Ran-binding protein 5) (RanBP5)	560		TIECISLIGLAVGK	2.94028e+06		2.57843e+06		1.33249e+06		1.48732e+06								4.3774e+06								2.18604e+06		469809		1.20923e+06		646733		1358884
Importin-5 (Imp5) (Importin subunit beta-3) (Karyopherin beta-3) (Ran-binding protein 5) (RanBP5)	733		VAAAESMPLLLECAR	1.14312e+06		1.85448e+06		1.52018e+06		868634	827954		267359					3.91373e+06				2.0433e+06	454176	2.5963e+06		2.97815e+06			250626	221787	177658
Inhibitor of carbonic anhydrase	545		CLVEK									7.07538e+06				271475				7.53477e+06	369214											627484
Inhibitor of carbonic anhydrase	599		KPVTEAQSCHLAR	206609						233660		6.15013e+06		894030		991383		248292		6.43677e+06								424652	358483	711311	957278	562186	276464	737100	189193
Inorganic pyrophosphatase 2, mitochondrial (EC 3.6.1.1) (Pyrophosphate phospho-hydrolase 2) (PPase 2)	67	Mitochondrial	ADCK	1801701	25151418	1.54266e+06		2.44881e+06		3.30951e+06	18745425	336112						4.78124e+06	28895215					611119	24213585	901590	14809810	660989		4.30968e+06		3.44624e+06		3.4631e+06
Inorganic pyrophosphatase 2, mitochondrial (EC 3.6.1.1) (Pyrophosphate phospho-hydrolase 2) (PPase 2)	285 291 297	Mitochondrial	GAISCVNVHICDSPFHCTMEEAR					1.0046e+06		813655												1.96616e+06		1.15425e+06		1.76872e+06					2.09186e+06	183099	1.57221e+06	255697	1.43526e+06
Inositol monophosphatase 1 (IMP 1) (IMPase 1) (EC 3.1.3.25) (Inositol-1(or 4)-monophosphatase 1) (Lithium-sensitive myo-inositol monophosphatase A1)	64		YPCHSFIGEESVAAGEK	2.1e+06		3.43113e+06		3.99982e+06		2.33925e+06		1.00104e+06				744449		8.9431e+06	344317	559474		5.25795e+06		2.72051e+06	702719	3.93665e+06		1762668		4.35726e+06		3088816		2.40872e+06
Integrin beta-1 (Fibronectin receptor subunit beta) (VLA-4 subunit beta) (CD antigen CD29)	75		GCQPSDIENPR	867010		1.03509e+06					988417	11963852	226355	450175								892298			366040	1.39816e+06		43828342		56074462		45277484		52115241	2.40112e+06
Integrin-linked protein kinase (EC 2.7.11.1)	239		DFNEECPR	494063			4.55202e+06	1596116		1.09002e+06	4.26704e+06		2.50519e+06					2.47942e+06					140325	266728	156761	532986			187788	420685		306365		440079
Integrin-linked protein kinase (EC 2.7.11.1)	346		FSFQCPGR	2.5347e+06	328862	2.49642e+06	330510	3.31422e+06	676861	2498585	481864	255146		353182		337027		7.12189e+06				4527074	1461099	2.83448e+06	1.03893e+06	3.17989e+06	681400	381702	191350	2.29457e+06	934947	1.85361e+06		2.13982e+06	308504
Integrin-linked protein kinase (EC 2.7.11.1)	422		VALEGLRPTIPPGISPHVCK	3.91627e+06		3.05818e+06	1.10735e+06	4.16542e+06		1.95641e+06				265362		180855		5.29624e+06				8.62468e+06	1.39688e+06	3.40928e+06	1.58632e+06	3.34177e+06	2.19516e+06	952759	893433	5.4155e+06		5819281		5.79938e+06	1.3698e+06
Interferon-induced guanylate-binding protein 2 (GTP-binding protein 2) (GBP-2) (mGBP-2) (mGBP2) (Guanine nucleotide-binding protein 2)	405		CSDLLEDIFGPLEEEVK	540033		341102				134396								653296				4.53944e+06	168880	746741		1.21901e+06	237945			1.34058e+06			242623	894603
Iron-sulfur cluster assembly 2 homolog, mitochondrial (HESB-like domain-containing protein 1)	79	Mitochondrial	LQVEGGGCSGFQYK	556312		382516		670548		1.44764e+06		207258				460376		468084												242452		1.0957e+06		1.76282e+06
Isoaspartyl peptidase/L-asparaginase (EC 3.4.19.5) (EC 3.5.1.1) (Asparaginase-like protein 1) (Beta-aspartyl-peptidase) (Isoaspartyl dipeptidase) (L-asparagine amidohydrolase) [Cleaved into: Isoaspartyl peptidase/L-asparaginase alpha chain; Isoaspartyl peptidase/L-asparaginase beta chain]	317		LQAGIDLCETR	1.89131e+06		2.28056e+06		2.46962e+06		1.107e+06					1.8934e+06			2.56286e+06				1.2795e+06	476873	1.063e+06				271924		1.32067e+06	416031	1.0836e+06		1.4713e+06
Isoaspartyl peptidase/L-asparaginase (EC 3.4.19.5) (EC 3.5.1.1) (Asparaginase-like protein 1) (Beta-aspartyl-peptidase) (Isoaspartyl dipeptidase) (L-asparagine amidohydrolase) [Cleaved into: Isoaspartyl peptidase/L-asparaginase alpha chain; Isoaspartyl peptidase/L-asparaginase beta chain]	219		VGDSPCIGAGGYADNNLGAVSTTGHGESILK					382204		801762													1.12652e+06	439011		371098	679296			151269
Isobutyryl-CoA dehydrogenase, mitochondrial (EC 1.3.99.-) (Acyl-CoA dehydrogenase family member 8) (ACAD-8)	249	Mitochondrial	AVIFEDCAVPVANR	12994203		15456831		11111936	503166	9.4886e+06	506031	458968		413807		419560		15171633		685737		11709286	899797	8.19312e+06		8.10394e+06	253471	2.5918e+06		8.46236e+06	1.89616e+06	3.69603e+06		3.16506e+06	383559
Isobutyryl-CoA dehydrogenase, mitochondrial (EC 1.3.99.-) (Acyl-CoA dehydrogenase family member 8) (ACAD-8)	32	Mitochondrial	SITFCIDPSLGLNEEQK									276176		219851		754804		1400013	450603												948819	2.08034e+06	244981
Isochorismatase domain-containing protein 2A, mitochondrial	206	Mitochondrial	EPVPDSGLLSLFQGQSPLTS	7.19683e+06		5.86098e+06		2.33011e+06	71961.3	1.17517e+06				537621		1.12495e+06		4.11202e+06				8.77629e+06	223971	2.9796e+06		3.93846e+06		1.21997e+06		8.50759e+06	470647	2785938		3.61391e+06
Isochorismatase domain-containing protein 2A, mitochondrial	136	Mitochondrial	GLQVHVVVDACSSR			232921										573089										468666		1.07212e+06		1.76224e+06		2.49727e+06		2.42647e+06	204645
Isochorismatase domain-containing protein 2A, mitochondrial	21	Mitochondrial	ILPESSILFLCDLQEK	6.64307e+06		6.82623e+06		2.15171e+06		5.5388e+06		657230		717557		1.57556e+06		7.53286e+06		190200	226891	11093811		6.6638e+06		7.23749e+06		1.97214e+06		9.88258e+06		3.70967e+06		5.55071e+06
Isochorismatase domain-containing protein 2A, mitochondrial	84	Mitochondrial	TCFSMVPALQK	1.0897e+06	2.06533e+06	1.37418e+06		4.0956e+06		5.01243e+06	1.19535e+06	516861	2596835	131228	385555	252039	959021	8.47094e+06	5.82519e+06	169320	3.02285e+06	21165006	5.56475e+06	10627899	2915734	8.77242e+06	3.77724e+06	219353	1268461	4.38229e+06	6.47528e+06	925754	2.05493e+06	1.90637e+06	2.10377e+06
Isocitrate dehydrogenase [NADP] cytoplasmic (IDH) (EC 1.1.1.42) (Cytosolic NADP-isocitrate dehydrogenase) (IDP) (NADP(+)-specific ICDH) (Oxalosuccinate decarboxylase)	363	Mitochondrial	ALEDVCIETIEAGFMTK	3.74855e+06	311377	2.48237e+06	1.02168e+06	5.37295e+06		4.66222e+06		231814		889436		1.56464e+06		1.25661e+06	1.52889e+06			3.36025e+06	929391	1.93716e+06		1.92459e+06		262219	214561	2.53422e+06		650283	577608	3.58658e+06
Isocitrate dehydrogenase [NADP] cytoplasmic (IDH) (EC 1.1.1.42) (Cytosolic NADP-isocitrate dehydrogenase) (IDP) (NADP(+)-specific ICDH) (Oxalosuccinate decarboxylase)	73	Mitochondrial	CATITPDEK	2.28895e+06	827355	1.24281e+06	352556	5.23412e+06	563151	6.61153e+06	253607	602077		344278		713101		3.55899e+06	2.5347e+06					929642	716852	1.42941e+06	585134	532037	1.48058e+06	1.40932e+06	8.36898e+06	3.21689e+06	1.48218e+06	3.45159e+06	3.86972e+06
Isocitrate dehydrogenase [NADP], mitochondrial (IDH) (EC 1.1.1.42) (ICD-M) (IDP) (NADP(+)-specific ICDH) (Oxalosuccinate decarboxylase)	113	Mitochondrial	CATITPDEAR	1.04707e+07	628729	8751318	540392	4.77785e+08	2.4534e+06	4.0596e+08		16648830	508293	3.21845e+07	378969	5.41e+07	599481	3.03951e+08	2.68026e+06	22063138	3.93503e+06	21589822	1.90018e+06	2.00305e+08	21428695	2.23222e+08	24208164	59968002	227377	2.03222e+08	542425	1.65601e+08	1.37382e+06	2.19478e+08	456251
Isocitrate dehydrogenase [NADP], mitochondrial (IDH) (EC 1.1.1.42) (ICD-M) (IDP) (NADP(+)-specific ICDH) (Oxalosuccinate decarboxylase)	418	Mitochondrial	DLAGCIHGLSNVK	9.22264e+08	8.18593e+06	6.82163e+08	8.60987e+06	9.82978e+08	4.36378e+06	8.27642e+08	5.45938e+06	102895846	5.69676e+06	7.44551e+07	909530	1.06307e+08	2.10902e+06	9.80284e+08	1.58675e+07	77119294	1.77216e+07	1.3831e+09	6.72783e+07	9.28725e+08	95995386	8.67695e+08	73969061	2.92015e+08	1.08356e+06	1.1555e+09	4.70519e+06	1055697302	1.29625e+06	9.94742e+08	1.59884e+06
Isocitrate dehydrogenase [NADP], mitochondrial (IDH) (EC 1.1.1.42) (ICD-M) (IDP) (NADP(+)-specific ICDH) (Oxalosuccinate decarboxylase)	154	Mitochondrial	EPIICK	567617291	5.27658e+06	443927754	5.00433e+06	9.84905e+07	521495	448792983	1.07628e+06	6.25467e+07	2.04559e+06	1.04013e+08	1.19844e+06	1.87384e+08	759955	598000000	8.09447e+06	5.58114e+07	1.18827e+07	9.756e+08	66438992	4.77205e+08	6.24082e+07	356018659	3.70881e+07	250399916	323093	1267635739	3.88616e+06	814000000	859017	893000000	1.30392e+06
Isocitrate dehydrogenase [NADP], mitochondrial (IDH) (EC 1.1.1.42) (ICD-M) (IDP) (NADP(+)-specific ICDH) (Oxalosuccinate decarboxylase)	235	Mitochondrial	EWEVYNFPAGGVGMGMYNTDESISGFAHSCFQYSIQK		177027																			244741							384765	1.07386e+06		458738
Isocitrate dehydrogenase [NADP], mitochondrial (IDH) (EC 1.1.1.42) (ICD-M) (IDP) (NADP(+)-specific ICDH) (Oxalosuccinate decarboxylase)	336	Mitochondrial	NYDGDVQSDILAQGFGSLGLMTSVLVCPDGK	2.56166e+06		813350		331984	64298.9	1.01103e+06		1.02304e+06				2736224		3.414e+06				7.97012e+06	306052	1.75035e+06	299045	612957	144484			5.83444e+06		1.76068e+07	165118	9.20089e+06
Isocitrate dehydrogenase [NADP], mitochondrial (IDH) (EC 1.1.1.42) (ICD-M) (IDP) (NADP(+)-specific ICDH) (Oxalosuccinate decarboxylase)	308	Mitochondrial	SSGGFVWACK	1.44259e+06		403689								710079			327217													12977956		11769284	31094397	6.3912e+06
Isocitrate dehydrogenase [NADP], mitochondrial (IDH) (EC 1.1.1.42) (ICD-M) (IDP) (NADP(+)-specific ICDH) (Oxalosuccinate decarboxylase)	402	Mitochondrial	VCVQTVESGAMTK	7.75528e+07	392066	6.4899e+07	821427	5.1104e+07		7.67449e+07	63781369	8.18489e+06	691158	2.60866e+07	315025	2.58306e+07	269929	8.24891e+07	418015	4.58524e+06	1.90067e+06	1.22709e+08	6.02456e+06	56051216	4.51081e+06	5.95599e+07	2.48641e+06	3.05465e+07		1.62734e+08	536978	8.68062e+07		1.08751e+08
Isocitrate dehydrogenase [NAD] subunit alpha, mitochondrial (EC 1.1.1.41) (Isocitric dehydrogenase subunit alpha) (NAD(+)-specific ICDH subunit alpha)	351 359	Mitochondrial	CSDFTEEICR	9.70319e+07	234737	6.20927e+07	1.27368e+06	111717384	3.53842e+06	86992913	4.56586e+06	2.06449e+06	214050	2.92309e+06		5.0476e+06		8.72668e+07	2.14475e+06	780452	426483	143930871	20698986	9.65401e+07	1.63632e+07	9.89403e+07	1.70063e+07	1.39567e+07		129574759		7.79783e+07		7.37343e+07	206064
Isocitrate dehydrogenase [NAD] subunit alpha, mitochondrial (EC 1.1.1.41) (Isocitric dehydrogenase subunit alpha) (NAD(+)-specific ICDH subunit alpha)	222	Mitochondrial	EVAENCK	164474				218774		333923				1.34218e+06		1.51368e+06		155574				132872				107682		1.11366e+06		11595636		6.85251e+06		7.24969e+06
Isocitrate dehydrogenase [NAD] subunit alpha, mitochondrial (EC 1.1.1.41) (Isocitric dehydrogenase subunit alpha) (NAD(+)-specific ICDH subunit alpha)	331	Mitochondrial	IEAACFATIK	6.54757e+07	718992	6.24666e+07	1.11935e+06	49191431	277326	51089019		6.10277e+06	619712	6.20606e+06	233598	2.54254e+07	270716	78004864	550039	3.91834e+06	2.65815e+06	79892854	7.98476e+06	8.50942e+07	6.80782e+06	8.55137e+07	7.7772e+06	2.87488e+07		1.25309e+08	442974	7.43059e+07	182048	3.95388e+07	225098
Isocitrate dehydrogenase [NAD] subunit alpha, mitochondrial (EC 1.1.1.41) (Isocitric dehydrogenase subunit alpha) (NAD(+)-specific ICDH subunit alpha)	127	Mitochondrial	TFDLYANVRPCVSIEGYK	7.71667e+07	3.10293e+06	6.29994e+07	2.2545e+06	1.18449e+08		8.55583e+07		1.28428e+07	220864	8.39124e+06	241022	1.96987e+07	346545	1.05991e+08	2.92059e+06	8.1796e+06	1.96762e+06	1.44068e+08	1.67767e+07	1.05029e+08	1.71147e+07	9.59436e+07	1.27977e+07	4.27771e+07	195501	1.64883e+08	2.44871e+06	1.43422e+08	1.96347e+06	1.79415e+08	2.2394e+06
Isocitrate dehydrogenase [NAD] subunit gamma 1, mitochondrial (EC 1.1.1.41) (Isocitric dehydrogenase subunit gamma) (NAD(+)-specific ICDH subunit gamma)	81	Mitochondrial	HACVPVDFEEVHVSSNADEEDIR	60289339		54458668	729811	6.32396e+07		41313938		7.36926e+06	595389	4.82989e+06		4.10536e+06		68145784		2.82784e+06	1.54563e+06	7.94079e+07	4.70087e+06	5.69238e+07	4.82174e+06	59064730	4.03008e+06	32500497		105538558		70241728		6.99543e+07
Isocitrate dehydrogenase [NAD] subunit gamma 1, mitochondrial (EC 1.1.1.41) (Isocitric dehydrogenase subunit gamma) (NAD(+)-specific ICDH subunit gamma)	235 236	Mitochondrial	LGDGLFLQCCR	8.01065e+06		5.88647e+06		22971892		19009508		980539		556827		309631		5.97774e+06				18307622	1.45844e+06	11819427	1860092	17029875	1.25087e+06	751210		8.51135e+06		4.96796e+06		4.25152e+06
Isocitrate dehydrogenase [NAD] subunit gamma 1, mitochondrial (EC 1.1.1.41) (Isocitric dehydrogenase subunit gamma) (NAD(+)-specific ICDH subunit gamma)	333	Mitochondrial	NIANPTATLLASCMMLDHLK	1.73431e+07	407390	2.23479e+07		47866405		3.61382e+07		8.98388e+06	1.15073e+06	1.69588e+06		4.96185e+06		3.39107e+07	685602	2516639	2.88518e+06	4.80267e+07	5.60653e+06	3.64116e+07	1.1446e+06	3.21117e+07	954416	1.15089e+07	510418	4.92876e+07	1.80908e+06	4.18604e+07	520621	4.6292e+07	680518
Isocitrate dehydrogenase [NAD] subunit gamma 1, mitochondrial (EC 1.1.1.41) (Isocitric dehydrogenase subunit gamma) (NAD(+)-specific ICDH subunit gamma)	148	Mitochondrial	TSLDLYANVIHCK	123740321	6.04274e+06	100052601	5.52321e+06	1.72677e+08	8.87692e+06	1.10718e+08	1.31165e+07	13959800	2.93501e+06	1.28136e+07	2.71371e+06	1.47381e+07	2.87601e+06	150009591	20769168	4.70348e+06	1.99444e+06	232892712	35008035	138470528	1.13165e+07	132296607	10478923	50057571	7.95546e+06	243346870	3.43159e+07	166920302	14288029	139069789	1.19166e+07
Isoleucine--tRNA ligase, mitochondrial (EC 6.1.1.5) (Isoleucyl-tRNA synthetase) (IleRS)	1005	Mitochondrial	CAEVIGAK	499787		379527		282233		3.21734e+06		467876		276498		316758				327871								1.51768e+06		3.11753e+06		2.18389e+06	242406	2.03984e+06	286445
Isoleucine--tRNA ligase, mitochondrial (EC 6.1.1.5) (Isoleucyl-tRNA synthetase) (IleRS)	1002	Mitochondrial	HTSETADALCPR	3.33043e+06		4.19552e+06		9.53139e+06		6.11918e+06		657276		177752		181286		7.89799e+06	334665	482524				4.54285e+06	2.60571e+06	5.4796e+06	3.63254e+06	2.57665e+06		1.25462e+07		4.98922e+06		6.0173e+06
Isoleucine--tRNA ligase, mitochondrial (EC 6.1.1.5) (Isoleucyl-tRNA synthetase) (IleRS)	883	Mitochondrial	KPGLEEAVESACAMR	4.98589e+06		6477294		1.14241e+07		9.92561e+06		1.21497e+06		326585		461069	185833	9.59966e+06		1.13855e+06		8.54478e+06		8.46811e+06	372554	7.9143e+06		3.63526e+06		1.52622e+07	211572	5.85646e+06		8.10451e+06	430589
Isoleucine--tRNA ligase, mitochondrial (EC 6.1.1.5) (Isoleucyl-tRNA synthetase) (IleRS)	819	Mitochondrial	SCQTALAEILDVLVR	1.92966e+06		1.25975e+06		1.33886e+06		502922		718304				664314		2.86929e+06		218857		8.794e+06	998428	3.97093e+06	222623	3.28471e+06	276833	4.52489e+06		17661864		1.247e+07		1.29834e+07
Isovaleryl-CoA dehydrogenase, mitochondrial (IVD) (EC 1.3.8.4)	348	Mitochondrial	ACDEGHIIPK	30877361		2.57206e+07		87228908		50077286		2.77853e+06		3.90307e+06		2.90109e+06		67192102		698484	185322	8.23294e+06		43837573	3.55984e+06	48873741	4.29169e+06	1.93807e+07		99187206		84165871		73849725
Isovaleryl-CoA dehydrogenase, mitochondrial (IVD) (EC 1.3.8.4)	134	Mitochondrial	ASGAVGLSYGAHSNLCVNQIVR	1.44621e+07	9192981	9.85619e+06		2.2619e+07		1.64966e+07		3.929e+06		3.54416e+06		3.47534e+06		1.56957e+07		2.84614e+06		3.38118e+07	1.18026e+06	1.90449e+07	469766	1.61323e+07	1.07997e+06	1.48608e+07		4.98338e+07		4.88238e+07		4.86238e+07	855507
Isovaleryl-CoA dehydrogenase, mitochondrial (IVD) (EC 1.3.8.4)	358 368 379	Mitochondrial	DCAGVILYAAECATQVALDGIQCLGGNGYINDFPMGR					152478										148133				1.58151e+06		2.60447e+06		1.61437e+06				1.11115e+06		766478		1.07586e+06
Isovaleryl-CoA dehydrogenase, mitochondrial (IVD) (EC 1.3.8.4)	252 259	Mitochondrial	GSNTCELVFEDCK	49224284		31616321		6.11426e+07		3.46547e+07		3.37453e+06	453461	2463522		3.03925e+06		28658860		1.12401e+06		6.99979e+07	8.06018e+06	5.77871e+07	6.27697e+06	5.37455e+07	5.51338e+06	14309896		6.42977e+07	2.12506e+06	6.22027e+07	843853	5.86694e+07
Junction plakoglobin (Desmoplakin III) (Desmoplakin-3)	204		CTTSILHNLSHHR	4.89331e+06		5152452		371870		2.34744e+06		830871		311130		779842		13178860		490632	219346	12446240	526340	630782		1.0176e+06		4.08121e+06		31954634		10539386		8.06821e+06
Junction plakoglobin (Desmoplakin III) (Desmoplakin-3)	49		GIMDEDDACGR	1896789		2.29889e+06		6.48304e+06		2.88715e+06														2.66487e+06	312567	3891226	451249	362818				986357		1.83417e+06
Junction plakoglobin (Desmoplakin III) (Desmoplakin-3)	410 420		ILVNQLSVDDVNVLTCATGTLSNLTCNNSK	2.11349e+06		2.47627e+06		104651		1.39328e+06						810570		2.22911e+06				1.93752e+06		334587						2.15089e+06
Junction plakoglobin (Desmoplakin III) (Desmoplakin-3)	563		MEEIVEGCTGALHILAR	2.80037e+07	595164	2.91923e+07	1.58498e+06	2.53605e+07	675987	2.3643e+07	1.04725e+06	5.44656e+06	1.44736e+06	869518	1.80012e+06	1.90425e+06	5.20255e+06	36888655		2.51726e+06	1264906	2.35338e+07		1.57161e+07	3.73057e+06	2.5811e+07	781101	1.68324e+07	1.843e+06	4.79161e+07		2.01935e+07	1.08975e+06	2.52649e+07	2098171
Junction plakoglobin (Desmoplakin III) (Desmoplakin-3)	511		NLALCPANHAPLQEAAVIPR	8.96505e+06		1.00558e+07		1.45743e+07		9.80894e+06		1.96362e+06				1.11873e+06		2.52497e+07		1037558	345564	3.32061e+07	2.68847e+06	2.11863e+07	2.73779e+06	1.96834e+07	1.39226e+06	8394926		3.79425e+07		1.13554e+07		1.15059e+07
Junction plakoglobin (Desmoplakin III) (Desmoplakin-3)	609		VAAGVLCELAQDK	4.39944e+07	459388	50500012	670250	33160314		23639526		706904		679047		1.32817e+06		70909765	2.26501e+06	722641		4.59716e+07	1.036e+06	40151283	2249276	34964511		5.19147e+06		2.1618e+07	347095	1.04861e+07	917001	1.32544e+07
Junction plakoglobin (Desmoplakin III) (Desmoplakin-3)	341		VLSVCPSNKPAIVEAGGMQALGK									237695				328153		3227160		192845		4.07906e+06		2.86708e+06	704428	3.72808e+06	346757			3056454		1.26959e+06		1.70438e+06
Kelch-like protein 31 (Kelch repeat and BTB domain-containing protein 1) (Kelch-like protein KLHL)	45		LNALNGLLEGSNSLSCVSSELTDTSYGPNLLEGLSK	373302		329383																211296		247388								86153.9
Kelch-like protein 41 (Kelch repeat and BTB domain-containing protein 10)	389		CLFGLGEVDDK	8.59114e+06		11656789	122585	7.19656e+06		7.50558e+06	399804	1.1606e+06			341201		1.08803e+06	10266196		941059		8.58595e+06	1.54698e+06	7.9503e+06	205986	8.92319e+06	1.29216e+06			2.4735e+06	306458		440323	2.1939e+06
Kelch-like protein 41 (Kelch repeat and BTB domain-containing protein 10)	135		LAPGNCLAILR	5.81252e+06		6.11998e+06		4.88458e+06		3.45257e+06		571449		283556		267462		8.48558e+06		157024		12429190		8.27655e+06	439914	6.43449e+06				9.02828e+06		3.23674e+06		4.57198e+06
Kelch-like protein 41 (Kelch repeat and BTB domain-containing protein 10)	221		NLSEVFDCIR	4.55978e+06	149501	5.31453e+06	445745	4.63268e+06		4.28084e+06		1.25792e+06				558752		8.52712e+06	214704	492855		8.17421e+06	557954	6.32983e+06		8.0603e+06		2.73719e+06		9.073e+06		4.58042e+06	224483	6.73034e+06
Kelch-like protein 41 (Kelch repeat and BTB domain-containing protein 10)	451		VYGHNVISHNGMIYCLGGK	542350		1.74794e+06		1.86799e+06		1.22228e+06		376531						1.78015e+06		396490		2.15555e+06	2390751	2.74811e+06	794465	2.55305e+06	1.02299e+06	640678	242646	3.1302e+06		1.21883e+06		1208211
Kelch-like protein 41 (Kelch repeat and BTB domain-containing protein 10)	593		YASGASCLATR	219410				1.26157e+06		1.15991e+06								3.04483e+06				894058	234035	1.5243e+06		1.13411e+06		215325		1.31083e+06		632451		755609
Keratin, type II cytoskeletal 4 (Cytokeratin-4) (CK-4) (Cytoskeletal 57 kDa keratin) (Keratin-4) (K4) (Type-II keratin Kb4)	457		LLEGEECR																		176999
Keratin, type II cytoskeletal 6B (Cytokeratin-6B) (CK-6B) (Keratin-6-beta) (mK6-beta) (Keratin-6B) (K6B)	471		LLEGEECR																		176295
Kininogen-1 [Cleaved into: Kininogen-1 heavy chain; Bradykinin; Kininogen-1 light chain]	107		DAEEAATGECTATVGK																			148687	339383				208008		1444250				520441		785833
Kynurenine--oxoglutarate transaminase 1 (EC 2.6.1.7) (Cysteine-S-conjugate beta-lyase) (EC 4.4.1.13) (Glutamine transaminase K) (GTK) (Glutamine--phenylpyruvate transaminase) (EC 2.6.1.64) (Kynurenine aminotransferase I) (KATI) (Kynurenine--oxoglutarate transaminase I)	280 291		TVHQNSIFHCPTQAQAAVAQCFER					2163022	1.07658e+06	1.96377e+06						399741		2.1949e+06				3.25896e+06	1.79163e+06	277444	381639	1.05286e+06	773208	305045		8.08418e+06	378079	6.38991e+06	176826	6.39552e+06
Kynurenine--oxoglutarate transaminase 3 (EC 2.6.1.7) (Cysteine-S-conjugate beta-lyase 2) (EC 4.4.1.13) (Kynurenine aminotransferase III) (KATIII) (Kynurenine--glyoxylate transaminase) (EC 2.6.1.63) (Kynurenine--oxoglutarate transaminase III)	417	Mitochondrial	LTAIPVSAFCDSK	4.2157e+06	7450283	2.76342e+06	8.79326e+06	5.64697e+06		4.28738e+06	6.90875e+06	308881		251427	1.21887e+06	471779	2.50034e+06	5.79645e+06	11910160			3.89281e+06	26411924	4.81715e+06	11257675	3.94807e+06	6.2187e+06		473950	1.85734e+06	20631289			1.10427e+06	10796156
Lactation elevated protein 1	340 346 352	Mitochondrial	ACGSVADCTFEELCERPLGASDYLELSK	2.26886e+06		403733		2.56577e+06		1.05515e+06								434797				3.21352e+06								1.85507e+06		1.32046e+06		1.66404e+06
Lactation elevated protein 1	72	Mitochondrial	ALAVCHGPLDHYDFLIK	7013817		5.98258e+06		5.53445e+06		3.1922e+06		1.28183e+06		589825		1.05785e+06		4.62327e+06		488077		13029205		6.41777e+06	624237	6.06643e+06				17480709		9.17651e+06		10114164
Lactoylglutathione lyase (EC 4.4.1.5) (Aldoketomutase) (Glyoxalase I) (Glx I) (Ketone-aldehyde mutase) (Methylglyoxalase) (S-D-lactoylglutathione methylglyoxal lyase)	139		GFGHIGIAVPDVYSACK	4495847		4.74339e+06	202725	4.18268e+06		1.62848e+06		346647	4.92715e+06	445727		1.25228e+06		6.97897e+06		455187	223623	1.08454e+07		4988532	355183	4.00253e+06		1.25051e+06		5.09868e+06	651797	5.75747e+06	259009	6.08607e+06	148760
Lamin-B1	199		CQSLTEDLEFR	8.97187e+06	121196	7.71565e+06		8.52924e+06		5.78555e+06		682857		393134		812420		8.65527e+06		657775		8.38811e+06		7.56222e+06		6.851e+06		915036		7.34527e+06		1.79011e+06		2.02605e+06	161349
Laminin subunit alpha-2 (Laminin M chain) (Laminin-12 subunit alpha) (Laminin-2 subunit alpha) (Laminin-4 subunit alpha) (Merosin heavy chain)	349		AEECYYDETVASR															453681					1.45731e+06		1.82405e+06		1723916
Laminin subunit alpha-2 (Laminin M chain) (Laminin-12 subunit alpha) (Laminin-2 subunit alpha) (Laminin-4 subunit alpha) (Merosin heavy chain)	1447		CALGYYGIVR	3.84912e+06		6.10257e+06			474876			1.21305e+06								1.6989e+06		569006	32599573	285986	13846169		20892763					209617		148893
Laminin subunit alpha-2 (Laminin M chain) (Laminin-12 subunit alpha) (Laminin-2 subunit alpha) (Laminin-4 subunit alpha) (Merosin heavy chain)	1490 1493		CTACPR									138747		160056																				13440961
Laminin subunit alpha-2 (Laminin M chain) (Laminin-12 subunit alpha) (Laminin-2 subunit alpha) (Laminin-4 subunit alpha) (Merosin heavy chain)	2706		CTYQKPR									532036								177431
Laminin subunit alpha-2 (Laminin M chain) (Laminin-12 subunit alpha) (Laminin-2 subunit alpha) (Laminin-4 subunit alpha) (Merosin heavy chain)	1502		GYEGQYCER						489197			285585											227975		6.66476e+06		7176186						453865		426388
Laminin subunit alpha-2 (Laminin M chain) (Laminin-12 subunit alpha) (Laminin-2 subunit alpha) (Laminin-4 subunit alpha) (Merosin heavy chain)	944 947		HCDECKPETFGLQLGR				1.14333e+06		378612														10050768		6.08928e+06		6.26511e+06	212388
Laminin subunit alpha-2 (Laminin M chain) (Laminin-12 subunit alpha) (Laminin-2 subunit alpha) (Laminin-4 subunit alpha) (Merosin heavy chain)	79		NPQCR															603243				356330	11314795		2.05584e+06		2833349
Laminin subunit alpha-2 (Laminin M chain) (Laminin-12 subunit alpha) (Laminin-2 subunit alpha) (Laminin-4 subunit alpha) (Merosin heavy chain)	828 831		SLGLICDECPIGYTGPR				738180		209928										362953				8.35204e+06		6.23985e+06		6.79126e+06			282359	201867		207870		215741
Laminin subunit alpha-2 (Laminin M chain) (Laminin-12 subunit alpha) (Laminin-2 subunit alpha) (Laminin-4 subunit alpha) (Merosin heavy chain)	933 935		TGQCECRPNVQGR			162167												223379							3.57229e+06		3.50786e+06
Laminin subunit alpha-2 (Laminin M chain) (Laminin-12 subunit alpha) (Laminin-2 subunit alpha) (Laminin-4 subunit alpha) (Merosin heavy chain)	1141		VNVEGVHCDR						497496			771927						381483		346934			279133		1.54903e+07	366988	1.75122e+07					271490			1.58894e+06
Laminin subunit alpha-2 (Laminin M chain) (Laminin-12 subunit alpha) (Laminin-2 subunit alpha) (Laminin-4 subunit alpha) (Merosin heavy chain)	2150		VSVSSGGDCVR			422710	124496	975263	666961	464592	196186	413633						6.57895e+06	223503	260842			469322	421902	5.6972e+06	787080	9.51879e+06			461215		193328		233894
Laminin subunit alpha-2 (Laminin M chain) (Laminin-12 subunit alpha) (Laminin-2 subunit alpha) (Laminin-4 subunit alpha) (Merosin heavy chain)	1542 1544		VTGLCTCRPGATGR																				5.86258e+06		2.68481e+06		3.79087e+06
Laminin subunit alpha-4 (Laminin-14 subunit alpha) (Laminin-8 subunit alpha) (Laminin-9 subunit alpha)	113		CLDGYIGDSIR					2210849	1111737				284387				213822	329660	232838	1.27188e+06		323622	7.42491e+06	181541	5.25071e+06		6.17709e+06			1.69967e+06		156662
Laminin subunit beta-1 (Laminin B1 chain) (Laminin-1 subunit beta) (Laminin-10 subunit beta) (Laminin-12 subunit beta) (Laminin-2 subunit beta) (Laminin-6 subunit beta) (Laminin-8 subunit beta)	428		CK																											231112					169849
Laminin subunit beta-1 (Laminin B1 chain) (Laminin-1 subunit beta) (Laminin-10 subunit beta) (Laminin-12 subunit beta) (Laminin-2 subunit beta) (Laminin-6 subunit beta) (Laminin-8 subunit beta)	739		CLENSR									233253								260340												252167
Laminin subunit beta-1 (Laminin B1 chain) (Laminin-1 subunit beta) (Laminin-10 subunit beta) (Laminin-12 subunit beta) (Laminin-2 subunit beta) (Laminin-6 subunit beta) (Laminin-8 subunit beta)	1000 1009 1012		CLYHTEGDHCQLCQYGYYGDALR				563877	565365	1.05347e+06		647743								5.26948e+06				7.63206e+06		5.96333e+06	404036	7.17728e+06				126666
Laminin subunit beta-1 (Laminin B1 chain) (Laminin-1 subunit beta) (Laminin-10 subunit beta) (Laminin-12 subunit beta) (Laminin-2 subunit beta) (Laminin-6 subunit beta) (Laminin-8 subunit beta)	710		LELPQYTASGSDVESPYTFIDSLVLMPYCK	871508		997812		336100		125485								415876				1.42863e+06	522849	283567		294864		216078		1.16835e+06		531150		907388
Laminin subunit beta-1 (Laminin B1 chain) (Laminin-1 subunit beta) (Laminin-10 subunit beta) (Laminin-12 subunit beta) (Laminin-2 subunit beta) (Laminin-6 subunit beta) (Laminin-8 subunit beta)	190		VDDIICDSR			165698		354732	435249	159627								3.25921e+06		169478		4.21876e+06	5.82663e+06	558405	3907563	1.03964e+06	3.54425e+06
Laminin subunit beta-1 (Laminin B1 chain) (Laminin-1 subunit beta) (Laminin-10 subunit beta) (Laminin-12 subunit beta) (Laminin-2 subunit beta) (Laminin-6 subunit beta) (Laminin-8 subunit beta)	671		YVVLPRPVCFEK					537505					285492					4.50716e+06				2.32822e+06	10295557		7.56393e+06		6.40566e+06			794107
Laminin subunit beta-2 (Laminin-11 subunit beta) (Laminin-14 subunit beta) (Laminin-15 subunit beta) (Laminin-3 subunit beta) (Laminin-4 subunit beta) (Laminin-7 subunit beta) (Laminin-9 subunit beta) (S-laminin subunit beta) (S-LAM beta)	426 441		CDSHDDPVLGLVSGQCR	1.12974e+06	599464	1.48478e+06	572394		343257							645458	257438			2365288		1239891	7.74827e+06	748433	5515912		5.46268e+06			1.22189e+06	286584	244459			402592
Laminin subunit beta-2 (Laminin-11 subunit beta) (Laminin-14 subunit beta) (Laminin-15 subunit beta) (Laminin-3 subunit beta) (Laminin-4 subunit beta) (Laminin-7 subunit beta) (Laminin-9 subunit beta) (S-laminin subunit beta) (S-LAM beta)	966 969		CEACAPGHFGDPSKPGGR						148314										279163			939521	8267841		3666002		4.42656e+06
Laminin subunit beta-2 (Laminin-11 subunit beta) (Laminin-14 subunit beta) (Laminin-15 subunit beta) (Laminin-3 subunit beta) (Laminin-4 subunit beta) (Laminin-7 subunit beta) (Laminin-9 subunit beta) (S-laminin subunit beta) (S-LAM beta)	1011 1020 1023		CLHNTEGPHCGYCKPGFHGQAAR																			417349	2.87857e+06		723345		812857
Laminin subunit beta-2 (Laminin-11 subunit beta) (Laminin-14 subunit beta) (Laminin-15 subunit beta) (Laminin-3 subunit beta) (Laminin-4 subunit beta) (Laminin-7 subunit beta) (Laminin-9 subunit beta) (S-laminin subunit beta) (S-LAM beta)	1039 1041		CTCNLLGTDPR																				4.01352e+06		4.25467e+06	247762	3.3092e+06
Laminin subunit beta-2 (Laminin-11 subunit beta) (Laminin-14 subunit beta) (Laminin-15 subunit beta) (Laminin-3 subunit beta) (Laminin-4 subunit beta) (Laminin-7 subunit beta) (Laminin-9 subunit beta) (S-laminin subunit beta) (S-LAM beta)	50		GSCYPATGDLLVGR		201483	1.05677e+06			518291	313080	4.17033e+06							506853					5.98396e+06		5.76694e+06	132825	6.9271e+06	175227	3838668	3.05077e+06		687636		1.51579e+06	172301
Laminin subunit beta-2 (Laminin-11 subunit beta) (Laminin-14 subunit beta) (Laminin-15 subunit beta) (Laminin-3 subunit beta) (Laminin-4 subunit beta) (Laminin-7 subunit beta) (Laminin-9 subunit beta) (S-laminin subunit beta) (S-LAM beta)	925 928 930		LPYGGQCRPCPCPEGPGSQR					137365															5216621		4.00762e+06		4068194
Laminin subunit beta-2 (Laminin-11 subunit beta) (Laminin-14 subunit beta) (Laminin-15 subunit beta) (Laminin-3 subunit beta) (Laminin-4 subunit beta) (Laminin-7 subunit beta) (Laminin-9 subunit beta) (S-laminin subunit beta) (S-LAM beta)	185		YFSYDCGADFPGIPLAPPR	819720		731466	280265											677222	640283			1.59764e+06	4.01669e+06	2.53287e+06	3.5618e+06	1.69211e+06	3.4305e+06	227834		1.99759e+06		2644590	1.19837e+06	2.06144e+06
Laminin subunit gamma-1 (Laminin B2 chain) (Laminin-1 subunit gamma) (Laminin-10 subunit gamma) (Laminin-11 subunit gamma) (Laminin-2 subunit gamma) (Laminin-3 subunit gamma) (Laminin-4 subunit gamma) (Laminin-6 subunit gamma) (Laminin-7 subunit gamma) (Laminin-8 subunit gamma) (Laminin-9 subunit gamma) (S-laminin subunit gamma) (S-LAM gamma)	933 935 945		CDCHALGSTNGQCDIR					227339															1.11736e+07		5.41552e+06		7.73403e+06			314599	2318415	109348		184490
Laminin subunit gamma-1 (Laminin B2 chain) (Laminin-1 subunit gamma) (Laminin-10 subunit gamma) (Laminin-11 subunit gamma) (Laminin-2 subunit gamma) (Laminin-3 subunit gamma) (Laminin-4 subunit gamma) (Laminin-6 subunit gamma) (Laminin-7 subunit gamma) (Laminin-8 subunit gamma) (Laminin-9 subunit gamma) (S-laminin subunit gamma) (S-LAM gamma)	850 859		CIYNTAGFYCDR		359311		416542		298065			334528						411357		249813		4.02623e+06	17309868		17336459		18665616					163048
Laminin subunit gamma-1 (Laminin B2 chain) (Laminin-1 subunit gamma) (Laminin-10 subunit gamma) (Laminin-11 subunit gamma) (Laminin-2 subunit gamma) (Laminin-3 subunit gamma) (Laminin-4 subunit gamma) (Laminin-6 subunit gamma) (Laminin-7 subunit gamma) (Laminin-8 subunit gamma) (Laminin-9 subunit gamma) (S-laminin subunit gamma) (S-LAM gamma)	475		CKPGFFNLESSNPK		7.72467e+06		5.91844e+06		39330078		16636746	1.84889e+06	3.60701e+06	1.04761e+07	2.794e+06	6.79482e+06	3.96525e+06		33066206	2.46928e+06	4.31958e+06		38463932		23658134		27655369		5.11989e+06		23155461	292438	19161472		25057071
Laminin subunit gamma-1 (Laminin B2 chain) (Laminin-1 subunit gamma) (Laminin-10 subunit gamma) (Laminin-11 subunit gamma) (Laminin-2 subunit gamma) (Laminin-3 subunit gamma) (Laminin-4 subunit gamma) (Laminin-6 subunit gamma) (Laminin-7 subunit gamma) (Laminin-8 subunit gamma) (Laminin-9 subunit gamma) (S-laminin subunit gamma) (S-LAM gamma)	380		CR		1.05094e+06		2.071e+06		2.92125e+06		4.56292e+06	943874	413493		322987		929510	783960	392627	298420	985286	227652	1.66287e+07		8.73375e+06		7457445	485571	235898	170650			433538		558474
Laminin subunit gamma-1 (Laminin B2 chain) (Laminin-1 subunit gamma) (Laminin-10 subunit gamma) (Laminin-11 subunit gamma) (Laminin-2 subunit gamma) (Laminin-3 subunit gamma) (Laminin-4 subunit gamma) (Laminin-6 subunit gamma) (Laminin-7 subunit gamma) (Laminin-8 subunit gamma) (Laminin-9 subunit gamma) (S-laminin subunit gamma) (S-LAM gamma)	472		DNVEGFNCER															153905							1.95334e+06		2830319
Laminin subunit gamma-1 (Laminin B2 chain) (Laminin-1 subunit gamma) (Laminin-10 subunit gamma) (Laminin-11 subunit gamma) (Laminin-2 subunit gamma) (Laminin-3 subunit gamma) (Laminin-4 subunit gamma) (Laminin-6 subunit gamma) (Laminin-7 subunit gamma) (Laminin-8 subunit gamma) (Laminin-9 subunit gamma) (S-laminin subunit gamma) (S-LAM gamma)	790 793		EVVCTHCPTGTAGK						534887		622305								191170				810378		8.17714e+06		7484081
Laminin subunit gamma-1 (Laminin B2 chain) (Laminin-1 subunit gamma) (Laminin-10 subunit gamma) (Laminin-11 subunit gamma) (Laminin-2 subunit gamma) (Laminin-3 subunit gamma) (Laminin-4 subunit gamma) (Laminin-6 subunit gamma) (Laminin-7 subunit gamma) (Laminin-8 subunit gamma) (Laminin-9 subunit gamma) (S-laminin subunit gamma) (S-LAM gamma)	314		HNTYGVDCEK	175386					161472			800904						213504		312872							479919							166128
Laminin subunit gamma-1 (Laminin B2 chain) (Laminin-1 subunit gamma) (Laminin-10 subunit gamma) (Laminin-11 subunit gamma) (Laminin-2 subunit gamma) (Laminin-3 subunit gamma) (Laminin-4 subunit gamma) (Laminin-6 subunit gamma) (Laminin-7 subunit gamma) (Laminin-8 subunit gamma) (Laminin-9 subunit gamma) (S-laminin subunit gamma) (S-LAM gamma)	823 826 828 840		LCRPCQCNDNIDPNAVGNCNR																				11753881	422820	8.43866e+06		6856576
Laminin subunit gamma-1 (Laminin B2 chain) (Laminin-1 subunit gamma) (Laminin-10 subunit gamma) (Laminin-11 subunit gamma) (Laminin-2 subunit gamma) (Laminin-3 subunit gamma) (Laminin-4 subunit gamma) (Laminin-6 subunit gamma) (Laminin-7 subunit gamma) (Laminin-8 subunit gamma) (Laminin-9 subunit gamma) (S-laminin subunit gamma) (S-LAM gamma)	847		LTGECLK	3219803	354085	6.43319e+06	201350	3.51823e+06	290455	2.47128e+06		290045		175899		831150		14307095	535111					899792	1.19341e+06	1.77128e+06	1.95243e+06	377373	437960	6.1927e+06	337174	613755		1.64149e+06	271535
Laminin subunit gamma-1 (Laminin B2 chain) (Laminin-1 subunit gamma) (Laminin-10 subunit gamma) (Laminin-11 subunit gamma) (Laminin-2 subunit gamma) (Laminin-3 subunit gamma) (Laminin-4 subunit gamma) (Laminin-6 subunit gamma) (Laminin-7 subunit gamma) (Laminin-8 subunit gamma) (Laminin-9 subunit gamma) (S-laminin subunit gamma) (S-LAM gamma)	349		SQECYFDPELYR		299529				462628			1.07763e+06	170570					1188338		433426			27987764		18900859		18126292								345221
Laminin subunit gamma-1 (Laminin B2 chain) (Laminin-1 subunit gamma) (Laminin-10 subunit gamma) (Laminin-11 subunit gamma) (Laminin-2 subunit gamma) (Laminin-3 subunit gamma) (Laminin-4 subunit gamma) (Laminin-6 subunit gamma) (Laminin-7 subunit gamma) (Laminin-8 subunit gamma) (Laminin-9 subunit gamma) (S-laminin subunit gamma) (S-LAM gamma)	952 954 963		TGQCECQPGITGQHCER																				5460980		2.05227e+06		2725315
Laminin subunit gamma-1 (Laminin B2 chain) (Laminin-1 subunit gamma) (Laminin-10 subunit gamma) (Laminin-11 subunit gamma) (Laminin-2 subunit gamma) (Laminin-3 subunit gamma) (Laminin-4 subunit gamma) (Laminin-6 subunit gamma) (Laminin-7 subunit gamma) (Laminin-8 subunit gamma) (Laminin-9 subunit gamma) (S-laminin subunit gamma) (S-LAM gamma)	1598		TLPTGCFNTPSIEK	1.14646e+06		1263903		1.43573e+06		1.28226e+06		439474				256629		12306710		269429		1.77144e+06	8712900	1.17396e+06	8.36228e+06	1.60554e+06	9.11412e+06			1.75631e+06		1.96504e+06		2.36166e+06
Leiomodin-2 (Cardiac leiomodin) (C-LMOD)	200		NSESPAAIHPCGNPTVIEDALEK	1.68186e+06		1.2918e+06		562234				286603				225972		1975189	209469			2.52369e+06		1.61462e+06		1.38706e+06		1.23022e+06	1.83559e+06	3.65733e+06	3.82682e+06	1.06979e+06	9.80144e+06	2.13919e+06
LETM1 and EF-hand domain-containing protein 1, mitochondrial (Leucine zipper-EF-hand-containing transmembrane protein 1)	329	Mitochondrial	LFEDELTLDNLTRPQLVALCK	2.36204e+06	245079	2.84255e+06		283319		214439				317299		512736		2.33187e+06				2884946		1.19362e+06		1.58414e+06		1.22371e+06				2.08308e+06		2.46963e+06
Leucine-rich PPR motif-containing protein, mitochondrial (130 kDa leucine-rich protein) (LRP 130) (mLRP130)	499	Mitochondrial	AALQENECLLASSTFAQAEVK	1.06277e+06		1.24184e+06		1.38161e+06		613969								1.88288e+06					348676			1.06518e+06				850464
Leucine-rich PPR motif-containing protein, mitochondrial (130 kDa leucine-rich protein) (LRP 130) (mLRP130)	1275 1289	Mitochondrial	CGAIAEQSSLLSVFCLR	400085		501576				264573							484286													215108	269058				910919
Leucine-rich PPR motif-containing protein, mitochondrial (130 kDa leucine-rich protein) (LRP 130) (mLRP130)	929	Mitochondrial	CIASNQVEALEK	9716446		10679952		13971367		9.52376e+06		867827				393198		12881972		452387		20831841	3.44712e+06	10838726	2.38319e+06	11401026	2.57664e+06	3.41854e+06		13340092		3.6984e+06		4.69553e+06
Leucine-rich PPR motif-containing protein, mitochondrial (130 kDa leucine-rich protein) (LRP 130) (mLRP130)	847	Mitochondrial	GDLPAALEASIACHK	15560310	7.45709e+06	1.54102e+07		1.86444e+07	10697476	1.17832e+07	11039447	809367						2.50296e+07	10737671			2.65872e+07	9.64444e+06	2.1961e+07	9.50251e+06	1.76768e+07	9.95064e+06	2.9913e+06	864815	38145127	2.77136e+06	9.53684e+06	1.78374e+06	1.19328e+07	3.07612e+06
Leucine-rich PPR motif-containing protein, mitochondrial (130 kDa leucine-rich protein) (LRP 130) (mLRP130)	626	Mitochondrial	GICNLLNTYHVPELIK	3.19368e+07	230002	3.25374e+07	307540	9.19497e+06		3.71356e+06		1.11972e+06	509370			204434		2.45542e+07		355286	559096	50903706		2.21689e+07		1.72185e+07	310071	1.25939e+07		7.12059e+07		2.05033e+07		2.36996e+07
Leucine-rich PPR motif-containing protein, mitochondrial (130 kDa leucine-rich protein) (LRP 130) (mLRP130)	379	Mitochondrial	HCVTLDLPPEK	8.21393e+06		7.09836e+06		7.2367e+06		2424434		511709	229352				414155	9.01193e+06			1.98184e+06	15647621		7.79761e+06	413257	9.94218e+06		2.87538e+06		13417607		3.25925e+06		5102965
Leucine-rich PPR motif-containing protein, mitochondrial (130 kDa leucine-rich protein) (LRP 130) (mLRP130)	862	Mitochondrial	IHDVLCK	8.53101e+06		12132548		3553103	505700	9.35496e+06	314248	407273	270355	204233		200804		10424409	1.02908e+06		269444			162104	462994	1.32733e+06	355785	5.93595e+06	1.04732e+06	33961523	1.0133e+06	8.87476e+06	305902	9925131	460463
Leucine-rich PPR motif-containing protein, mitochondrial (130 kDa leucine-rich protein) (LRP 130) (mLRP130)	951	Mitochondrial	LFECDR	4.45716e+06		4.68386e+06		1.14691e+06		3.17826e+06		307316						2.53774e+06						987378		693134		1.47447e+06		3.92197e+06		3.11152e+06		2.40306e+06
Leucine-rich PPR motif-containing protein, mitochondrial (130 kDa leucine-rich protein) (LRP 130) (mLRP130)	412	Mitochondrial	LHSSSLQFTLHCALQANR	10930946	400590	1.01672e+07	827417	4.41128e+06	573748	2.36919e+06		1.15731e+06	4596870	425051		419039		1.5787e+07	330609	465923		2.72419e+07	1.30921e+06	1.51976e+07	659574	1.2411e+07	1.2235e+06	6.94813e+06	734544	2.93402e+07	1.37741e+06	7.69926e+06	326507	1.37016e+07	652567
Leucine-rich PPR motif-containing protein, mitochondrial (130 kDa leucine-rich protein) (LRP 130) (mLRP130)	207	Mitochondrial	LIAAYCNVGDIEGASK	9.825e+06	253295	12279315	181624	5744692	551205	4.18582e+06	242090	307145		176937		188710		10926559				7.3319e+06		3.6001e+06		3.99808e+06		1.70695e+06		8.84198e+06	168209	2.76099e+06		3.21747e+06
Leucine-rich PPR motif-containing protein, mitochondrial (130 kDa leucine-rich protein) (LRP 130) (mLRP130)	393	Mitochondrial	LIDYCR	8.05263e+06		9.34274e+06		11491269	1.29169e+06	6.42644e+06		319666	267161	276152		242255		4.65291e+06				4.62354e+06		3.53457e+06	475545	4.41556e+06	469604	3.21764e+06		15683842	5.04854e+06	5.64046e+06		6.03959e+06	931499
Leucine-rich PPR motif-containing protein, mitochondrial (130 kDa leucine-rich protein) (LRP 130) (mLRP130)	689	Mitochondrial	QLLLLLCSEENMQK	2.73236e+06	317208	2.83132e+06	238006	5.28347e+06		3.21926e+06	407580	1.12492e+06				235658	186026		149966			3.24472e+06		4.18121e+06		5.23664e+06	96123.3			3.96732e+06	325459	1.61604e+06		1461201
Leucine-rich PPR motif-containing protein, mitochondrial (130 kDa leucine-rich protein) (LRP 130) (mLRP130)	129	Mitochondrial	SCGSLLPELSLAER	16621471		14949288		10201259		2.86828e+06		889305				206973		17927661			255428	25985288	1258110	18338908	664435	16016378		4.24938e+06	2.90051e+06	19865882	5.57818e+06	4.47168e+06	4.18242e+06	7.02491e+06	3.60921e+06
Leucine-rich PPR motif-containing protein, mitochondrial (130 kDa leucine-rich protein) (LRP 130) (mLRP130)	1042	Mitochondrial	TLLSNCK	6.62881e+06		8.62734e+06		2.25019e+06		5.22121e+06		2.23614e+06		863842		956006		10881029		2.4422e+06				1.48052e+06		1.83311e+06		3.11005e+06		16484095		4.40713e+06		5.8278e+06
Leucine-rich PPR motif-containing protein, mitochondrial (130 kDa leucine-rich protein) (LRP 130) (mLRP130)	112	Mitochondrial	VFESTCSSGSPGSNQALLLLR	4.68917e+06		4.89653e+06		6.09896e+06		4067571	181540							6.94646e+06				1.82591e+06	591042	8.00775e+06		4.06299e+06		1.06908e+06		6.36427e+06		719938		1.82316e+06
Leucine-rich PPR motif-containing protein, mitochondrial (130 kDa leucine-rich protein) (LRP 130) (mLRP130)	1321	Mitochondrial	VYSCSMK	555853		374297				178054		244962						2.11942e+06					157111	720048		369099		1.22656e+06		7.91787e+06		1.80801e+06		2.76337e+06
Leucine-rich PPR motif-containing protein, mitochondrial (130 kDa leucine-rich protein) (LRP 130) (mLRP130)	570	Mitochondrial	YCSKPPGPAEAVGYFLYNLIDSMSDSEVQAK	577421		313621												285991				2.10514e+06		2.95534e+06		1.2789e+06	116141	676259		7.95952e+06		3.12266e+06		1.17412e+06
LIM and calponin homology domains-containing protein 1	333		CEEEAAVLPHSR	771191	1.35902e+06	1.32001e+06	1407728						223951	588926		241717		4.40121e+06	3.7903e+06			1.57523e+06	975272	119597	1.51131e+06	468103	979295	492382	817860	3.27938e+06	2.65673e+06	846299	642668	1.06276e+06	917392
LIM and calponin homology domains-containing protein 1	55		TGLENGILLCELLNAIKPGLVK																											371285		423796
LIM and senescent cell antigen-like-containing domain protein 1 (Particularly interesting new Cys-His protein 1) (PINCH-1)	97 100		CDLCQEVLADIGFVK	1182005		157876		1.03982e+06		648435								291905				2.16981e+06	772058	406814	623845	1001167	630076			676105				562786
LIM domain-binding protein 3 (Protein cypher) (Protein oracle) (Z-band alternatively spliced PDZ-motif protein)	149		ASPGALEFGDTFSSSFSQTSVCSPLMEASGPVLPLGSPVAK	3.57049e+06		3.79932e+06		1.24153e+06	330073	1418160								2.89917e+06				1.36311e+06			310918
LIM domain-binding protein 3 (Protein cypher) (Protein oracle) (Z-band alternatively spliced PDZ-motif protein)	665 668		CHGCDFPVEAGDK	835530		775385		7.6356e+06		4.41441e+06								8.00319e+06				11787418	2.07117e+06	5.50176e+06	2048425	8.95982e+06	3.0715e+06	908285		4.26416e+06		1.69017e+06		1.08534e+06
LIM domain-binding protein 3 (Protein cypher) (Protein oracle) (Z-band alternatively spliced PDZ-motif protein)	597 606		CYEQFFAPICAK	1.26765e+07	279478	1.67644e+07	455920	1.08862e+07	208874	8.89365e+06		742721		996446		1.37777e+06		1.29856e+07	1.38025e+06	226010	496934	4.91918e+07	6.7857e+06	3.08878e+07	5.09493e+06	2.57808e+07	8.19541e+06	3.20352e+06	294995	1.21393e+07	1.33447e+06	3.92922e+06	540025	5.49396e+06
LIM domain-binding protein 3 (Protein cypher) (Protein oracle) (Z-band alternatively spliced PDZ-motif protein)	653		KPFGNSLFHMEDGEPYCEK	7164189	5.25632e+06	7.55801e+06	5.23992e+06	8.65713e+06		4.99194e+06		1474563	264115	319616	460518		845743	1.57953e+07	1719172	386448	694912	1.78681e+07	957676	1.2105e+07		1.32057e+07	846386	3.76063e+06	222388	1.55586e+07	373794	8.28688e+06	2651321	8.33173e+06
LIM domain-binding protein 3 (Protein cypher) (Protein oracle) (Z-band alternatively spliced PDZ-motif protein)	573 576		SWHPEEFNCAYCK	295286																		3.83568e+06	440114	1.15001e+06	317805	534033	565149			5.48348e+06		738480
LIM domain-binding protein 3 (Protein cypher) (Protein oracle) (Z-band alternatively spliced PDZ-motif protein)	547 550		TPLCGHCNNVIR	2.29865e+07		19023365	17888858	9.79743e+06	1.51191e+06	7.70977e+06	210443	1.58418e+06	509154	398100	610703	249863	723204	7.70224e+06	19399422	397228	258319	81825052	2.0582e+07	9.33587e+06	341992	1.03597e+07	404546	16398179	3.09079e+06	134426446	27921520	4.33391e+07	5.07756e+06	4.07248e+07	5.79111e+06
LIM domain-binding protein 3 (Protein cypher) (Protein oracle) (Z-band alternatively spliced PDZ-motif protein)	584 594		TSLADVCFVEEQNNVYCER	5.40448e+06	18894344	2.37807e+06	1.79909e+07	2.04287e+06	7.36612e+06	808366	2.90203e+06				390171		163729	2.47503e+06	4.07115e+06			3.72353e+06		3.04104e+06	3.94113e+06	1.48314e+06	5.63369e+06	1.10729e+06	2.74615e+06	2.84036e+06	1.98697e+07		2.45141e+06	1445577	2.58949e+06
Lipoamide acyltransferase component of branched-chain alpha-keto acid dehydrogenase complex, mitochondrial (EC 2.3.1.168) (Branched-chain alpha-keto acid dehydrogenase complex component E2) (BCKAD-E2) (BCKADE2) (Dihydrolipoamide acetyltransferase component of branched-chain alpha-keto acid dehydrogenase complex) (Dihydrolipoamide branched chain transacylase) (Dihydrolipoyllysine-residue (2-methyl…	333	Mitochondrial	AASLGLLQFPILNASVDENCQNITYK	8.22107e+06	352496	4.97926e+06		5.0117e+06		3.59134e+06				248940		657913		4.07559e+06	165335			6.04273e+06		5.53187e+06	280265	5.342e+06				1.49439e+06	335891		347311
Lipoamide acyltransferase component of branched-chain alpha-keto acid dehydrogenase complex, mitochondrial (EC 2.3.1.168) (Branched-chain alpha-keto acid dehydrogenase complex component E2) (BCKAD-E2) (BCKADE2) (Dihydrolipoamide acetyltransferase component of branched-chain alpha-keto acid dehydrogenase complex) (Dihydrolipoamide branched chain transacylase) (Dihydrolipoyllysine-residue (2-methyl…	279	Mitochondrial	IPHFGYCDEIDLTQLVK	1.46378e+07		1.21432e+07		1.45125e+07		1.25972e+07		1.61866e+06		1.09502e+06		2.32462e+06		1.02504e+07		1.13401e+06	588241	13618464		1.25618e+07		1.27424e+07		5.60745e+06		1.91859e+07		2.38992e+07		2.82427e+07
Lipoprotein lipase (LPL) (EC 3.1.1.34)	310		CNNLGYEINK	191992	1.25654e+06	214428	227033	600135	215509	888661		312122						1.12787e+06	1.57811e+06	246693		2.44836e+06	4.83743e+06		4.29269e+06	2.30566e+06	5.07785e+06	155516	219158	570543		283202	945953	234048	1.21029e+06
L-lactate dehydrogenase A chain (LDH-A) (EC 1.1.1.27) (LDH muscle subunit) (LDH-M)	84	Mitochondrial	DYCVTANSK	1.19538e+07	253247	9117742		3.30174e+06		1.76843e+06	171073			3.12958e+06		3.5556e+06		1.1577e+07	372502	182228		1.57303e+07	3.38376e+06	3.10238e+06		1.77753e+06		2.4586e+06		2.67943e+07	2.24589e+06	3.05266e+06	422649	1.28933e+07	630117
L-lactate dehydrogenase A chain (LDH-A) (EC 1.1.1.27) (LDH muscle subunit) (LDH-M)	293	Mitochondrial	GLYGINEDVFLSVPCILGQNGISDVVK	6.76427e+07	1.52063e+06	4.84849e+07	1.16358e+06	2.38475e+07	67246.5	2.26887e+07	468166	5.05989e+06				8.27542e+06		27308166	195337	4.94404e+06	526865	95850183	8.71507e+06	57496246	9.14994e+06	51080128	8.50798e+06	1.25838e+07		55824400		4.15324e+07		3.97354e+07
L-lactate dehydrogenase A chain (LDH-A) (EC 1.1.1.27) (LDH muscle subunit) (LDH-M)	35	Mitochondrial	ITVVGVGAVGMACAISILMK									283820								265874		1.14404e+06		227504								949419		2.11157e+06
L-lactate dehydrogenase A chain (LDH-A) (EC 1.1.1.27) (LDH muscle subunit) (LDH-M)	163	Mitochondrial	VIGSGCNLDSAR	273000000	3.73005e+06	283000000	5.71655e+06	407000000	3.55661e+06	361000000	2.14668e+06	31198166	1.39599e+06	2.57012e+07	629331	40083885	404171	156000000	4.82031e+06	23187212	5.72862e+06	4.18571e+08	5.05762e+07	133000000	21175173	133000000	21037629	95591565	462048	3.70078e+08	5.15572e+06	2.72362e+08	405973	3.23118e+08	281906
L-lactate dehydrogenase A chain (LDH-A) (EC 1.1.1.27) (LDH muscle subunit) (LDH-M)	131	Mitochondrial	YSPHCK	181092		150691												291822				504479
L-lactate dehydrogenase B chain (LDH-B) (EC 1.1.1.27) (LDH heart subunit) (LDH-H)	294	Mitochondrial	GMYGIENEVFLSLPCILNAR	119331950	2.07363e+06	1.08022e+08	2.72141e+06	9.63243e+07	1.38722e+06	9.16194e+07	633809	2.06994e+07	1.04847e+06	1.03689e+06		5.25215e+07	242402	154628148	2.85768e+06	2.23155e+07	4.32073e+06	147366125	1.83667e+07	1.24512e+08	1.88228e+07	8.84695e+07	1.31042e+07	6.26402e+07	208714	8.18451e+07	162615	1.66018e+08		1.7792e+08	469580
L-lactate dehydrogenase B chain (LDH-B) (EC 1.1.1.27) (LDH heart subunit) (LDH-H)	36	Mitochondrial	ITVVGVGQVGMACAISILGK	73845930	1.14858e+06	5.23226e+07	477419	1.21793e+07	135681	8.73717e+06		2.47721e+07	2.2422e+06	1.99856e+07	185300	2.83584e+07	867461	30251325	522823	1.31515e+07	2.80403e+06	5.29622e+07	1.6425e+07	3.47848e+07	3.01231e+06	1.87769e+07	1.73135e+06	2.06214e+07	1.72162e+06	3.52065e+07	2.40091e+07	7.21168e+07	6171518	9.79164e+07	6.74051e+06
L-lactate dehydrogenase B chain (LDH-B) (EC 1.1.1.27) (LDH heart subunit) (LDH-H)	164	Mitochondrial	VIGSGCNLDSAR	5.59041e+08	7.761e+06	5.76749e+08	1.19905e+07	819399874	8.78332e+06	7.25679e+08	4.62226e+07	62396332	3.56997e+07	5.61888e+07	5.11219e+06	8.73085e+07	2.5513e+06	3.19205e+08	7.94967e+06	46374424	1.14574e+07	8.38767e+08	1.02627e+08	2.6934e+08	4.31577e+07	2.68218e+08	4.29699e+07	192800568	1.62629e+06	7.5768e+08	2.0127e+07	5.52092e+08	7.75943e+07	6.56685e+08	2.05897e+06
L-lactate dehydrogenase B chain (LDH-B) (EC 1.1.1.27) (LDH heart subunit) (LDH-H)	132	Mitochondrial	YSPDCTIIVVSNPVDILTYVTWK																					216048		229069		1.13001e+06		7.69096e+06		7.05731e+06	389509	3.03314e+06
Long-chain-fatty-acid--CoA ligase 1 (EC 6.2.1.3) (Long-chain acyl-CoA synthetase 1) (LACS 1)	55	Mitochondrial	ALKPPCDLSMQSVEIAGTTDGIR	1.07855e+08	1.18134e+07	9.90471e+07	1.1145e+07	8.06707e+07	15762156	6.16855e+07	1.2058e+07	1.89539e+07	1.43157e+06	5.60069e+06		6.91716e+06		119739866	26135051	8.95153e+06	1.4475e+06	1.18428e+08	1.42182e+07	8.94451e+07	2.35257e+07	7.58355e+07	2.25387e+07	6.5976e+07	4.52014e+06	1.2504e+08	15542323	5.64279e+07	4.65344e+06	5.94447e+07	5.88169e+06
Long-chain-fatty-acid--CoA ligase 1 (EC 6.2.1.3) (Long-chain acyl-CoA synthetase 1) (LACS 1)	242	Mitochondrial	CGVEIISLK	51188284		4.85862e+07	512053	1.21567e+08		1.2604e+08	716423	5.16324e+06	311048	4.59305e+06		1.66906e+06		31875447		2.23382e+06	1.22282e+06	6.26469e+07	3.05903e+06	33284767	1.85574e+06	41562322	1954840	1.62558e+07		54673072		1.75259e+07		2.00614e+07	131673
Long-chain-fatty-acid--CoA ligase 1 (EC 6.2.1.3) (Long-chain acyl-CoA synthetase 1) (LACS 1)	133	Mitochondrial	EVAELAECIGSGLIQK	167671187	824828	170623620	1.94585e+06	1.18029e+08		8.73889e+07		8960835	854788	1.10182e+06		1.39632e+06		146347342	1.45669e+06	3.60723e+06	1.7212e+06	112328956	5.52127e+06	81929640	3.94411e+06	83765399	4191674	4.35335e+07		7.25059e+07	113744	3.64e+07		4.51651e+07
Long-chain-fatty-acid--CoA ligase 1 (EC 6.2.1.3) (Long-chain acyl-CoA synthetase 1) (LACS 1)	298	Mitochondrial	GAMITHQNIINDCSGFIK	1.76887e+08	6.24409e+06	1.63896e+08	5.29855e+06	1.03115e+08	4750349	76702207	3.72489e+06	2.46174e+07	3267930	6.68905e+06		6.99224e+06		145502474	6173662	11523934	6.21218e+06	95002735	9.41307e+06	5.87292e+07	6.66971e+06	5.66852e+07	8199713	7.87736e+07	2.86283e+06	1.20557e+08	1.22549e+07	9.08895e+07	6880127	8.95794e+07	6.51589e+06
Long-chain-fatty-acid--CoA ligase 1 (EC 6.2.1.3) (Long-chain acyl-CoA synthetase 1) (LACS 1)	510	Mitochondrial	GEGEVCVK	3.20545e+07	686976	3.35964e+07	136333	1.18845e+07	1.62539e+06	9.10575e+06	769250	1.96734e+07	1.28862e+06	2.38448e+06	453299	1.75274e+06	265038	2.97578e+07	433184	6.63597e+06	758912	2.07652e+07	4.04472e+06	1.74607e+07	843207	1.94702e+07	775221	6.34459e+07	8.38248e+06	112914150	8.14327e+06	6.10412e+07	9.41946e+06	7.23955e+07	7.10202e+06
Long-chain-fatty-acid--CoA ligase 1 (EC 6.2.1.3) (Long-chain acyl-CoA synthetase 1) (LACS 1)	109	Mitochondrial	GIQVSNNGPCLGSR	3.53932e+07		3.7371e+07	178172	47436504		37753343	194591	8.64196e+06		2.94951e+06		2.36797e+06		87909292		3.0508e+06	238487	6.52845e+07	2578982	5.59884e+07	4.53125e+06	5.57005e+07	5.03239e+06	3.39043e+07		1.37827e+08	1.25884e+06	4.51815e+07		4.88978e+07
Long-chain-fatty-acid--CoA ligase 1 (EC 6.2.1.3) (Long-chain acyl-CoA synthetase 1) (LACS 1)	626	Mitochondrial	GLQGSFEELCR	2.18863e+08	4.60086e+06	2.22255e+08	3.25394e+06	141000000	3433583	104000000	1.24173e+06	24568759	1.69852e+06	7.93282e+06	238364	6.93167e+06		2.30762e+08	4.42607e+06	6.29214e+06	3.42877e+06	2.71887e+08	4.81452e+06	170000000	5.54943e+06	180000000	5.53647e+06	75885959	511998	1.64074e+08	2.53851e+06	8.20711e+07	656214	8.46226e+07	561425
Long-chain-fatty-acid--CoA ligase 1 (EC 6.2.1.3) (Long-chain acyl-CoA synthetase 1) (LACS 1)	221	Mitochondrial	LTPCLK	4.88281e+07		3.23698e+07		9.97634e+07	296313	13755922		3.3319e+06	423622	6.04073e+06		5.6288e+06		2.51039e+08	2.67133e+06	772089	483870	4.26948e+07	1383560	5.44286e+07	3.06134e+06	7.68163e+07	4.64557e+06	5.00919e+07		301441959	786949	5.82988e+07		7.93191e+07	579563
Long-chain-fatty-acid--CoA ligase 1 (EC 6.2.1.3) (Long-chain acyl-CoA synthetase 1) (LACS 1)	275	Mitochondrial	VKPKPPEPEDLAIICFTSGTTGNPK	2.06999e+08	861823	2.13872e+08	2.58816e+06	1.24596e+08	404019	1.09085e+08	374782	35682283	1.6916e+06	1.16073e+07	298581	1.57155e+07	327513	1.87182e+08	1.61582e+06	1.93823e+07	4.40585e+06	200784067	1.32306e+07	1.6603e+08	1.0926e+07	1.46549e+08	1.09989e+07	1.46549e+08	4.36936e+06	3.02007e+08	356204	1.28868e+08	607817	1.25933e+08	722381
Long-chain fatty acid transport protein 1 (FATP-1) (Fatty acid transport protein 1) (EC 6.2.1.-) (Solute carrier family 27 member 1)	204		FCSGDLGPESILPDTQLLDPMLAEAPTTPLAQAPGK	519223		748072												562276				269387				135579
Long-chain specific acyl-CoA dehydrogenase, mitochondrial (LCAD) (EC 1.3.8.8)	351	Mitochondrial	AFVDSCLQLHETK	144293808	1.53084e+06	1.30327e+08	3.43844e+06	144053085	1.44854e+06	9.09233e+07	1.36852e+06	28402346	7.40862e+06	2.76438e+07	500286	2.05093e+07	284174	1.69026e+08	2.06584e+06	9.80233e+06	9.20748e+06	3.84987e+08	4.36406e+07	141931576	6.95422e+06	149075578	1.65422e+07	1.02313e+08	2.35422e+06	3.13799e+08	3.90524e+06	1.38222e+08	3167663	1.42953e+08	2.98532e+06
Long-chain specific acyl-CoA dehydrogenase, mitochondrial (LCAD) (EC 1.3.8.8)	166	Mitochondrial	CIGAIAMTEPGAGSDLQGVR	2.68112e+08	2.62124e+06	286797116	3.31847e+06	2.27448e+08	3.56629e+06	1.82465e+08	3.12217e+06	1.40314e+07	454957	6.98034e+06		9327725		2.26747e+08	1.73545e+06	8.59932e+06	860503	9.63398e+07	8.87422e+06	9.88897e+07	1.33254e+07	1.09681e+08	1.0741e+07	6.22343e+07	123636	127281945	3.17928e+06	6.94573e+07	438217	7.46857e+07	1.28528e+06
Long-chain specific acyl-CoA dehydrogenase, mitochondrial (LCAD) (EC 1.3.8.8)	129	Mitochondrial	HGGIGGDLLSTAVTWEEQAYSNCTGPGFSLHSDIVMPYIANYGTK		149283																	266396	203324					177127		1.87852e+06	912697			1.16812e+06
Long-chain specific acyl-CoA dehydrogenase, mitochondrial (LCAD) (EC 1.3.8.8)	342	Mitochondrial	THICVTR	2.96242e+06		1.68046e+06	155289	1.09091e+06		705261		11019789	2.60377e+06	5.8635e+06		2.44292e+06	683522	1.56703e+06		1.11843e+06		3.8058e+06	379289	627640		554802		4.94985e+07	788920	66651556	2.98987e+06	7.62146e+07	1.31931e+06	6.49064e+07	1.39674e+06
Lon protease homolog, mitochondrial (EC 3.4.21.-) (Lon protease-like protein) (LONP) (Mitochondrial ATP-dependent protease Lon) (Serine protease 15)	847	Mitochondrial	DGPSAGCTIVTALLSLALGQPVLQNLAMTGEVSLTGK																					179274						85782.9		76179.4		123905
Lon protease homolog, mitochondrial (EC 3.4.21.-) (Lon protease-like protein) (LONP) (Mitochondrial ATP-dependent protease Lon) (Serine protease 15)	565	Mitochondrial	IIQCLK	4.23778e+06		3.75938e+06		353121		794146		260138				173745		11235115						3.74504e+06	276979	5.37163e+06	311822	1075577		5.37789e+06		3.77502e+06		3.15071e+06
Lon protease homolog, mitochondrial (EC 3.4.21.-) (Lon protease-like protein) (LONP) (Mitochondrial ATP-dependent protease Lon) (Serine protease 15)	509	Mitochondrial	ILCFHGPPGVGK	1.78329e+07	938867	1.5594e+07	335001	1.64086e+07		1.02661e+07		1.66196e+06		1.33273e+06		1.10047e+06		2.19803e+07		651962		3.02679e+07	2.33865e+06	1.61169e+07		1.28196e+07		4590902	243434	3.02272e+07	1.02747e+06	1.92594e+07		1.95244e+07	213265
Lon protease homolog, mitochondrial (EC 3.4.21.-) (Lon protease-like protein) (LONP) (Mitochondrial ATP-dependent protease Lon) (Serine protease 15)	671	Mitochondrial	TLCGLDESK	4.48829e+06	1.90481e+06	4.28381e+06		6.33026e+06	931211	5.19716e+06		415365	365492	156052	378476	564935	493821	5734579		250752	351300	1.7865e+06	1.00627e+06	2.1165e+06	555201	2529295	557721	912186	253966	7.57019e+06		5.0102e+06	1.60465e+06	5.2431e+06	819070
Lon protease homolog, mitochondrial (EC 3.4.21.-) (Lon protease-like protein) (LONP) (Mitochondrial ATP-dependent protease Lon) (Serine protease 15)	626	Mitochondrial	VLFICTANVIDTIPEPLR	1.00311e+07		8.79998e+06		12140962		9.77898e+06		831350		258620		1.19496e+06		9.60684e+06		801239		12021795		10918491	373882	10603016	440629	761519		1.12663e+07	310177	2.61841e+06		5.9135e+06
Macrophage migration inhibitory factor (MIF) (EC 5.3.2.1) (Delayed early response protein 6) (DER6) (Glycosylation-inhibiting factor) (GIF) (L-dopachrome isomerase) (L-dopachrome tautomerase) (EC 5.3.3.12) (Phenylpyruvate tautomerase)	81		LLCGLLSDR	2.69673e+06		4.74252e+06		3.79913e+06		2.13321e+06		618469			275717			4.37515e+06		438154	310741	3.23743e+06		3.43642e+06	785978	3.02987e+06	1.45025e+06		1.4536e+06	1.74431e+06		2.36215e+06		2.88011e+06
Major urinary proteins 11 and 8 (MUP11 and MUP8) (Fragment)	127		FAQLCEEHGILR	6.09742e+06	436769	3.85272e+06	447248	3.80724e+06	594893	1.74581e+06	507692	662522						9.06498e+06		529584	248431	1.794e+07		4139970		5.70869e+06		1.54996e+06	152337	9.99775e+06	825345	1.36434e+07	479447	2.35664e+06	420990
Malate dehydrogenase, cytoplasmic (EC 1.1.1.37) (Cytosolic malate dehydrogenase)	154	Mitochondrial	ENFSCLTR	149760532	1869360	1.16001e+08	1.98963e+06	2.42828e+08	2213090	3.76821e+08	4.02289e+06	4.95318e+07	2.15617e+06	3.56581e+07	865206	42088019	512392	123785837	2.88944e+06	2.8069e+07	4.70682e+06	447000000	36164148	173000000	19807966	228228449	2.80681e+07	8.40522e+07	1.56931e+06	424311008	172091	313784061	5.06666e+06	277976301	1.1117e+07
Malate dehydrogenase, cytoplasmic (EC 1.1.1.37) (Cytosolic malate dehydrogenase)	137	Mitochondrial	VIVVGNPANTNCLTASK	113868936	750980	88163735	1.35522e+06	154878600	669911	1.20837e+08	172844	9.0732e+06	282292	1.67396e+07	237864	16511710		142476834	1818184	8.2226e+06	1.67333e+06	170728332	2.16885e+07	103338686	1.64225e+07	98947778	1.55486e+07	28891307		163973736		99726479		122172155
Malate dehydrogenase, mitochondrial (EC 1.1.1.37)	128 132 138	Mitochondrial	DDLFNTNATIVATLTAACAQHCPEAMVCIIANPVNSTIPITAEVFK					150433		109528								141686		300311		355339	283470	2.07217e+06	475117	842052	373016			1.32076e+06		801815	149512	172442
Malate dehydrogenase, mitochondrial (EC 1.1.1.37)	275	Mitochondrial	EGVVECSFVQSK	2.0368e+07		1.37858e+07	942402	2.38802e+08	5.91711e+06	3.18821e+08	4.53573e+06	3.66063e+06	373368	2.19551e+07	1.34412e+06	3.82526e+07	2.89417e+06	2.11416e+07	694551	4419582	1.51153e+06	2.01921e+07	8.01145e+06	2.43789e+07	2400400	3.36353e+07	5.62717e+06	7.0719e+06	393337	2.62597e+07	4.32047e+06	2.42591e+07	415579	3.12055e+07
Malate dehydrogenase, mitochondrial (EC 1.1.1.37)	285	Mitochondrial	ETECTYFSTPLLLGK	1047789551	2.39577e+07	769177963	2.28529e+07	793878590	1.5481e+07	734281186	1.05419e+07	4.91171e+07	4.9107e+06	1.29472e+08	2.92691e+06	1.81753e+08	4.00934e+06	953231718	2.56383e+07	3.33621e+07	1.06225e+07	1290000000	192765053	844959485	111649176	658152798	9.60166e+07	1.82012e+08	8922904	847408901	1.07556e+08	564658391	3.31581e+07	654097562	6.23768e+07
Malate dehydrogenase, mitochondrial (EC 1.1.1.37)	93	Mitochondrial	GCDVVVIPAGVPR	904721462	4.77248e+06	813397391	8.32865e+06	1.14256e+09	7.34646e+06	9.62788e+08	2.57674e+06	43790304	1.19901e+06	2.39529e+07	287990	2.14275e+07		1122271823	19592415	2.79942e+07	5908294	1149676379	2.17716e+08	8.63658e+08	1.79412e+08	9.01805e+08	2.12724e+08	1.68533e+08		5.6367e+08		3.80705e+08	470709	3.75911e+08
Malate dehydrogenase, mitochondrial (EC 1.1.1.37)	89	Mitochondrial	GYLGPEQLPDCLK	690867163	2504948	574298674	6.04732e+06	831000000	8.24243e+06	723000000	2.87727e+06	45383137	1.28549e+06	2.43297e+07	624315	3.12341e+07	2.92928e+06	630582199	9.25976e+06	2.7451e+07	4.8652e+06	775166928	1.40583e+08	7.20197e+08	1.48647e+08	7.2265e+08	1.61617e+08	124333661		4.06191e+08		274340418	148509	320530399
Malate dehydrogenase, mitochondrial (EC 1.1.1.37)	89 93	Mitochondrial	GYLGPEQLPDCLKGCDVVVIPAGVPR	8.01359e+07	198269	3.28746e+07		3.60389e+06		3.8752e+06				2.06082e+07	192221	1.57169e+07		9.68083e+06				7.09455e+07	1.10751e+07	7.58631e+06	697556	3.62697e+06		5.12763e+06		1.37242e+08		9.35781e+06	400083	2.33601e+07
Malate dehydrogenase, mitochondrial (EC 1.1.1.37)	212	Mitochondrial	TIIPLISQCTPK	1.27326e+09	1.21896e+07	1.00467e+09	1.39949e+07	1094426025	8.1219e+06	872843062	4.9048e+06	5.76622e+07	2.5587e+06	83775640	878985	98889462	467663	1201608748	1.93057e+07	3.13882e+07	6154111	1.35341e+09	9.25519e+07	1.04361e+09	97619827	968741354	8.86196e+07	1.73499e+08	1.13072e+06	6.48121e+08	5.68631e+06	3.96292e+08	3.13706e+06	4.1515e+08	2.99685e+06
Malonyl-CoA decarboxylase, mitochondrial (MCD) (EC 4.1.1.9)	214	Mitochondrial	ISECEAVHPVK	740165	4.4534e+06	1203454	4329697	5.27968e+06	3746457	2589588	4.35544e+06	512309	674133		235648		244152	4.27647e+06	9.33026e+06	230770	364801	276276	208938	3.31286e+06	1.66802e+06	3.78883e+06	2.32258e+06	2172483	1.93706e+06	5.55154e+06	7326941	3.61382e+06	3.25897e+06	3.52682e+06	5023179
Malonyl-CoA decarboxylase, mitochondrial (MCD) (EC 4.1.1.9)	67	Mitochondrial	TPAPAEGQCADFVSFYGGLAEASQR	2.19395e+06		1.96842e+06		1.80765e+06				210687		382234		743561				419739		2.43585e+06				1.86709e+06		1.69555e+06		873391		1.94702e+06
Mannose-6-phosphate isomerase (EC 5.3.1.8) (Phosphohexomutase) (Phosphomannose isomerase) (PMI)	309		FIDVPTLCEMLNYTPSPSNNR	3.22711e+06		3.05779e+06		4.31306e+06	178232	4.26909e+06								6.00543e+06	188464			5.4853e+06	423468	4.88134e+06		3.0087e+06		287962		1.64055e+06		1.06618e+06		1.49289e+06
Medium-chain specific acyl-CoA dehydrogenase, mitochondrial (MCAD) (EC 1.3.8.7)	156 159	Mitochondrial	MTEQPMMCAYCVTEPSAGSDVAAIK		467744	1.27689e+06	469175	7.07102e+06		2.43888e+06	304410							547311	663467			9.7846e+06	929720	1.05767e+07		7.10942e+06		442511		6.71619e+06	519490	3.72403e+06	446085	4.52228e+06	238711
Metaxin-2 (Mitochondrial outer membrane import complex protein 2)	51	Mitochondrial	GEQILLSDNAASLAVQAFLQMCNLPVK	3.06788e+06	186538	2.94963e+06	54685	1.58144e+06		975172		222863				468705	312276	1.33585e+06		372337	311798	4.69053e+06		2.24509e+06		3.22197e+06		2.56527e+06		5.8495e+06	310062	4.95927e+06	325187	4.75038e+06
Metaxin-2 (Mitochondrial outer membrane import complex protein 2)	246	Mitochondrial	NYSNLLAFCR	11152970		10296636		7.94474e+06		5.18003e+06						1.12349e+06		13998830				19543707	1.38541e+06	11894281		9.30674e+06		4313235		10985732	1.64384e+06	7.33245e+06		9.52249e+06	701049
Metaxin-2 (Mitochondrial outer membrane import complex protein 2)	189 190	Mitochondrial	TLDQVLEDVDQCCQALSQR			470606		939296		664240								1.23033e+06		326439		1.31473e+06	1.09812e+06			403416	1.12274e+06	158643	1.71694e+06	542211		492718		546008	419062
Methionine-R-sulfoxide reductase B2, mitochondrial (MsrB2) (EC 1.8.4.-)	162	Mitochondrial	FCINSVALK	3.11674e+06		2.90181e+06		1.68225e+06		1.23451e+06								4.17526e+06				4609407	689388	2.89061e+06	1.0187e+06	3.29874e+06	648166	436843		1.75116e+06		1.23491e+06		1.37294e+06
Methionine-R-sulfoxide reductase B2, mitochondrial (MsrB2) (EC 1.8.4.-)	132	Mitochondrial	LDTSLGCPR	158365	1.35143e+06		350351		742843		450709							1.00312e+06	822924			490294	1.48456e+06	165947	413712	184606	1.01446e+06				766021		785914	177851	596805
Methionine-R-sulfoxide reductase B2, mitochondrial (MsrB2) (EC 1.8.4.-)	139	Mitochondrial	MEVVCK					391088		193213						380952				244650
Methionine-R-sulfoxide reductase B2, mitochondrial (MsrB2) (EC 1.8.4.-)	142	Mitochondrial	QCEAHLGHVFPDGPKPTGQR																			6.9992e+06		2.84022e+06	330905	3.89116e+06
Methylcrotonoyl-CoA carboxylase beta chain, mitochondrial (MCCase subunit beta) (EC 6.4.1.4) (3-methylcrotonyl-CoA carboxylase 2) (3-methylcrotonyl-CoA carboxylase non-biotin-containing subunit) (3-methylcrotonyl-CoA:carbon dioxide ligase subunit beta)	267	Mitochondrial	AATGEEVSAEDLGGADLHCR	9.9221e+06		8.2127e+06		1.83279e+07	2.34065e+06	1.93103e+07	685722	1.56129e+06		1.30701e+06		1.06191e+06		1.21317e+07		569846	293241	17046461	1.75906e+06	9.02156e+06	676458	1.05753e+07	612630	2.66508e+06	1.37035e+06	1.97464e+07		1.33145e+07	142409	1.18888e+07	6.01775e+06
Methylcrotonoyl-CoA carboxylase beta chain, mitochondrial (MCCase subunit beta) (EC 6.4.1.4) (3-methylcrotonyl-CoA carboxylase 2) (3-methylcrotonyl-CoA carboxylase non-biotin-containing subunit) (3-methylcrotonyl-CoA:carbon dioxide ligase subunit beta)	391 392	Mitochondrial	GAHFVQLCCQR	968861		425135		1.23121e+06		883900												1.81889e+06		233384		630851						790808		744741
Methylcrotonoyl-CoA carboxylase beta chain, mitochondrial (MCCase subunit beta) (EC 6.4.1.4) (3-methylcrotonyl-CoA carboxylase 2) (3-methylcrotonyl-CoA carboxylase non-biotin-containing subunit) (3-methylcrotonyl-CoA:carbon dioxide ligase subunit beta)	167	Mitochondrial	LPCIYLVDSGGANLPR	1.8954e+07	22351299	1.06769e+07	16804530	1.92135e+07	10938435	1.50936e+07	7.24855e+06	999905	2.17163e+06	1.5359e+06		2.91642e+06		1.51126e+07	18444908	445618	305768	1.88514e+07	23828769	1.37946e+07	1.83035e+07	1.27149e+07	1.59134e+07	4.56812e+06	13080478	1.90629e+07	363792	1.21258e+07		11162720
Methylcrotonoyl-CoA carboxylase beta chain, mitochondrial (MCCase subunit beta) (EC 6.4.1.4) (3-methylcrotonyl-CoA carboxylase 2) (3-methylcrotonyl-CoA carboxylase non-biotin-containing subunit) (3-methylcrotonyl-CoA:carbon dioxide ligase subunit beta)	431	Mitochondrial	MVAAVACAK	8.44136e+07		1.13694e+08		182000000	2.45092e+06	103000000		2.47854e+06		1.58164e+07	365140	2.98693e+07		1.57175e+08	5.55271e+06	718173		4.14069e+06	288893	56767017	4.5385e+06	8.50988e+07	6.3236e+06	4.74029e+07		4.51024e+08	512087	8.16761e+07		1.44335e+08
Methylcrotonoyl-CoA carboxylase beta chain, mitochondrial (MCCase subunit beta) (EC 6.4.1.4) (3-methylcrotonyl-CoA carboxylase 2) (3-methylcrotonyl-CoA carboxylase non-biotin-containing subunit) (3-methylcrotonyl-CoA:carbon dioxide ligase subunit beta)	131	Mitochondrial	VSGVECMIVANDATVK	1.84323e+06		1673309		9.183e+06	2.51334e+06	7.04387e+06	2.17194e+06	387553		336911		458407		3.34681e+06	418397			2.62571e+06		1.90099e+06		1.47477e+06				1.82757e+06		1186983		1099658
Methylcrotonoyl-CoA carboxylase subunit alpha, mitochondrial (MCCase subunit alpha) (EC 6.4.1.4) (3-methylcrotonyl-CoA carboxylase 1) (3-methylcrotonyl-CoA carboxylase biotin-containing subunit) (3-methylcrotonyl-CoA:carbon dioxide ligase subunit alpha)	186	Mitochondrial	DQSDQCLR	2350815		1.66418e+06	129185	5.72486e+06	2.83994e+06	2.60316e+06	3.88128e+06	397628					812015	3566080				3163350		4.5187e+06		3616113		1.0876e+06		6.89143e+06		2.24071e+06		2.1734e+06
Methylcrotonoyl-CoA carboxylase subunit alpha, mitochondrial (MCCase subunit alpha) (EC 6.4.1.4) (3-methylcrotonyl-CoA carboxylase 1) (3-methylcrotonyl-CoA carboxylase biotin-containing subunit) (3-methylcrotonyl-CoA:carbon dioxide ligase subunit alpha)	505	Mitochondrial	ESVCQAALGLILK	16957808		13121609	180795	10088373		6.06174e+06		2.39502e+06	198605	589918		1.04092e+06		17393999		1.02639e+06	318263	30405012	2.2599e+06	13329227	1.36714e+06	9.77811e+06	525408	7.73839e+06		23024340		11848360		9.40018e+06
Methylcrotonoyl-CoA carboxylase subunit alpha, mitochondrial (MCCase subunit alpha) (EC 6.4.1.4) (3-methylcrotonyl-CoA carboxylase 1) (3-methylcrotonyl-CoA carboxylase biotin-containing subunit) (3-methylcrotonyl-CoA:carbon dioxide ligase subunit alpha)	58	Mitochondrial	GEIACR	3.2529e+06		2.42457e+06		473476		303731		1.44415e+06		1.11844e+06		615658		1.76422e+06		475133	176262	2.30485e+06	277386	508784		316883		1.24987e+06		7.03212e+06		1.00173e+06		1.28435e+06
Methylcrotonoyl-CoA carboxylase subunit alpha, mitochondrial (MCCase subunit alpha) (EC 6.4.1.4) (3-methylcrotonyl-CoA carboxylase 1) (3-methylcrotonyl-CoA carboxylase biotin-containing subunit) (3-methylcrotonyl-CoA:carbon dioxide ligase subunit alpha)	591	Mitochondrial	VLGDLSSEDGCTYLK	4.66771e+06		4.5655e+06		3.44827e+06		1.84598e+06		165511						3.96131e+06				3.62796e+06	991791	1.75184e+06	284829	1.82186e+06		704252		2495588		829878	192905	608175
Methylcrotonoyl-CoA carboxylase subunit alpha, mitochondrial (MCCase subunit alpha) (EC 6.4.1.4) (3-methylcrotonyl-CoA carboxylase 1) (3-methylcrotonyl-CoA carboxylase biotin-containing subunit) (3-methylcrotonyl-CoA:carbon dioxide ligase subunit alpha)	450	Mitochondrial	YCLHQYNIVGLR	14253640		8.83969e+06		5.27324e+06		4.73858e+06		52587834	219547	14145972		7.7827e+06		13328902				14525443	639716	6.59349e+06		6584548		7878700		25739762		11545370		10918702	141184
Methylglutaconyl-CoA hydratase, mitochondrial (EC 4.2.1.18) (AU-specific RNA-binding enoyl-CoA hydratase) (AU-binding enoyl-CoA hydratase) (muAUH)	113	Mitochondrial	SEVPGIFCAGADLK	8.50968e+06	29313320	10916710	20973959	12405555	5.70425e+06	8.18883e+06			434370	723944	2.05331e+06	879080	2.44893e+06	12435624	11918163			11194028	94690234	9.5606e+06	32170663	10890384	19474624	2.74772e+06	18328172	8897226	164000000	4.2833e+06	44425005	4.51752e+06	47909927
Methylmalonate-semialdehyde dehydrogenase [acylating], mitochondrial (MMSDH) (Malonate-semialdehyde dehydrogenase [acylating]) (EC 1.2.1.18) (EC 1.2.1.27) (Aldehyde dehydrogenase family 6 member A1)	86	Mitochondrial	AEMDAAVESCK	7.45963e+06		4.32951e+06		3.65021e+06		3.89731e+06		4.03784e+06	309841	2.23179e+06		2.56024e+06		1.3182e+07		1.9688e+06	320673	1.41478e+06		4.47668e+06	698686	4.43645e+06	254160	1.07382e+07		4.6672e+07		3.21415e+07		3.02459e+07
Methylmalonate-semialdehyde dehydrogenase [acylating], mitochondrial (MMSDH) (Malonate-semialdehyde dehydrogenase [acylating]) (EC 1.2.1.18) (EC 1.2.1.27) (Aldehyde dehydrogenase family 6 member A1)	317	Mitochondrial	CMALSTAILVGEAK	2.95143e+07	176000000	2.40863e+07	155000000	6.02912e+07	37941237	5.35568e+07	11532736	6.63276e+06	14017680	7.39958e+06	3.7703e+06	1.7534e+07	8.49931e+06	3.65791e+07	89688394	8.99093e+06	9.35965e+06	3.53992e+07	6.56469e+07	33225899	5.45728e+07	3.32162e+07	4.40768e+07	6.12196e+06	40055377	2.19313e+07	1.11316e+08	1.79624e+07	114000000	1.87723e+07	1.04239e+08
Methylmalonate-semialdehyde dehydrogenase [acylating], mitochondrial (MMSDH) (Malonate-semialdehyde dehydrogenase [acylating]) (EC 1.2.1.18) (EC 1.2.1.27) (Aldehyde dehydrogenase family 6 member A1)	149	Mitochondrial	GLQVVEHACSVTSLMLGETMPSITK	13707041	14191989	11942472	11202151	6.28451e+06		3.91577e+06	2.18104e+06	1.17961e+06		767999		722743		537788		568852		847294						2.82076e+06	341445	7.58924e+06		5.08429e+06		4.38027e+06
Methylmalonate-semialdehyde dehydrogenase [acylating], mitochondrial (MMSDH) (Malonate-semialdehyde dehydrogenase [acylating]) (EC 1.2.1.18) (EC 1.2.1.27) (Aldehyde dehydrogenase family 6 member A1)	413	Mitochondrial	GYENGNFVGPTIISNVKPSMTCYK	514646				4962520	91565.2	3.95369e+06		723127						1.5206e+06	1730363	278733		1.56039e+06	2.42098e+06	4916771	1.85416e+06	5.53841e+06	2.13378e+06	919457	849632	636079	2.26792e+06	5.01816e+06	1.02831e+06	3.35392e+06	1.26223e+06
Methylmalonate-semialdehyde dehydrogenase [acylating], mitochondrial (MMSDH) (Malonate-semialdehyde dehydrogenase [acylating]) (EC 1.2.1.18) (EC 1.2.1.27) (Aldehyde dehydrogenase family 6 member A1)	249	Mitochondrial	LLQDSGAPDGTLNIIHGQHDAVNFICDHPDIK	727994		1.21707e+06		6.07381e+06	370561	3.93361e+06		368097				184640		3.04096e+06	374225			3.84857e+06	832861	3.69249e+06	1.47485e+06	4231075	517356	355240		7.7184e+06		2.51736e+06		2.23056e+06
Methylmalonate-semialdehyde dehydrogenase [acylating], mitochondrial (MMSDH) (Malonate-semialdehyde dehydrogenase [acylating]) (EC 1.2.1.18) (EC 1.2.1.27) (Aldehyde dehydrogenase family 6 member A1)	368	Mitochondrial	VCNLIDSGTK	2.20818e+07	1.02949e+07	1.70031e+07	3.31107e+07	3.96447e+07	5.96445e+07	2.64758e+07	6.49644e+07	1.99484e+06	11547521	2.92862e+06	4.5537e+06	3.08867e+06	334611	4.23583e+07	2.93314e+07	496308	1.04734e+07	2.79108e+07	2.04005e+07	1.97114e+07	1.16751e+07	2.37969e+07	1.29482e+07	7.99041e+06	1.71202e+06	4.1599e+07	2.26605e+06	2.61444e+07	939635	2.89392e+07	928416
Methylmalonic aciduria type A homolog, mitochondrial (EC 3.6.-.-)	97	Mitochondrial	ACLAEAITLVESTHTR	3.71928e+06		2.17585e+06		3.10571e+06				488348		390599				2.32001e+06		187319		1.91261e+06		2.13041e+06		2.49655e+06		1314591				6.5406e+06		5.98076e+06
Methylmalonyl-CoA mutase, mitochondrial (MCM) (EC 5.4.99.2) (Methylmalonyl-CoA isomerase)	558	Mitochondrial	CTVGEITDALK	4.34683e+06	334414	3.31832e+06	519648	5.23344e+06	557945	4.68098e+06	500812		473454	156244		492282		5.17614e+06	667116		336576	5.43794e+06	1.81942e+06	2.75406e+06		3.37522e+06		374916	1.25758e+06	1.32039e+06	1479037	1.59274e+06	586813	487630	847073
Methylmalonyl-CoA mutase, mitochondrial (MCM) (EC 5.4.99.2) (Methylmalonyl-CoA isomerase)	531 538	Mitochondrial	DQALAEQCLSALTQCAASGDGNILALAVDAAR	4.25692e+06		2.56243e+06		1.92333e+06		1.15193e+06								2.51713e+06				3.07834e+06		2.77555e+06		2.92437e+06				361282		416010
Methylmalonyl-CoA mutase, mitochondrial (MCM) (EC 5.4.99.2) (Methylmalonyl-CoA isomerase)	469	Mitochondrial	IEECAAR	1.89313e+06		1.22229e+06		6.12593e+06		4976260		332347		179095		271124				105667		919300	604065	2.59142e+06	2.44155e+06	1.98394e+06	2.59188e+06	619188		4.13056e+06		1.42882e+06		2.56426e+06
Microfibrillar-associated protein 2 (MFAP-2) (Microfibril-associated glycoprotein 1) (MAGP) (MAGP-1)	142		TVCAHEELLR					210021		497891		210777				165923							2.30412e+06		852693		1.06026e+06	408064				397059		595186
Microsomal glutathione S-transferase 1 (Microsomal GST-1) (EC 2.5.1.18) (Microsomal GST-I)	50	Mitochondrial	VFANPEDCAGFGK	7.62371e+06	463062	5.7732e+06	375426	5.20784e+06		4.70478e+06	178526	1.62203e+06	423928	175842		4.9019e+06	655322	1.34902e+07	1.86319e+06	3609210	1.35209e+06	1.02393e+07	4.46137e+06	3.42423e+06		2.88871e+06	422570	1.19529e+06	382211	3.46348e+06	271285	2.6818e+06		1.97901e+06	1.16133e+06
Microsomal glutathione S-transferase 3 (Microsomal GST-3) (EC 2.5.1.18) (Microsomal GST-III)	56		VEYPVMYSTDPENGHMFNCIQR	5.1537e+07	1.62959e+06	4.7859e+07	2.67376e+06	3.26285e+07	1.27769e+07	2.06683e+07	1.50927e+07	8322595	416525	669237		641508		4.55716e+07	1.86848e+06	2.59936e+06	1.11254e+06	6.74207e+07	2.90696e+06	5.69e+07	1.21938e+07	5.17367e+07	1.11982e+07	4.54508e+07	569060	8.14007e+07	3.6658e+06	38011071	2.22092e+06	5.47058e+07	2.07291e+06
Microtubule-associated protein 4 (MAP-4)	636		ETPGSQPSEPCSGVSR					217489		365384												182143				420218								270815
Microtubule-associated protein RP/EB family member 2 (APC-binding protein EB2) (End-binding protein 2) (EB2)	278		EIELLCQEHGQENDDLVQR	5.84852e+06	4.35218e+06	5.70633e+06	5.61414e+06	3.96815e+06	8.88116e+06	2.21464e+06	4.54943e+06	680299	565219			227919		2.04445e+06	5.54098e+06	201696	881618	4.58172e+06	8.05317e+06	2.0089e+06	6.35329e+06	2.32545e+06	5.09883e+06	2.76025e+06	1.61542e+06	5.83211e+06	3.74651e+06	3849625	1.13261e+06	3.75797e+06	3.44843e+06
Microtubule-associated protein tau (Neurofibrillary tangle protein) (Paired helical filament-tau) (PHF-tau)	614		CGSLGNIHHKPGGGQVEVK	291649		413146		1652939		1.40287e+06		352730						1.8014e+06		435000				2.26159e+06	252881	2.06337e+06	235881			196796
Microtubule-associated protein tau (Neurofibrillary tangle protein) (Paired helical filament-tau) (PHF-tau)	151		EATCQPSGTRPEDIEK	616273		664843		2.9702e+06		3.09464e+06		236772		270977		778046		1.72442e+06		286200		791167		488900	646424	990111	667425	266635		475822		172507		554751
Mitochondrial 2-oxoglutarate/malate carrier protein (OGCP) (Solute carrier family 25 member 11)	184	Mitochondrial	GCIPTMAR	61870347	558708	76077224	952115	86680961	465593	49336149	404251	7.55412e+06	910253	1.5198e+06		718893		108000000	1.46238e+06	1308919	1.09568e+06	1.86574e+06		45950235	1.61714e+06	63852370	2.56552e+06	33011088		104000000		28283823		53975286
Mitochondrial antiviral-signaling protein (MAVS) (CARD adapter inducing interferon beta) (Cardif) (Interferon beta promoter stimulator protein 1) (IPS-1) (Virus-induced-signaling adapter) (VISA)	20 21 33	Mitochondrial	FCCVDVLEILPYLSCLTASDQDR	85297.9														363897						546851	126740	376962						662718	313572	236552
Mitochondrial carnitine/acylcarnitine carrier protein (Carnitine/acylcarnitine translocase) (CAC) (mCAC) (Solute carrier family 25 member 20)	283	Mitochondrial	AFPANAACFLGFEIAMK	1223080	110377	1.49321e+06	281323	6.07681e+06		5.49007e+06		739510				2.75873e+06		4.53307e+06	301036	477429	1.12706e+06	1.90243e+07	2.15501e+06	3.67694e+06	197138	4.75734e+06		5.33764e+06		1.96138e+07		1.51085e+07		1.87797e+07
Mitochondrial carnitine/acylcarnitine carrier protein (Carnitine/acylcarnitine translocase) (CAC) (mCAC) (Solute carrier family 25 member 20)	136	Mitochondrial	CLLQIQASSGENK	25007605		26605536	354183	35053803		28462638		1715980		893099		1484549		39557660		828317	695122	28210102		21420970		24419416		10461939		27475700		13292107		15499014
Mitochondrial carnitine/acylcarnitine carrier protein (Carnitine/acylcarnitine translocase) (CAC) (mCAC) (Solute carrier family 25 member 20)	136 155	Mitochondrial	CLLQIQASSGENKYSGTLDCAK	2.75058e+06	3538124	1.44976e+06		803607	2.68072e+06	200931				241265		703574	176795	1.01295e+06				12997508	5.00955e+06	3.71127e+06	1.12932e+06	2.02864e+06	1.80213e+06	3.04543e+06		16347668		3.79366e+06	2.14779e+06	4.97898e+06
Mitochondrial carnitine/acylcarnitine carrier protein (Carnitine/acylcarnitine translocase) (CAC) (mCAC) (Solute carrier family 25 member 20)	89	Mitochondrial	GMAAPIIGVTPMFAVCFFGFGLGK	269664	173371			173756								279812	99489.7		49895.9		211899	2477193	533289	853599		206277	171067	1.6649e+06		7.75664e+06	444955	4.98263e+06		2.89945e+06
Mitochondrial carnitine/acylcarnitine carrier protein (Carnitine/acylcarnitine translocase) (CAC) (mCAC) (Solute carrier family 25 member 20)	58	Mitochondrial	LQTQPPSLSGQPPMYSGTLDCFR	2.60887e+07	462194	2.06835e+07	331821	16679583		14101594						3.2504e+06		2.37717e+07	890829	1.30701e+06	310263	4.20303e+07	3.53633e+06	3.13241e+07	1.8982e+06	2.30411e+07	739926	4.69658e+06		47314719		1.69204e+07	146120	1.62301e+07
Mitochondrial carnitine/acylcarnitine carrier protein (Carnitine/acylcarnitine translocase) (CAC) (mCAC) (Solute carrier family 25 member 20)	23	Mitochondrial	NLLAGGFGGMCLVFVGHPLDTVK	6.33356e+06	319660	5.23999e+06	303555	7448761	431797	6.01319e+06	308992	1908073	1.0039e+06	754450	1.18348e+06	2278177	414967	6.86461e+06	576157	710730	1.25621e+06	1.62575e+07	3298934	1.26702e+07	599236	10868690	687771	1.50375e+07	416666	3.91709e+07	1.39424e+06	2.56442e+07	1097459	2.6401e+07	1.02971e+06
Mitochondrial carnitine/acylcarnitine carrier protein (Carnitine/acylcarnitine translocase) (CAC) (mCAC) (Solute carrier family 25 member 20)	155	Mitochondrial	YSGTLDCAK	1.53825e+07	189865	1.60697e+07	417903	32728850	387029	2.01608e+07	319828	1649372		1.01022e+06		530778		27837733	710527	376454	225412	228715	406932	12372651	883392	1.60426e+07	975130	1.01632e+07		2.46354e+07		13656705		1.70121e+07	171168
Mitochondrial carrier homolog 2	79	Mitochondrial	LCSGVLGTVVHGK	74376729	1.02405e+06	5.74399e+07	497811	35068452		2.11227e+07		6.36126e+06	537301	2.64697e+06		1003814		68250131	351176	2.00126e+06	679342	98233529	5513057	42051774	2.56217e+06	41812185	2.28971e+06	3.19415e+07		140994545		5.71467e+07		5.50555e+07
Mitochondrial carrier homolog 2	49 56	Mitochondrial	QVCQLPGLFCYAQHIASIDGR	8.56528e+06		7.43873e+06		4.79004e+06		2.84565e+06		958373		691583		807062		1.55983e+06		246234		2.30279e+07	2.15362e+06	1.21549e+07	1.63295e+06	8.5066e+06	1211291	9.81189e+06	204333	3.93691e+07		1.75971e+07	359172	16289540
Mitochondrial carrier homolog 2	296	Mitochondrial	TYCYDLR	10120496	268274	12353299	159983	20619991	221036	12918751		3.11071e+06	3.13246e+06	910734		928826		16526149		778845		24041945	1.0884e+06	18687680	2.64723e+06	17488008	2.01274e+06	4.80452e+06		26931801		12318866		13859899	331036
Mitochondrial carrier homolog 2	160 163	Mitochondrial	YCGLCDSIVTIYR			14970410		726641	683487	398988	467732					247257		7.41818e+06						2.26924e+06	601375	1.76253e+06				1.23098e+06	435099			947710
Mitochondrial coenzyme A transporter SLC25A42 (Solute carrier family 25 member 42)	235	Mitochondrial	MVFGACAGLIGQSASYPLDVVR	2.54702e+06		2.1206e+06		2.72096e+06	349650	2.08611e+06								1.95274e+06				1.58625e+06		2.70483e+06		2.69319e+06				279700
Mitochondrial glutamate carrier 1 (GC-1) (Glutamate/H(+) symporter 1) (Solute carrier family 25 member 22)	25	Mitochondrial	LINGGIAGLIGVTCVFPIDLAK	3.45457e+06		2.59863e+06		594669		433981						344361		569184				5.97597e+06	520816	1.9479e+06		1.17348e+06		994331		2.64923e+06				2.02376e+06
Mitochondrial import inner membrane translocase subunit TIM50	249	Mitochondrial	VVVVDCK																													1.4706e+06
Mitochondrial import receptor subunit TOM70 (Mitochondrial precursor proteins import receptor) (Translocase of outer membrane 70 kDa subunit)	505	Mitochondrial	CIDLEPDNATTYVHK	2.80968e+06		2.00211e+06		1.69733e+06		1.32007e+06		174118				293829		4.7238e+06				6.46711e+06		5.32678e+06		2.46098e+06		948219		7059702	1.50555e+06	1.7468e+06		3806068
Mitochondrial inner membrane organizing system protein 1	13	Mitochondrial	CMADTVVK		256257		287742			1.28019e+06	391035	961801	2.2804e+06	466944		933094		470233	311721	912483	853383		255092		233625			479831	19157452	2.99006e+06	28661559	1.59157e+06	9.05526e+06	2.27188e+06	10577416
Mitochondrial inner membrane protein (Mitofilin)	696	Mitochondrial	LLSYASYCIEHGDLELAAK	2.94992e+07	1325239	19208586	2.06372e+06	1.52636e+07	1.71949e+06	13183601	6.43151e+06	3.23087e+06	1.50811e+06	3.61289e+06		4.3009e+06		1.51223e+07	3.10271e+06	869992	1.84413e+06	25211076	3.62326e+06	1.48845e+07	6.84158e+06	1.56729e+07	7.86274e+06	1.6838e+07		45635827	7.6042e+06	2.28053e+07		2.54629e+07
Mitochondrial inner membrane protein (Mitofilin)	602	Mitochondrial	VNCSDNEFTQALTAAIPPESLTR	19766908	133157	25076036		4.52024e+06		3.92559e+06	108302	349059						15175816				19118134		14421153	633588	10677718		1.05627e+06		7.14649e+06	499264	1787796		2.29501e+06	149334
Mitochondrial inner membrane protein OXA1L (Oxidase assembly 1-like protein) (OXA1-like protein)	148	Mitochondrial	CLVFPLIVK	3.46578e+06		3.40326e+06		2.54055e+06		1.04332e+06				295073		762062		3.31593e+06			192519	4.2037e+06								3907427
Mitochondrial-processing peptidase subunit alpha (EC 3.4.24.64) (Alpha-MPP) (P-55)	224	Mitochondrial	FCPVENIAK	2.98294e+06		2.92954e+06		4.80095e+06		2.73373e+06		286512		412116				6.18382e+06				7.60964e+06	447350	4.17202e+06	833539	3.75228e+06	979601	544933		4.98823e+06		2.71215e+06		2.1089e+06
Mitochondrial-processing peptidase subunit alpha (EC 3.4.24.64) (Alpha-MPP) (P-55)	139 141	Mitochondrial	HGGICDCQTSR	428853		280293		1.60057e+06	269970	984776								389781						589234	418175	596813	298481			172882		252275		210284
Mitochondrial-processing peptidase subunit alpha (EC 3.4.24.64) (Alpha-MPP) (P-55)	465	Mitochondrial	LPHELCTLIR	1.84149e+06		1.07233e+06		2.54574e+06		1.41906e+06								2.59519e+06				3.09603e+06				2.00704e+06		1.14125e+06		10371884		6.14375e+06		5.97465e+06
Mitochondrial-processing peptidase subunit alpha (EC 3.4.24.64) (Alpha-MPP) (P-55)	265	Mitochondrial	MVLAGVGVEHEHLVECAR	781594		1.25432e+06		4.7173e+06		4.75385e+06		675008		239705				4.12218e+06		416818		7.11896e+06	599989	6.10723e+06	267287	3635206	1.13106e+06	678424		6.82526e+06	277463	2.45695e+06		1.5683e+06	112471
Mitochondrial-processing peptidase subunit beta (EC 3.4.24.64) (Beta-MPP) (P-52)	248	Mitochondrial	IVLAAAGGVCHNELLELAK	1.69318e+06		1.48712e+06		1.03122e+06		412457		389454						1.2449e+06	619794	194700		2.65828e+06		939830		1.22873e+06		519926		8.39679e+06	883867	3.94913e+06	166337	3.04357e+06
Mitochondrial-processing peptidase subunit beta (EC 3.4.24.64) (Beta-MPP) (P-52)	481	Mitochondrial	LPDFNQICSNMR	1.80943e+06		3.59654e+06	314809	4.76572e+06	416934	3.10117e+06		250925	179661				903226	4.9413e+06	239634			5025888	355637	3.88914e+06	600937	4.31136e+06	365170	275983		1.90732e+06		814030	260963	1.12998e+06	401303
Mitochondrial pyruvate carrier 1 (Brain protein 44-like protein)	83	Mitochondrial	NWLLFACHVTNEVAQLIQGGR																											277267		1.09358e+06		696823
Mitochondrial Rho GTPase 1 (MIRO-1) (EC 3.6.5.-) (Ras homolog gene family member T1)	535	Mitochondrial	IPCLIVAAK	4.06721e+06		3.34744e+06		1.89801e+06		1.09383e+06		190317						5.74941e+06				5.38147e+06		1.97489e+06		1.87974e+06
Mitochondrial uncoupling protein 3 (UCP 3) (Solute carrier family 25 member 9)	25	Mitochondrial	FLGAGTAACFADLLTFPLDTAK	475742		319194		354837		429860								401345				1032611		935610		784205
Mitofusin-1 (EC 3.6.5.-) (Transmembrane GTPase MFN1)	461	Mitochondrial	CTNEVNASILQSQQEIIENLKPLLPAGIQNK	3.38727e+06		3.61786e+06		1.12462e+06		666796		428325						2.099e+06				3.64932e+06		2.62424e+06		3.49668e+06		1951226		4.29806e+06		817353		1.03765e+06
Mitofusin-1 (EC 3.6.5.-) (Transmembrane GTPase MFN1)	428	Mitochondrial	LSVLVDEFCSEFHPTPSVLK	20646349	2.14576e+06	23996564	2.06675e+06	7.35576e+06	2.1271e+06	5.95133e+06	903665	843821	263258			612752		17608253	2.77056e+06	794959	320015	16504254	4.18192e+06	10374029	7.78484e+06	10685716	861994	5.90234e+06	973023	10964171		7.28747e+06	2.42489e+06	7.7513e+06
Moesin (Membrane-organizing extension spike protein)	117		EGILNDDIYCPPETAVLLASYAVQSK	898894	1.95752e+06	456150	1480467	1.2044e+06	483642	2.58269e+06			468515	186786	268886	423692	1.7387e+06	323693			1.14556e+06	992387	2.52149e+06			756877			590860		501508	89538.1			1.0583e+06
Monocarboxylate transporter 1 (MCT 1) (Solute carrier family 16 member 1)	392 393		FSSAVGLVTIVECCPVLLGPPLLGR	2.9226e+06		1.60169e+06		167405			63786.9							1.69466e+06				6.45427e+06		2.89751e+06		1.86868e+06		1.5773e+06		5.0629e+06	318705	1671715		1.87178e+06	121263
Monoglyceride lipase (MGL) (EC 3.1.1.23) (Monoacylglycerol lipase) (MAGL)	55		ALIFVSHGAGEHCGR	877649	44445542	908785	39316939	1709158	74657765	1.58437e+06	59416490	199200	3.48621e+06		4.81915e+06	478440	4.82848e+06		58440796		1.64932e+06	2.0965e+06	66378366		27251687	1.32567e+06	31256032	695162	7.46464e+06		59028682	3.73485e+06	31467607	3.16356e+06	28110571
Monoglyceride lipase (MGL) (EC 3.1.1.23) (Monoacylglycerol lipase) (MAGL)	32		TPQNVPYQDLPHLVNADGQYLFCR	1.06936e+06	377058	964606		1.05971e+06		341817			163161						511564			845967		1.06097e+06		1.14871e+06		188135
Multifunctional protein ADE2 [Includes: Phosphoribosylaminoimidazole-succinocarboxamide synthase (EC 6.3.2.6) (SAICAR synthetase); Phosphoribosylaminoimidazole carboxylase (EC 4.1.1.21) (AIR carboxylase) (AIRC)]	288 295		ACGNFGIPCELR	1.45386e+06		1.27051e+06	352125	1.57858e+06	978008		762378	770498		878670		1.62382e+06		2.36401e+06		375597	329888	10146641	1.30958e+06	6.42868e+06	328493	7624265	1.54792e+06	1.98822e+06			553636	7791115		8.38735e+06
Multifunctional protein ADE2 [Includes: Phosphoribosylaminoimidazole-succinocarboxamide synthase (EC 6.3.2.6) (SAICAR synthetase); Phosphoribosylaminoimidazole carboxylase (EC 4.1.1.21) (AIR carboxylase) (AIRC)]	63		ITSCIFQLLQEAGIK	6.82089e+06		6.67463e+06		4.00202e+06		3.60676e+06		613348				718162		7.57729e+06		233311	209639	1.70535e+07	705985	6.97304e+06		5.2619e+06		3.5169e+06		1.48423e+07		1.03764e+07	303778	1.18846e+07
Murinoglobulin-1 (MuG1)	86		DLFQCVSFIIPR	1.27559e+06	934850							828594	916619		188535				383537	611540	526849	1.35865e+06	3.13628e+06	547542	3.11735e+06	704755	3740930			232870		233931	206915		157383
Murinoglobulin-1 (MuG1)	269		INVCR									1.26425e+06								549668										171401
Murinoglobulin-1 (MuG1)	587		LQVTASPQSLCGLR	227931		629067		446385		216715		545623						7.32589e+06		501298		1.29128e+06	8.51845e+06		5.74728e+06	253511	4.67994e+06
Murinoglobulin-1 (MuG1)	923		QEHTFSSLFCASDAEISEK			616523	690660					237252							302582	174216	224413	469265					499010			457806	1169874		997170	734359
Murinoglobulin-2 (MuG2)	587		LQVTASPQSLCGLR	227931		637039		431643		339088		545623				499685		7.32589e+06		501298		1.60745e+06	8.52691e+06		5.74728e+06	325528	4.67994e+06
Muscle-related coiled-coil protein (Muscle-restricted coiled-coil protein)	141		VVIFQEDIPCPASLSVVK	2.32378e+06		3.62378e+06		6.23727e+06		4.40809e+06				210369		495672		4.28625e+06				5.89671e+06		3.45077e+06	416226	3.70859e+06	380655	189550		1.47768e+06		172712		917844	160253
Myoglobin	67		HGCTVLTALGTILK	352749591	1.84098e+07	4.7196e+07	3.44818e+06	2.54494e+08	14378400	1.21409e+08	5.85442e+06	3.03996e+07	7.34266e+06	7.30197e+06	1001203	1.56528e+07	205254	3.21118e+08	1.38492e+07	1.66191e+07	1.38467e+07	892322204	2.92073e+08	4.43261e+08	2.87884e+08	4.72779e+08	2.8476e+08	1.72937e+08	1.61839e+06	1.28345e+09	1.05367e+07	422400444	4.62182e+06	7.1042e+08	5.37702e+06
Myomesin-1 (Myomesin family member 1) (Skelemin)	323		CDFEDTAQYR	2.93877e+06		3.88403e+06	236615	6.4132e+06		4.14337e+06		1.1917e+06	304956					8.30595e+06		307468	274634	8.23303e+06		5.11906e+06		6.34049e+06	288665	3.71526e+06		4.806e+06		2.19154e+06		3.10328e+06
Myomesin-1 (Myomesin family member 1) (Skelemin)	656		CDVGAENWQR	535956	157931	152070			444226	309812	451295					158283		1.07394e+06	420426			841998	563844		241162		268651	6.99494e+06		21762082	391239	5.35527e+06	356792	8.85108e+06	248117
Myomesin-1 (Myomesin family member 1) (Skelemin)	1013		CEEWTIAVPGPPHSVK	1.46522e+06		411980																1.91385e+06				841106		10414123		15955595		9646162		9.27785e+06
Myomesin-1 (Myomesin family member 1) (Skelemin)	529 539		CEVGTDTWSQCNDTPVK		234605	457296												346655					922391	496297		333484		1.36062e+06		3.3594e+06	532838	503199		2.01473e+06	363050
Myomesin-1 (Myomesin family member 1) (Skelemin)	694		CSNSAGVGEPSETTEVTVVGDK	9.30994e+07	653621	9.83561e+07	1145504	3.19479e+07		22249235		11652985	352473	673661		1.18352e+06		7.50428e+07	2.44747e+06	5.11909e+06	786379	9.79398e+07	4.30855e+06	7.7052e+07	4.7391e+06	79787875	4.14329e+06	3.97762e+07		8.87505e+07	1.08138e+06	2.23004e+07		3.58557e+07	282597
Myomesin-1 (Myomesin family member 1) (Skelemin)	1393		DGICTLLITEFSK	566938		437271		3.02032e+06		2.71761e+06		309298						2.60703e+06	214076					1.25386e+06		1.88546e+06		3.81763e+06		2.12193e+06		1.04968e+06	178266	1.42267e+06	346842
Myomesin-1 (Myomesin family member 1) (Skelemin)	1192		DLGTDDLGTYSCDVTDTDGIASSYLIDEEEMK	1.52168e+07	528409	2.09492e+07		6.96604e+06		6.65374e+06	185648	1.78184e+06		200354			168317	1.21673e+07	276839	454564	274679	5.89955e+06	5.91444e+06	8.89489e+06	862439	9.9795e+06	701049	7.46423e+06		7.30916e+06		3.83063e+06	171794	3.81649e+06
Myomesin-1 (Myomesin family member 1) (Skelemin)	406		EGETMSLGCR	2.16058e+06		2.81131e+06		12019810		13242968								3.38664e+06						1.70604e+06		3356642		1.3947e+06		2.28831e+06		1.15478e+06		1.96953e+06
Myomesin-1 (Myomesin family member 1) (Skelemin)	1010		ENTLYQFQVSAMNIAGLGAPSTVSECFK	4.81861e+06		5.45432e+06		2.95462e+06		2.13224e+06	597774	420020					585739	2.49924e+06	1.13937e+06			2.22162e+06	3.07119e+06	2826900		4.02292e+06	1.80162e+06	946928	397516	1.27943e+06	1966743	1.00089e+06	740609	396925	2550574
Myomesin-1 (Myomesin family member 1) (Skelemin)	778		FTCHGLTTAQSYIFR	3.40244e+07	572499	1.92853e+07		3.91069e+06		1.77113e+06		5.38651e+06	1.42099e+06	201385		520718		35706477		2.20441e+06	418298	72947179	19536265	2.08746e+07	1.66632e+06	1.36196e+07	2.28302e+06	3.45586e+07	460423	72291869	2.6479e+06	1.60928e+07	679460	2.90555e+07	1.32314e+06
Myomesin-1 (Myomesin family member 1) (Skelemin)	279		LHCSVAGWPEPR	2349980		1.66165e+06												675862				3.14339e+06		1.29473e+06		805108		8.3549e+06		29721842	520980	5.73807e+06	1.05318e+06	11159095	315219
Myomesin-1 (Myomesin family member 1) (Skelemin)	1438		LVDEAFQDLMTEVCK	2.10621e+07	5.95972e+06	2.29387e+07	4.92052e+06	1.82696e+07	23664576	1.14603e+07	9.41634e+06	3.04721e+06	2.67604e+06	178292		923953	188899	2.63833e+07	2.12294e+07	329222	1.22504e+06	3.13235e+07	2.72287e+07	16381952	10647739	1.64698e+07	750519	2.25836e+07	292583	3.23378e+07	1.46723e+06	1.53554e+07	3.44651e+06	1.88362e+07	1.30669e+08
Myomesin-1 (Myomesin family member 1) (Skelemin)	1464		LYSFVCYYLDDLK	6.1629e+06		4.2945e+06	127960	3.85236e+06	72440.7	2.67279e+06	259766	1.62425e+06	1.12897e+06					8.16611e+06	162665	512525	880416	7.68367e+06	2.319e+06	8.21664e+06	94640.7	5.56011e+06		5.91406e+06	313475	7.10574e+06	761397	3.53052e+06	911502	5.10486e+06	362395
Myomesin-1 (Myomesin family member 1) (Skelemin)	1601		NEKPLTSDDHCSLK	7.50527e+06		9.84612e+06		8.4957e+06	502975	9.37989e+06	880425	5.74112e+06	548813					1.22299e+07		928681	417670	13239915	1.32214e+06	1.31338e+07	487637	9.7109e+06	669308	4002570		1.04806e+07		7.21884e+06		5.85043e+06
Myopalladin	1252		NEAGIVSCTAR	449188	617960		244819	2.33236e+06	802235	845017	351299							2.28565e+06	3.17389e+06			2.12346e+06	172710	1.09043e+06	919137	1412374	869464	278912	532579	2.36558e+06	1.75154e+06	1.27446e+06	458768	1.50087e+06	654059
Myosin-10 (Cellular myosin heavy chain, type B) (Myosin heavy chain 10) (Myosin heavy chain, non-muscle IIb) (Non-muscle myosin heavy chain B) (NMMHC-B) (Non-muscle myosin heavy chain IIb) (NMMHC II-b) (NMMHC-IIB)	701		CNGVLEGIR	1550000000	19819265	1650000000	31976598	2270000000	28090344	1700000000	20076169	414000000	39940114	61045463	2.73494e+06			1900000000	27880178	183000000	83160985	2310000000	252000000	1890000000	187000000	2040000000	223000000	1130000000	4.35123e+06	2940000000	11838788	786000000	4390262	1220000000	4.67688e+06
Myosin-10 (Cellular myosin heavy chain, type B) (Myosin heavy chain 10) (Myosin heavy chain, non-muscle IIb) (Non-muscle myosin heavy chain B) (NMMHC-B) (Non-muscle myosin heavy chain IIb) (NMMHC II-b) (NMMHC-IIB)	95		VEDMAELTCLNEASVLHNLK	1.47207e+06		1.3686e+06		2.3306e+06		1.54487e+06		417815		205690		571892		2.38432e+06		272647		3.51871e+06		1.32078e+06	651916	2.18436e+06		630418		1.19441e+06	3.53442e+06	1.48101e+06		1.64108e+06
Myosin-11 (Myosin heavy chain 11) (Myosin heavy chain, smooth muscle isoform) (SMMHC)	701		CNGVLEGIR	7750000000	99248937	8250000000	159737405	11350000000	140493508	8500000000	100523753	2070000000	159760456	183136389	13674693	204546420	1.98987e+06	9500000000	139400890	915000000	415804925	11550000000	1260000000	9450000000	935000000	10200000000	1115000000	5650000000	1.74049e+07	14700000000	59193940	3930000000	2.19088e+07	6100000000	2.33844e+07
Myosin-11 (Myosin heavy chain 11) (Myosin heavy chain, smooth muscle isoform) (SMMHC)	701 711		CNGVLEGIRICR	1.4436e+06			184595							552452		243194		348220										2.45713e+06		3.79682e+06		7.63633e+06		2.44703e+06
Myosin-11 (Myosin heavy chain 11) (Myosin heavy chain, smooth muscle isoform) (SMMHC)	823		NCAAYLK	1265371	342473	1.57795e+06	263992	1.22191e+06	22130591	1.51506e+06	353018			159691		82703.2		202512				210677		729427	6.28661e+06	762310		355208	32040661	1.71093e+06		730949	802292	869330	26228471
Myosin-11 (Myosin heavy chain 11) (Myosin heavy chain, smooth muscle isoform) (SMMHC)	382		VCHLVGINVTDFTR	2.35016e+06		4.5494e+06		1.0229e+06		1.76177e+06				389831		333509		4.56703e+06		412549		5.57405e+06		6.93423e+06		2.00346e+06		2.03261e+06		8986521		4.76242e+06		3.89126e+06
Myosin-4 (Myosin heavy chain 2b) (MyHC-2b) (Myosin heavy chain 4)	909		CDQLIK	1060000000	5.38378e+06	1550000000	7.14047e+06	273000000	1.19653e+06	1280000000	8.22651e+06	368000000	4.01239e+06	48045439	1.20803e+06	47942178		1290000000	2.80925e+06	163000000	33015921	71905141		80421293	1.27827e+06	198000000	4.02379e+06	1440000000	380778	3750000000	3.88272e+06	1070000000	846352	1590000000	1.44082e+06
Myosin-4 (Myosin heavy chain 2b) (MyHC-2b) (Myosin heavy chain 4)	699		CNGVLEGIR	1550000000	19878966	1650000000	31968553	2270000000	28100791	1700000000	20111896	414000000	39940114	61045463	2.73494e+06	68182140	663291	1900000000	27880178	183000000	83160985	2310000000	252000000	1890000000	187000000	2040000000	223000000	1130000000	4.35123e+06	2940000000	11838788	786000000	4.3889e+06	1220000000	4.67688e+06
Myosin-4 (Myosin heavy chain 2b) (MyHC-2b) (Myosin heavy chain 4)	1344		HDCDLLR	1380000000	235323	882000000	6.93145e+06	1580000000	6.66678e+06	637000000	2.34926e+06	297000000	3.26702e+06	4.43988e+06		459702		1990000000	21499465	72231407	8.39388e+06	62785032	2.27711e+06	1740000000	104000000	2240000000	137000000	986000000	185685	5290000000	5655023	2010000000	828171	1700000000	1282435
Myosin-4 (Myosin heavy chain 2b) (MyHC-2b) (Myosin heavy chain 4)	951		LEDECSELK	2.23179e+08	965684	2.8007e+08	1.90572e+06	1.2623e+09	2.56902e+06	1.02353e+09	7.44366e+06	1.72762e+08	4.76267e+06	4.47782e+06	171138	3.84155e+06	241194	1294454016	4.01246e+06	2.35569e+07	7.92345e+06	7.4958e+07	2.02655e+06	1271314394	2.25716e+07	1406996380	2.67797e+07	1.71591e+08	198306	259663862	153952	1.33558e+08	724488	1.41027e+08	591902
Myosin-4 (Myosin heavy chain 2b) (MyHC-2b) (Myosin heavy chain 4)	1443		SNAACAALDK									544063
Myosin-6 (Myosin heavy chain 6) (Myosin heavy chain, cardiac muscle alpha isoform) (MyHC-alpha)	907		CDQLIK	3.21473e+09	1.7189e+07	4.67791e+09	3.14898e+07	8.2426e+08	7.45375e+06	3.8405e+09	2.67518e+07	1.10746e+09	1.27674e+07	1.46975e+08	4.32114e+06	1.47756e+08	2.57201e+06	3.87041e+09	1.11309e+07	4.9004e+08	9.97438e+07	2.16054e+08	6.11729e+06	241263719	9.24287e+06	5.94359e+08	1.46628e+07	4.32789e+09	4.883e+06	1.12731e+10	2.50172e+07	3.23814e+09	5.30544e+06	4.77385e+09	1.01052e+07
Myosin-6 (Myosin heavy chain 6) (Myosin heavy chain, cardiac muscle alpha isoform) (MyHC-alpha)	674		CIIPNER	1027955970	1.04054e+07	1236342095	1.06337e+07	720106022	5.60309e+06	1.90186e+09	11056807	5.39487e+08	7.90897e+07	8.91573e+07	3.60834e+06	1.10457e+08	699537	1284026799	1.20293e+07	2.0973e+08	1.54349e+08	5405473617	2.73904e+08	2.97668e+07	4.56356e+07	1.36101e+09	1.00967e+08	1042876280	1.64885e+06	4009919581	5.60285e+06	1542289637	2.69358e+06	1970099368	4227072
[truncated: 965 more rows]
