# Supplementary material for: Identification and quantification of protein S-nitrosation by nitrite in the mouse heart during ischemia
Source: J Biol Chem. 2017 Jul 14;292(35):14486–95. doi: 10.1074/jbc.M117.798744 (PMC5582841; doi:10.1074/jbc.M117.798744)
Supplement: Supplemental Data [file 10.1074_M117.798744_jbc.M117.798744-3.xlsx]

## Sheet: Sheet1
Table S2: Raw S-nitrosation occupancy (%) in in vivo mouse heart.
Many cysteines were observed multiple times (methione oxidation, missed cleavage, etc.) and the data are the summed heavyICAT and lightICAT intensity for each cysteine residue observed. The minimal tryptic peptide is the sequence of the cysteine-containing peptide if fully digested by trypsin.
Data is expressed as (HeavyICAT/[HeavyICAT+LightICAT]) with data from Table S1. Cellular localization determined by IMPI.
Protein	Cysteine Residue	Localization	Minimal Tryptic Peptide	Control-1	Control-2	Control-3	Control-4	Nitrite-1	Nitrite-2	Nitrite-3	Nitrite-4	Nitrite+Ischemia-1	Nitrite+Ischemia-2	Nitrite+Ischemia-3	Nitrite+Ischemia-4	Ischemia-1	Ischemia-2	Ischemia-3	Ischemia-4		Control-Average	Nitrite-Average	Nitrite+Ischemia-Average	Ischemia-Average
14-3-3 protein theta (14-3-3 protein tau)	94		SICTTVLELLDK							0	0						0	0	0			0		0
14-3-3 protein zeta/delta (Protein kinase C inhibitor protein 1) (KCIP-1) (SEZ-2)	94		DICNDVLSLLEK	0	2.49479	6.61756	0	89.8065	0	0	1.86117	75.1949	4.93045	0	3.76634	36.0803	3.77534	9.58397	13.9795		2.27809	22.9169	20.9729	15.8548
14-3-3 protein zeta/delta (Protein kinase C inhibitor protein 1) (KCIP-1) (SEZ-2)	25		YDDMAACMK	0	0	0			0		0		0		0		0				0	0	0	0
14 kDa phosphohistidine phosphatase (EC 3.1.3.-) (Phosphohistidine phosphatase 1)	39		ECK	0	0	0			0	0	0	0	64.4057	53.7556	33.0438	0	69.1145	0	0		0	0	37.8013	17.2786
1-acyl-sn-glycerol-3-phosphate acyltransferase gamma (EC 2.3.1.51) (1-acylglycerol-3-phosphate O-acyltransferase 3) (1-AGP acyltransferase 3) (1-AGPAT 3) (Lysophosphatidic acid acyltransferase gamma) (LPAAT-gamma)	217		GFTTAVQCLR					0			0		0	0	0	0	10.3138	55.183	98.684			0	0	41.0452
1-acyl-sn-glycerol-3-phosphate acyltransferase gamma (EC 2.3.1.51) (1-acylglycerol-3-phosphate O-acyltransferase 3) (1-AGP acyltransferase 3) (1-AGPAT 3) (Lysophosphatidic acid acyltransferase gamma) (LPAAT-gamma)	254		YEADMCVR				0	0								0	0	0	0		0	0		0
2,4-dienoyl-CoA reductase, mitochondrial (EC 1.3.1.34) (2,4-dienoyl-CoA reductase [NADPH]) (4-enoyl-CoA reductase [NADPH])	86	Mitochondrial	AMTTFLSTLGAQCVIASR	1.18526	2.34868	1.11767	0	15.4181	2.81552	1.92307	2.4866	45.1619	8.1387	8.7934	7.95658	1.27465	0.354579	0	1.022		1.1629	5.66082	17.5126	0.662808
2,4-dienoyl-CoA reductase, mitochondrial (EC 1.3.1.34) (2,4-dienoyl-CoA reductase [NADPH]) (4-enoyl-CoA reductase [NADPH])	116	Mitochondrial	CDVR	0.719041	0.862674	3.88743	0	4.79592	0	0	2.3936	15.144	6.83834	6.9695	6.78308	1.35754	1.65799	3.99478	3.44616		1.36729	1.79738	8.93374	2.61412
2,4-dienoyl-CoA reductase, mitochondrial (EC 1.3.1.34) (2,4-dienoyl-CoA reductase [NADPH]) (4-enoyl-CoA reductase [NADPH])	268	Mitochondrial	IPCGR	3.14445	4.56454	6.00128	1.97155	6.48276	0	1.64365	10.5725	21.7496	8.81002	22.7891	22.3797	5.97643	6.0725	4.10214	5.92949		3.92045	4.67472	18.9321	5.52014
26S protease regulatory subunit 4 (P26s4) (26S proteasome AAA-ATPase subunit RPT2) (Proteasome 26S subunit ATPase 1)	58		LPLVTPHTQCR	0	0	0	0				0		23.7015	28.7487	21.9024	0	0	0	6.4323		0	0	24.7842	1.60807
26S protease regulatory subunit 7 (26S proteasome AAA-ATPase subunit RPT1) (Proteasome 26S subunit ATPase 2) (Protein MSS1)	270		ACLIFFDEIDAIGGAR	0	0	0	0	0			0		0	0	0	0	0	0	0		0	0	0	0
26S protease regulatory subunit 7 (26S proteasome AAA-ATPase subunit RPT1) (Proteasome 26S subunit ATPase 2) (Protein MSS1)	236		TDACFIR	100	100		100	100	100	100		100	0	100		0		43.1811	41.8955		100	100	66.6667	28.3589
26S proteasome non-ATPase regulatory subunit 1 (26S proteasome regulatory subunit RPN2) (26S proteasome regulatory subunit S1)	898		VLSMTETCR	50.2192	42.5456	72.4008	34.1689	0			42.2328			100	81.965	35.3787	39.7754	44.9098	28.0662		49.8336	21.1164	90.9825	37.0325
26S proteasome non-ATPase regulatory subunit 2 (26S proteasome regulatory subunit RPN1) (26S proteasome regulatory subunit S2) (26S proteasome subunit p97)	251		CALGVFR	0	0	0	0			0	5.06994	100	2.95367	0	0		0				0	2.53497	25.7384	0
26S proteasome non-ATPase regulatory subunit 7 (26S proteasome regulatory subunit RPN8) (26S proteasome regulatory subunit S12) (Mov34 protein) (Proteasome subunit p40)	116		YCPNSVLVIIDVKPK		0	0				0	0		0				0		0		0	0	0	0
28S ribosomal protein S15, mitochondrial (MRP-S15) (S15mt)	211	Mitochondrial	ALCIR	0	0			0	0	0	0	0		0	41.1401	0	0	0	0		0	0	13.7134	0
28S ribosomal protein S30, mitochondrial (MRP-S30) (S30mt)	196	Mitochondrial	TLVNLLAPLNPVLSTAALDCK	0	0						0		0				0				0	0	0	0
28S ribosomal protein S9, mitochondrial (MRP-S9) (S9mt)	324	Mitochondrial	HDVTCTVSGGGR													100	58.0407	0	0					39.5102
2-methoxy-6-polyprenyl-1,4-benzoquinol methylase, mitochondrial (EC 2.1.1.201) (Ubiquinone biosynthesis methyltransferase COQ5)	244	Mitochondrial	FLCLEFGQVNDPLISR	0	0	0	0	0	0	0	66.7361	0	71.1563	29.296	0	0	27.7311		19.1217		0	16.684	25.1131	15.6176
2-oxoglutarate dehydrogenase, mitochondrial (EC 1.2.4.2) (2-oxoglutarate dehydrogenase complex component E1) (OGDC-E1) (Alpha-ketoglutarate dehydrogenase)	395	Mitochondrial	AEQFYCGDTEGK	1.43505	1.09939	6.4451	12.4127	17.5746	0	0	3.8662	29.0174	15.1742	5.43003	6.35946	6.41023	0.530614	2.57954	1.55978		5.34807	5.3602	13.9953	2.77004
2-oxoglutarate dehydrogenase, mitochondrial (EC 1.2.4.2) (2-oxoglutarate dehydrogenase complex component E1) (OGDC-E1) (Alpha-ketoglutarate dehydrogenase)	507	Mitochondrial	DVVVDLVCYR	3.31812	3.34613	0.69302	1.46496	5.71931	0	0	2.46694	21.3257	9.39082	9.49867	9.63599	0	2.66404	0	3.48123		2.20556	2.04656	12.4628	1.53632
2-oxoglutarate dehydrogenase, mitochondrial (EC 1.2.4.2) (2-oxoglutarate dehydrogenase complex component E1) (OGDC-E1) (Alpha-ketoglutarate dehydrogenase)	331	Mitochondrial	ELEQIFCQFDSK	0.761713	1.35896	0	0	11.6382	0	13.731	0	50.1812	6.23341	1.76652	0.822295	0	3.16842	4.22458	3.10574		0.530167	6.3423	14.7509	2.62468
2-oxoglutarate dehydrogenase, mitochondrial (EC 1.2.4.2) (2-oxoglutarate dehydrogenase complex component E1) (OGDC-E1) (Alpha-ketoglutarate dehydrogenase)	283	Mitochondrial	FGLEGCEVLIPALK	0	0	0	0.372663	13.2516	0	0	1.06302	49.8417	2.65618	1.26324	1.35779	0	0	0	0		0.0931657	3.57866	13.7797	0
2-oxoglutarate dehydrogenase, mitochondrial (EC 1.2.4.2) (2-oxoglutarate dehydrogenase complex component E1) (OGDC-E1) (Alpha-ketoglutarate dehydrogenase)	566	Mitochondrial	ICEEAFTR	0.65475	1.10295	0.309486	0.98408	0	0	5.19131	0.791166	15.7004	5.38318	2.59178	5.65594	3.455	6.0092	1.136	0.925072		0.762817	1.49562	7.33283	2.88132
2-oxoglutarate dehydrogenase, mitochondrial (EC 1.2.4.2) (2-oxoglutarate dehydrogenase complex component E1) (OGDC-E1) (Alpha-ketoglutarate dehydrogenase)	904	Mitochondrial	LLFCTGK	8.04107	0.875199	0.531902	1.16203	6.94489	0	0	0.632873	21.8102	3.92525	4.30371	3.59886	11.5747	0.495154	4.74809	0.336136		2.65255	1.89444	8.4095	4.28853
2-oxoglutarate dehydrogenase, mitochondrial (EC 1.2.4.2) (2-oxoglutarate dehydrogenase complex component E1) (OGDC-E1) (Alpha-ketoglutarate dehydrogenase)	604	Mitochondrial	SMTCPSTGLEEDVLFHIGK	32.427	29.2538	21.0383	31.1957	2.12128	0	5.10911	16.6507	13.8294	7.36745	27.8167	27.0353	1.50662	2.66459	0.568976	5.90121		28.4787	5.97028	19.0122	2.66035
2-oxoglutarate dehydrogenase, mitochondrial (EC 1.2.4.2) (2-oxoglutarate dehydrogenase complex component E1) (OGDC-E1) (Alpha-ketoglutarate dehydrogenase)	487	Mitochondrial	VVNAPIFHVNSDDPEAVMYVCK	1.93941	5.0428	1.16908	4.87112	11.4955	4.10242	0	1.28532	22.2023	16.4346	15.2687	14.7459	2.86638	3.9185	1.82138	6.05707		3.2556	4.22082	17.1629	3.66583
2-oxoglutarate dehydrogenase, mitochondrial (EC 1.2.4.2) (2-oxoglutarate dehydrogenase complex component E1) (OGDC-E1) (Alpha-ketoglutarate dehydrogenase)	956	Mitochondrial	YPNAELAWCQEEHK	0									100	0		100	0	5.37897	0		0		50	26.3447
2-oxoisovalerate dehydrogenase subunit beta, mitochondrial (EC 1.2.4.4) (Branched-chain alpha-keto acid dehydrogenase E1 component beta chain) (BCKDE1B) (BCKDH E1-beta)	380	Mitochondrial	CYDALR	0	0		0	0	0	0	0	0		0	0	0	21.8936	0	0		0	0	0	5.47341
2-oxoisovalerate dehydrogenase subunit beta, mitochondrial (EC 1.2.4.4) (Branched-chain alpha-keto acid dehydrogenase E1 component beta chain) (BCKDE1B) (BCKDH E1-beta)	226	Mitochondrial	GLLLSCIEDK	0	0	0	0	0	0		0	0	0	0	0	0	1.40652	0	0		0	0	0	0.35163
2-oxoisovalerate dehydrogenase subunit beta, mitochondrial (EC 1.2.4.4) (Branched-chain alpha-keto acid dehydrogenase E1 component beta chain) (BCKDE1B) (BCKDH E1-beta)	297	Mitochondrial	LGVSCEVIDLR	0	0	0	0		0	0	0		0	0	0			0	0		0	0	0	0
2-oxoisovalerate dehydrogenase subunit beta, mitochondrial (EC 1.2.4.4) (Branched-chain alpha-keto acid dehydrogenase E1 component beta chain) (BCKDE1B) (BCKDH E1-beta)	347	Mitochondrial	LLISHEAPLTGGFASEISSTVQEECFLNLEAPISR	0	0	0	0	0		0			0	0		0	0	0	0		0	0	0	0
2-oxoisovalerate dehydrogenase subunit beta, mitochondrial (EC 1.2.4.4) (Branched-chain alpha-keto acid dehydrogenase E1 component beta chain) (BCKDE1B) (BCKDH E1-beta)	233	Mitochondrial	NPCIFFEPK	0	7.63235	0	0	58.3244		0	0		0	8.4984	4.33565		11.1171	16.4421	9.90706		1.90809	19.4415	4.27802	12.4888
2-oxoisovalerate dehydrogenase subunit beta, mitochondrial (EC 1.2.4.4) (Branched-chain alpha-keto acid dehydrogenase E1 component beta chain) (BCKDE1B) (BCKDH E1-beta)	175	Mitochondrial	SGDLFNCGSLTIR	0		0	0	0	0	0	0	0	0	9.15207	0	0	0	56.9406	0		0	0	2.28802	14.2352
39S ribosomal protein L10, mitochondrial (L10mt) (MRP-L10)	180	Mitochondrial	SVPFLPLLGGCVDDTILSR	0	0	0	0				0		0	0	0						0	0	0
39S ribosomal protein L1, mitochondrial (L1mt) (MRP-L1)	284	Mitochondrial	IATLDMPSDQIAANLQAVINEVCK	0	0	0	0			0	0		0	0	0		100	89.8144	100		0	0	0	96.6048
3-hydroxyacyl-CoA dehydrogenase type-2 (EC 1.1.1.35) (17-beta-hydroxysteroid dehydrogenase 10) (17-beta-HSD 10) (EC 1.1.1.51) (3-hydroxy-2-methylbutyryl-CoA dehydrogenase) (EC 1.1.1.178) (3-hydroxyacyl-CoA dehydrogenase type II) (Endoplasmic reticulum-associated amyloid beta-peptide-binding protein) (Mitochondrial ribonuclease P protein 2) (Mitochondrial RNase P protein 2) (Type II HADH)	91	Mitochondrial	IDVAVNCAGIAVAIK	0	0	0	0	0	0	0	0		0	0	0	0	0	0	0		0	0	0	0
3-hydroxyacyl-CoA dehydrogenase type-2 (EC 1.1.1.35) (17-beta-hydroxysteroid dehydrogenase 10) (17-beta-HSD 10) (EC 1.1.1.51) (3-hydroxy-2-methylbutyryl-CoA dehydrogenase) (EC 1.1.1.178) (3-hydroxyacyl-CoA dehydrogenase type II) (Endoplasmic reticulum-associated amyloid beta-peptide-binding protein) (Mitochondrial ribonuclease P protein 2) (Mitochondrial RNase P protein 2) (Type II HADH)	58	Mitochondrial	LGESCIFAPANVTSEK	0	1.8308	2.6438	0.700372	0	0	0	0	0	100	0	10.4265	0	1.09126	0	0		1.29374	0	27.6066	0.272815
3-hydroxyisobutyrate dehydrogenase, mitochondrial (HIBADH) (EC 1.1.1.31)	74	Mitochondrial	HGYPLILYDVFPDVCK	7.40164	0	0	0	0			0	0	0	0	0	0	0	0	0		1.85041	0	0	0
3-hydroxyisobutyryl-CoA hydrolase, mitochondrial (EC 3.1.2.4) (3-hydroxyisobutyryl-coenzyme A hydrolase) (HIB-CoA hydrolase) (HIBYL-CoA-H)	94	Mitochondrial	AFCAGGDIK	7.72108	10.7457	18.4143	7.25377	32.7839	23.5172	0	0	0	28.3891	0	0	15.8582	17.9881	10.0368	9.15347		11.0337	14.0753	7.09728	13.2591
3-hydroxyisobutyryl-CoA hydrolase, mitochondrial (EC 3.1.2.4) (3-hydroxyisobutyryl-coenzyme A hydrolase) (HIB-CoA hydrolase) (HIBYL-CoA-H)	44	Mitochondrial	GCGGVITLNRPK	0	0	0	0	0	0	0	0	0	10.1439	9.46487	13.6369	0	0.425515	0	0		0	0	8.3114	0.106379
3-hydroxyisobutyryl-CoA hydrolase, mitochondrial (EC 3.1.2.4) (3-hydroxyisobutyryl-coenzyme A hydrolase) (HIB-CoA hydrolase) (HIBYL-CoA-H)	270	Mitochondrial	INSCFSANTVEQIIENLR	0	0	1.50842	0	0			0	0	0	1.67515	2.70048	0	0	1.34974	0		0.377105	0	1.09391	0.337434
3-hydroxyisobutyryl-CoA hydrolase, mitochondrial (EC 3.1.2.4) (3-hydroxyisobutyryl-coenzyme A hydrolase) (HIB-CoA hydrolase) (HIBYL-CoA-H)	335	Mitochondrial	ITQACMEGHDFHEGVR	0	1.94951	7.48885	0	0	0	0	0	0	6.42929	7.73177	8.76755	5.48913	3.6275	6.87184	7.44351		2.35959	0	5.73215	5.858
3-ketoacyl-CoA thiolase B, peroxisomal (EC 2.3.1.16) (Acetyl-CoA acyltransferase B) (Beta-ketothiolase B) (Peroxisomal 3-oxoacyl-CoA thiolase B)	381	Mitochondrial	VNPLGGAIALGHPLGCTGAR	0	0	0	0	0	0	70.3626	0	0	11.9002	6.95691	16.8895	0	0	0	0		0	17.5906	8.93664	0
3-ketoacyl-CoA thiolase, mitochondrial (EC 2.3.1.16) (Acetyl-CoA acyltransferase) (Beta-ketothiolase) (Mitochondrial 3-oxoacyl-CoA thiolase)	116 128	Mitochondrial	DAEVVLCGGTESMSQSPYCVR	0	0	0	0				0			0		0	0	0	0		0	0	0	0
3-ketoacyl-CoA thiolase, mitochondrial (EC 2.3.1.16) (Acetyl-CoA acyltransferase) (Beta-ketothiolase) (Mitochondrial 3-oxoacyl-CoA thiolase)	179	Mitochondrial	EDCDR	0.573354	0.783031	0.222922	0	1.69928	0	0	0.687757	14.6255	4.79169	5.82649	5.83287	0	0.110351	0	0.141764		0.394827	0.596758	7.76913	0.0630288
3-ketoacyl-CoA thiolase, mitochondrial (EC 2.3.1.16) (Acetyl-CoA acyltransferase) (Beta-ketothiolase) (Mitochondrial 3-oxoacyl-CoA thiolase)	92 103 107	Mitochondrial	LCGSGFQSIVSGCQEICSK	2.46396	7.507	0	0	0	0		2.5311	0	28.5124	9.73143	14.0026		16.8872	100	6.42093		2.49274	0.843701	13.0616	41.1027
3-ketoacyl-CoA thiolase, mitochondrial (EC 2.3.1.16) (Acetyl-CoA acyltransferase) (Beta-ketothiolase) (Mitochondrial 3-oxoacyl-CoA thiolase)	287	Mitochondrial	VVGYFVSGCDPTIMGIGPVPAINGALK	0.934222	0.551654	0.174237	0.278627	14.3891	0.818904	0.828992	0.411432	56.626	6.44295	7.40032	3.32063	0	3.73097	0.31966	0.535041		0.484685	4.11211	18.4475	1.14642
3-oxoacyl-[acyl-carrier-protein] synthase, mitochondrial (EC 2.3.1.41) (Beta-ketoacyl-ACP synthase)	264	Mitochondrial	LACRPFHPER	21.6805	8.13983	7.84928	0	0	0	0	13.1458	0		13.044	18.1327	0	9.46539	13.1067	12.8024		9.4174	3.28644	10.3923	8.84362
3-oxoacyl-[acyl-carrier-protein] synthase, mitochondrial (EC 2.3.1.41) (Beta-ketoacyl-ACP synthase)	86	Mitochondrial	NIPCSVAAYVPR	8.87636	5.85223	26.1842	0	39.8009		0	4.9223		26.7557	23.2886	0	0	0	0	67.2577		10.2282	14.9077	16.6814	16.8144
40S ribosomal protein S11	131		DVQIGDIVTVGECRPLSK	0		0	0				0		0	0	0	0	0	0	0		0	0	0	0
40S ribosomal protein S11	116		NMSVHLSPCFR		0	0	0			0	0	0	8.06388	5.62164	12.0464		0	0	0		0	0	6.43298	0
40S ribosomal protein S17	35		VCEEIAIIPSK	0	0	0	0		0				17.2158	0	0	26.1113	0	0	0		0	0	5.73859	6.52781
40S ribosomal protein S21	56		TYGICGAIR	96.6379	97.4541	91.0984	94.6225	100		78.421	96.0649	96.1383	92.8197	95.5638	94.7578	98.757	97.4482	94.6	94.1159		94.9532	91.4953	94.8199	96.2303
40S ribosomal protein S2 (40S ribosomal protein S4) (Protein LLRep3)	188		CGSVLVR	0	0	0	0		0	0	50.1434			0	0		49.1541	0	0		0	16.7145	0	16.3847
40S ribosomal protein S2 (40S ribosomal protein S4) (Protein LLRep3)	229		GCTATLGNFAK	19.8981	6.11611	17.7543	19.4711	0	0	100	18.8387	0	14.0279	10.7473	12.5678		0	0	0		15.8099	29.7097	9.33576	0
40S ribosomal protein S2 (40S ribosomal protein S4) (Protein LLRep3)	222		LLMMAGIDDCYTSAR	100	80.344	7.22675	0	0			100	0	78.5069	46.1649	63.1195	100		71.8153	0		46.8927	50	46.9478	57.2718
40S ribosomal protein S27	77		LTEGCSFR	0	4.35627	0	0	0	0	0	2.02248	0	0	11.601	10.4103	14.5312	0	0	12.7421		1.08907	0.505619	5.50284	6.81832
40S ribosomal protein S3a (Protein TU-11)	201		ACQSIYPLHDVFVR	0	0	0	0	0			0		13.2142	5.3869	0	22.7831	0	0	6.20293		0	0	6.20036	7.24652
40S ribosomal protein S3a (Protein TU-11)	139		LFCVGFTK	0	0	0	0	0	0	0	0	0	0	0	0		0	0	0		0	0	0	0
40S ribosomal protein S3a (Protein TU-11)	96		NCLTNFHGMDLTR	42.8947	28.6755	29.8901	37.6337	0	0	0	61.8769		24.0741	43.4379	41.1032	0	0	0	5.71582		34.7735	15.4692	36.2051	1.42895
40S ribosomal protein S5 [Cleaved into: 40S ribosomal protein S5, N-terminally processed]	66		AQCPIVER	0	0	0	0				0		100	39.9349	39.3081		0	0	0		0	0	59.7477	0
40S ribosomal protein SA (37 kDa laminin receptor precursor) (37LRP) (37 kDa oncofetal antigen) (37/67 kDa laminin receptor) (LRP/LR) (67 kDa laminin receptor) (67LR) (Laminin receptor 1) (LamR) (Laminin-binding protein precursor p40) (LBP/p40) (OFA/iLRP)	148		ADHQPLTEASYVNLPTIALCNTDSPLR	30.9425	34.2727	40.4562	42.305	44.9713	33.2871	28.5814	35.1035	0	0	38.6286	39.4239	10.6073	11.8202	61.9484	45.8247		36.9941	35.4858	19.5131	32.5502
40S ribosomal protein SA (37 kDa laminin receptor precursor) (37LRP) (37 kDa oncofetal antigen) (37/67 kDa laminin receptor) (LRP/LR) (67 kDa laminin receptor) (67LR) (Laminin receptor 1) (LamR) (Laminin-binding protein precursor p40) (LBP/p40) (OFA/iLRP)	163		YVDIAIPCNNK		0				0	0	11.1868		15.1725	0	12.581	29.3838	18.5155	13.7347	9.06247		0	3.72892	9.25116	17.6741
5'-AMP-activated protein kinase catalytic subunit alpha-2 (AMPK subunit alpha-2) (EC 2.7.11.1) (Acetyl-CoA carboxylase kinase) (ACACA kinase) (EC 2.7.11.27) (Hydroxymethylglutaryl-CoA reductase kinase) (HMGCR kinase) (EC 2.7.11.31)	490		SCSAAGLHR				100									0		0	33.7183		100			11.2394
5'-AMP-activated protein kinase subunit gamma-1 (AMPK gamma1) (AMPK subunit gamma-1) (AMPKg)	130		EVYLQDSFKPLVCISPNASLFDAVSSLIR										0	0		0	0	0	0				0	0
60 kDa heat shock protein, mitochondrial (60 kDa chaperonin) (Chaperonin 60) (CPN60) (HSP-65) (Heat shock protein 60) (HSP-60) (Hsp60) (Mitochondrial matrix protein P1)	442	Mitochondrial	AAVEEGIVLGGGCALLR	3.07806	2.90105	2.09752	1.60694	5.55652	3.87365	1.71714	3.14608	14.0157	20.0684	27.0247	27.1545	0	0.832489	0.694479	0		2.42089	3.57335	22.0658	0.381742
60 kDa heat shock protein, mitochondrial (60 kDa chaperonin) (Chaperonin 60) (CPN60) (HSP-65) (Heat shock protein 60) (HSP-60) (Hsp60) (Mitochondrial matrix protein P1)	237	Mitochondrial	CEFQDAYVLLSEK	0.601347	1.35664	0.268831	0.710382	0	6.8949	14.9864	1.33005	3.5836	6.77428	9.81922	8.03591	0	2.5002	0.774041	0.725275		0.734301	5.80284	7.05325	0.999878
60 kDa heat shock protein, mitochondrial (60 kDa chaperonin) (Chaperonin 60) (CPN60) (HSP-65) (Heat shock protein 60) (HSP-60) (Hsp60) (Mitochondrial matrix protein P1)	447	Mitochondrial	CIPALDSLKPANEDQK	1.12866	0	0	0	9.5549	0	1.17532	2.84013	46.1306	9.62013	14.7157	16.5831	0	0.30374	0.156475	0.560568		0.282164	3.39259	21.7624	0.255196
60S acidic ribosomal protein P0 (60S ribosomal protein L10E)	226	Mitochondrial	NVASVCLQIGYPTVASVPHSIINGYK	0	0	0	0	0			0		0	0	28.7065	0	0	0	0		0	0	9.56883	0
60S ribosomal protein L10a (CSA-19) (Neural precursor cell expressed developmentally down-regulated protein 6) (NEDD-6)	164	Mitochondrial	VLCLAVAVGHVK													0		0	15.1526					5.05085
60S ribosomal protein L10-like	105		MLSCAGADR	47.0419	83.0207	75.2943	100				44.4334		100	0	0	76.3591	66.9415	18.1709	37.2804		76.3392	44.4334	33.3333	49.688
60S ribosomal protein L10-like	49		VDEFPLCGHMVSDEYEQLSSEALEAAR				0		0	0			100					0			0	0	100	0
60S ribosomal protein L12	17		CTGGEVGATSALAPK	0	0	0	0		0	0	0		12.3646	9.02273	0	0	0	0	0		0	0	7.12911	0
60S ribosomal protein L12	162		HPHDIIDDINSGAVECPA	40.6425	37.5213	6.43056	15.6465	27.322	0	0	35.7014	0	39.5042	36.2628	36.3446	57.9287	66.2679	29.4793	39.5585		25.0602	15.7559	28.0279	48.3086
60S ribosomal protein L13a (Transplantation antigen P198) (Tum-P198 antigen)	38		CEGINISGNFYR	19.8099	0	8.75643	0	42.6783	0	0	9.55504		12.5788	0	0	100	30.0696		0		7.14157	13.0583	4.19293	43.3565
60S ribosomal protein L14	42		ALVDGPCTR	0	0	9.4867			0	0	0	100	44.962	16.8981	15.5894	0	0	0	0		3.16223	0	44.3624	0
60S ribosomal protein L14	54		CMQLTDFILK	6.18107	0	0	0	46.3407	0	0	100	38.3535	14.0118	7.18915	0		5.31751	0	0		1.54527	36.5852	14.8886	1.7725
60S ribosomal protein L18a	22		CHTPPLYR	0	0	0	0		0	0	0	0	0	12.6896	9.46886	0	0	0	0		0	0	5.53961	0
60S ribosomal protein L22 (Heparin-binding protein HBp15)	25		FTLDCTHPVEDGIMDAANFEQFLQER	19.6889	14.5603	0	0	0		0	0		0	9.02297	8.82915		3.81425	8.97926	0		8.56231	0	5.9507	4.2645
60S ribosomal protein L36	48		EVCGFAPYER	90.465	92.3147	89.6521	89.1731			0	92.322		80.3181	96.1373	100	87.4034	87.7776	93.1574	94.1465		90.4012	46.161	92.1518	90.6212
60S ribosomal protein L3 (J1 protein)	114	Mitochondrial	TVFAEHISDECK			7.7253	100	0			0		0	0	1.06829	0	0	0	0		53.8627	0	0.356096	0
60S ribosomal protein L4	208		GPCIIYNEDNGIIK	0	0	0	0				0		0		0			0	0		0	0	0	0
60S ribosomal protein L4	96		SGQGAFGNMCR			0	0				100					100	100		100		0	100		100
60S ribosomal protein L4	125		YAICSALAASALPALVMSK	41.0284	41.7568	100	0	100	0	40.9179	37.3806		53.4082	0	0	17.5552	85.902	35.4693	17.9637		45.6963	44.5746	17.8027	39.2225
60S ribosomal protein L9	74		TICSHVQNMIK			0	0	0	0	0	0		6.44081	0	0		0	0	0		0	0	2.14694	0
6-phosphofructokinase, liver type (EC 2.7.1.11) (Phosphofructo-1-kinase isozyme B) (PFK-B) (Phosphofructokinase 1) (Phosphohexokinase)	114		LAAAYNLLQHGITNLCVIGGDGSLTGANIFR	0									0	0		0	0	11.9966	0		0		0	2.99916
6-phosphofructokinase, liver type (EC 2.7.1.11) (Phosphofructo-1-kinase isozyme B) (PFK-B) (Phosphofructokinase 1) (Phosphohexokinase)	351		LPLMECVQVTK	0.302771	0	0	0		0	59.4604	0		7.51054	3.33621	5.30077	0	0	0	0		0.0756927	19.8201	5.38251	0
6-phosphofructokinase, liver type (EC 2.7.1.11) (Phosphofructo-1-kinase isozyme B) (PFK-B) (Phosphofructokinase 1) (Phosphohexokinase)	708		VFANAPDSACVIGLR	0	0	0	0	0	0	0	0	0	0	0	0	0	0	0	0		0	0	0	0
6-phosphofructokinase, muscle type (EC 2.7.1.11) (Phosphofructo-1-kinase isozyme A) (PFK-A) (Phosphofructokinase-M) (Phosphofructokinase 1) (Phosphohexokinase)	631		CNENYTTDFIFNLYSEEGK	0	0	0	1.42411	0		0	1.33015	21.7834	3.62816	2.33622	0	7.54714	0.934101	6.68017	4.49499		0.356027	0.443383	6.93694	4.9141
6-phosphofructokinase, muscle type (EC 2.7.1.11) (Phosphofructo-1-kinase isozyme A) (PFK-A) (Phosphofructokinase-M) (Phosphofructokinase 1) (Phosphohexokinase)	114		GITNLCVIGGDGSLTGADTFR	5.41631	0.814913	21.5762	0	0			1.93958	0	8.16211	5.11195	2.05751	7.30604	0	13.5233	0		6.95185	0.969792	3.83289	5.20735
6-phosphofructokinase, muscle type (EC 2.7.1.11) (Phosphofructo-1-kinase isozyme A) (PFK-A) (Phosphofructokinase-M) (Phosphofructokinase 1) (Phosphohexokinase)	709		IFANTPDSGCVLGMR	1.50257	0.65633	6.31041	0	2.04358	0	0	1.39243	10.7804	10.3167	7.66124	10.8829	0.43941	1.24087	5.60801	3.9796		2.11733	0.859003	9.91031	2.81697
6-phosphofructokinase, muscle type (EC 2.7.1.11) (Phosphofructo-1-kinase isozyme A) (PFK-A) (Phosphofructokinase-M) (Phosphofructokinase 1) (Phosphohexokinase)	351		LPLMECVQVTK	0.544572	0	0	0	16.9582	0	59.4604	0		7.50124	3.33621	4.96836	0	0	0	0		0.136143	19.1047	5.2686	0
6-phosphofructokinase, muscle type (EC 2.7.1.11) (Phosphofructo-1-kinase isozyme A) (PFK-A) (Phosphofructokinase-M) (Phosphofructokinase 1) (Phosphohexokinase)	334		MGVEAVMALLEGTPDTPACVVSLSGNQAVR	37.4475	79.2894	38.649	0	0					89.8448	67.2266	22.0863	82.4071	81.6953	100	100		38.8465	0	59.7193	91.0256
6-phosphofructokinase, muscle type (EC 2.7.1.11) (Phosphofructo-1-kinase isozyme A) (PFK-A) (Phosphofructokinase-M) (Phosphofructokinase 1) (Phosphohexokinase)	519 550 553		QFDELCIPFVVIPATVSNNVPGSDFSIGADTALNTICTTCDR	0	0		0				0		0	0	0	0	0	0	0		0	0	0	0
6-phosphofructokinase, muscle type (EC 2.7.1.11) (Phosphofructo-1-kinase isozyme A) (PFK-A) (Phosphofructokinase-M) (Phosphofructokinase 1) (Phosphohexokinase)	170		SSYLNIVGLVGSIDNDFCGTDMTIGTDSALHR	0	0	2.59238	0	0		0	0	45.706	2.1745	3.0078	2.74335	0	0	3.27961	2.1592		0.648094	0	13.4079	1.3597
6-phosphogluconate dehydrogenase, decarboxylating (EC 1.1.1.44)	289		CLSSLK	0	0	0	0				0		0	0	0	0	0	0	0		0	0	0	0
6-phosphogluconolactonase (6PGL) (EC 3.1.1.31)	33		AASCLEGDR				0			0						0		0	0		0	0		0
6-phosphogluconolactonase (6PGL) (EC 3.1.1.31)	156		QALQGDAVPVFDLLILGVGPDGHTCSLFPDHPLLQER	0			0			0			0	15.3404	0		0	0	0		0	0	5.11347	0
6-phosphogluconolactonase (6PGL) (EC 3.1.1.31)	78		WTLGFCDER	70.5723	75.5221	100	100	100		100	51.7734		59.5205			68.4921	68.1073	88.9233	82.6779		86.5236	83.9245	59.5205	77.0501
Acetyl-CoA acetyltransferase, mitochondrial (EC 2.3.1.9) (Acetoacetyl-CoA thiolase)	139	Mitochondrial	AIMMASQSLMCGHQDVMVAGGMESMSNVPYVMSR			0	0	0		0		0				0	0	0	0		0	0	0	0
Acetyl-CoA acetyltransferase, mitochondrial (EC 2.3.1.9) (Acetoacetyl-CoA thiolase)	193	Mitochondrial	IHMGNCAENTAK	14.1457	34.8137	14.4716	17.2068	0	31.6341	60.3252	19.2406	48.6698	0	6.23868	3.81751	19.0913	18.0372	23.4882	37.8618		20.1595	27.8	14.6815	24.6196
Acetyl-CoA acetyltransferase, mitochondrial (EC 2.3.1.9) (Acetoacetyl-CoA thiolase)	410	Mitochondrial	IVVHMAHALKPGEFGLASICNGGGGASALLIEK	25.9094	11.2716	27.2375	97.2575	0	21.7452	30.3494	11.1141	28.6734	6.22648	5.56867	0	1.42345	7.72526	0.339663	0		40.419	15.8022	10.1171	2.37209
Acetyl-CoA acetyltransferase, mitochondrial (EC 2.3.1.9) (Acetoacetyl-CoA thiolase)	116	Mitochondrial	QATLGAGLPISTPCTTVNK	0	5.03192	0	1.98392	0	0	0	0	0	15.8152	19.6665	17.4975	0	0	0	0		1.75396	0	13.2448	0
Acetyl-CoA acetyltransferase, mitochondrial (EC 2.3.1.9) (Acetoacetyl-CoA thiolase)	116 123	Mitochondrial	QATLGAGLPISTPCTTVNKVCASGMK	0	0				0	0	0		13.4249	31.9529	0	0	0	0	0		0	0	15.1259	0
Acetyl-coenzyme A synthetase 2-like, mitochondrial (EC 6.2.1.1) (Acetate--CoA ligase 2) (Acetyl-CoA synthetase 2) (AceCS2) (Acyl-CoA synthetase short-chain family member 1)	144	Mitochondrial	ELLETTCR	28.0844	27.8612	22.3663	24.4514	55.145	0	80.5517	29.4425	63.6221	15.3555	7.93685	8.56011	39.6908	29.9918	26.1349	24.7826		25.6908	41.2848	23.8686	30.15
Acetyl-coenzyme A synthetase 2-like, mitochondrial (EC 6.2.1.1) (Acetate--CoA ligase 2) (Acetyl-CoA synthetase 2) (AceCS2) (Acyl-CoA synthetase short-chain family member 1)	235	Mitochondrial	SCPTVQHVLVAHR	3.07398	2.59055	0	3.58961	7.98003	0	0	0	35.6501	8.30222	10.9919	10.2985	0	0	0	2.05346		2.31353	1.99501	16.3107	0.513364
Acetyl-coenzyme A synthetase 2-like, mitochondrial (EC 6.2.1.1) (Acetate--CoA ligase 2) (Acetyl-CoA synthetase 2) (AceCS2) (Acyl-CoA synthetase short-chain family member 1)	178	Mitochondrial	VAIYMPVSPLAVAAMLACAR	63.7913	31.5065	0	100	71.3722	0	48.1651	0	100	10.4375	0	28.4462	58.668	17.668	32.5497	25.6639		48.8245	29.8843	34.7209	33.6374
Acidic leucine-rich nuclear phosphoprotein 32 family member A (Acidic nuclear phosphoprotein pp32) (Leucine-rich acidic nuclear protein) (LANP) (Potent heat-stable protein phosphatase 2A inhibitor I1PP2A)	27		ELVLDNCK	71.2492	49.2655	0	0				0		0	80.2647	15.3774		59.3225	0	0		30.1287	0	31.8807	19.7742
Acidic leucine-rich nuclear phosphoprotein 32 family member A (Acidic nuclear phosphoprotein pp32) (Leucine-rich acidic nuclear protein) (LANP) (Potent heat-stable protein phosphatase 2A inhibitor I1PP2A)	123		SLDLFNCEVTNLNAYR	41.3919	100	0				43.8544	23.8395	100		100		0	51.6349	50.988	100		47.1306	33.8469	100	50.6557
Acidic leucine-rich nuclear phosphoprotein 32 family member B (Proliferation-related acidic leucine-rich protein PAL31)	27		ELVLDNCK	60.4653	38.6945	0	0				0		0	80.432	15.138		0	0	0		24.7899	0	31.8567	0
Acidic leucine-rich nuclear phosphoprotein 32 family member B (Proliferation-related acidic leucine-rich protein PAL31)	123		SLDLFGCEVTNR	100	83.4172	100	0	68.3995		63.4729	81.4683		90.5911	100	49.5735	68.8349	41.897	76.1917	0		70.8543	71.1136	80.0549	46.7309
Acidic leucine-rich nuclear phosphoprotein 32 family member E (Cerebellar postnatal development protein 1) (LANP-like protein) (LANP-L)	123		SLDLFNCEITNLEDYR	26.6064		0	0			0	0		63.5735	100	0	0	25.5044	23.3409	0		8.8688	0	54.5245	12.2113
Aconitate hydratase, mitochondrial (Aconitase) (EC 4.2.1.3) (Citrate hydro-lyase)	410	Mitochondrial	CK	1.06684	1.41274	0	1.84166	0	0.935025	0.985558	3.12091	0	9.06507	14.3961	11.6909	0	0.403338	0	0		1.08031	1.26037	8.788	0.100834
Aconitate hydratase, mitochondrial (Aconitase) (EC 4.2.1.3) (Citrate hydro-lyase)	592	Mitochondrial	CTTDHISAAGPWLK	0	0		0	0	0	0		0	100		0	0	0.570176	0.0984968	0		0	0	33.3333	0.167168
Aconitate hydratase, mitochondrial (Aconitase) (EC 4.2.1.3) (Citrate hydro-lyase)	740	Mitochondrial	CVIK													0	0	0	0					0
Aconitate hydratase, mitochondrial (Aconitase) (EC 4.2.1.3) (Citrate hydro-lyase)	448 451	Mitochondrial	DVGGIVLANACGPCIGQWDR	0		0	0		0	0	0		0		0		4.9841	0	6.19512		0	0	0	3.72641
Aconitate hydratase, mitochondrial (Aconitase) (EC 4.2.1.3) (Citrate hydro-lyase)	277 284	Mitochondrial	GGTGAIVEYHGPGVDSISCTGMATICNMGAEIGATTSVFPYNHR	0	21.6868	55.936	64.336	55.4712	0	74.3503	0	76.092	16.2299	20.6802	19.0149	12.9926	0	1.89833	5.44647		35.4897	32.4554	33.0042	5.08435
Aconitate hydratase, mitochondrial (Aconitase) (EC 4.2.1.3) (Citrate hydro-lyase)	126	Mitochondrial	VAVPSTIHCDHLIEAQVGGEK	0.657064	1.31168	0.13816	0.196705	2.70577	1.46886	0	1.14155	17.1064	6.58049	9.56246	9.03633	0	0	0.132254	0.0620299		0.575903	1.32904	10.5714	0.0485708
Aconitate hydratase, mitochondrial (Aconitase) (EC 4.2.1.3) (Citrate hydro-lyase)	385	Mitochondrial	VGLIGSCTNSSYEDMGR	0	1.01233	0.471635	0.564109	0	1.88988	0	1.30498	0	5.02583	13.6256	9.18346	0	0	0	0.852352		0.512019	0.798716	6.95874	0.213088
Actin-binding LIM protein 1 (abLIM-1) (Actin-binding LIM protein family member 1)	285 288		CEACHQFITGK	18.6338	100	27.5499	11.4179						29.9843	58.1811	48.5128	73.1077	58.2691	60.1199	75.6878		39.4004		45.5594	66.7961
Actin-binding LIM protein 1 (abLIM-1) (Actin-binding LIM protein family member 1)	158 161		CHGCGEFVEGEVVTALGK	6.48246	0	0	0	0		48.4018	0	0	0	29.2674	30.1507	5.04201	0	0	0		1.62062	16.1339	14.8545	1.2605
Actin-binding LIM protein 1 (abLIM-1) (Actin-binding LIM protein family member 1)	222 226 229		EASCSSNCAGCGR	0	0	0	0				0			0	34.405		0	0	0		0	0	17.2025	0
Actin-binding LIM protein 1 (abLIM-1) (Actin-binding LIM protein family member 1)	308		HYHPSCAR			0								36.7663	32.8732		0				0		34.8198	0
Actin-related protein 10 (Actin-related protein 11)	291		SVATLILDSLLQCPIDTR														0	70.491	100					56.8303
Actin-related protein 2/3 complex subunit 1A (SOP2-like protein) (Sid 329)	70		IVTCGADR							0						0	0	0	0			0		0
Actin-related protein 2/3 complex subunit 5-like protein (Arp2/3 complex 16 kDa subunit 2) (ARC16-2)	42		FVDEHEEAAAAAGEPGPDPCEVDGLLR	0	0	0	0	0	0	0	0		4.86577	7.42385	11.6797	0	0	0	0		0	0	7.98979	0
Actin-related protein 3 (Actin-like protein 3)	34		LGYAGNTEPQFIIPSCIAIK			0	0						0		0	0		0	12.289		0		0	4.09633
Actin-related protein 3 (Actin-like protein 3)	189		TLTGTVIDSGDGVTHVIPVAEGYVIGSCIK	0	0	0	0	0	0	0	0	0	11.6411	0	0	0	0	0	0		0	0	2.91028	0
Actin-related protein 3 (Actin-like protein 3)	235		YSYVCPDLVK	11.0264	0	0	3.41425	0	0	0	0	0	0	0	71.0008	33.8797	0	0	0		3.61015	0	17.7502	8.46992
Acyl carrier protein, mitochondrial (ACP) (CI-SDAP) (NADH-ubiquinone oxidoreductase 9.6 kDa subunit)	140	Mitochondrial	LMCPQEIVDYIADK	14.6669	18.4981	12.2361	15.2128	28.4572		0	4.93157	29.005	46.8188	28.651	31.3023	9.17697	15.0269	9.42048	5.34935		15.1535	11.1296	33.9442	9.74342
Acyl-CoA dehydrogenase family member 9, mitochondrial (ACAD-9) (EC 1.3.99.-)	617	Mitochondrial	AYICAHPLDR	0	0	0	0	0	0	0	0	0	13.92	6.15345	1.50853	10.2498	0	0	0		0	0	5.39549	2.56244
Acyl-CoA dehydrogenase family member 9, mitochondrial (ACAD-9) (EC 1.3.99.-)	275	Mitochondrial	GSNTCEVHFENTR	6.94221	2.81119	0	0	15.9906		46.675	10.6312	36.6568	27.7469	17.6546	10.9029	5.33463	14.482	29.9884	33.3934		2.43835	24.4323	23.2403	20.7996
Acyl-CoA dehydrogenase family member 9, mitochondrial (ACAD-9) (EC 1.3.99.-)	183	Mitochondrial	LSSGEHIAAFCLTEPASGSDAASIQTR	0	0	0	7.47596	0	0	0	0	41.3383	0	0	9.2796	0	0	0	0		1.86899	0	12.6545	0
Acyl-coenzyme A thioesterase 13 (Acyl-CoA thioesterase 13) (EC 3.1.2.-) (Thioesterase superfamily member 2) [Cleaved into: Acyl-coenzyme A thioesterase 13, N-terminally processed]	74	Mitochondrial	LGTLHGGLTATLVDSISTMALMCTER	0	0	55.5536	0	0	0	33.164	0			100	0	0	0	0	0		13.8884	8.291	50	0
Acyl-coenzyme A thioesterase 13 (Acyl-CoA thioesterase 13) (EC 3.1.2.-) (Thioesterase superfamily member 2) [Cleaved into: Acyl-coenzyme A thioesterase 13, N-terminally processed]	40	Mitochondrial	LICEMK	0	1.4354	2.12126	5.28912	3.15354	10.8239	38.1426	3.18256	29.24	8.73674	11.4994	11.5864	0	0.743569	0	0		2.21145	13.8256	15.2657	0.185892
Acylphosphatase-2 (EC 3.6.1.7) (Acylphosphatase, muscle type isozyme) (Acylphosphate phosphohydrolase 2)	29	Mitochondrial	SVDYEVFGTVQGVCFR	0	0	5.4402	0	0	0	16.3672	5.74083	47.2422	100	3.02819	19.4589	20.9166	34.236	3.3363	7.48025		1.36005	5.52701	42.4323	16.4923
Acyl-protein thioesterase 1 (APT-1) (EC 3.1.2.-) (Lysophospholipase 1) (Lysophospholipase I) (LPL-I) (LysoPLA I)	169 173		DISVLQCHGDCDPLVPLMFGSLTVER	22.4248	16.0915	81.0689	62.7876	100			86.7056		56.7814	66.0323	45.5812		44.2354	55.3599	100		45.5932	93.3528	56.1316	66.5318
Acyl-protein thioesterase 1 (APT-1) (EC 3.1.2.-) (Lysophospholipase 1) (Lysophospholipase I) (LPL-I) (LysoPLA I)	211		IYEGMMHSSCQQEMMDVK			0	0							0	0			0	0		0		0	0
Acylpyruvase FAHD1, mitochondrial (EC 3.7.1.5) (Fumarylacetoacetate hydrolase domain-containing protein 1)	25	Mitochondrial	NIVCVGR	0	0	0		0		0	0		0	0	0	0	0	0	0		0	0	0	0
Acylpyruvase FAHD1, mitochondrial (EC 3.7.1.5) (Fumarylacetoacetate hydrolase domain-containing protein 1)	132	Mitochondrial	SFTSSCPVSAFVPK	44.2864	32.2423	16.1549	20.5379	53.3097	16.8751	13.6716	23.835	48.4228	43.2198	58.8439	52.4482	94.8795	74.8534	81.5502	85.5576		28.3054	26.9229	50.7337	84.2102
Acylpyruvase FAHD1, mitochondrial (EC 3.7.1.5) (Fumarylacetoacetate hydrolase domain-containing protein 1)	68	Mitochondrial	STVLSEPVLFLKPSTAYAPEGSPVLMPAYCR	0	0	0	0	0	0	0	0	0	0	0	0	0	0	0	0		0	0	0	0
Adenosine kinase (AK) (EC 2.7.1.20) (Adenosine 5'-phosphotransferase)	139 142		AADAHVDAHYYEQNEQPTGTCAACITGGNR	0	0											0	0	0	0		0			0
Adenosine kinase (AK) (EC 2.7.1.20) (Adenosine 5'-phosphotransferase)	105		AATFFGCIGIDK	0	0	0	0	0	0	14.372	0	53.2847	0	0	0	0	2.2088	2.84396	2.29547		0	3.593	13.3212	1.83706
Adenosine kinase (AK) (EC 2.7.1.20) (Adenosine 5'-phosphotransferase)	159		SLVANLAAANCYK	2.19542	2.2423	0.920871	5.25471	0	0	0	0.647193	0	6.32782	0	47.1106	22.0916	15.3094	12.6822	0		2.65332	0.161798	13.3596	12.5208
Adenosine kinase (AK) (EC 2.7.1.20) (Adenosine 5'-phosphotransferase)	352		TGCTFPEKPDF	0	0	0	0				0		0	0	0	0	0	0	0		0	0	0	0
Adenosylhomocysteinase (AdoHcyase) (EC 3.3.1.1) (CUBP) (Liver copper-binding protein) (S-adenosyl-L-homocysteine hydrolase)	195		FDNLYGCR	12.1305	16.9601	23.5819	15.3096				11.2814		12.6882	14.6133	18.1481	18.7786	10.7504	15.8642	7.17157		16.9955	11.2814	15.1499	13.1412
Adenosylhomocysteinase (AdoHcyase) (EC 3.3.1.1) (CUBP) (Liver copper-binding protein) (S-adenosyl-L-homocysteine hydrolase)	228		GCAQALR						0	0							0					0		0
Adenylate kinase 2, mitochondrial (AK 2) (EC 2.7.4.3) (ATP-AMP transphosphorylase 2) (ATP:AMP phosphotransferase) (Adenylate monophosphate kinase) [Cleaved into: Adenylate kinase 2, mitochondrial, N-terminally processed]	208	Mitochondrial	GIHCAIDASQTPDIVFASILAAFSK	0		0				0	0		24.1816	9.86462	0	0	0	0	0		0	0	11.3487	0
Adenylate kinase 2, mitochondrial (AK 2) (EC 2.7.4.3) (ATP-AMP transphosphorylase 2) (ATP:AMP phosphotransferase) (Adenylate monophosphate kinase) [Cleaved into: Adenylate kinase 2, mitochondrial, N-terminally processed]	92	Mitochondrial	NLETPSCK	0	0	0	0	0	0	0	0		0	0		0		0	0		0	0	0	0
Adenylate kinase isoenzyme 1 (AK 1) (EC 2.7.4.3) (EC 2.7.4.6) (ATP-AMP transphosphorylase 1) (ATP:AMP phosphotransferase) (Adenylate monophosphate kinase) (Myokinase)	187	Mitochondrial	VNAEGTVDTVFSEVCTYLDSLK	2.1132	2.46392	1.21539	0	0		1.1809	1.19081	15.7622	9.92706	7.55469	8.67588	0	0	0.423142	0		1.44813	0.790571	10.48	0.105786
Adenylosuccinate lyase (ASL) (EC 4.3.2.2) (Adenylosuccinase) (ASase)	304 305		CCSLAR	0	0	0	0				0			0	0	0	0	0	0		0	0	0	0
Adenylosuccinate lyase (ASL) (EC 4.3.2.2) (Adenylosuccinase) (ASase)	98 99		HDVMAHVHTFGHCCPK										22.1348	0	0								7.37826
Adenylosuccinate synthetase isozyme 1 (AMPSase 1) (AdSS 1) (EC 6.3.4.4) (Adenylosuccinate synthetase, basic isozyme) (Adenylosuccinate synthetase, muscle isozyme) (M-type adenylosuccinate synthetase) (IMP--aspartate ligase 1)	63		CQGGNNAGHTVVVDGK	0	0	0	0	0	0	0	2.8281	0		0	0	0	0	0	0		0	0.707026	0	0
Adenylosuccinate synthetase isozyme 1 (AMPSase 1) (AdSS 1) (EC 6.3.4.4) (Adenylosuccinate synthetase, basic isozyme) (Adenylosuccinate synthetase, muscle isozyme) (M-type adenylosuccinate synthetase) (IMP--aspartate ligase 1)	183		ICDLLSDFDEFSAR	0	0	0	0	0	0	0	0	34.636	4.32671	6.17021	2.21476	0	0	0	0		0	0	11.8369	0
Adenylyl cyclase-associated protein 1 (CAP 1)	29		LEAVSHTSDMHCGYGDSPSK	0	0	0	0				0		0	7.48177	22.5701	0	0	0	0		0	0	10.0173	0
Adenylyl cyclase-associated protein 1 (CAP 1)	426		NSLDCEIVSAK	8.41302	0	0	7.95821	0	0		7.56933	0	13.9024	0	0	0	0	0	0		4.09281	2.52311	3.4756	0
ADP/ATP translocase 1 (ADP,ATP carrier protein 1) (ADP,ATP carrier protein, heart/skeletal muscle isoform T1) (Adenine nucleotide translocator 1) (ANT 1) (Solute carrier family 25 member 4) (mANC1)	160	Mitochondrial	EFNGLGDCLTK	1.56695	1.36661	0.961461	0.848529	5.45952	2.40153	1.54111	1.37535	38.5481	2.11161	2.61053	2.58898	0.251623	0.16133	0.352682	0.285889		1.18589	2.69438	11.4648	0.262881
ADP/ATP translocase 1 (ADP,ATP carrier protein 1) (ADP,ATP carrier protein, heart/skeletal muscle isoform T1) (Adenine nucleotide translocator 1) (ANT 1) (Solute carrier family 25 member 4) (mANC1)	257	Mitochondrial	GADIMYTGTLDCWR	51.671	59.5394	67.0993	76.385	46.9174	100	100	41.9925	85.4799	55.4961	65.3369	70.887	24.7893	12.8323	14.5148	17.6711		63.6737	72.2275	69.3	17.4519
ADP/ATP translocase 1 (ADP,ATP carrier protein 1) (ADP,ATP carrier protein, heart/skeletal muscle isoform T1) (Adenine nucleotide translocator 1) (ANT 1) (Solute carrier family 25 member 4) (mANC1)	57	Mitochondrial	GIIDCVVR	0	0		0	17.6881	0	0	0	63.3482				0	0	0	0		0	4.42202	63.3482	0
ADP/ATP translocase 1 (ADP,ATP carrier protein 1) (ADP,ATP carrier protein, heart/skeletal muscle isoform T1) (Adenine nucleotide translocator 1) (ANT 1) (Solute carrier family 25 member 4) (mANC1)	129	Mitochondrial	YFAGNLASGGAAGATSLCFVYPLDFAR	2.52129	3.25738	2.13068	1.59745	11.7852	0	1.40277	2.02066	41.3057	4.91388	2.79648	5.05873	0.591194	0.892805	1.16102	0.694461		2.3767	3.80215	13.5187	0.83487
ADP/ATP translocase 2 (ADP,ATP carrier protein 2) (Adenine nucleotide translocator 2) (ANT 2) (Solute carrier family 25 member 5) [Cleaved into: ADP/ATP translocase 2, N-terminally processed]	57	Mitochondrial	GIIDCVVR	0	0		0	17.6881	0	0	0	63.3482				0	0	0	0		0	4.42202	63.3482	0
ADP/ATP translocase 2 (ADP,ATP carrier protein 2) (Adenine nucleotide translocator 2) (ANT 2) (Solute carrier family 25 member 5) [Cleaved into: ADP/ATP translocase 2, N-terminally processed]	160	Mitochondrial	GLGDCLVK	1.06052	1.69501	0.860819	1.40605	15.1126	0	0	1.76588	42.1953	4.96913	3.58498	3.69807	0.401625	0.742271	0.78125	0.421329		1.2556	4.21962	13.6119	0.586619
ADP/ATP translocase 2 (ADP,ATP carrier protein 2) (Adenine nucleotide translocator 2) (ANT 2) (Solute carrier family 25 member 5) [Cleaved into: ADP/ATP translocase 2, N-terminally processed]	257	Mitochondrial	GTDIMYTGTLDCWR	100	100	100	89.0272	100			59.6862		74.8111	86.7499	69.1202		0	17.7836	25.2975		97.2568	79.8431	76.8937	14.3604
ADP/ATP translocase 2 (ADP,ATP carrier protein 2) (Adenine nucleotide translocator 2) (ANT 2) (Solute carrier family 25 member 5) [Cleaved into: ADP/ATP translocase 2, N-terminally processed]	129	Mitochondrial	YFAGNLASGGAAGATSLCFVYPLDFAR	2.00918	2.56009	1.9161	1.59906	11.7852	0	1.45253	1.98379	39.4583	6.1507	2.84999	4.99721	0.525919	0.690064	1.04476	0.575712		2.02111	3.80538	13.3641	0.709114
AFG3-like protein 2 (EC 3.4.24.-)	524	Mitochondrial	LASLTPGFSGADVANVCNEAALIAAR	0	0	0	0		0	0	0		0	0	0	18.2736	0		0		0	0	0	6.09119
AFG3-like protein 2 (EC 3.4.24.-)	401	Mitochondrial	NAPCILFIDEIDAVGR	0	2.9976	0	0	0	0	32.9011	0	0	1.82062	0	0	0	0	0	0		0.749399	8.22529	0.455154	0
A-kinase anchor protein 1, mitochondrial (Dual specificity A-kinase-anchoring protein 1) (D-AKAP-1) (Protein kinase A-anchoring protein 1) (PRKA1) (Spermatid A-kinase anchor protein) (S-AKAP)	352	Mitochondrial	EESCVPASQETSLGQDTSDPASTR	0	0	0	0	0			0		0	0	0	0	0	0	0		0	0	0	0
Alanine--tRNA ligase, cytoplasmic (EC 6.1.1.7) (Alanyl-tRNA synthetase) (AlaRS)	947		NVGCLQEALQLATSFAQLR		0	42.3149	0				0		0	0	0		0				14.105	0	0	0
Alcohol dehydrogenase 1 (EC 1.1.1.1) (ADH-A2) (Alcohol dehydrogenase A subunit)	47		MVATGVCR						0	0				0					0			0	0	0
Alcohol dehydrogenase class-3 (EC 1.1.1.1) (Alcohol dehydrogenase 2) (Alcohol dehydrogenase 5) (Alcohol dehydrogenase B2) (ADH-B2) (Alcohol dehydrogenase class-III) (Glutathione-dependent formaldehyde dehydrogenase) (FALDH) (FDH) (GSH-FDH) (EC 1.1.1.-) (S-(hydroxymethyl)glutathione dehydrogenase) (EC 1.1.1.284)	240		EFGASECISPQDFSK	0	0	4.33848	0	0		0	5.11427		0	0	0		0	0	0		1.08462	1.70476	0	0
Alcohol dehydrogenase class-3 (EC 1.1.1.1) (Alcohol dehydrogenase 2) (Alcohol dehydrogenase 5) (Alcohol dehydrogenase B2) (ADH-B2) (Alcohol dehydrogenase class-III) (Glutathione-dependent formaldehyde dehydrogenase) (FALDH) (FDH) (GSH-FDH) (EC 1.1.1.-) (S-(hydroxymethyl)glutathione dehydrogenase) (EC 1.1.1.284)	103		FCLNPK	12.4861	0	0	0	0	0		18.435	0	25.0749	33.6372	33.1046		12.3899		100		3.12153	6.14498	22.9542	56.195
Alcohol dehydrogenase class-3 (EC 1.1.1.1) (Alcohol dehydrogenase 2) (Alcohol dehydrogenase 5) (Alcohol dehydrogenase B2) (ADH-B2) (Alcohol dehydrogenase class-III) (Glutathione-dependent formaldehyde dehydrogenase) (FALDH) (FDH) (GSH-FDH) (EC 1.1.1.-) (S-(hydroxymethyl)glutathione dehydrogenase) (EC 1.1.1.284)	45 60		ILATAVCHTDAYTLSGADPEGCFPVILGHEGAGIVESVGEGVTK							100			0	0	0	0	0	0	0			100	0	0
Aldehyde dehydrogenase, mitochondrial (EC 1.2.1.3) (AHD-M1) (ALDH class 2) (ALDH-E2) (ALDHI)	388	Mitochondrial	LLCGGGAAADR	35.2602	41.0792	1.18526	3.52257	0	0	0	0.855066	12.8002	14.8549	19.1135	18.2145	45.3322	38.7013	23.2404	39.0384		20.2618	0.213766	16.2458	36.5781
Aldehyde dehydrogenase, mitochondrial (EC 1.2.1.3) (AHD-M1) (ALDH class 2) (ALDH-E2) (ALDHI)	68	Mitochondrial	TFPTVNPSTGEVICQVAEGNK	1.33753	1.46617	0	0	0	0	0	0	11.6422	4.85783	11.9557	5.33888	0	5.27796	3.88517	0		0.700923	0	8.44865	2.29078
Aldose reductase (AR) (EC 1.1.1.21) (Aldehyde reductase)	45		HIDCAQVYQNEK	1.62153	2.45601	0.87477	0	4.07882	34.9092	22.603	0.804446	18.3933	9.1256	6.84771	6.20214	0	1.38906	0	0		1.23808	15.5989	10.1422	0.347265
Aldose reductase (AR) (EC 1.1.1.21) (Aldehyde reductase)	200		LIEYCHSK	0	0	0	3.41987	11.334	0	0	0	0		0	0	0	0	0	0		0.854967	2.8335	0	0
Aldose reductase (AR) (EC 1.1.1.21) (Aldehyde reductase)	299 304		VCALMSCAK	0		0	0				0		14.2382	16.6474	15.7888	0	0	0	0		0	0	15.5581	0
Aldose reductase (AR) (EC 1.1.1.21) (Aldehyde reductase)	187		YKPAVNQIECHPYLTQEK	9.25887	8.73196	0	0	10.716	0	0	0	41.3737	7.33877	8.49223	7.96817	0	0	0	0		4.49771	2.679	16.2932	0
Alpha-1-syntrophin (59 kDa dystrophin-associated protein A1 acidic component 1) (Syntrophin-1)	220		CTPTDPEPR	0	0	0	0		0	0				0							0	0	0
Alpha-1-syntrophin (59 kDa dystrophin-associated protein A1 acidic component 1) (Syntrophin-1)	319		ELLFYCSLPQSR	38.6168	27.9317	11.067	5.88982	36.5329	0	0	36.0808	11.6532	30.3057	40.3909	42.262	81.4586	49.8055	50.2343	44.957		20.8763	18.1534	31.1529	56.6139
Alpha-1-syntrophin (59 kDa dystrophin-associated protein A1 acidic component 1) (Syntrophin-1)	233		YLEICAADGQDAVFLR	36.7578	25.2105	0	0		0	0	0		24.2891	34.0121	18.4364	0	27.9072	49.5946	44.439		15.4921	0	25.5792	30.4852
Alpha-2-HS-glycoprotein (Countertrypin) (Fetuin-A)	247		ANLMHNLGGEEVSVACK				100					0	0	100	100	0		15.1329	66.8891		100		50	27.3407
Alpha-2-HS-glycoprotein (Countertrypin) (Fetuin-A)	208		AQNVPLPVSTLVEFVIAATDCTAK			100					100		75.7236		100						100	100	87.8618
Alpha-2-HS-glycoprotein (Countertrypin) (Fetuin-A)	219		CNLLAEK	100	100	53.4953	55.2249	100			68.3783		100	100	100	100	99.3178	88.3733	92.6744		77.1801	84.1891	100	95.0914
Alpha-2-HS-glycoprotein (Countertrypin) (Fetuin-A)	32		ELACDDPEAEQVALLAVDYLNNHLLQGFK								0		81.0958									0	81.0958
Alpha-2-HS-glycoprotein (Countertrypin) (Fetuin-A)	114		QLTEHAVEGDCDFHILK					0	100	100		100			100		100	100				66.6667	100	100
Alpha-2-HS-glycoprotein (Countertrypin) (Fetuin-A)	336		VGQPGAAGPVSPMCPGR					0			0		100	100	100			100				0	100	100
Alpha-2-macroglobulin (Alpha-2-M) (Pregnancy zone protein) [Cleaved into: Alpha-2-macroglobulin 165 kDa subunit; Alpha-2-macroglobulin 35 kDa subunit]	594		AAPLSLCALTAVDQSVLLLKPEAK	0	0	52.9604	0	0	36.8109	41.8541	0	11.581	83.2518	96.567	93.6939		0	0	0		13.2401	19.6662	71.2734	0
Alpha-2-macroglobulin (Alpha-2-M) (Pregnancy zone protein) [Cleaved into: Alpha-2-macroglobulin 165 kDa subunit; Alpha-2-macroglobulin 35 kDa subunit]	689		FCQEFQHYPAMGGVAPQALAVAASGPGSSFR		0		0	0			0	0	92.3862	74.1531	94.4043			64.7973	0		0	0	65.2359	32.3986
Alpha-2-macroglobulin (Alpha-2-M) (Pregnancy zone protein) [Cleaved into: Alpha-2-macroglobulin 165 kDa subunit; Alpha-2-macroglobulin 35 kDa subunit]	1339		GSGSGCVYLQTSLK	98.5898	98.4599		0	86.1289	100	100	56.3586	60.4737	100	91.1434	100	100	64.03	100	86.5783		65.6832	85.6219	87.9043	87.6521
Alpha-2-macroglobulin (Alpha-2-M) (Pregnancy zone protein) [Cleaved into: Alpha-2-macroglobulin 165 kDa subunit; Alpha-2-macroglobulin 35 kDa subunit]	249		TMAFLEEELPITACGVYTYGKPVPGLVTLR								100		100	100	100				100			100	100	100
Alpha-actinin-2 (Alpha-actinin skeletal muscle isoform 2) (F-actin cross-linking protein)	781		ACLISMGYDLGEAEFAR	1.39972	1.90137	0.88123	0	5.13326	0	6.25409	0.475716	27.2916	4.15249	5.65982	4.37375	0.737294	0.513513	2.14015	0.125124		1.04558	2.96577	10.3694	0.879019
Alpha-actinin-2 (Alpha-actinin skeletal muscle isoform 2) (F-actin cross-linking protein)	251		AIMTYVSCFYHAFAGAEQAETAANR	91.8581	2.51183	3.64023	0	4.55909	0	6.29259	64.9544	11.7376	38.904	30.713	10.1381	37.209	6.70166	4.00723	5.5474		24.5025	18.9515	22.8732	13.3663
Alpha-actinin-2 (Alpha-actinin skeletal muscle isoform 2) (F-actin cross-linking protein)	339		CQLEINFNTLQTK	1.22029	1.64309	0.712196	1.2858	3.52378	1.673	5.35412	1.14835	16.9082	6.22879	7.35023	7.71773	3.25791	0.0164931	3.28805	3.0541		1.21534	2.92481	9.55124	2.40414
Alpha-actinin-2 (Alpha-actinin skeletal muscle isoform 2) (F-actin cross-linking protein)	187		DGLGLCALIHR	0.628024	1.77969	0.428808	0.576365	4.78293	0	0	0.85756	17.2946	8.64261	9.39046	10.1334	0	1.87992	0	0		0.853222	1.41012	11.3653	0.46998
Alpha-actinin-2 (Alpha-actinin skeletal muscle isoform 2) (F-actin cross-linking protein)	161		EGLLLWCQR	0		36.8235	28.9493				0		100	45.5216	100		9.90098	28.1409	25.1143		21.9242	0	81.8405	21.052
Alpha-actinin-2 (Alpha-actinin skeletal muscle isoform 2) (F-actin cross-linking protein)	862		ELPPDQAQYCIK	0	0.443268	0.767787	1.21429	0	0	0	0.954454	0	3.26702	4.20809	7.2692	0	0	0	0.680968		0.606337	0.238613	3.68608	0.170242
Alpha-actinin-2 (Alpha-actinin skeletal muscle isoform 2) (F-actin cross-linking protein)	487		ICDQWDR	0	41.7111	100	100	0		0	18.7107	0	20.8776	31.4883	32.4421	5.34734	0	1.36624	1.56915		60.4278	6.23689	21.202	2.07068
Alpha-actinin-2 (Alpha-actinin skeletal muscle isoform 2) (F-actin cross-linking protein)	48		TFTAWCNSHLR	1.36268	2.03238	1.19018	2.0945	0	0	100	1.37603	64.0728	1.06314	7.3524	1.24241	3.24538	5.44645	22.9223	0.4245		1.66994	25.344	18.4327	8.00966
Alpha-actinin-4 (F-actin cross-linking protein) (Non-muscle alpha-actinin 4)	794		ACLISLGYDVENDR	37.6034	40.015	32.9661	10.8476				17.2325		27.5903	16.1388	34.1099		0	27.7198	0		30.358	17.2325	25.9464	9.23994
Alpha-actinin-4 (F-actin cross-linking protein) (Non-muscle alpha-actinin 4)	352		CQLEINFNTLQTK	1.22414	1.63394	0.662572	1.28611	3.68265	1.70116	2.93665	1.15063	17.0948	6.24083	7.35466	7.72613	2.69562	0.0248271	3.48097	3.12292		1.20169	2.36777	9.60411	2.33108
Alpha-actinin-4 (F-actin cross-linking protein) (Non-muscle alpha-actinin 4)	61		TFTAWCNSHLR	0	0	0	2.24639	0			0	47.1376	0	10.0353	0	7.38688	3.70848	51.0943	0		0.561598	0	14.2932	15.5474
Alpha/beta hydrolase domain-containing protein 11 (Abhydrolase domain-containing protein 11) (EC 3.-.-.-) (Williams-Beuren syndrome chromosomal region 21 protein homolog)	127	Mitochondrial	NHGDSPHSPDASYEAMSQDLQGLLPQLGLVPCVLVGHSMGGK		0		0						55.2937	0	0	0	27.5348	0	0		0		18.4312	6.88371
Alpha-centractin (Centractin) (ARP1) (Actin-RPV) (Centrosome-associated actin homolog)	34		YCFPNYVGRPK	4.44358	5.55561	0	19.5467	17.4643	0	100	3.03366		7.80171	6.71365	8.52354	9.54617	9.67511	0	6.06496		7.38647	30.1245	7.67964	6.32156
Alpha-enolase (EC 4.2.1.11) (2-phospho-D-glycerate hydro-lyase) (Enolase 1) (Non-neural enolase) (NNE)	119		FGANAILGVSLAVCK		0	0	51.1136	4.79284		0	0	32.4682	0	19.2794	0			0	0		17.0379	1.59761	12.9369	0
Alpha-enolase (EC 4.2.1.11) (2-phospho-D-glycerate hydro-lyase) (Enolase 1) (Non-neural enolase) (NNE)	337 339		SCNCLLLK		0	0		0	0	0	0	0	17.755	19.1517	20.306	0	0	0			0	0	14.3032	0
Alpha-enolase (EC 4.2.1.11) (2-phospho-D-glycerate hydro-lyase) (Enolase 1) (Non-neural enolase) (NNE)	389		SGETEDTFIADLVVGLCTGQIK	0	0	0	0	6.34027		2.09055	1.26245	27.1977	0	13.8927	0		2.56579	0			0	3.23109	10.2726	1.2829
Alpha-enolase (EC 4.2.1.11) (2-phospho-D-glycerate hydro-lyase) (Enolase 1) (Non-neural enolase) (NNE)	399		TGAPCR										0		0								0
Alpha-enolase (EC 4.2.1.11) (2-phospho-D-glycerate hydro-lyase) (Enolase 1) (Non-neural enolase) (NNE)	357		VNQIGSVTESLQACK	0	0	0	0	7.10117	0	0	0	19.8889	19.3236	22.7418	24.4829	0	0	0	0		0	1.77529	21.6093	0
Amine oxidase [flavin-containing] B (EC 1.4.3.4) (Monoamine oxidase type B) (MAO-B)	365	Mitochondrial	LCELYAK	7.26298	24.0016	0	51.5603	0	100		0		19.2782	6.14096	13.6319	0	11.4957	0	10.8305		20.7062	33.3333	13.017	5.58155
Amine oxidase [flavin-containing] B (EC 1.4.3.4) (Monoamine oxidase type B) (MAO-B)	26	Mitochondrial	LLHDCGLSVVVLEAR	0	0			26.2263	0		0			0		0	0	0	0		0	8.7421	0	0
Aminoacyl tRNA synthase complex-interacting multifunctional protein 2 (Multisynthase complex auxiliary component p38) (Protein JTV-1)	306		SCENLAPFSTALQLLK	0	0	0	0			0	0		0	0	0	0	0	0	0		0	0	0	0
AMP deaminase 1 (EC 3.5.4.6) (AMP deaminase isoform M) (Myoadenylate deaminase)	143	Mitochondrial	ALCIR	0	0		0	0	0	0	0	0		25.1724	41.1401	0	0	0	0		0	0	22.1042	0
Amyloid-like protein 1 (APLP) (APLP-1) [Cleaved into: C30]	83		CLLDPQR	100	100		0	12.8129	0	0	0.0748211	42.4242	4.83814		100	21.1173	0.151197	0.0108548	0.220291		66.6667	3.22194	49.0875	5.37491
Ankyrin-2 (ANK-2) (Brain ankyrin)	1352		DVEVLEGKPIYVDCFGNLVPLTK								0		0	0			0					0	0	0
Ankyrin-2 (ANK-2) (Brain ankyrin)	1413		GLVHQAICNLNITLPIYAK	0	0								0	0	0	0	0	0	0		0		0	0
Annexin A11 (Annexin XI) (Annexin-11) (Calcyclin-associated annexin 50) (CAP-50)	224		GFGTDEQAIIDCLGSR	47.1779	14.2407	27.5686	10.8267	100			0	100	88.4689	0	54.7933	100	100		100		24.9535	50	60.8156	100
Annexin A2 (Annexin II) (Annexin-2) (Calpactin I heavy chain) (Calpactin-1 heavy chain) (Chromobindin-8) (Lipocortin II) (Placental anticoagulant protein IV) (PAP-IV) (Protein I) (p36)	262		GDLENAFLNLVQCIQNKPLYFADR		0	0	0			0	0		0	0	0	0	1.58277	0	0		0	0	0	0.395693
Annexin A2 (Annexin II) (Annexin-2) (Calpactin I heavy chain) (Calpactin-1 heavy chain) (Chromobindin-8) (Lipocortin II) (Placental anticoagulant protein IV) (PAP-IV) (Protein I) (p36)	133		GLGTDEDSLIEIICSR	0	0	0	0	0	0	0	0	0	16.9057	11.3998	6.36725	0	0	0	0		0	0	8.66817	0
Annexin A6 (67 kDa calelectrin) (Annexin VI) (Annexin-6) (Calphobindin-II) (CPB-II) (Chromobindin-20) (Lipocortin VI) (Protein III) (p68) (p70)	114		CLIEILASR	58.9957	52.1905	25.1366	27.2931	38.5825	31.6409	18.4166	42.6639	14.8919	41.7502	59.7755	54.7421	67.1676	67.522	52.8491	52.3959		40.904	32.826	42.7899	59.9837
Annexin A6 (67 kDa calelectrin) (Annexin VI) (Annexin-6) (Calphobindin-II) (CPB-II) (Chromobindin-20) (Lipocortin VI) (Protein III) (p68) (p70)	552		FMTVLCTR	9.99644	9.2809	21.1459	26.2931	0	0	10.1477	6.02686	25.7993	12.8228	9.26704	12.508	100	9.09724	27.0856	20.4386		16.6791	4.04363	15.0993	39.1554
Annexin A6 (67 kDa calelectrin) (Annexin VI) (Annexin-6) (Calphobindin-II) (CPB-II) (Chromobindin-20) (Lipocortin VI) (Protein III) (p68) (p70)	358		GTVCAANDFNPDADAK	0	0	0	0		0		0		0	0	0	0	0	0	0		0	0	0	0
Annexin A6 (67 kDa calelectrin) (Annexin VI) (Annexin-6) (Calphobindin-II) (CPB-II) (Chromobindin-20) (Lipocortin VI) (Protein III) (p68) (p70)	96		LIVNLMRPLAYCDAK	0	0	0		0	0	0	0	24.0274	8.18074	11.569	0	0	0	0	0		0	0	10.9443	0
Annexin A6 (67 kDa calelectrin) (Annexin VI) (Annexin-6) (Calphobindin-II) (CPB-II) (Chromobindin-20) (Lipocortin VI) (Protein III) (p68) (p70)	59		QEICQNYK	18.7884	9.66121	4.84706	16.7161	0	0	0	4.23981		0	0	12.7778	17.6013	0	28.6281	19.9879		12.5032	1.05995	4.25927	16.5543
Annexin A7 (Annexin VII) (Annexin-7) (Synexin)	273		CYQLEFGR	0	77.3907	0	0	98.2634	100	97.8941		100				96.9912	100	96.5568	97.0165		19.3477	98.7192	100	97.6411
Annexin A7 (Annexin VII) (Annexin-7) (Synexin)	338		LGTDESCFNMILATR	86.8978	89.1468	38.9317	0		41.0087		85.3524		100	100	36.5397			100	0		53.7441	63.1805	78.8466	50
AP-1 complex subunit beta-1 (Adapter-related protein complex 1 subunit beta-1) (Adaptor protein complex AP-1 subunit beta-1) (Beta-1-adaptin) (Beta-adaptin 1) (Clathrin assembly protein complex 1 beta large chain) (Golgi adaptor HA1/AP1 adaptin beta subunit)	380		CAIK	0	0	0	0			0	0		0	0	0	0	0	0	0		0	0	0	0
AP-2 complex subunit beta (AP105B) (Adapter-related protein complex 2 subunit beta) (Adaptor protein complex AP-2 subunit beta) (Beta-2-adaptin) (Beta-adaptin) (Clathrin assembly protein complex 2 beta large chain) (Plasma membrane adaptor HA2/AP2 adaptin beta subunit)	380		CAIK	0	0	0	0		0	0	0		0	0	0	0	0	0	0		0	0	0	0
AP-2 complex subunit beta (AP105B) (Adapter-related protein complex 2 subunit beta) (Adaptor protein complex AP-2 subunit beta) (Beta-2-adaptin) (Beta-adaptin) (Clathrin assembly protein complex 2 beta large chain) (Plasma membrane adaptor HA2/AP2 adaptin beta subunit)	391		CVSTLLDLIQTK	0	0	0	0	0		0	0	25.8691	0	0	0	0	0	0	0		0	0	6.46727	0
AP-2 complex subunit beta (AP105B) (Adapter-related protein complex 2 subunit beta) (Adaptor protein complex AP-2 subunit beta) (Beta-2-adaptin) (Beta-adaptin) (Clathrin assembly protein complex 2 beta large chain) (Plasma membrane adaptor HA2/AP2 adaptin beta subunit)	857		ECHLNADTVSSK	0	0	0	0				0			0	10.283	0	0	0	0		0	0	5.14149	0
Apolipoprotein O-like (Protein FAM121A)	152	Mitochondrial	IAYPLGLATLGATVCYPAQSVIIAK	0	0	0	0		0	0	0		0	0	4.71804	0	0	0	0		0	0	1.57268	0
Apoptosis-inducing factor 1, mitochondrial (EC 1.1.1.-) (Programmed cell death protein 8)	255	Mitochondrial	CLIATGGTPR	0.527028	3.94321	0	0		0		0.975361	100	4.64407	5.52304	6.63402		0	0			1.11756	0.487681	29.2003	0
Apoptosis-inducing factor 1, mitochondrial (EC 1.1.1.-) (Programmed cell death protein 8)	316	Mitochondrial	SITVIGGGFLGSELACALGR	1.99096	1.29009	0	3.50426	9.16743	0	0	0	35.3666	9.18929	6.46451	3.26077	0	1.0885	0.99757	0		1.69633	2.29186	13.5703	0.521517
Aquaporin-1 (AQP-1) (Aquaporin-CHIP) (Delayed early response protein 2) (DER2) (Water channel protein for red blood cells and kidney proximal tubule)	189		DLGGSAPLAIGLSVALGHLLAIDYTGCGINPAR				0			0			0	0	0			0			0	0	0	0
Arginine--tRNA ligase, cytoplasmic (EC 6.1.1.19) (Arginyl-tRNA synthetase) (ArgRS)	502	Mitochondrial	AAQTSVAYGCIK	0	0	4.65245	14.5784				0		10.8169	14.0544	0	0	0	0	0		4.8077	0	8.29042	0
Arginine--tRNA ligase, cytoplasmic (EC 6.1.1.19) (Arginyl-tRNA synthetase) (ArgRS)	369	Mitochondrial	IVFVPGCSVPLTIVK	0	0	0	0			0	0		0	0	0				0		0	0	0	0
Arginine--tRNA ligase, cytoplasmic (EC 6.1.1.19) (Arginyl-tRNA synthetase) (ArgRS)	86	Mitochondrial	LQEVFGCAIR	22.0318	3.99909	9.94419	14.2391	0	0	0	0		13.6807	0	0	29.544	19.8431	20.5009	21.0956		12.5535	0	4.56022	22.7459
Argininosuccinate synthase (EC 6.3.4.5) (Citrulline--aspartate ligase)	132		FELTCYSLAPQIK	0	0		0		0	0	0		0	0		0		0			0	0	0	0
Aspartate aminotransferase, cytoplasmic (cAspAT) (EC 2.6.1.1) (EC 2.6.1.3) (Cysteine aminotransferase, cytoplasmic) (Cysteine transaminase, cytoplasmic) (cCAT) (Glutamate oxaloacetate transaminase 1) (Transaminase A)	160		DIRPYCYWDAEK	0							24.2336		9.2627	0	0		0	0.988541	0		0	24.2336	3.08757	0.329514
Aspartate aminotransferase, cytoplasmic (cAspAT) (EC 2.6.1.1) (EC 2.6.1.3) (Cysteine aminotransferase, cytoplasmic) (Cysteine transaminase, cytoplasmic) (cCAT) (Glutamate oxaloacetate transaminase 1) (Transaminase A)	391		INMCGLTTK	4.76525	4.31613	3.97232	3.59755	3.24874	0	0	4.49148	14.8495	16.0203	15.6602	15.5651	6.50509	7.26943	4.05097	3.80638		4.16281	1.93506	15.5238	5.40797
Aspartate aminotransferase, cytoplasmic (cAspAT) (EC 2.6.1.1) (EC 2.6.1.3) (Cysteine aminotransferase, cytoplasmic) (Cysteine transaminase, cytoplasmic) (cCAT) (Glutamate oxaloacetate transaminase 1) (Transaminase A)	83		SCASR	67.2541	100			68.3759	100	100	100		100	100	71.4865	32.4042	75.9382	87.2039	100		83.627	92.094	90.4955	73.8866
Aspartate aminotransferase, cytoplasmic (cAspAT) (EC 2.6.1.1) (EC 2.6.1.3) (Cysteine aminotransferase, cytoplasmic) (Cysteine transaminase, cytoplasmic) (cCAT) (Glutamate oxaloacetate transaminase 1) (Transaminase A)	253		YFVSEGFELFCAQSFSK	11.971	38.8629	0	0	14.8743	0	0	3.57073	25.217	56.187	5.81059	0	0	4.55573	10.2735	1.31651		12.7085	4.61126	21.8036	4.03644
Aspartate aminotransferase, mitochondrial (mAspAT) (EC 2.6.1.1) (EC 2.6.1.7) (Fatty acid-binding protein) (FABP-1) (Glutamate oxaloacetate transaminase 2) (Kynurenine aminotransferase 4) (Kynurenine aminotransferase IV) (Kynurenine--oxoglutarate transaminase 4) (Kynurenine--oxoglutarate transaminase IV) (Plasma membrane-associated fatty acid-binding protein) (FABPpm) (Transaminase A)	382	Mitochondrial	EGSSHNWQHITDQIGMFCFTGLKPEQVER	54.2437	100	100	100				100		75.9197	67.5604	100	35.816	9.02765	0	17.8888		88.5609	100	81.16	15.6831
Aspartate aminotransferase, mitochondrial (mAspAT) (EC 2.6.1.1) (EC 2.6.1.7) (Fatty acid-binding protein) (FABP-1) (Glutamate oxaloacetate transaminase 2) (Kynurenine aminotransferase 4) (Kynurenine aminotransferase IV) (Kynurenine--oxoglutarate transaminase 4) (Kynurenine--oxoglutarate transaminase IV) (Plasma membrane-associated fatty acid-binding protein) (FABPpm) (Transaminase A)	106	Mitochondrial	EYLPIGGLAEFCK	1.34132	1.50886	0.613399	0.435344	3.25644	1.38334	0.891774	0.940264	17.9196	5.56899	6.06226	6.20813	0.278491	0.393085	0.289166	0.158952		0.974731	1.61796	8.93974	0.279924
Aspartate aminotransferase, mitochondrial (mAspAT) (EC 2.6.1.1) (EC 2.6.1.7) (Fatty acid-binding protein) (FABP-1) (Glutamate oxaloacetate transaminase 2) (Kynurenine aminotransferase 4) (Kynurenine aminotransferase IV) (Kynurenine--oxoglutarate transaminase 4) (Kynurenine--oxoglutarate transaminase IV) (Plasma membrane-associated fatty acid-binding protein) (FABPpm) (Transaminase A)	272 274	Mitochondrial	HFIEQGINVCLCQSYAK	0	0	0.352797	0.83704	4.35598	0	0	0	11.3386	6.3799	6.63849	10.881	0	0.217919	0	0		0.297459	1.08899	8.8095	0.0544799
Aspartate aminotransferase, mitochondrial (mAspAT) (EC 2.6.1.1) (EC 2.6.1.7) (Fatty acid-binding protein) (FABP-1) (Glutamate oxaloacetate transaminase 2) (Kynurenine aminotransferase 4) (Kynurenine aminotransferase IV) (Kynurenine--oxoglutarate transaminase 4) (Kynurenine--oxoglutarate transaminase IV) (Plasma membrane-associated fatty acid-binding protein) (FABPpm) (Transaminase A)	187	Mitochondrial	TCGFDFSGALEDISK	1.05305	1.36922	1.07272	1.55864	2.04083	0	0	1.55707	12.1907	7.45991	10.9334	11.4904	0	0	0.836798	0.639585		1.26341	0.899477	10.5186	0.369096
Aspartate aminotransferase, mitochondrial (mAspAT) (EC 2.6.1.1) (EC 2.6.1.7) (Fatty acid-binding protein) (FABP-1) (Glutamate oxaloacetate transaminase 2) (Kynurenine aminotransferase 4) (Kynurenine aminotransferase IV) (Kynurenine--oxoglutarate transaminase 4) (Kynurenine--oxoglutarate transaminase IV) (Plasma membrane-associated fatty acid-binding protein) (FABPpm) (Transaminase A)	295	Mitochondrial	VGAFTVVCK	0.615163	1.21448	0.76291	0.532348	7.13855	2.18821	2.50763	0.847026	14.5701	11.19	12.9113	12.2521	0	0	1.27886	0		0.781224	3.17035	12.7309	0.319715
Aspartyl aminopeptidase (EC 3.4.11.21)	445		ETACTTGVLQTLTLFK	0	0	0	0	0	0	0	0	0	0	0	4.21171	0	63.5399	0	0		0	0	1.05293	15.885
Aspartyl aminopeptidase (EC 3.4.11.21)	97		NSSSIIAFAVGGQYVPGNGFSLIGAHTDSPCLR	0	0		0				100					0	11.641	0	0		0	100		2.91024
Aspartyl aminopeptidase (EC 3.4.11.21)	36		SPSPFHVVAECR	0	0	0	5.80878				0		0	0	0		56.4546	0	0		1.45219	0	0	18.8182
ATP-binding cassette sub-family B member 8, mitochondrial	465	Mitochondrial	GSITFQNVTFSYPCRPGFNVLK	95.5903	93.338		0	43.7987	100	100	29.1056	45.2486	0	0	0	0	3.35861	0	63.3406		62.9761	68.2261	11.3122	16.6748
ATP-binding cassette sub-family E member 1 (RNase L inhibitor) (Ribonuclease 4 inhibitor) (RNS4I)	65		CPFGALSIVNLPSNLEK	0	0	0	0				0		0	0	7.2271		0				0	0	2.40903	0
ATP-dependent RNA helicase DDX1 (EC 3.6.4.13) (DEAD box protein 1)	571		FLICTDVAAR	0	0	0	0	0	0	0	0		6.821	0	0	0	0	0	0		0	0	2.27367	0
ATP-dependent RNA helicase DDX3Y (EC 3.6.4.13) (D1Pas1-related sequence 1) (DEAD box protein 3, Y-chromosomal) (DEAD-box RNA helicase DEAD2) (mDEAD2)	316		GCHLLVATPGR	0	0	0	0		0	0	0		0	9.47624	0	0	0	0	0		0	0	3.15875	0
ATP-dependent (S)-NAD(P)H-hydrate dehydratase (EC 4.2.1.93) (ATP-dependent NAD(P)HX dehydratase) (Carbohydrate kinase domain-containing protein)	78	Mitochondrial	IGIVGGCQEYTGAPYFAGISALK			0	0								0				0		0		0	0
ATP synthase F(0) complex subunit B1, mitochondrial (ATP synthase subunit b) (ATPase subunit b)	239	Mitochondrial	CIEDLK	0.870736	1.61771	17.0503	6.04549	24.3263	1.50823	0.539772	0	60.019	1.25523	0.766538	1.55678	0.158837	0.307736	0.32806	0.286291		6.39607	6.59358	15.8994	0.270231
ATP synthase subunit alpha, mitochondrial	244	Mitochondrial	LYCIYVAIGQK	1.73281	3.11692	1.73187	1.29913	8.92147	2.2304	1.81703	1.15822	26.5091	15.8855	10.3631	12.731	1.74844	3.62899	1.02606	1.07477		1.97018	3.53178	16.3722	1.86956
ATP synthase subunit alpha, mitochondrial	294	Mitochondrial	YTIVVSATASDAAPLQYLAPYSGCSMGEYFR	27.2604	2.71349	0.393931	7.0292	0	45.1941	0	0.796087	9.45893	11.5033	16.3009	15.9603	0	8.14699	0.789315	8.60983		9.34926	11.4976	13.3059	4.38653
ATP synthase subunit d, mitochondrial (ATPase subunit d)	101	Mitochondrial	SCAEFVSGSQLR	4.08934	5.13398	3.45945	11.2179	21.9844	3.4966	15.4746	0	33.8406	13.558	20.781	16.7499	0	4.47257	3.3743	1.31527		5.97517	10.2389	21.2324	2.29053
ATP synthase subunit epsilon, mitochondrial (ATPase subunit epsilon)	19	Mitochondrial	FSQICAK	2.45644	2.94511	1.71584	3.53347	13.1845	2.02023	0	1.37533	36.3207	0	7.04651	7.30267	0.823813	0.885311	0	0.422686		2.66272	4.14501	12.6675	0.532953
ATP synthase subunit gamma, mitochondrial (F-ATPase gamma subunit)	103	Mitochondrial	GLCGAIHSSVAK	1.47379	2.44214	2.70398	0.903646	7.28054	2.13013	0	2.00615	23.5927	12.8641	13.3006	13.7989	0.647136	1.19372	0.484725	0.653814		1.88089	2.85421	15.8891	0.744848
ATP synthase subunit O, mitochondrial (Oligomycin sensitivity conferral protein) (OSCP)	141	Mitochondrial	GEVPCTVTTASPLDDAVLSELK	50.6874	48.9736	14.6656	16.3048	36.3737		0	41.1297	40.12	39.1586	49.1725	37.0381	54.2817	21.0935	22.3164	23.2157		32.6578	25.8345	41.3723	30.2268
BAG family molecular chaperone regulator 3 (BAG-3) (Bcl-2-associated athanogene 3) (Bcl-2-binding protein Bis)	154		QCGQMPATATTAAAQPPTAHGPER			0							0	28.1389							0		14.0695
BAG family molecular chaperone regulator 3 (BAG-3) (Bcl-2-associated athanogene 3) (Bcl-2-binding protein Bis)	185		SQSPAASDCSSSSSSASLPSSGR										0										0
Band 3 anion transport protein (Anion exchange protein 1) (AE 1) (Anion exchanger 1) (MEB3) (Solute carrier family 4 member 1) (CD antigen CD233)	903	Mitochondrial	ELELQCLDGDDAK			0		0	0	0	0		0	0	0	0	2.90722	0	0		0	0	0	0.726805
Band 3 anion transport protein (Anion exchange protein 1) (AE 1) (Anion exchanger 1) (MEB3) (Solute carrier family 4 member 1) (CD antigen CD233)	215	Mitochondrial	SGGASEPLLPHQPSLETQLYCGQAEGGSEGPSTSGTLK		0	0	0		0					0					0		0	0	0	0
Band 3 anion transport protein (Anion exchange protein 1) (AE 1) (Anion exchanger 1) (MEB3) (Solute carrier family 4 member 1) (CD antigen CD233)	330	Mitochondrial	SLESFLDCSLVLPPTDAPSEK	20.1434	0	16.065	20.9581		0	0	18.6238		54.7659	62.6466	59.2229	88.5216	92.865	100	90.7499		14.2916	6.20795	58.8785	93.0341
Basal cell adhesion molecule (B-CAM cell surface glycoprotein) (Lutheran antigen) (CD antigen CD239)	230		DANFHCAAHYDLPSGQHGR								0		100	100	100							0	100
Basal cell adhesion molecule (B-CAM cell surface glycoprotein) (Lutheran antigen) (CD antigen CD239)	47		GEQVALDCTPR		0						0		5.89715	100	100		0				0	0	68.6324	0
Basement membrane-specific heparan sulfate proteoglycan core protein (HSPG) [Cleaved into: Endorepellin; LG3 peptide]	3137		AGLSSGFVGCVR		100			0	0	0	62.9	0	54.8235	60.9528	63.0397	55.1103	64.7545	100	17.5845		100	15.725	44.704	59.3623
Basement membrane-specific heparan sulfate proteoglycan core protein (HSPG) [Cleaved into: Endorepellin; LG3 peptide]	731		AHSVEECR					0														0
Basement membrane-specific heparan sulfate proteoglycan core protein (HSPG) [Cleaved into: Endorepellin; LG3 peptide]	1530		ALEVEECR			0	0				29.6874		44.1235	86.8935	87.769	0	0	0	0		0	29.6874	72.9287	0
Basement membrane-specific heparan sulfate proteoglycan core protein (HSPG) [Cleaved into: Endorepellin; LG3 peptide]	3705		AQAGANTRPCP					0														0
Basement membrane-specific heparan sulfate proteoglycan core protein (HSPG) [Cleaved into: Endorepellin; LG3 peptide]	811 814 816		ATATACRPCPCPYIDASR			100	100	0					100	100	100		0		0		100	0	100	0
Basement membrane-specific heparan sulfate proteoglycan core protein (HSPG) [Cleaved into: Endorepellin; LG3 peptide]	2876		CAATNAAGTTQSHVLLLVQALPQISTPPEIR		0	48.2199		0		33.359	18.1305	0	77.3695	74.0839	80.5239		0	18.7849	60.3326		24.1099	17.1632	57.9943	26.3725
Basement membrane-specific heparan sulfate proteoglycan core protein (HSPG) [Cleaved into: Endorepellin; LG3 peptide]	851 854		CESCAPGYEGNPIQPGGK										100	100	100								100
Basement membrane-specific heparan sulfate proteoglycan core protein (HSPG) [Cleaved into: Endorepellin; LG3 peptide]	924 926		CFCMGVSR			100							100	100	100						100		100
Basement membrane-specific heparan sulfate proteoglycan core protein (HSPG) [Cleaved into: Endorepellin; LG3 peptide]	795		CKPGFFGDATK	0	0	100		0			0	0	94.5649	92.2338	100	0	64.3624		0		33.3333	0	71.6997	21.4541
Basement membrane-specific heparan sulfate proteoglycan core protein (HSPG) [Cleaved into: Endorepellin; LG3 peptide]	3481 3483		CLCLPGFSGPR	0	20.8385	100	100	77.7646		64.4044	100	100	88.2626	100	100	0		100	29.7896		55.2096	80.723	97.0656	43.2632
Basement membrane-specific heparan sulfate proteoglycan core protein (HSPG) [Cleaved into: Endorepellin; LG3 peptide]	733 742 745		CPIGYSGLSCESCDAHFTR					0														0
Basement membrane-specific heparan sulfate proteoglycan core protein (HSPG) [Cleaved into: Endorepellin; LG3 peptide]	869		CRPTTQEIVR	46.3931		74.6126	0	0			0	0		95.2676	95.5577		0	0	0		40.3352	0	63.6084	0
Basement membrane-specific heparan sulfate proteoglycan core protein (HSPG) [Cleaved into: Endorepellin; LG3 peptide]	479		EADQGAYTCEAMNSR			0					0			100	100						0	0	100
Basement membrane-specific heparan sulfate proteoglycan core protein (HSPG) [Cleaved into: Endorepellin; LG3 peptide]	1137 1140		GPSCQDCDTGYTR										100	100	100								100
Basement membrane-specific heparan sulfate proteoglycan core protein (HSPG) [Cleaved into: Endorepellin; LG3 peptide]	892		GSLGTSGETCR	100	100	100	100	54.061	100	100	92.7443	43.0845		100	100	100	89.6161	100	100		100	86.7013	81.0282	97.404
Basement membrane-specific heparan sulfate proteoglycan core protein (HSPG) [Cleaved into: Endorepellin; LG3 peptide]	2506		IASVKPSDAGTYVCQAQNALGTAQK	0	25.1254		0	0		0	0	0	100	98.3537	100	0			0		8.37514	0	74.5884	0
Basement membrane-specific heparan sulfate proteoglycan core protein (HSPG) [Cleaved into: Endorepellin; LG3 peptide]	903 906		LCNECSDGSFHLSK										100	100	100								100
Basement membrane-specific heparan sulfate proteoglycan core protein (HSPG) [Cleaved into: Endorepellin; LG3 peptide]	2021		LHHMSVADSGEYVCR					0			0	32.0134	95.4478	100	100	0			0			0	81.8653	0
Basement membrane-specific heparan sulfate proteoglycan core protein (HSPG) [Cleaved into: Endorepellin; LG3 peptide]	1932		LPAIEPSDQGQYLCR	0	0	0	0	47.2223			4.5753		26.1946	32.9447	40.3634	0	0	0	0		0	25.8988	33.1675	0
Basement membrane-specific heparan sulfate proteoglycan core protein (HSPG) [Cleaved into: Endorepellin; LG3 peptide]	2313		LYQLSPADSGEYVCQVAGSSHPEHEASFK		100			0			0	24.979	92.144	92.118	95.0544			0			100	0	76.0739	0
Basement membrane-specific heparan sulfate proteoglycan core protein (HSPG) [Cleaved into: Endorepellin; LG3 peptide]	2742		NIGASVEFHCAVPNER	0	0	10.126	16.5172	0			0		42.2473	43.282	43.9815	0	0	0	0		6.6608	0	43.1703	0
Basement membrane-specific heparan sulfate proteoglycan core protein (HSPG) [Cleaved into: Endorepellin; LG3 peptide]	1792		SQSVRPGADVTFICTAK	100	100	77.467	100	0			38.8069	0	91.1568	95.275	96.8412	0	18.4212	0			94.3668	19.4034	70.8182	6.1404
Basement membrane-specific heparan sulfate proteoglycan core protein (HSPG) [Cleaved into: Endorepellin; LG3 peptide]	1628		TCESLGAGGYR					0			0	0	96.7844	90.8113	85.806		100		100			0	68.3504	100
Basement membrane-specific heparan sulfate proteoglycan core protein (HSPG) [Cleaved into: Endorepellin; LG3 peptide]	1156		VPSGLYLGTCER			0		0			0	0	97.8984	97.6768	100	100	0	39.6753	98.7524		0	0	73.8938	59.6069
Basigin (Basic immunoglobulin superfamily) (HT7 antigen) (Membrane glycoprotein gp42) (CD antigen CD147)	203		SGEYSCIFLPEPVGR	0	100	55.1049	80.7213			100	0		100	88.3309	100	64.5615	57.3797	83.2485	78.82		58.9566	50	96.1103	71.0024
Bcl-2-like protein 13 (Bcl2-L-13) (Bcl-rambo) (Protein Mil1)	82 100	Mitochondrial	EVSEAFTSTGFDCHTSPVFSPANPESSIEDCLAHLGER	0	0	0	0				0		41.2192	100	42.3521	0	0	0	0		0	0	61.1904	0
Beta-enolase (EC 4.2.1.11) (2-phospho-D-glycerate hydro-lyase) (Enolase 3) (Muscle-specific enolase) (MSE) (Skeletal muscle enolase)	337 339		ACNCLLLK	0	0	0	0	0		0	0.472696		14.9651	18.6146	18.7605	0	0	0	0		0	0.157565	17.4467	0
Beta-enolase (EC 4.2.1.11) (2-phospho-D-glycerate hydro-lyase) (Enolase 3) (Muscle-specific enolase) (MSE) (Skeletal muscle enolase)	119		FGANAILGVSLAVCK	0	0	95.4041	100	24.039	0	0	0	55.527	1.87814	32.6144	52.8031	0	0.621722	0	0		48.851	6.00976	35.7057	0.155431
Beta-enolase (EC 4.2.1.11) (2-phospho-D-glycerate hydro-lyase) (Enolase 3) (Muscle-specific enolase) (MSE) (Skeletal muscle enolase)	389		SGETEDTFIADLVVGLCTGQIK	0	0	0	1.1833	6.3493	0	2.09055	1.26245	27.2216	45.7384	22.4821	29.5895	0	3.05505	0	0		0.295825	2.42558	31.2579	0.763762
Beta-enolase (EC 4.2.1.11) (2-phospho-D-glycerate hydro-lyase) (Enolase 3) (Muscle-specific enolase) (MSE) (Skeletal muscle enolase)	399		TGAPCR										0										0
Beta-enolase (EC 4.2.1.11) (2-phospho-D-glycerate hydro-lyase) (Enolase 3) (Muscle-specific enolase) (MSE) (Skeletal muscle enolase)	357		VNQIGSVTESIQACK	0	0	0	0	6.90301	0	0	0	19.9714	19.3236	22.7204	24.448	0	0	0	0		0	1.72575	21.6158	0
Betaine--homocysteine S-methyltransferase 1 (EC 2.1.1.5)	104		VNEAACDIAR	74.5845	94.6142	0	100		0	0	0		100	94.5954	0	100	100	100	100		67.2997	0	64.8651	100
Beta-sarcoglycan (Beta-SG) (43 kDa dystrophin-associated glycoprotein) (43DAG)	309 316		VQVTGHNMGCQVSDNPCGNT										100	100	100								100
Beta-taxilin (Muscle-derived protein 77)	36		CSTSGQAPEQEGSLHPEK	0	0	0	0	0		0	0		0	0	4.35802	0	0	0	0		0	0	1.45267	0
Beta-taxilin (Muscle-derived protein 77)	275		LCQENTELAEK	0	0	66.438	81.5668				0		0	0	0	0	0	0	0		37.0012	0	0	0
Bifunctional epoxide hydrolase 2 [Includes: Cytosolic epoxide hydrolase 2 (CEH) (EC 3.3.2.10) (Epoxide hydratase) (Soluble epoxide hydrolase) (SEH); Lipid-phosphate phosphatase (EC 3.1.3.76)]	78		ACGANLPENFSISQIFSQAMAAR	7.69581	7.84708	0	3.75184	0	0	0	1.17298	0	9.77917	9.24921	10.9849	16.3646	16.3696	1.78185	15.4555		4.82368	0.293246	7.50332	12.4929
Bifunctional epoxide hydrolase 2 [Includes: Cytosolic epoxide hydrolase 2 (CEH) (EC 3.3.2.10) (Epoxide hydratase) (Soluble epoxide hydrolase) (SEH); Lipid-phosphate phosphatase (EC 3.1.3.76)]	312		GYGDSSSPPEIEEYAMELLCK	67.842	68.271	0.878049	6.14506	0	0	0	5.81981	0	0	11.1926	61.7918	73.2479	73.3982	44.6022	45.1019		35.784	1.45495	18.2461	59.0875
Bifunctional epoxide hydrolase 2 [Includes: Cytosolic epoxide hydrolase 2 (CEH) (EC 3.3.2.10) (Epoxide hydratase) (Soluble epoxide hydrolase) (SEH); Lipid-phosphate phosphatase (EC 3.1.3.76)]	230		VTGTQFPEAPLPVPCNPNDVSHGYVTVKPGIR	0	0	0	0	0	0	0	0	0	6.8562	12.2252	12.1092	0	0	0	0		0	0	7.79764	0
Bifunctional glutamate/proline--tRNA ligase (Bifunctional aminoacyl-tRNA synthetase) [Includes: Glutamate--tRNA ligase (EC 6.1.1.17) (Glutamyl-tRNA synthetase) (GluRS); Proline--tRNA ligase (EC 6.1.1.15) (Prolyl-tRNA synthetase) (ProRS)]	744		ERPAPAVSSTCATAEDSSVLYSR	0	0	8.44263	16.058	0	0	100	0	0	0	19.5831	0	0	0	0	0		6.12515	25	4.89578	0
Bifunctional glutamate/proline--tRNA ligase (Bifunctional aminoacyl-tRNA synthetase) [Includes: Glutamate--tRNA ligase (EC 6.1.1.17) (Glutamyl-tRNA synthetase) (GluRS); Proline--tRNA ligase (EC 6.1.1.15) (Prolyl-tRNA synthetase) (ProRS)]	1076		LGVENCYFPIFVSQAALEK		0	0	6.05407											100	0		2.01802			50
Bifunctional glutamate/proline--tRNA ligase (Bifunctional aminoacyl-tRNA synthetase) [Includes: Glutamate--tRNA ligase (EC 6.1.1.17) (Glutamyl-tRNA synthetase) (GluRS); Proline--tRNA ligase (EC 6.1.1.15) (Prolyl-tRNA synthetase) (ProRS)]	1377		SCQFVAVR	14.9184	8.64362	0	0	0			3.12716		16.7831	11.8154	13.5291	24.5681	22.1247	0	0		5.8905	1.56358	14.0426	11.6732
Bifunctional glutamate/proline--tRNA ligase (Bifunctional aminoacyl-tRNA synthetase) [Includes: Glutamate--tRNA ligase (EC 6.1.1.17) (Glutamyl-tRNA synthetase) (GluRS); Proline--tRNA ligase (EC 6.1.1.15) (Prolyl-tRNA synthetase) (ProRS)]	910		VACQGEVVR	0	0	0	0		0	0	0			0	0	0	5.34888	0	0		0	0	0	1.33722
Bifunctional glutamate/proline--tRNA ligase (Bifunctional aminoacyl-tRNA synthetase) [Includes: Glutamate--tRNA ligase (EC 6.1.1.17) (Glutamyl-tRNA synthetase) (GluRS); Proline--tRNA ligase (EC 6.1.1.15) (Prolyl-tRNA synthetase) (ProRS)]	381		YNVYPTYDFACPIVDSIEGVTHALR	89.8106	88.5162		0	74.8415		100	33.6556	100	84.8051	65.9807	45.0223	0	0	38.8261	0		59.4423	69.499	73.952	9.70651
Bifunctional purine biosynthesis protein PURH [Includes: Phosphoribosylaminoimidazolecarboxamide formyltransferase (EC 2.1.2.3) (5-aminoimidazole-4-carboxamide ribonucleotide formyltransferase) (AICAR transformylase); IMP cyclohydrolase (EC 3.5.4.10) (ATIC) (IMP synthase) (Inosinicase)]	101	Mitochondrial	VVVCNLYPFVK	0	0	0	0	0	0	0	0	100	0	0	0		30.9585		6.72147		0	0	25	18.84
Biliverdin reductase A (BVR A) (EC 1.3.1.24) (Biliverdin-IX alpha-reductase)	280		ILHCLELASDIQR	0	0	0	0	0			0	0	0	0	0	0	0	0	0		0	0	0	0
Bleomycin hydrolase (BH) (BLM hydrolase) (BMH) (EC 3.4.22.40)	111	Mitochondrial	CYFFLNAFVDTAQK	8.10431	13.7429	0	0			0	0		36.9758		100	0	0	17.7267	7.06237		5.4618	0	68.4879	6.19727
Branched-chain-amino-acid aminotransferase, mitochondrial (BCAT(m)) (EC 2.6.1.42)	343 346	Mitochondrial	EVFGSGTACQVCPVHQILYEGK	0	4.76232	0	0	0	0	6.23817	7.56294	0	34.5348	39.5466	45.0747	0	1.42078	1.00216	0.685414		1.19058	3.45028	29.789	0.777087
Branched-chain-amino-acid aminotransferase, mitochondrial (BCAT(m)) (EC 2.6.1.42)	93	Mitochondrial	IQPFQNLTLHPACSGLHYSLQLFEGLK	0			0			0	0		0	0	14.3686		0	0	0		0	0	4.78952	0
Branched-chain-amino-acid aminotransferase, mitochondrial (BCAT(m)) (EC 2.6.1.42)	136 148	Mitochondrial	LCLPDFDKQELLECIR	0	24.0943	1.32242	0	0		0	0		4.71511	8.63142	3.08029	0	4.06057	0.828312	0		6.35417	0	5.47561	1.22222
Calcium-binding mitochondrial carrier protein Aralar1 (Mitochondrial aspartate glutamate carrier 1) (Solute carrier family 25 member 12)	487	Mitochondrial	ACFLR	1.58284	1.20247	0.873792	0	6.62187	0	0	1.35207	25.745	5.0914	8.83605	7.79161	0	0	0	0		0.914774	1.99349	11.866	0
Calcium-binding mitochondrial carrier protein Aralar1 (Mitochondrial aspartate glutamate carrier 1) (Solute carrier family 25 member 12)	487 505	Mitochondrial	ACFLRDIPFSAIYFPVYAHCK	0	0		0			0			0	0	0	0	0	22.8446	28.5413		0	0	0	12.8465
Calcium-binding mitochondrial carrier protein Aralar1 (Mitochondrial aspartate glutamate carrier 1) (Solute carrier family 25 member 12)	563	Mitochondrial	AGQTTYSGVVDCFR	93.8602	94.7871	68.0093	65.8602	83.8953	80.8456	86.8949	88.4107	82.7198	88.5142	84.2767	87.7607	88.5594	88.0393	81.7877	84.562		80.6292	85.0116	85.8178	85.7371
Calcium-binding mitochondrial carrier protein Aralar1 (Mitochondrial aspartate glutamate carrier 1) (Solute carrier family 25 member 12)	435	Mitochondrial	DGSIPLPAEILAGGCAGGSQVIFTNPLEIVK	2.13633	0	6.91266	4.50504				0		0	6.9937	10.489						3.38851	0	5.82756
Calcium-binding mitochondrial carrier protein Aralar1 (Mitochondrial aspartate glutamate carrier 1) (Solute carrier family 25 member 12)	505	Mitochondrial	DIPFSAIYFPVYAHCK	0.626146	1.75963	0.434069	0	11.577	0		0	32.877	8.58523	7.92364	8.2927	0.9759	0.658449	0	0.409635		0.70496	3.85899	14.4197	0.510996
Calcium-binding mitochondrial carrier protein Aralar1 (Mitochondrial aspartate glutamate carrier 1) (Solute carrier family 25 member 12)	375	Mitochondrial	NSFDCFK	1.7439	0	0	2.77955	9.59881	0	0	0.676824	9.49263	4.54649	7.19433	5.42503	0	2.80998	6.00212	4.91024		1.13086	2.56891	6.66462	3.43058
Calcium-binding mitochondrial carrier protein Aralar2 (Citrin) (Mitochondrial aspartate glutamate carrier 2) (Solute carrier family 25 member 13)	490	Mitochondrial	ACFLR	1.58284	1.20247	0.873792	0	0	0	0	1.35207	0	5.0914	8.83605	7.79161	0	0	0	0		0.914774	0.338017	5.42976	0
Calcium-binding mitochondrial carrier protein Aralar2 (Citrin) (Mitochondrial aspartate glutamate carrier 2) (Solute carrier family 25 member 13)	566	Mitochondrial	AGQTTYNGVTDCFR	0	7.6836	1.68157	0	0	0	0	28.5666	0	53.6982	28.8967	20.7365	16.8929	51.1644	0			2.34129	7.14165	25.8328	22.6857
Calcium-binding mitochondrial carrier protein Aralar2 (Citrin) (Mitochondrial aspartate glutamate carrier 2) (Solute carrier family 25 member 13)	438	Mitochondrial	DGSVPLLAEIFAGGCAGGSQVIFTNPLEIVK	0	0	0	0	0		0	0	21.4659	0	0	0	0	0	0	0		0	0	5.36648	0
Calcium-binding mitochondrial carrier protein Aralar2 (Citrin) (Mitochondrial aspartate glutamate carrier 2) (Solute carrier family 25 member 13)	202	Mitochondrial	DIMVTIRPHVLTPFVEECLVAAAGGTR	0	0	0	0	0	0	0	0	31.5568	4.27664	0	0	11.3131	14.1994	0	3.57961		0	0	8.95837	7.27301
Calcium-binding mitochondrial carrier protein Aralar2 (Citrin) (Mitochondrial aspartate glutamate carrier 2) (Solute carrier family 25 member 13)	504	Mitochondrial	DIPFSAIYFPCYAHVK	1.45511	1.16399	0	0	5.10709	0	0	0	10.6114	6.62223	12.718	12.5118	0	0	0	0.212877		0.654775	1.27677	10.6159	0.0532193
Calcium-binding mitochondrial carrier protein Aralar2 (Citrin) (Mitochondrial aspartate glutamate carrier 2) (Solute carrier family 25 member 13)	378	Mitochondrial	NSFDCFK	1.13397	0	0	2.0912	9.29287	0	0	0.432818	13.9587	3.98807	6.47549	6.67233	0	2.60144	4.60828	3.92246		0.806292	2.43142	7.77364	2.78304
Calcium/calmodulin-dependent protein kinase type II subunit delta (CaM kinase II subunit delta) (CaMK-II subunit delta) (EC 2.7.11.17)	373		ICDPGLTAFEPEALGNLVEGMDFHR	85.2956	0		100	0		96.5102	83.2135		17.7877	19.7631	12.8576	72.6853	13.5392	45.426	4.56025		61.7652	59.9079	16.8028	34.0527
Calpain small subunit 1 (CSS1) (Calcium-activated neutral proteinase small subunit) (CANP small subunit) (Calcium-dependent protease small subunit) (CDPS) (Calcium-dependent protease small subunit 1) (Calpain regulatory subunit)	233		YADESGNMDFDNFISCLVR			100									100		100		51.7984		100		100	75.8992
Calpastatin (Calpain inhibitor)	408		CGEDEDTVPAEYR														100							100
Calponin-2 (Calponin H2, smooth muscle) (Neutral calponin)	215		CASQVGMTAPGTR			0					0										0	0
Calreticulin (CRP55) (Calregulin) (Endoplasmic reticulum resident protein 60) (ERp60) (HACBP)	163		CK	0	0	0				0	0		32.9785	27.5852	0	0	0	0	0		0	0	20.1879	0
Calreticulin (CRP55) (Calregulin) (Endoplasmic reticulum resident protein 60) (ERp60) (HACBP)	137		DMHGDSEYNIMFGPDICGPGTK			0		0		0	0	49.4716	100	77.3026	100				0		0	0	81.6935	0
Calreticulin (CRP55) (Calregulin) (Endoplasmic reticulum resident protein 60) (ERp60) (HACBP)	105		HEQNIDCGGGYVK	49.7915	0	94.9473	95.4158	78.1987			73.6117	65.2443	87.3072	88.085	93.1575	97.826	97.8818	66.5651	69.9716		60.0386	75.9052	83.4485	83.0611
Calsequestrin-2 (Calsequestrin, cardiac muscle isoform)	53		YDLLCLYYHEPVSSDK	0.23005	1.01808	0	0.44283	3.70159	3.29915	9.77189	1.69969	18.5856	12.4322	4.0596	4.0563	1.4523	2.21912	0	0		0.42274	4.61808	9.78343	0.917856
cAMP-dependent protein kinase type II-alpha regulatory subunit	356		CLVMDVQAFER	0	0	0	0	0	0	31.2939	0	0	1.08706	0	0		11.6888	4.205	0		0	7.82347	0.271765	5.29795
Carbamoyl-phosphate synthase [ammonia], mitochondrial (EC 6.3.4.16) (Carbamoyl-phosphate synthetase I) (CPSase I)	516	Mitochondrial	AERPDGLILGMGGQTALNCGVELFK	16.8159	0		100		0	13.9846	0		11.9409	0	0	0	0	11.728	29.5062		38.9386	4.66152	3.98032	10.3085
Carbamoyl-phosphate synthase [ammonia], mitochondrial (EC 6.3.4.16) (Carbamoyl-phosphate synthetase I) (CPSase I)	920	Mitochondrial	CLGLTEAQTR	0	5.29437		0		0	0	0		0			0	0				1.76479	0	0	0
Carbamoyl-phosphate synthase [ammonia], mitochondrial (EC 6.3.4.16) (Carbamoyl-phosphate synthetase I) (CPSase I)	1256	Mitochondrial	GNDVLVIECNLR	0	17.0667				0	0	0		9.66045		0		86.8325	100			8.53337	0	4.83023	93.4163
Carbamoyl-phosphate synthase [ammonia], mitochondrial (EC 6.3.4.16) (Carbamoyl-phosphate synthetase I) (CPSase I)	1049 1052	Mitochondrial	ILDIYHQEACNGCIISVGGQIPNNLAVPLYK	0	0		0				0		0	0		0	100	0			0	0	0	33.3333
Carbamoyl-phosphate synthase [ammonia], mitochondrial (EC 6.3.4.16) (Carbamoyl-phosphate synthetase I) (CPSase I)	816	Mitochondrial	MCHPSVDGFTPR	31.0258	53.179	94.2071	100	100	0		34.2912		38.3664	100	100	100	100	100	100		69.603	44.7637	79.4555	100
Carbamoyl-phosphate synthase [ammonia], mitochondrial (EC 6.3.4.16) (Carbamoyl-phosphate synthetase I) (CPSase I)	600	Mitochondrial	SAYALGGLGSGICPNK	0					0	0	0		26.1995	0			45.2459				0	0	13.0998	45.2459
Carbamoyl-phosphate synthase [ammonia], mitochondrial (EC 6.3.4.16) (Carbamoyl-phosphate synthetase I) (CPSase I)	761	Mitochondrial	TSACFEPSLDYMVTK	0	25.7721	100	100		0	100	20.2375		15.0177					100	100		56.443	40.0792	15.0177	100
Carbamoyl-phosphate synthase [ammonia], mitochondrial (EC 6.3.4.16) (Carbamoyl-phosphate synthetase I) (CPSase I)	225	Mitochondrial	VVAVDCGIK	0	0				0	0	0		0								0	0	0
Carbonyl reductase family member 4 (EC 1.-.-.-) (3-oxoacyl-[acyl-carrier-protein] reductase) (EC 1.1.1.-) (Quinone reductase CBR4)	55	Mitochondrial	CDVAK		100				0	0							0	0			100	0		0
Carbonyl reductase family member 4 (EC 1.-.-.-) (3-oxoacyl-[acyl-carrier-protein] reductase) (EC 1.1.1.-) (Quinone reductase CBR4)	5	Mitochondrial	VCAVFGGSR	0	90.0003	70.3792	76.4328	97.6136		100	78.38	100	74.0522	60.4321	68.758	0	71.1812	43.8826	61.603		59.2031	91.9979	75.8106	44.1667
Carboxylesterase 3A (EC 3.1.1.1) (ES-male) (Liver carboxylesterase 31) (Esterase-31)	434		YLQDAGCPVFLYEFQHTPSSFAK	40.6913	8.04784	0		100	0	0	0		0			100	100	100	100		16.2464	25	0	100
Carboxymethylenebutenolidase homolog (EC 3.1.-.-)	222		EDCSPADKPYIEEAR	0	0	0	0				0		1.86628	4.85522	0	0	0	0	0		0	0	2.2405	0
Carnitine O-acetyltransferase (Carnitine acetylase) (EC 2.3.1.7) (Carnitine acetyltransferase) (CAT) (CrAT)	449	Mitochondrial	IYGQACATYESASLR	0	0	0	0	0		0	0	35.6062	0	0	0	0	0	0	0		0	0	8.90154	0
Carnitine O-acetyltransferase (Carnitine acetylase) (EC 2.3.1.7) (Carnitine acetyltransferase) (CAT) (CrAT)	287	Mitochondrial	SIFTVCLDK	0	0.577018	0	0	1.50666	0	0	0.789417	18.6381	2.94893	7.82008	4.40437	0	0	0	0		0.144254	0.574019	8.45287	0
Carnitine O-acetyltransferase (Carnitine acetylase) (EC 2.3.1.7) (Carnitine acetyltransferase) (CAT) (CrAT)	169 180	Mitochondrial	SMIDNETLPVEFLGGQPLCMNQYYQILSSCR	0	0	5.63422	5.16304				22.4598		8.32525	12.5536	21.3198	12.1764	8.08635	12.9148	0		2.69932	22.4598	14.0662	8.29437
Carnitine O-acetyltransferase (Carnitine acetylase) (EC 2.3.1.7) (Carnitine acetyltransferase) (CAT) (CrAT)	337	Mitochondrial	TLQFIVAEDGSCGMVYEHAAAEGPPIVALVDHVMEYTK			24.4347	100	0			100		0	34.6013	27.9661		0	0	15.1784		62.2173	50	20.8558	5.05947
Carnitine O-palmitoyltransferase 1, muscle isoform (CPT1-M) (EC 2.3.1.21) (Carnitine O-palmitoyltransferase I, muscle isoform) (CPT I) (CPTI-M) (Carnitine palmitoyltransferase 1B)	427	Mitochondrial	AAFFVTLDEDSHCYNPDDETSLSLYGK	0	0	0	0	18.4794	0	0	0	51.7036	3.44519	4.10091	3.49954	0	0	0	0		0	4.61985	15.6873	0
Carnitine O-palmitoyltransferase 1, muscle isoform (CPT1-M) (EC 2.3.1.21) (Carnitine O-palmitoyltransferase I, muscle isoform) (CPT I) (CPTI-M) (Carnitine palmitoyltransferase 1B)	548	Mitochondrial	ALADDVELYCFQFLPFGK	0.887419	1.10851	1.50957	0	10.2968	0	0	3.01	34.5011	7.38336	5.91389	6.97701	1.85109	1.67497	4.9584	1.38794		0.876375	3.3267	13.6938	2.4681
Carnitine O-palmitoyltransferase 1, muscle isoform (CPT1-M) (EC 2.3.1.21) (Carnitine O-palmitoyltransferase I, muscle isoform) (CPT I) (CPTI-M) (Carnitine palmitoyltransferase 1B)	448	Mitochondrial	ALLHGNCYNR	1.37933	1.58128	2.49391	4.71192	2.4169	0		1.57177	0	7.98505	8.45532	9.42427	0	0.496461	0	0		2.54161	1.32956	6.46616	0.124115
Carnitine O-palmitoyltransferase 1, muscle isoform (CPT1-M) (EC 2.3.1.21) (Carnitine O-palmitoyltransferase I, muscle isoform) (CPT I) (CPTI-M) (Carnitine palmitoyltransferase 1B)	90	Mitochondrial	CLPER	0	87.8147	87.6921	88.5742	6.28405	0	0	91.5965	40.0164	0	50.1361	0	10.1026	53.2496	17.1853	16.1573		66.0203	24.4701	22.5381	24.1737
Carnitine O-palmitoyltransferase 1, muscle isoform (CPT1-M) (EC 2.3.1.21) (Carnitine O-palmitoyltransferase I, muscle isoform) (CPT I) (CPTI-M) (Carnitine palmitoyltransferase 1B)	305	Mitochondrial	EEIKPVMALGMVPMCSYQMER	13.3454	32.9592	52.4171	56.4506	45.5609	0	89.714	71.1745	69.7252	32.683	22.1584	27.5694	4.30888	0.528998	7.08003	20.3842		38.7931	51.6123	38.034	8.07553
Carnitine O-palmitoyltransferase 1, muscle isoform (CPT1-M) (EC 2.3.1.21) (Carnitine O-palmitoyltransferase I, muscle isoform) (CPT I) (CPTI-M) (Carnitine palmitoyltransferase 1B)	586	Mitochondrial	FCLTYEASMTR	6.24192	7.09765	51.8902	34.1532	20.5159	100	100	11.0802	62.3396	39.8715	51.5009	40.0741	0	8.80137	3.62378	14.4583		24.8458	57.899	48.4465	6.72087
Carnitine O-palmitoyltransferase 1, muscle isoform (CPT1-M) (EC 2.3.1.21) (Carnitine O-palmitoyltransferase I, muscle isoform) (CPT I) (CPTI-M) (Carnitine palmitoyltransferase 1B)	659	Mitochondrial	HLFCLYIVSK	0	0	0	0	40.5472		0	0	69.501	4.46579			0	0	0.97642	0		0	13.5157	36.9834	0.244105
Carnitine O-palmitoyltransferase 1, muscle isoform (CPT1-M) (EC 2.3.1.21) (Carnitine O-palmitoyltransferase I, muscle isoform) (CPT I) (CPTI-M) (Carnitine palmitoyltransferase 1B)	155	Mitochondrial	IWAICVR	0								0				0	4.92705	11.3219	11.9282		0		0	7.04431
Carnitine O-palmitoyltransferase 1, muscle isoform (CPT1-M) (EC 2.3.1.21) (Carnitine O-palmitoyltransferase I, muscle isoform) (CPT I) (CPTI-M) (Carnitine palmitoyltransferase 1B)	526	Mitochondrial	LPWDIPEQCR	0	0	0	0	0			0		0	0	0	2.07793	1.01591	2.1017	0		0	0	0	1.29889
Carnitine O-palmitoyltransferase 1, muscle isoform (CPT1-M) (EC 2.3.1.21) (Carnitine O-palmitoyltransferase I, muscle isoform) (CPT I) (CPTI-M) (Carnitine palmitoyltransferase 1B)	608	Mitochondrial	SCTNESAAFVQAMMK	6.32979	11.8999	18.7534	28.1415	0	48.5776	0	0.49759	0	4.59714	10.056	12.2558	0	0	0	0		16.2811	12.2688	6.72722	0
Carnitine O-palmitoyltransferase 1, muscle isoform (CPT1-M) (EC 2.3.1.21) (Carnitine O-palmitoyltransferase I, muscle isoform) (CPT I) (CPTI-M) (Carnitine palmitoyltransferase 1B)	462	Mitochondrial	SFTLISCK	0.430318	0	0	0	2.76405	0	0		13.1477	4.58088	7.62246	5.95618	0	0	0	0		0.107579	0.92135	7.82681	0
Carnitine O-palmitoyltransferase 1, muscle isoform (CPT1-M) (EC 2.3.1.21) (Carnitine O-palmitoyltransferase I, muscle isoform) (CPT I) (CPTI-M) (Carnitine palmitoyltransferase 1B)	86	Mitochondrial	VDISMGLVDCIQR	0	0	0	0	32.961			0	41.06	0	0	3.41554	0	0	0	0		0	16.4805	11.1189	0
Carnitine O-palmitoyltransferase 1, muscle isoform (CPT1-M) (EC 2.3.1.21) (Carnitine O-palmitoyltransferase I, muscle isoform) (CPT I) (CPTI-M) (Carnitine palmitoyltransferase 1B)	695	Mitochondrial	YLGVSSPFLAEVLSEPWSLSTSQIPQFQICMFDPK											0			0	0					0	0
Carnitine O-palmitoyltransferase 2, mitochondrial (EC 2.3.1.21) (Carnitine palmitoyltransferase II) (CPT II)	643	Mitochondrial	CLEDMFDALEGK	0	0.534743	0	0	26.5616	0	0	0	67.0671	2.40593	4.20495	3.21543	0	0	0	0		0.133686	6.64039	19.2234	0
Carnitine O-palmitoyltransferase 2, mitochondrial (EC 2.3.1.21) (Carnitine palmitoyltransferase II) (CPT II)	512	Mitochondrial	CSEAFVR	1.87105	0	0.855764	0.549892	0	0	0	1.16262	0	54.5925	13.0127	12.0385	4.00171	3.03548	1.54961	2.19428		0.819177	0.290654	19.9109	2.69527
Carnitine O-palmitoyltransferase 2, mitochondrial (EC 2.3.1.21) (Carnitine palmitoyltransferase II) (CPT II)	639	Mitochondrial	EFLHCVQK	2.42475	25.1573	0	5.13351	39.7846	52.0329	0	0	74.0095	24.5788	9.86486	40.5184	9.97337	0	0	0		8.1789	22.9544	37.2429	2.49334
Carnitine O-palmitoyltransferase 2, mitochondrial (EC 2.3.1.21) (Carnitine palmitoyltransferase II) (CPT II)	535	Mitochondrial	HSVGELQHMMAECSK	0	0	1.16266	1.13148	0			4.38048	0		11.7572	14.5813	0	18.3871	9.30161	12.3788		0.573534	2.19024	8.77949	10.0169
Carnitine O-palmitoyltransferase 2, mitochondrial (EC 2.3.1.21) (Carnitine palmitoyltransferase II) (CPT II)	489	Mitochondrial	QYGQTVATYESCSTAAFK	0	0	0	0	40.9373			0		0	0	95.5562		0	0	0		0	20.4686	31.8521	0
Carnitine O-palmitoyltransferase 2, mitochondrial (EC 2.3.1.21) (Carnitine palmitoyltransferase II) (CPT II)	84	Mitochondrial	TEVLCK	4.6956	2.59	0	21.6921	0	0	0	7.96887	6.65279	0	0	0	0	1.37819	2.73493	0		7.24443	1.99222	1.6632	1.02828
Carnitine O-palmitoyltransferase 2, mitochondrial (EC 2.3.1.21) (Carnitine palmitoyltransferase II) (CPT II)	324 326	Mitochondrial	VDSAVFCLCLDDFPMK	0	0	4.80874	0								0		0	0	0		1.20218		0	0
Catalase (EC 1.11.1.6)	393	Mitochondrial	DGPMCMHDNQGGAPNYYPNSFSAPEQQR			0	0			0											0	0
Catalase (EC 1.11.1.6)	460	Mitochondrial	LCENIAGHLK	0	0	0	0	0			0	100	0	0	0	0	3.31683	0	0		0	0	25	0.829207
Catalase (EC 1.11.1.6)	377	Mitochondrial	LGPNYLQIPVNCPYR	0	0	0	0		0		0		0	22.2893	0	100	0		0		0	0	7.42977	33.3333
Catalase (EC 1.11.1.6)	232	Mitochondrial	LVNADGEAVYCK	0	33.5452	0	6.66534	0	0	0	15.5453	73.8491	15.252	49.7062	43.324	0	0	0	0		10.0526	3.88632	45.5328	0
Catalase (EC 1.11.1.6)	425	Mitochondrial	SALEHSVQCAVDVK	0	0	0	0	0	0	0	0	0	0	12.4197	25.6411	24.7203	31.6891	0	2.76277		0	0	9.51519	14.793
Catechol O-methyltransferase (EC 2.1.1.6)	200	Mitochondrial	YLPDTLLLEECGLLR	0	0	0	0	0		0	0		0	0	0	17.0523	0	0	0		0	0	0	4.26308
Catenin alpha-1 (102 kDa cadherin-associated protein) (Alpha E-catenin) (CAP102)	526		CVIALQEK	0	0	0	0		0	0	0		0	0	0	0	0	0	0		0	0	0	0
Catenin alpha-1 (102 kDa cadherin-associated protein) (Alpha E-catenin) (CAP102)	324		LESIISGAALMADSSCTR	0	0	0	0				0		24.005	9.68761	4.78254	54.0203	24.0092	0	6.52913		0	0	12.8251	21.1397
Catenin alpha-1 (102 kDa cadherin-associated protein) (Alpha E-catenin) (CAP102)	461		MSASQLEALCPQVINAALALAAKPQSK	4.04198	0	0	38.2177		0	0	0		2.69536	0	0	0	0	4.08015	0		10.5649	0	0.898452	1.02004
Catenin alpha-1 (102 kDa cadherin-associated protein) (Alpha E-catenin) (CAP102)	228		NVPILYTASQACLQHPDVAAYK	3.19253	0	0	0			0	0		6.88728	0	0	0	0		0		0.798132	0	2.29576	0
Catenin alpha-1 (102 kDa cadherin-associated protein) (Alpha E-catenin) (CAP102)	116		SAAGEFADDPCSSVK	21.4356	26.3275	17.8531	24.5309				0		0	26.5956	0		33.5842	0	0		22.5368	0	8.86521	11.1947
Catenin alpha-3 (Alpha T-catenin) (Cadherin-associated protein)	521		CIIALR	0	0	0	8.70941	100			0	96.9372	0	0	0		0		0		2.17735	50	24.2343	0
Catenin alpha-3 (Alpha T-catenin) (Cadherin-associated protein)	456		IAANHLETLCPQIINAALALASRPK	0							0		0	0	0	0	0	0	0		0	0	0	0
Catenin alpha-3 (Alpha T-catenin) (Cadherin-associated protein)	332		IIAECNAIR	0	0	0	0		0	0	0	0	0	0	0	0	0	0	0		0	0	0	0
Catenin alpha-3 (Alpha T-catenin) (Cadherin-associated protein)	40		LLEPLIIQVTTLVNCPQNPSNR	3.97857	0	0	0				0		2.82306	0	0	0	0	100	0		0.994642	0	0.941019	25
Catenin beta-1 (Beta-catenin)	213		CTAGTLHNLSHHR	25.7707	0		0				0						14.6975	0	0		8.59025	0		4.89918
Catenin beta-1 (Beta-catenin)	573		MEEIVEGCTGALHILAR	2.0964	7.50357	2.54633	4.14663	20.9812	70.6333	75.5306	0	34.6323	0	18.3986	2.93818	9.83296	0	5.06124	7.69875		4.07323	41.7863	13.9923	5.64824
Catenin beta-1 (Beta-catenin)	520		NLALCPANHAPLR	6.36866	6.39437	4.18522	9.03815	0	0	0	2.77121	0	4.2198	10.1433	10.1125	0	1.6978	0	0		6.4966	0.692803	6.11891	0.424449
Catenin beta-1 (Beta-catenin)	619		VAAGVLCELAQDK	1.02415	1.26337	0	0	0	0	0	3.05547	0	2.7204	5.17024	0	0	0	8.08829	0		0.571881	0.763867	1.97266	2.02207
Cathepsin B (EC 3.4.22.1) (Cathepsin B1) [Cleaved into: Cathepsin B light chain; Cathepsin B heavy chain]	319		GENHCGIESEIVAGIPR	0	0	0	0	0	0	0	0		8.86868	6.08171	9.97737	4.54153	0	0	0		0	0	8.30925	1.13538
Cathepsin B (EC 3.4.22.1) (Cathepsin B1) [Cleaved into: Cathepsin B light chain; Cathepsin B heavy chain]	211		SCEAGYSPSYK			0	0				0		83.6662	83.4666	84.8177		0	0	0		0	0	83.9835	0
Cathepsin D (EC 3.4.23.5)	327		AIGAVPLIQGEYMIPCEK	0	0	0	0	0			0	0	82.7868	92.7107	100						0	0	68.8744
Cathepsin D (EC 3.4.23.5)	288		GGCEAIVDTGTSLLVGPVEEVK	47.5875	100	39.3143	0				100			0	100	12.2629	0	74.0157			46.7254	100	50	28.7595
Cathepsin Z (EC 3.4.18.1)	156		HGIPDETCNNYQAK				0						50.0045		100						0		75.0023
Caveolin-3 (M-caveolin)	19		DIHCK						0	0												0
CD81 antigen (26 kDa cell surface protein TAPA-1) (Target of the antiproliferative antibody 1) (CD antigen CD81)	156 157		TFHETLNCCGSNALTTLTTTILR		0		0	0			0		100	88.8739	85.8824			100	100		0	0	91.5854	100
CDGSH iron-sulfur domain-containing protein 1 (MitoNEET)	72	Mitochondrial	AVYCR	0	0	0	0		0	0	39.569		9.28364	0	100		36.7659	64.1001	72.3752		0	13.1897	36.4279	57.7471
CDGSH iron-sulfur domain-containing protein 1 (MitoNEET)	83	Mitochondrial	FPFCDGAHIK	0	0	1.37488	0	3.90519	0	0	1.41542	9.82601	18.8974	31.126	23.7487	0	0	0.422276	0		0.343721	1.33015	20.8995	0.105569
CDGSH iron-sulfur domain-containing protein 3, mitochondrial (Melanoma nuclear protein 13)	81		NQPFCDGSHFFQR	0	0	0	0		0		0					0	0				0	0		0
Cellular nucleic acid-binding protein (CNBP) (Zinc finger protein 9)	141 151		CGETGHVAINCSK			0	0				0			0	0						0	0	0
Cellular nucleic acid-binding protein (CNBP) (Zinc finger protein 9)	159		TSEVNCYR															0	0					0
Ceruloplasmin (EC 1.16.3.1) (Ferroxidase)	356		DCNKPSPEDNIQDR	0	0	0	0	0	0	0	0	17.4404	100	41.3253	33.1118		0	0	0		0	0	47.9694	0
Ceruloplasmin (EC 1.16.3.1) (Ferroxidase)	239		TFCSEPEK		0	0	0				0		100	0	0						0	0	33.3333
Chaperone activity of bc1 complex-like, mitochondrial (Chaperone-ABC1-like) (EC 2.7.11.-) (aarF domain-containing protein kinase 3)	638	Mitochondrial	AMFEEAYSNYCR	0	0	0	0	0	0	0	0		0	0	0	0	0	0	0		0	0	0	0
Chaperone activity of bc1 complex-like, mitochondrial (Chaperone-ABC1-like) (EC 2.7.11.-) (aarF domain-containing protein kinase 3)	403	Mitochondrial	ELTLECDYQR	0	0	0	0	0	0	77.0642	73.91	0	0	76.0036	0	0	66.4916	0	76.7303		0	37.7436	19.0009	35.8055
Chaperone activity of bc1 complex-like, mitochondrial (Chaperone-ABC1-like) (EC 2.7.11.-) (aarF domain-containing protein kinase 3)	617	Mitochondrial	MGGSFLICSK	40.773	0	22.8884	0		0	0	43.1545		37.1905	37.1187	48.9459	50.1918	19.8137	65.2714	66.0135		15.9153	14.3848	41.085	50.3226
Chloride intracellular channel protein 4 (mc3s5/mtCLIC)	189	Mitochondrial	FLDGDEMTLADCNLLPK	100	18.5198	0	11.5022	0								0	0				32.5055	0		0
Citrate lyase subunit beta-like protein, mitochondrial (Citrate lyase beta-like) (EC 4.1.-.-)	181	Mitochondrial	AVCEETLK	0	0	0	0	0	0	0	0	0		0	0	0	0	0	0		0	0	0	0
Citrate lyase subunit beta-like protein, mitochondrial (Citrate lyase beta-like) (EC 4.1.-.-)	67 72	Mitochondrial	VDCAVLDCEDGVAENK	0	0	0	4.07586	0		100	0	0	0	0	10.4883	0	0	0	0		1.01897	33.3333	2.62206	0
Citrate synthase, mitochondrial (EC 2.3.3.1)	101	Mitochondrial	GYSIPECQK	1.20138	1.82884	1.1854	1.18469	3.00261	2.15584	0	1.77933	10.3258	7.64377	14.1689	12.4829	0.444948	0.28294	0.220349	0.215868		1.35008	1.73444	11.1554	0.291026
Citrate synthase, mitochondrial (EC 2.3.3.1)	211	Mitochondrial	LPCVAAK	1.22073	1.44889	0.853166	0.945656	2.96306	0	0	1.61239	9.79409	0	11.8149	11.8989	0.302972	0.277995	0	0.140192		1.11711	1.14386	8.37698	0.18029
Citrate synthase, mitochondrial (EC 2.3.3.1)	359	Mitochondrial	YSCQR	34.7066	53.7451	56.5659	45.7215	3.04936	0	0	57.8478	0	7.45116	61.9085	59.5532	27.6208	57.3024	82.8244	100		47.6848	15.2243	32.2282	66.9369
Clathrin heavy chain 1	617		AHIAQLCEK	0	0	0	0	0			0		0	0	0	0	0	0	0		0	0	0	0
Clathrin heavy chain 1	926 934		GQCDLELINVCNENSLFK	0	0	0	100				40.9496		0	0	0		23.7051		0		25	40.9496	0	11.8526
Clathrin heavy chain 1	151		HSSLAGCQIINYR	10.3093	0	0	0	0		100	0	38.4671	8.35145	0	0	14.8285	17.0073	30.3606	31.3413		2.57732	33.3333	11.7046	23.3844
Clathrin heavy chain 1	870		IHEGCEEPATHNALAK	0	0	0	0	7.36927	0		6.21924	100		0	1.80198	0	0				0	4.5295	33.934	0
Clathrin heavy chain 1	459		LECSEELGDLVK	0	30.8768	0	0	0		0	0	0	11.6815	0	8.52481	12.9055	9.01336	0	5.74884		7.7192	0	5.05157	6.91693
Clathrin heavy chain 1	824		LPVVIGGLLDVDCSEDVIK	0	0	0	0	0			0		0	0	0						0	0	0
Clathrin heavy chain 1	436		YESLELCRPVLQQGR	7.72678	0	10.4715	0	17.8718			7.47758	53.3909	91.839	0	0	0	18.9509	13.695	0		4.54956	12.6747	36.3075	8.16149
Clathrin heavy chain 1	736		YIQAACK	0	12.9983	37.543	0	93.2428			13.8893	100	100	100	100	92.6991	89.3086	91.4413	90.046		12.6353	53.566	100	90.8738
Clathrin light chain B (Lcb)	199		VAQLCDFNPK	0		0	5.34086			100	0	0	15.2914	100	28.2353		0	0	0		1.78029	50	35.8817	0
Cleft lip and palate transmembrane protein 1 homolog (Thymic epithelial cell surface antigen)	645		ATSGACTASQPQEAPPKPAEDK	0	0		0	0			0		0	100	0	0	0	0	0		0	0	33.3333	0
Clustered mitochondria protein homolog	755		DAAAFLLSCQIPGLVK	0	0	0	0				0		0	0	0	0	0	0	0		0	0	0	0
Clustered mitochondria protein homolog	153		SLDPSDAFNGVDCNSLSFLSVFTDGDLGDSGK		0	100	41.1523				0			33.9608	0	0		0			47.0508	0	16.9804	0
Coatomer subunit delta (Archain) (Delta-coat protein) (Delta-COP)	286		ITLTCGR	0	0						0			0		0	0	0	0		0	0	0	0
Coatomer subunit gamma-1 (Gamma-1-coat protein) (Gamma-1-COP)	420		AIVDCIISIIEENSESK	34.6621	0						26.1634		0	100	100	71.5701	100	82.7377	0		17.3311	26.1634	66.6667	63.5769
Coatomer subunit gamma-1 (Gamma-1-coat protein) (Gamma-1-COP)	296		ELAPAVSVLQLFCSSPK	0	0	0	0				0		0	0	0		0	0	0		0	0	0	0
Cofilin-1 (Cofilin, non-muscle isoform)	39		AVLFCLSEDK	0	0	0	0	0	0	0	0	0	0	11.2849	0	0	0	100			0	0	2.82122	33.3333
Cofilin-1 (Cofilin, non-muscle isoform)	80		DCR							0									0			0		0
Cofilin-1 (Cofilin, non-muscle isoform)	139		HELQANCYEEVK	100	100		100	100			17.8121		98.2132	0	0	100		47.8314	44.5041		100	58.906	32.7377	64.1118
Cofilin-2 (Cofilin, muscle isoform)	39		AVLFCLSDDK	0	0	0	0		0	0	0				0	100	36.127	41.5962	38.9435		0	0	0	54.1667
Cofilin-2 (Cofilin, muscle isoform)	80		LLPLNDCR	0	0	0	0	0	0	0	0	0	10.3499	5.73667	8.3612	0	0	0	0		0	0	6.11194	0
Coiled-coil-helix-coiled-coil-helix domain-containing protein 3, mitochondrial	193	Mitochondrial	ILQCYR	0		100		24.8472			0	41.7798	100	98.507	98.1789		44.0919	100	39.6257		50	12.4236	84.6165	61.2392
Coiled-coil-helix-coiled-coil-helix domain-containing protein 3, mitochondrial	183	Mitochondrial	YEYHPVCADLQTK	47.7695	36.3105	70.9138	41.5093	39.8236		100	36.1147	44.3949	70.236	78.0751	79.6734	0	56.0509	0	45.3567		49.1258	58.6461	68.0949	25.3519
Collagen alpha-1(IV) chain [Cleaved into: Arresten]	1493		AHGQDLGTAGSCLR	33.0016	34.1815	38.587	33.49	26.2487	100	100	41.3357	100	89.4432	72.5014	74.7924	50.5954	7.95355	36.4176	25.3507		34.815	66.8961	84.1842	30.0793
Collagen alpha-1(IV) chain [Cleaved into: Arresten]	1505 1511		FSTMPFLFCNINNVCNFASR			0							100	100	100		0		0		0		100	0
Collagen alpha-1(IV) chain [Cleaved into: Arresten]	1460		HSQTTDDPLCPPGTK	100	85.701	100	100	20.5902		100	0	55.9435	95.9121	100	100	100	100	100	100		96.4253	40.1967	87.9639	100
Collagen alpha-1(VI) chain	812 817		CPDYTCPITFSSPADITILLDSSASVGSHNFETTK			100							100	100	100						100		100
Collagen alpha-1(VI) chain	744		DTTPLSVLCGADIQVVSVGIK			100							100	100	100			100			100		100	100
Collagen alpha-1(VI) chain	773		DVFGFVAGSDQLNVISCQGLSQGRPGISLVK					100			100	0	100	100	100		0					100	75	0
Collagen alpha-1(VI) chain	168		EPCGGLEDAVNEAK	100			100	0			0	19.9217	95.5146	97.9605	100	0	0	100	0		100	0	78.3492	25
Collagen alpha-1(VI) chain	130		GTYTDCAIK				0				12.2889			100	95.4481						0	12.2889	97.724
Collagen alpha-2(IV) chain [Cleaved into: Canstatin]	1532		AHNQDLGLAGSCLAR	32.739	26.5167	57.6944		0		100	7.0401	20.8815	86.3132	92.7637	92.37	0	0	0	0		38.9834	35.68	73.0821	0
Collagen alpha-2(IV) chain [Cleaved into: Canstatin]	1653		ATPFIECNGGR			0	0	0			0	0	53.4219	100	55.1299	0	0.968003	0	0		0	0	52.1379	0.242001
Collagen alpha-2(IV) chain [Cleaved into: Canstatin]	1544 1550		FSTMPFLYCNPGDVCYYASR		100	58.4975							84.6539	100							79.2487		92.3269
Collagen alpha-2(IV) chain [Cleaved into: Canstatin]	1499		HSQTDQEPMCPVGMNK		0	63.199	0	0			0	0		93.782	95.1205		0				21.0663	0	62.9675	0
Collagen alpha-2(VI) chain	763		ALCDR														100							100
Collagen alpha-2(VI) chain	185		GVVNFAVVITDGHVTGSPCGGIK	93.7512	0		100	0			0	42.499	100	94.1886	91.6973	90.6436	100	100	97.1282		64.5837	0	82.0962	96.9429
Collagen alpha-2(VI) chain	261		HEAYGECYK			0	0	0			0	0		0	0	0	51.5879	0	0		0	0	0	12.897
Collagen alpha-6(VI) chain	1731		GLASFSTCDLIQYVR	0					0	0	0		100	100	100	0	0	0	0		0	0	100	0
Collagen alpha-6(VI) chain	538		VPCHLVVLTNGMSR	85.8197	84.3571	22.6773	21.5647	100			83.0686	33.2936	71.802	81.1794	72.5025	94.7647	81.1513	45.2133	83.8544		53.6047	91.5343	64.6944	76.2459
Complement C3 (HSE-MSF) [Cleaved into: Complement C3 beta chain; Complement C3 alpha chain; C3a anaphylatoxin; Acylation stimulating protein (ASP) (C3adesArg); Complement C3b alpha' chain; Complement C3c alpha' chain fragment 1; Complement C3dg fragment; Complement C3g fragment; Complement C3d fragment; Complement C3f fragment; Complement C3c alpha' chain fragment 2]	720		LITQGENCIK								0		100				0					0	100	0
Complement component 1 Q subcomponent-binding protein, mitochondrial (GC1q-R protein) (Glycoprotein gC1qBP) (C1qBP)	182	Mitochondrial	TLVLDCHYPEDEIGHEDEAESDIFSIK	5.057	6.68612	1.46695	0	33.2415	7.37364	5.00987	0	0	2.70256	2.65389	0	0	0	1.08158	1.25133		3.30252	11.4063	1.33911	0.583227
COP9 signalosome complex subunit 1 (SGN1) (Signalosome subunit 1) (G protein pathway suppressor 1) (GPS-1) (JAB1-containing signalosome subunit 1)	231		CAAGLAELAAR	77.4279	66.9757	81.67	73.2918	100	100	100	58.6644	58.7081	63.7917	69.9115	65.9284	89.8972	100	91.136	91.8584		74.8413	89.6661	64.5849	93.2229
COP9 signalosome complex subunit 3 (SGN3) (Signalosome subunit 3) (JAB1-containing signalosome subunit 3)	104		YATDTFAGLCHQLTNALVER	0	0	0		0		0	24.3672	0	70.6852	60.9717	19.4954	0	10.1624	0	0		0	8.12239	37.7881	2.54061
COP9 signalosome complex subunit 6 (SGN6) (Signalosome subunit 6) (JAB1-containing signalosome subunit 6)	140		QVCEIIESPLFLK	0	0	0	0				0		0	0	0				0		0	0	0	0
COP9 signalosome complex subunit 7a (SGN7a) (Signalosome subunit 7a) (JAB1-containing signalosome subunit 7a)	110		CIPYAVLLEALALR	0	0					0			0			0	0	0	0		0	0	0	0
Copine-3 (Copine III)	506		EALAQCVLAEIPQQVVGYFNTYK	0	0	0					0		22.0502	0	0	0	0	0	0		0	0	7.35006	0
Copper transport protein ATOX1 (Metal transport protein ATX1)	12 15		HEFSVDMTCEGCAEAVSR		100	100	81.6615				100		100	100	100		0	46.7464	0		93.8872	100	100	15.5821
Core histone macro-H2A.1 (Histone macroH2A1) (mH2A1) (H2A.y) (H2A/y)	297		NCLALADDR	0	0	9.20385	27.4286			0	0	0	0	0	7.25183	0	0	0	0		9.15811	0	1.81296	0
Costars family protein ABRACL (ABRA C-terminal-like protein)	39		CANLFEALVGTLK	0	0	0	0		0	0	0	100				0	0	0	0		0	0	100	0
Creatine kinase B-type (EC 2.7.3.2) (B-CK) (Creatine kinase B chain)	254		FCTGLTQIETLFK	0	0		0	0			0		2.74818	4.47974	0		0	0	0		0	0	2.40931	0
Creatine kinase M-type (EC 2.7.3.2) (Creatine kinase M chain) (M-CK)	283		AGHPFMWNEHLGYVLTCPSNLGTGLR		100		0	100			100	100	27.0109	0	0	11.7031	2.27111	3.75552	2.03415		50	100	31.7527	4.94097
Creatine kinase M-type (EC 2.7.3.2) (Creatine kinase M chain) (M-CK)	74		ETPSGFTLDDVIQTGVDNPGHPFIMTVGCVAGDEESYTVFK	0	0	3.12559	8.32885	23.9842		0	0	23.847	22.9829	33.6434	5.63555	0	11.547	0	0		2.86361	7.99472	21.5272	2.88675
Creatine kinase M-type (EC 2.7.3.2) (Creatine kinase M chain) (M-CK)	254		FCVGLQK	1.97145	2.97809	1.10805	1.57212	44.8167	0	0	2.01307	41.3775	5.95726	5.42641	4.9769	0.782933	2.83823	3.87871	4.43758		1.90743	11.7074	14.4345	2.98436
Creatine kinase M-type (EC 2.7.3.2) (Creatine kinase M chain) (M-CK)	146		GYTLPPHCSR	1.40903	2.3896	1.09115	0.666327	2.74935	0	0	0.732124		14.2801	30.0043	19.1098	0.877463	0.71529	1.18422	0.313421		1.38902	0.870369	21.1314	0.7726
Creatine kinase S-type, mitochondrial (EC 2.7.3.2) (Basic-type mitochondrial creatine kinase) (Mib-CK) (Sarcomeric mitochondrial creatine kinase) (S-MtCK)	180	Mitochondrial	GLSLPPACSR	2.21831	2.1909	1.75853	0.551418	5.19184	2.43499	0	1.47811	12.4455	91.4825	19.5067	18.6681	0	0.21145	0.151074	0		1.67979	2.27624	35.5257	0.0906311
Creatine kinase S-type, mitochondrial (EC 2.7.3.2) (Basic-type mitochondrial creatine kinase) (Mib-CK) (Sarcomeric mitochondrial creatine kinase) (S-MtCK)	63 67	Mitochondrial	HNNCMAECLTPTIYAK	17.1805	12.9353	3.41457	18.9803	26.9888	20.15	43.9961	3.78585	57.5096	19.4825	23.9897	25.8157	12.8351	1.44733	6.82546	4.8997		13.1277	23.7302	31.6994	6.5019
Creatine kinase S-type, mitochondrial (EC 2.7.3.2) (Basic-type mitochondrial creatine kinase) (Mib-CK) (Sarcomeric mitochondrial creatine kinase) (S-MtCK)	317	Mitochondrial	LGYILTCPSNLGTGLR	1.72614	2.99719	1.20125	1.28348	0	2.15986	0	2.4613	26.8154	10.4106	14.7854	13.4947	0	0	0	0		1.80201	1.15529	16.3765	0
Creatine kinase S-type, mitochondrial (EC 2.7.3.2) (Basic-type mitochondrial creatine kinase) (Mib-CK) (Sarcomeric mitochondrial creatine kinase) (S-MtCK)	238	Mitochondrial	LIDDHFLFDKPVSPLLTCAGMAR	1.73427	2.10711	1.20899	0.743781	3.76309	2.89261	2.2256	1.91046	9.39234	10.3924	18.1766	15.7541	1.06092	0.680488	0.360856	0.231607		1.44854	2.69794	13.4289	0.583467
Creatine kinase S-type, mitochondrial (EC 2.7.3.2) (Basic-type mitochondrial creatine kinase) (Mib-CK) (Sarcomeric mitochondrial creatine kinase) (S-MtCK)	90	Mitochondrial	MTPSGYTLDQCIQTGVDNPGHPFIK	1.1562	1.34037	0.656488	0	4.7866	2.72361	0.974228	1.69303	23.4238	10.3277	13.2238	13.2715	0.546425	0.454251	0	0.147705		0.788265	2.54437	15.0617	0.287095
Creatine kinase S-type, mitochondrial (EC 2.7.3.2) (Basic-type mitochondrial creatine kinase) (Mib-CK) (Sarcomeric mitochondrial creatine kinase) (S-MtCK)	397	Mitochondrial	SEVELVQIVIDGVNYLVDCEK	1.0123	0	3.55089	1.75691	0		0.802605	1.19917	21.8317	5.12861	6.46788	6.17504	0	0.361852	0.368622	0.105179		1.58002	0.667259	9.90081	0.208913
C-terminal-binding protein 1 (CtBP1) (EC 1.1.1.-)	118 134		SAGDLGIAVCNVPAASVEETADSTLCHILNLYR				0						0	0	0			0	0		0		0	0
Cullin-associated NEDD8-dissociated protein 2 (Cullin-associated and neddylation-dissociated protein 2) (TBP-interacting protein of 120 kDa B) (TBP-interacting protein 120B) (p120 CAND2)	593		AISCVGHLVGHLGDR	0	0	0	0	0			0	0	0			0		0	0		0	0	0	0
Cullin-associated NEDD8-dissociated protein 2 (Cullin-associated and neddylation-dissociated protein 2) (TBP-interacting protein of 120 kDa B) (TBP-interacting protein 120B) (p120 CAND2)	71		CLGPLVGK	0	0	0	0	0		0	0		0	4.89041	0	0	0	0	0		0	0	1.63014	0
Cullin-associated NEDD8-dissociated protein 2 (Cullin-associated and neddylation-dissociated protein 2) (TBP-interacting protein of 120 kDa B) (TBP-interacting protein 120B) (p120 CAND2)	278		ESCLQAFEAFLR	13.8322	0	53.1894	57.0722				23.9236		0	24.4884	28.9893	18.2475	0	7.00802	13.159		31.0234	23.9236	17.8259	9.60362
Cullin-associated NEDD8-dissociated protein 2 (Cullin-associated and neddylation-dissociated protein 2) (TBP-interacting protein of 120 kDa B) (TBP-interacting protein 120B) (p120 CAND2)	240		TLIQCLGSVGR	0	3.52051	0	0		0		0		0	0	0	0	0	0	0		0.880127	0	0	0
Cysteine and glycine-rich protein 1 (Cysteine-rich protein 1) (CRP) (CRP1)	122		CSQAVYAAEK	100	100	86.9903	73.0806				92.0051			100	100	100	0	100	100		90.0177	92.0051	100	75
Cysteine and glycine-rich protein 3 (Cysteine-rich protein 3) (CRP3) (LIM domain protein, cardiac) (Muscle LIM protein)	58		ALDSTTVAAHESEIYCK	1.95108	2.71051	2.91271	2.09978	15.3879	6.72976	6.7754	3.40378	26.8178	45.5201	44.5669	50.0398	2.2759	3.1351	3.3879	3.29153		2.41852	8.07421	41.7361	3.02261
Cysteine and glycine-rich protein 3 (Cysteine-rich protein 3) (CRP3) (LIM domain protein, cardiac) (Muscle LIM protein)	147 150		CAICGK	0	0	0	0	0		0	0		0	51.9405	45.3878	0	0	0	0		0	0	32.4428	0
Cysteine and glycine-rich protein 3 (Cysteine-rich protein 3) (CRP3) (LIM domain protein, cardiac) (Muscle LIM protein)	120		CPR	0	7.74526	0	0		5.05014		7.81539			0	0	14.6132	9.59997	0	5.03734		1.93631	6.43276	0	7.31263
Cysteine and glycine-rich protein 3 (Cysteine-rich protein 3) (CRP3) (LIM domain protein, cardiac) (Muscle LIM protein)	120 123		CPRCGK														0	0	0					0
Cysteine and glycine-rich protein 3 (Cysteine-rich protein 3) (CRP3) (LIM domain protein, cardiac) (Muscle LIM protein)	168		DGELYCK	13.7198	13.0994	14.9202	14.6617	6.04524	9.96885	6.73804	18.033	12.8789	37.398	41.6962	42.7449	10.2539	6.23732	8.5597	7.44256		14.1003	10.1963	33.6795	8.12337
Cysteine and glycine-rich protein 3 (Cysteine-rich protein 3) (CRP3) (LIM domain protein, cardiac) (Muscle LIM protein)	168 171		DGELYCKVCYAK															0						0
Cysteine and glycine-rich protein 3 (Cysteine-rich protein 3) (CRP3) (LIM domain protein, cardiac) (Muscle LIM protein)	79		GIGFGQGAGCLSTDTGEHLGLQFQQSPKPAR	3.67753	0	0	0	0	6.87281	0	0	14.2922	10.3893	9.76531	13.6366	0	0	0	0		0.919383	1.7182	12.0209	0
Cysteine and glycine-rich protein 3 (Cysteine-rich protein 3) (CRP3) (LIM domain protein, cardiac) (Muscle LIM protein)	34 37 40		TCFHCMACR	0	0	0	32.8122				0		22.1138	25.6749	31.3774	0	0	0	0		8.20305	0	26.3887	0
Cysteine and glycine-rich protein 3 (Cysteine-rich protein 3) (CRP3) (LIM domain protein, cardiac) (Muscle LIM protein)	25		TVYHAEEIQCNGR	2.64201	2.7131	1.96181	1.64018	9.01945	4.16711	2.28782	2.58819	15.5414	19.1481	20.9163	23.1599	1.32947	1.79412	0.423636	0.348864		2.23927	4.51564	19.6914	0.974023
Cysteine and glycine-rich protein 3 (Cysteine-rich protein 3) (CRP3) (LIM domain protein, cardiac) (Muscle LIM protein)	171		VCYAK	0	0	0		4.73557		100	0	0	19.1598	0		0		100	0		0	34.9119	6.3866	33.3333
Cysteine and glycine-rich protein 3 (Cysteine-rich protein 3) (CRP3) (LIM domain protein, cardiac) (Muscle LIM protein)	61		VCYGR	0	0	0	0	5.96958	0	0	0	12.6542	32.0145	0		0		0	0		0	1.4924	14.8896	0
Cysteine-rich protein 1 (CRP-1) (Cysteine-rich intestinal protein) (CRIP)	7		CDK	0	0	0	0			0	78.7237		79.3295	100	0	0	0	0	0		0	39.3619	59.7765	0
Cysteine-rich protein 2 (CRP-2) (Heart LIM protein)	126		ASSVTTFTGEPNMCPR	37.2083	46.2589	0	0	0	0	72.8364	2.09719		40.3751	41.8804	40.6045		0	0	0		20.8668	18.7334	40.9533	0
Cysteine-rich protein 2 (CRP-2) (Heart LIM protein)	8		CDK	83.9123	84.2999	0	46.624	100	0	25.0251	97.8824	100	91.5653	100	100	97.3355	93.3778	93.5888	96.4468		53.7091	55.7269	97.8913	95.1872
Cysteine-rich protein 2 (CRP-2) (Heart LIM protein)	174 178		TLTPGGHAEHDGQPYCHKPCYGILFGPK								0		18.9695	0	0							0	6.32316
Cytochrome b-c1 complex subunit 1, mitochondrial (Complex III subunit 1) (Core protein I) (Ubiquinol-cytochrome-c reductase complex core protein 1)	445 453	Mitochondrial	DICSKYFYDQCPAVAGYGPIEQLPDYNR	15.0563	10.02	56.8751	0	100	0	11.2576	88.755	0	74.0106	13.4886	0	4.78228	4.51926	4.94779	10.8215		20.4878	50.0032	21.8748	6.26769
Cytochrome b-c1 complex subunit 1, mitochondrial (Complex III subunit 1) (Core protein I) (Ubiquinol-cytochrome-c reductase complex core protein 1)	380	Mitochondrial	LCTSATESEVTR	38.8879	29.0587	0.585538	1.09403	17.8294	0	0	1.4918	36.0724	8.50962	7.86921	7.6323	9.72504	0.556601	2.54614	3.28811		17.4065	4.8303	15.0209	4.02897
Cytochrome b-c1 complex subunit 1, mitochondrial (Complex III subunit 1) (Core protein I) (Ubiquinol-cytochrome-c reductase complex core protein 1)	410	Mitochondrial	NALVSHLDGTTPVCEDIGR	1.32043	2.0004	0.568684	0.567345	3.01443	1.6848	3.17593	1.9124	20.3335	5.70514	8.18828	7.22754	12.2019	5.80802	3.67528	4.49256		1.11422	2.44689	10.3636	6.54444
Cytochrome b-c1 complex subunit 1, mitochondrial (Complex III subunit 1) (Core protein I) (Ubiquinol-cytochrome-c reductase complex core protein 1)	69	Mitochondrial	VASEQSSHATCTVGVWIDAGSR	16.0088	12.2651	6.19036	100	100			59.6711		37.8196	100	3.84663	15.7829	10.1083	3.77349	4.71594		33.616	79.8355	47.2221	8.59517
Cytochrome b-c1 complex subunit 1, mitochondrial (Complex III subunit 1) (Core protein I) (Ubiquinol-cytochrome-c reductase complex core protein 1)	268	Mitochondrial	VYEEDAVPGLTPCR	9.69337	8.95211	11.7632	7.14773	16.4707	15.7809	29.9494	25.4758	20.8835	59.683	44.0953	37.495	11.6524	24.8644	17.2329	13.2966		9.3891	21.9192	40.5392	16.7616
Cytochrome b-c1 complex subunit 1, mitochondrial (Complex III subunit 1) (Core protein I) (Ubiquinol-cytochrome-c reductase complex core protein 1)	453	Mitochondrial	YFYDQCPAVAGYGPIEQLPDYNR	2.02636	1.35946	2.3998	0	100	0	6.07493	2.84069	48.0748	18.1705	20.0126	21.3367	5.63571	5.36164	4.01401	4.46502		1.4464	27.2289	26.8986	4.86909
Cytochrome b-c1 complex subunit 2, mitochondrial (Complex III subunit 2) (Core protein II) (Ubiquinol-cytochrome-c reductase complex core protein 2)	192	Mitochondrial	NALANPLYCPDYR	1.316	1.82801	0.827643	0.876067	3.99031	1.66016	0.898559	1.44575	18.3333	6.34993	6.65792	6.38402	0.200313	0.197642	0	0.442277		1.21193	1.9987	9.4313	0.210058
Cytochrome b-c1 complex subunit 6, mitochondrial (Complex III subunit 6) (Complex III subunit VIII) (Cytochrome c1 non-heme 11 kDa protein) (Mitochondrial hinge protein) (Ubiquinol-cytochrome c reductase complex 11 kDa protein)	51	Mitochondrial	LELCDNR	0	0	74.3445	86.1783	88.2452			21.1945	62.3337	100	92.4418	91.1819	72.0812	97.7234	91.9068	0		40.1307	54.7199	86.4893	65.4278
Cytochrome b-c1 complex subunit 6, mitochondrial (Complex III subunit 6) (Complex III subunit VIII) (Cytochrome c1 non-heme 11 kDa protein) (Mitochondrial hinge protein) (Ubiquinol-cytochrome c reductase complex 11 kDa protein)	65	Mitochondrial	SQTEEDCTEELFDFLHAR	100	13.8069	51.0479	14.2654	38.8915		0	0	66.6657	84.039	93.2502	92.7621	0	33.2276	0	24.6524		44.78	12.9638	84.1792	14.47
Cytochrome b-c1 complex subunit Rieske, mitochondrial (EC 1.10.2.2) (Complex III subunit 5) (Cytochrome b-c1 complex subunit 5) (Rieske iron-sulfur protein) (RISP) (Ubiquinol-cytochrome c reductase iron-sulfur subunit) [Cleaved into: Cytochrome b-c1 complex subunit 11 (Complex III subunit IX) (Ubiquinol-cytochrome c reductase 8 kDa protein)]	51	Mitochondrial	RPFLCR	0	0		0	0	0	0		0			0	0	0	0	0		0	0	0	0
Cytochrome c1, heme protein, mitochondrial (Complex III subunit 4) (Complex III subunit IV) (Cytochrome b-c1 complex subunit 4) (Ubiquinol-cytochrome-c reductase complex cytochrome c1 subunit) (Cytochrome c-1)	219	Mitochondrial	HGGEDYVFSLLTGYCEPPTGVSLR	2.07958	6.90302	2.37552	2.33152	5.97626	4.46588	0	0	30.8556	8.86727	11.2904	10.8553	0	0.847163	1.92458	1.17611		3.42241	2.61054	15.4671	0.986962
Cytochrome c1, heme protein, mitochondrial (Complex III subunit 4) (Complex III subunit IV) (Cytochrome b-c1 complex subunit 4) (Ubiquinol-cytochrome-c reductase complex cytochrome c1 subunit) (Cytochrome c-1)	139	Mitochondrial	HLVGVCYTEEEAK	5.36535	7.739	4.48727	2.42005	11.4558	7.32186	1.55846	2.92805	38.3439	14.2456	15.5978	16.2177	0	2.01683	0.724779	0.308416		5.00292	5.81605	21.1013	0.762506
Cytochrome c oxidase protein 20 homolog	28	Mitochondrial	LLGILDVENTPCAR	0	0	0	0			0	0		0				0				0	0	0	0
Cytochrome c oxidase subunit 1 (EC 1.9.3.1) (Cytochrome c oxidase polypeptide I)	498	Mitochondrial	EVMSVSYASTNLEWLHGCPPPYHTFEEPTYVK			0									0	0	0	0	0		0		0	0
Cytochrome c oxidase subunit 2 (Cytochrome c oxidase polypeptide II)	196 200	Mitochondrial	LNQATVTSNRPGLFYGQCSEICGSNHSFMPIVLEMVPLK	8.69185	72.6021	59.8177	81.4714	60.909	65.6718	68.4758	26.8714	71.7115	4.46624	5.70876	62.3599	57.6785	54.4556	39.9811	41.6364		55.6458	55.482	36.0616	48.4379
Cytochrome c oxidase subunit 5B, mitochondrial (Cytochrome c oxidase polypeptide Vb)	112 115	Mitochondrial	CPNCGTHYK	0	0	0	0	0		0	0		33.1324	41.7887	38.0218	0	0	0	0		0	0	37.6476	0
Cytoplasmic aconitate hydratase (Aconitase) (EC 4.2.1.3) (Citrate hydro-lyase) (Iron regulatory protein 1) (IRP1) (Iron-responsive element-binding protein 1) (IRE-BP 1)	118	Mitochondrial	INPVCPADLVIDHSIQVDFNR	0	0	0	4.94655	17.6462		0	0	0	0	0	15.2249	0	0	0	0		1.23664	5.88208	3.80623	0
Cytoplasmic dynein 1 heavy chain 1 (Cytoplasmic dynein heavy chain 1) (Dynein heavy chain, cytosolic)	1886		CYLTMTQALEAR	100	100	0	100	0			0	0	9.23543	0	11.904	0	0	42.9339	0		75	0	5.28485	10.7335
Cytoplasmic dynein 1 heavy chain 1 (Cytoplasmic dynein heavy chain 1) (Dynein heavy chain, cytosolic)	3145		EAIVNSCVFVHQTLHQANAR	0	0	0	0	0	0		0	0		0	0	0	0	0	0		0	0	0	0
Cytoplasmic dynein 1 heavy chain 1 (Cytoplasmic dynein heavy chain 1) (Dynein heavy chain, cytosolic)	2592		HEALLYTWLAEHKPLVLCGPPGSGK										100				0	0					100	0
Cytoplasmic dynein 1 heavy chain 1 (Cytoplasmic dynein heavy chain 1) (Dynein heavy chain, cytosolic)	3938		LSCLPAFK	0	0	0	0	0			0	0					0	0	0		0	0	0	0
Cytoplasmic dynein 1 heavy chain 1 (Cytoplasmic dynein heavy chain 1) (Dynein heavy chain, cytosolic)	1975		MLSAVSQQVQCIQEALR	8.20669	0						0		13.6575		0						4.10335	0	6.82877
Cytoplasmic dynein 1 heavy chain 1 (Cytoplasmic dynein heavy chain 1) (Dynein heavy chain, cytosolic)	2637		TFDHYCEYR	10.4835	0	0	0				0		0	0	0	0	0	48.021	0		2.62088	0	0	12.0053
Cytoplasmic dynein 1 heavy chain 1 (Cytoplasmic dynein heavy chain 1) (Dynein heavy chain, cytosolic)	631		VQYPQSQACK	0		0	0				0			0	0	0	0	0	0		0	0	0	0
Cytoplasmic dynein 1 light intermediate chain 1 (Dynein light chain A) (DLC-A) (Dynein light intermediate chain 1, cytosolic)	247		CDAISVLEK		0	89.6913	100		0	0		100	0			100			100		63.2304	0	50	100
Cytoplasmic dynein 1 light intermediate chain 1 (Dynein light chain A) (DLC-A) (Dynein light intermediate chain 1, cytosolic)	244		GDSVVLPLGADTLTHNLGLPVLVVCTK	0	0									0	0			0			0		0	0
Cytosol aminopeptidase (EC 3.4.11.1) (Leucine aminopeptidase 3) (LAP-3) (Leucyl aminopeptidase) (Proline aminopeptidase) (EC 3.4.11.5) (Prolyl aminopeptidase)	376	Mitochondrial	LILADALCYAHTFNPK	0	0	0	0	0	0	19.4473	0	22.4708	4.34607	0	2.34086	0	4.37456	2.11574	1.93746		0	4.86183	7.28944	2.10694
Cytosol aminopeptidase (EC 3.4.11.1) (Leucine aminopeptidase 3) (LAP-3) (Leucyl aminopeptidase) (Proline aminopeptidase) (EC 3.4.11.5) (Prolyl aminopeptidase)	335	Mitochondrial	LNLPINIIGLAPLCENMPSGK	35.4023	46.2873	2.87798	0		0	0	42.0708	0	26.0856	14.742	14.8606		0				21.1419	14.0236	13.922	0
Cytosol aminopeptidase (EC 3.4.11.1) (Leucine aminopeptidase 3) (LAP-3) (Leucyl aminopeptidase) (Proline aminopeptidase) (EC 3.4.11.5) (Prolyl aminopeptidase)	145	Mitochondrial	QVQDLELPSVEVDPCGDAQAAAEGAVLGLYEYDDLK	0	0	0							0								0		0
Cytosol aminopeptidase (EC 3.4.11.1) (Leucine aminopeptidase 3) (LAP-3) (Leucyl aminopeptidase) (Proline aminopeptidase) (EC 3.4.11.5) (Prolyl aminopeptidase)	462	Mitochondrial	SAGACTAAAFLR	0	0	0	0	0				100				0		0	0		0	0	100	0
Cytosolic 5'-nucleotidase 3A (EC 3.1.3.5) (Cytosolic 5'-nucleotidase 3) (Cytosolic 5'-nucleotidase III) (cN-III) (Lupin) (Pyrimidine 5'-nucleotidase 1) (P5'N-1) (P5N-1) (PN-I)	98 101 108	Mitochondrial	CPTCHNIIDNCK			0	0				0		0	0	0				0		0	0	0	0
Cytosolic 5'-nucleotidase 3A (EC 3.1.3.5) (Cytosolic 5'-nucleotidase 3) (Cytosolic 5'-nucleotidase III) (cN-III) (Lupin) (Pyrimidine 5'-nucleotidase 1) (P5'N-1) (P5N-1) (PN-I)	68	Mitochondrial	VEEIICGLIK	0										0	0		0	0	0		0		0	0
D-beta-hydroxybutyrate dehydrogenase, mitochondrial (BDH) (EC 1.1.1.30) (3-hydroxybutyrate dehydrogenase)	63	Mitochondrial	AILITGCDSGFGFSLAK	0	0	0	0		0	0	56.3018	0	5.44941	0	0	0	42.9975	0	1.63988		0	18.7673	1.36235	11.1594
D-beta-hydroxybutyrate dehydrogenase, mitochondrial (BDH) (EC 1.1.1.30) (3-hydroxybutyrate dehydrogenase)	221	Mitochondrial	FGIEAFSDCLR	0	100	0	0		0	0			0	0	0	0	25.3553	25.63	3.96683		25	0	0	13.738
D-beta-hydroxybutyrate dehydrogenase, mitochondrial (BDH) (EC 1.1.1.30) (3-hydroxybutyrate dehydrogenase)	288	Mitochondrial	METYCNSGSTDTSSVINAVTHALTAATPYTR	27.032	34.577	0	5.8309		0	0	100		19.7331	100		0	0	3.20343	0		16.86	33.3333	59.8665	0.800857
D-beta-hydroxybutyrate dehydrogenase, mitochondrial (BDH) (EC 1.1.1.30) (3-hydroxybutyrate dehydrogenase)	115	Mitochondrial	TIQLNVCNSEEVEK	5.72948	18.8158	23.3365	30.8797	0	0	0	12.8625		0	100	100	0	0	6.61582	0		19.6904	3.21562	66.6667	1.65396
D-dopachrome decarboxylase (EC 4.1.1.84) (D-dopachrome tautomerase)	24		LCAATATILDKPEDR	3.05001	0	9.56804	27.5036	40.7157	0	0	4.69306	10.7618	14.6542	25.2002	20.0221	0	4.37617	2.55153	0		10.0304	11.3522	17.6596	1.73192
D-dopachrome decarboxylase (EC 4.1.1.84) (D-dopachrome tautomerase)	57		STEPCAHLLVSSIGVVGTAEQNR	8.06332	0	0	4.93484	21.8664	0	15.5726	8.15286	0	11.5651	20.6041	20.5796	0	30.6341	0	0		3.24954	11.398	13.1872	7.65852
Dehydrogenase/reductase SDR family member 4 (EC 1.1.1.184) (NADPH-dependent carbonyl reductase/NADP-retinol dehydrogenase) (CR) (PHCR) (NADPH-dependent retinol dehydrogenase/reductase) (NDRD) (mouNRDR) (Peroxisomal short-chain alcohol dehydrogenase) (PSCD)	89	Mitochondrial	AVATLQGEGLSVTGIVCHVGK	0	0	0	0	22.1531	0	0	85.6075	38.4106	76.8729	75.0337	74.6082	40.8032	1.6145	8.58656	14.9998		0	26.9402	66.2314	16.501
Dehydrogenase/reductase SDR family member 4 (EC 1.1.1.184) (NADPH-dependent carbonyl reductase/NADP-retinol dehydrogenase) (CR) (PHCR) (NADPH-dependent retinol dehydrogenase/reductase) (NDRD) (mouNRDR) (Peroxisomal short-chain alcohol dehydrogenase) (PSCD)	210	Mitochondrial	VNCLAPGLIK	0	0	0	0	10.0225	0	0		36.3407				0	0	0	0		0	3.34082	36.3407	0
Dehydrogenase/reductase SDR family member 7C (EC 1.1.-.-)	67		LVLCGK	0	8.20406		0	0	0	0	3.44501	0		53.8549	49.756	10.6041	0	0	1.4386		2.73469	0.861251	34.537	3.01068
Dehydrogenase/reductase SDR family member 7C (EC 1.1.-.-)	105		LVLLDLSDISCVQDVAK	0	0	0	0			0	0		0	0	0	0	0	0	22.1613		0	0	0	5.54034
Delta-1-pyrroline-5-carboxylate dehydrogenase, mitochondrial (P5C dehydrogenase) (EC 1.2.1.88) (Aldehyde dehydrogenase family 4 member A1) (L-glutamate gamma-semialdehyde dehydrogenase)	279	Mitochondrial	EAGLPPNIIQFVPADGPTFGDTVTSSEHLCGINFTGSVPTFK	0		0	0										0	0	0		0			0
Delta(3,5)-Delta(2,4)-dienoyl-CoA isomerase, mitochondrial (EC 5.3.3.-)	158 170 181	Mitochondrial	CPKPVIAAIHGGCIGGGVDLVSACDIR	0	0	0	0	0	0	0	0	0	1.77735	1.48257	3.49881	0	0	0	0		0	0	1.68968	0
Delta(3,5)-Delta(2,4)-dienoyl-CoA isomerase, mitochondrial (EC 5.3.3.-)	91	Mitochondrial	ELVECFQK	2.25392	6.75806	3.34381	4.19949	37.6589	0	15.5622	0	71.7215	4.93752	4.36316	3.11051	4.03264	5.78721	3.73433	4.73997		4.13882	13.3053	21.0332	4.57354
Delta(3,5)-Delta(2,4)-dienoyl-CoA isomerase, mitochondrial (EC 5.3.3.-)	186	Mitochondrial	YCTQDAFFQIK	10.4169	12.2167	4.35834	1.10178	5.42061	5.48402	4.29184	8.99364	0	16.8629	19.7946	19.4451	0	16.9833	0	7.25686		7.02341	6.04753	14.0256	6.06005
Delta-aminolevulinic acid dehydratase (ALADH) (EC 4.2.1.24) (Porphobilinogen synthase)	75		CVLIFGVPSR	0	0	0	0	0			0	63.0914	0	0	0		0				0	0	15.7728	0
Desmin	332		HQIQSYTCEIDALK	12.7643	39.1132	50.1941	71.2417	34.0985	1.68315	77.9831	2.01215	66.0601	21.762	19.139	21.9153	6.62991	2.10918	1.18269	7.80016		43.3283	28.9442	32.2191	4.43048
Desmoplakin (DP)	479		ALCDYK	0	96.5642	0	0	0			0		100	69.4602	71.478	0	98.529	37.0214	6.51493		24.141	0	80.3128	35.5163
Desmoplakin (DP)	379		CIDVHLK	0	0	0	0	29.722			0	47.8755	0	0	0	0	0	0	0		0	14.861	11.9689	0
Desmoplakin (DP)	2445 2454		CIKDEETGLCLLPLK	10.5647	11.4275	8.22096	0	0	0	0	0	0	5.45026	5.68039	2.84231	67.3068	0	7.92388	34.1043		7.55327	0	3.49324	27.3338
Desmoplakin (DP)	1511		CLEDENSK	0	26.3647	70.9583	88.286	0			13.9594		0	49.8499	58.2224	11.8625	9.23204	16.9172	8.22065		46.4023	6.97968	36.0241	11.5581
Desmoplakin (DP)	2202		CR	0	0	0		0			0	0	0	0	0		0	0	0		0	0	0	0
Desmoplakin (DP)	58 69		CTVNDQNSDGYCQTGTMSR	0	0								0		0	0	0	0	0		0		0	0
Desmoplakin (DP)	1112		CYGQIK	51.5944	78.8238	80.4827	41.7143	57.6376			76.905	72.2981	49.5833	78.8205	77.1878	35.0099	20.1859	35.2718	46.0685		63.1538	67.2713	69.4724	34.134
Desmoplakin (DP)	2271		DFLQGSSCIAGIYNETTK	0	0	0	27.7494				0		0	0	0	0	0	0	0		6.93734	0	0	0
Desmoplakin (DP)	911		DNYQSFCK		0	0	0						0	0	0	0	0	0	0		0		0	0
Desmoplakin (DP)	494		GDECILK	0	0	0	4.01093				0		0	7.33686	10.0172	0	0	0	0		1.00273	0	5.78467	0
Desmoplakin (DP)	966		IAELCANSIK	0	3.12026	0	5.49846	65.0431			0	75.5721	0	7.70426	3.81701	0	0	0	0		2.15468	32.5216	21.7733	0
Desmoplakin (DP)	2788		ILTCPK	0	0	0	0	0	0	0	0	0	0	0	25.8893	0	0	0	0		0	0	6.47233	0
Desmoplakin (DP)	780		LENINGVSDGYLNSLCSVR	0	0	14.3808	0				0	0	0	0	0	0	0		0		3.5952	0	0	0
Desmoplakin (DP)	2668		LLEAQACTGGIIHPTTGQK	0	0	0	0	0	0	0	0	8.01983	4.42196	4.58757	9.29787	0	0	0	0		0	0	6.58181	0
Desmoplakin (DP)	810		LTEEETVCLDLDK	0	5.92051	0	0	9.51768	0	0	0	0	0	5.64851	0	0	0		0		1.48013	2.37942	1.41213	0
Desmoplakin (DP)	147		QMGQPCDAYQK	0	0	0	0	0	0		0			0	0	0	0	0	0		0	0	0	0
Desmoplakin (DP)	1418		SLCEEVK	0	0	0	0	0			0			0	0	0	0	0	0		0	0	0	0
Desmoplakin (DP)	1817		SQCTQVVQER	0	0	0	0	0	0		0	0		0	6.64825	0		0	0		0	0	2.21608	0
Desmoplakin (DP)	658		TEITHLGTCQDVNHNK	7.57342	10.7847	5.75695	7.88408	0			8.34144	0	4.30544	10.2527	18.0287	8.01534	5.74765	6.34346	6.12496		7.99979	4.17072	8.1467	6.55785
Desmoplakin (DP)	752		YCYLQNEIFGLFQK	0	0	0		0			0		0	0	0	0	0	0	0		0	0	0	0
Desmoplakin (DP)	1081		YQAECSQFK	5.41274	4.15961	8.97321	4.48251	0			10.0409		39.0473	14.3257	12.3813	15.031	9.24657	15.8191	13.0192		5.75702	5.02044	21.9181	13.279
Destrin (Actin-depolymerizing factor) (ADF) (Sid 23)	39		AVIFCLSADK	0		0	0	0			0		12.7344	14.0691	0						0	0	8.93448
Destrin (Actin-depolymerizing factor) (ADF) (Sid 23)	46		CIVVEEGK	0	0	0	0	0			0		0	1.7399	1.55714	0	0	0	0		0	0	1.09901	0
Destrin (Actin-depolymerizing factor) (ADF) (Sid 23)	23		CSTPEEIK			0	0		0	0	3.83789			0	0	0	0	0	0		0	1.2793	0	0
Destrin (Actin-depolymerizing factor) (ADF) (Sid 23)	80		DCR	1.65688	1.97696	0.780692	0.891415	0	0	75.0725	0	0	6.33598	8.59131	8.56385	0	0	0	0		1.32649	18.7681	5.87279	0
Dihydrolipoyl dehydrogenase, mitochondrial (EC 1.8.1.4) (Dihydrolipoamide dehydrogenase)	80 85	Mitochondrial	NETLGGTCLNVGCIPSK	12.6521	26.4727	3.82035	1.89263	0			39.5364	100	53.6258	27.1223	10.1875	43.6871	43.9826	23.3902	35.0569		11.2094	19.7682	47.7339	36.5292
Dihydrolipoyl dehydrogenase, mitochondrial (EC 1.8.1.4) (Dihydrolipoamide dehydrogenase)	69	Mitochondrial	TVCIEK				0	5.00232	0	0		15.2445				0	0	0	0		0	1.66744	15.2445	0
Dihydrolipoyl dehydrogenase, mitochondrial (EC 1.8.1.4) (Dihydrolipoamide dehydrogenase)	69 80 85	Mitochondrial	TVCIEKNETLGGTCLNVGCIPSK	0	0	0	0	0	0	0	0	0	6.44491	6.96116	7.71581	0	1.5085	1.68696	0.761437		0	0	5.28047	0.989225
Dihydrolipoyl dehydrogenase, mitochondrial (EC 1.8.1.4) (Dihydrolipoamide dehydrogenase)	484	Mitochondrial	VCHAHPTLSEAFR	0.861802	0.847657	0.182935	0	2.40463	2.89439	36.9319	0.878467	11.7714	10.6514	14.1667	14.6308	0	0.363756	0	0.139523		0.473099	10.7774	12.8051	0.12582
Dihydrolipoyl dehydrogenase, mitochondrial (EC 1.8.1.4) (Dihydrolipoamide dehydrogenase)	477	Mitochondrial	VLGAHILGPGAGEMVNEAALALEYGASCEDIAR	1.14936	1.9021	12.6111	17.1135	1.98912	0	1.12518	0.927871	21.3645	12.9025	13.0925	15.1759	1.36939	1.8439	2.56606	0.130886		8.19401	1.01054	15.6338	1.47756
Dihydrolipoyllysine-residue acetyltransferase component of pyruvate dehydrogenase complex, mitochondrial (EC 2.3.1.12) (Dihydrolipoamide acetyltransferase component of pyruvate dehydrogenase complex) (Pyruvate dehydrogenase complex component E2) (PDC-E2) (PDCE2)	483	Mitochondrial	ASALACLK	0.748127	0.555901	0	0.38535	8.1583	0	0	0.567283	47.4037	5.61217	0	3.29677	0	0	0	0		0.422344	2.1814	14.0782	0
Dihydrolipoyllysine-residue acetyltransferase component of pyruvate dehydrogenase complex, mitochondrial (EC 2.3.1.12) (Dihydrolipoamide acetyltransferase component of pyruvate dehydrogenase complex) (Pyruvate dehydrogenase complex component E2) (PDC-E2) (PDCE2)	290	Mitochondrial	DVPLGAPLCIIVEK	1.00453	0.66261	0	0.348375	0	0	0	0	13.6967	5.63632	6.18547	6.44773	0	0	0	0		0.503879	0	7.99155	0
Dihydrolipoyllysine-residue acetyltransferase component of pyruvate dehydrogenase complex, mitochondrial (EC 2.3.1.12) (Dihydrolipoamide acetyltransferase component of pyruvate dehydrogenase complex) (Pyruvate dehydrogenase complex component E2) (PDC-E2) (PDCE2)	163	Mitochondrial	DVPVGSIICITVEKPQDIEAFK	0.327409	0.354539	0.529766	0.314572	3.14637	1.63828	0.726822	1.03696	14.1208	5.49724	6.57271	7.60358	0.431309	0.390283	0.25874	0.129942		0.381571	1.63711	8.44859	0.302569
Dihydrolipoyllysine-residue acetyltransferase component of pyruvate dehydrogenase complex, mitochondrial (EC 2.3.1.12) (Dihydrolipoamide acetyltransferase component of pyruvate dehydrogenase complex) (Pyruvate dehydrogenase complex component E2) (PDC-E2) (PDCE2)	613	Mitochondrial	GFDVASVMSVTLSCDHR	5.96491	3.29712	1.40027	19.8796	18.2326	0	4.1503	21.9473	23.113	26.4441	62.1601	46.8061	8.32136	72.2282	29.5787	5.53985		7.63549	11.0825	39.6309	28.917
Dihydrolipoyllysine-residue acetyltransferase component of pyruvate dehydrogenase complex, mitochondrial (EC 2.3.1.12) (Dihydrolipoamide acetyltransferase component of pyruvate dehydrogenase complex) (Pyruvate dehydrogenase complex component E2) (PDC-E2) (PDCE2)	581	Mitochondrial	NFSAIINPPQACILAIGASEDK	1.04355	0	1.23324	4.32107	7.04221	0	2.1981	0	7.06621	7.03472	13.2291	10.5872	1.91651	0.686685	0.505417	0.254955		1.64946	2.31008	9.4793	0.840891
Dihydrolipoyllysine-residue succinyltransferase component of 2-oxoglutarate dehydrogenase complex, mitochondrial (EC 2.3.1.61) (2-oxoglutarate dehydrogenase complex component E2) (OGDC-E2) (Dihydrolipoamide succinyltransferase component of 2-oxoglutarate dehydrogenase complex) (E2K)	246	Mitochondrial	EAQNTCAMLTTFNEVDMSNIQEMR	0	0	0	2.91654	61.1154	0	22.0577	0	86.7355	0	15.0824	0	0	0	0	0		0.729134	20.7933	25.4545	0
Dihydropteridine reductase (EC 1.5.1.34) (HDHPR) (Quinoid dihydropteridine reductase)	23	Mitochondrial	CVQAFR	19.8181	18.8475	19.2856	7.18895	0	0	7.05852	0	47.129	100	54.2632	44.4654	38.0246	27.5843	33.7722	25.2076		16.285	1.76463	61.4644	31.1472
Dihydropteridine reductase (EC 1.5.1.34) (HDHPR) (Quinoid dihydropteridine reductase)	158	Mitochondrial	GAVHQLCQSLAGK	0	0	0	0	0	0	0	0	100	1.93784	4.9688	3.56491	0	1.48642	0	0		0	0	27.6179	0.371604
Dihydropyrimidinase-related protein 2 (DRP-2) (Unc-33-like phosphoprotein 2) (ULIP-2)	504		GLYDGPVCEVSVTPK	0	0	0	0	0	0	0	0	0	0	13.3862	19.1019	0	33.8387	0	0		0	0	8.12201	8.45966
Dihydropyrimidinase-related protein 2 (DRP-2) (Unc-33-like phosphoprotein 2) (ULIP-2)	248		SITIANQTNCPLYVTK	0	0	0	0		0	0	0		0	38.1412	0		0	0	0		0	0	12.7137	0
Dihydropyrimidinase-related protein 2 (DRP-2) (Unc-33-like phosphoprotein 2) (ULIP-2)	439		THNSALEYNIFEGMECR	0	0	18.6143	0		0		0		0	0	0	0	0	0	0		4.65358	0	0	0
DnaJ homolog subfamily A member 2 (mDj3)	280		IGLVEALCGFQFTFK	0	0	0	0			0	0		0	0	0		0		0		0	0	0	0
DnaJ homolog subfamily A member 3, mitochondrial (DnaJ protein Tid-1) (mTid-1) (Tumorous imaginal discs protein Tid56 homolog)	236	Mitochondrial	EFTVNIMDTCER	0	13.0734	0	0	0				0				0	0	0	7.8477		3.26836	0	0	1.96192
DnaJ homolog subfamily C member 11	494	Mitochondrial	VIDVTVPLQCLVK	0	0	0	0				0		24.9055	42.9964	40.1616		0	0	0		0	0	36.0212	0
Dolichyl-diphosphooligosaccharide--protein glycosyltransferase subunit 1 (EC 2.4.99.18) (Dolichyl-diphosphooligosaccharide--protein glycosyltransferase 67 kDa subunit) (Ribophorin I) (RPN-I) (Ribophorin-1)	546		TEGSDLCDR	0	0	0	0		0	0	0		0	0	0		0	0	0		0	0	0	0
Dual specificity protein phosphatase 3 (EC 3.1.3.16) (EC 3.1.3.48) (T-DSP11) (Vaccinia H1-related phosphatase) (VHR)	171		EIGPNDGFLAQLCQLNDR	21.7124	21.3863	0	0						0	100	0	0	0	0	37.0673		10.7747		33.3333	9.26684
Dynamin-1-like protein (EC 3.6.5.5) (Dynamin family member proline-rich carboxyl-terminal domain less) (Dymple) (Dynamin-related protein 1)	437	Mitochondrial	CVELVHEEMQR	0	0						0		7.28008	0	0		0	0	0		0	0	2.42669	0
Dynamin-1-like protein (EC 3.6.5.5) (Dynamin family member proline-rich carboxyl-terminal domain less) (Dymple) (Dynamin-related protein 1)	373	Mitochondrial	ICYIFHETFGR	25.0531	0	0			0	0	16.3244		0	46.0596	0	0	7.77728	5.04078	0		8.35102	5.44147	15.3532	3.20452
Dynamin-1-like protein (EC 3.6.5.5) (Dynamin family member proline-rich carboxyl-terminal domain less) (Dymple) (Dynamin-related protein 1)	452	Mitochondrial	IIQHCSNYSTQELLR	0	0	0	0	0		100	0		0	0	0	0	0	0	0		0	33.3333	0	0
Dynamin-1-like protein (EC 3.6.5.5) (Dynamin family member proline-rich carboxyl-terminal domain less) (Dymple) (Dynamin-related protein 1)	476	Mitochondrial	LHDAIVEVVTCLLR			0				0						0	0	0	0		0	0		0
Dynamin-like 120 kDa protein, mitochondrial (EC 3.6.5.5) (Large GTP-binding protein) (LargeG) (Optic atrophy protein 1 homolog) [Cleaved into: Dynamin-like 120 kDa protein, form S1]	786	Mitochondrial	TQEQCVHNETK	0	0	13.0235	0				3.62716			71.2585	71.0032	0	0	0	0		3.25586	3.62716	71.1308	0
Dysferlin (Dystrophy-associated fer-1-like protein) (Fer-1-like protein 1)	1716		DQLRPSQLLHLFCQQHR										0				0						0	0
Dysferlin (Dystrophy-associated fer-1-like protein) (Fer-1-like protein 1)	1894		FVFPFDYLPAEQVCAVAK	0	9.06817	0	0	0		73.3628	0		0	0	11.9348		0	79.3152	0		2.26704	24.4543	3.97827	26.4384
Dystrophin	3113 3123		ALCLDLLSLSAACDALDQHNLK	3.83161	0	0	0	0		0	0		0	0	0	0	0	0	0		0.957902	0	0	0
Dystrophin	205		CQLGIEK	0	0		0	0		0	0	0		0	0	0	93.049	0	0		0	0	0	23.2623
Dystrophin	875		ICK					0								0		0	0			0		0
Dystrophin	1507		SVEQEVIQSQLSHCVNLYK								100	0	0	0		0	0	8.32105	0			100	0	2.08026
E3 ubiquitin-protein ligase HECTD1 (EC 6.3.2.-) (HECT domain-containing protein 1) (Protein open mind)	254		MAAAGGTVSGPSSACKPGR	100	100	100	100				100		0	100		0	0	14.7474	2.50098		100	100	50	4.3121
E3 ubiquitin-protein ligase NEDD4 (EC 6.3.2.-) (Neural precursor cell expressed developmentally down-regulated protein 4) (NEDD-4)	365		LAVCGNPATSQPVTSSNHSSR	0	0		0	0		0	0	0	9.2804	0	0	0	0	0	0		0	0	2.3201	0
EH domain-containing protein 1 (PAST homolog 1) (mPAST1)	138		FMCAQLPNPVLDSISIIDTPGILSGEK	0	0		0	0		0	0	0		0	11.3802		100	15.1466	0		0	0	3.7934	38.3822
EH domain-containing protein 2	138		FMCAQLPNQVLESISIIDTPGILSGAK	0	4.52457	0	0			0	0	0	7.30817	3.40728	7.05421	0	0	0	0		1.13114	0	4.44242	0
EH domain-containing protein 2	356		IQLEHHISPGDFPDCQK	10.4114	0	0	4.14866	0	77.4812	64.9199	0	0	15.4941	21.2788	18.607	0	8.8505	0	0		3.64002	35.6003	13.845	2.21262
EH domain-containing protein 4 (PAST homolog 2) (mPAST2)	141		FMCSQLPNQVLK	13.6016	17.3907	0	0					100		0	0	0	0	0	0		7.74808		33.3333	0
Electron transfer flavoprotein subunit alpha, mitochondrial (Alpha-ETF)	60 68	Mitochondrial	CDKVVQDLCK	0	0	0	0	0	0	0	0	0	1.99741	8.09304	6.37745	0	0	0	0		0	0	4.11697	0
Electron transfer flavoprotein subunit alpha, mitochondrial (Alpha-ETF)	53	Mitochondrial	LGGEVSCLVAGTK	0	0	1.52628	0.581273	0	0	0	0	14.0809	18.1932	20.122	20.2812	0	0	0	0		0.526888	0	18.1693	0
Electron transfer flavoprotein subunit alpha, mitochondrial (Alpha-ETF)	53 60	Mitochondrial	LGGEVSCLVAGTKCDK	19.7591	0	0	0		0		0		0					0	11.3732		4.93979	0	0	5.68662
Electron transfer flavoprotein subunit alpha, mitochondrial (Alpha-ETF)	109	Mitochondrial	QFSYTHICAGASAFGK	1.62654	1.49539	0.283679	0.626038	5.92175	6.08494	9.54095	6.05658	22.7145	11.6947	12.5299	11.8567	0	1.59638	0.129692	1.35004		1.00791	6.90105	14.699	0.769029
Electron transfer flavoprotein subunit alpha, mitochondrial (Alpha-ETF)	155	Mitochondrial	TIYAGNALCTVK	1.15757	3.26954	1.90017	1.15726	10.3687	4.60464	4.57695	1.85682	21.1755	22.7578	18.9959	20.0769	0.465452	1.09488	0.18843	0.5297		1.87113	5.35177	20.7515	0.569617
Electron transfer flavoprotein subunit alpha, mitochondrial (Alpha-ETF)	155 159	Mitochondrial	TIYAGNALCTVKCDEK	0			0		0	0			0	0			0	0	0		0	0	0	0
Electron transfer flavoprotein subunit alpha, mitochondrial (Alpha-ETF)	68	Mitochondrial	VVQDLCK	1.6429	0	0	0.781065	7.06903	0	0	0.821094	31.7565	0	10.8991	14.0462	0	0	0	0		0.60599	1.97253	14.1755	0
Electron transfer flavoprotein subunit beta (Beta-ETF)	66 71	Mitochondrial	EIIAVSCGPSQCQETIR	0	0	0	0		0	0	0	0	7.07487	13.0757	11.2897	0	1.19969	0	0		0	0	7.86006	0.299923
Electron transfer flavoprotein subunit beta (Beta-ETF)	42	Mitochondrial	HSMNPFCEIAVEEAVR	1.4848	2.17166	0.78742	0.919375	7.8255	5.52025	2.84886	3.12231	28.042	9.18039	9.60558	9.82833	2.7259	0.570367	1.05704	1.17608		1.34081	4.82923	14.1641	1.38235
Electron transfer flavoprotein subunit beta (Beta-ETF)	131	Mitochondrial	QAIDDDCNQTGQMTAGLLDWPQGTFASQVTLEGDK		100		30.4988	0		0	0	12.9043	0	0		0.49102	0	0	0.497543		65.2494	0	4.30144	0.247141
Electron transfer flavoprotein-ubiquinone oxidoreductase, mitochondrial (ETF-QO) (ETF-ubiquinone oxidoreductase) (EC 1.5.5.1) (Electron-transferring-flavoprotein dehydrogenase) (ETF dehydrogenase)	117	Mitochondrial	AAQIGAHTLSGACLDPAAFK	0.958317	19.6583	0	0.680896	10.0889	0	9.3852	1.29863	34.9147	7.73742	6.52035	6.11725	2.37951	1.30329	1.41364	0.247117		5.32437	5.19318	13.8224	1.33589
Electron transfer flavoprotein-ubiquinone oxidoreductase, mitochondrial (ETF-QO) (ETF-ubiquinone oxidoreductase) (EC 1.5.5.1) (Electron-transferring-flavoprotein dehydrogenase) (ETF dehydrogenase)	265	Mitochondrial	ASCDAQTYGIGLK	0.98514	0	0.817984	0.772985	8.4467	0	0	50.954	29.2658	45.2694	51.7999	7.8844	0	47.9654	0	40.2289		0.644027	14.8502	33.5549	22.0486
Electron transfer flavoprotein-ubiquinone oxidoreductase, mitochondrial (ETF-QO) (ETF-ubiquinone oxidoreductase) (EC 1.5.5.1) (Electron-transferring-flavoprotein dehydrogenase) (ETF dehydrogenase)	501	Mitochondrial	DCTPIEYPKPDGQISFDLLSSVALSGTNHEHDQPAHLTLK	0	3.44053	2.1	0	0		80.987	3.02374	21.9943	7.09887	12.7274	8.464	6.22833	8.27856	11.6896	3.34633		1.38513	28.0036	12.5711	7.38572
Electron transfer flavoprotein-ubiquinone oxidoreductase, mitochondrial (ETF-QO) (ETF-ubiquinone oxidoreductase) (EC 1.5.5.1) (Electron-transferring-flavoprotein dehydrogenase) (ETF dehydrogenase)	560	Mitochondrial	FCPAGVYEFVPLEQGDGFR	1.40425	1.05967	0.273672	0.51225	0	0	0	1.33969	7.84439	9.89271	12.0669	11.3155	0	2.43151	0	0		0.81246	0.334922	10.2799	0.607877
Electron transfer flavoprotein-ubiquinone oxidoreductase, mitochondrial (ETF-QO) (ETF-ubiquinone oxidoreductase) (EC 1.5.5.1) (Electron-transferring-flavoprotein dehydrogenase) (ETF dehydrogenase)	560 585 588	Mitochondrial	FCPAGVYEFVPLEQGDGFRLQINAQNCVHCK	0	100		100			0			100		66.6849		7.77438	33.8282	27.0607		66.6667	0	83.3424	22.8878
Electron transfer flavoprotein-ubiquinone oxidoreductase, mitochondrial (ETF-QO) (ETF-ubiquinone oxidoreductase) (EC 1.5.5.1) (Electron-transferring-flavoprotein dehydrogenase) (ETF dehydrogenase)	585 588	Mitochondrial	LQINAQNCVHCK	0	0	0	0	0	0	0	0	0	24.7779	28.9112	29.6982	0	0	0	0		0	0	20.8468	0
Electron transfer flavoprotein-ubiquinone oxidoreductase, mitochondrial (ETF-QO) (ETF-ubiquinone oxidoreductase) (EC 1.5.5.1) (Electron-transferring-flavoprotein dehydrogenase) (ETF dehydrogenase)	386	Mitochondrial	LTFPGGLLIGCSPGFMNVPK	0	1.03378	0	1.16175	11.1944	0	5.49057	1.30617	41.667	7.60396	7.59365	7.57865	0.995047	2.72471	2.37574	2.85623		0.548883	4.49779	16.1108	2.23793
Electron transfer flavoprotein-ubiquinone oxidoreductase, mitochondrial (ETF-QO) (ETF-ubiquinone oxidoreductase) (EC 1.5.5.1) (Electron-transferring-flavoprotein dehydrogenase) (ETF dehydrogenase)	100	Mitochondrial	VCLVEK	0	0	0	0.314664	0	0	0	0	40.6439	0	5.81513	0	0	0	0	0.301933		0.078666	0	11.6148	0.0754832
Electron transfer flavoprotein-ubiquinone oxidoreductase, mitochondrial (ETF-QO) (ETF-ubiquinone oxidoreductase) (EC 1.5.5.1) (Electron-transferring-flavoprotein dehydrogenase) (ETF dehydrogenase)	247	Mitochondrial	VTVFAEGCHGHLAK	0.640063	0.920391	0	0	7.54885	0	0	1.14669	25.5133	7.90227	12.1525	10.2205	0	0.703068	0.317706	0.159614		0.390113	2.17388	13.9472	0.295097
Elongation factor 1-alpha 2 (EF-1-alpha-2) (Eukaryotic elongation factor 1 A-2) (eEF1A-2) (Statin-S1)	363 370		ADPPQEAAQFTSQVIILNHPGQISAGYSPVIDCHTAHIACK	6.67014	21.8197	25.0669	50.2527	46.8684	31.4074	64.1366	15.4079	56.7424	16.6095	14.8133	26.432	6.37221	2.5646	8.79167	4.9866		25.9524	39.4551	28.6493	5.67877
Elongation factor 1-alpha 2 (EF-1-alpha-2) (Eukaryotic elongation factor 1 A-2) (eEF1A-2) (Statin-S1)	326		GNVCGDSK			0															0
Elongation factor 1-alpha 2 (EF-1-alpha-2) (Eukaryotic elongation factor 1 A-2) (eEF1A-2) (Statin-S1)	111		NMITGTSQADCAVLIVAAGVGEFEAGISK	2.57316	11.2841	1.37292	0	42.3965		0	0	61.2147	36.0703	7.29366	0	0	2.52817	5.70357	0		3.80755	14.1322	26.1447	2.05793
Elongation factor 1-alpha 2 (EF-1-alpha-2) (Eukaryotic elongation factor 1 A-2) (eEF1A-2) (Statin-S1)	411		SGDAAIVEMVPGKPMCVESFSQYPPLGR	0	6.9917	0.9665	3.28142	0	13.8173	65.2404	6.05593	8.81542	9.17757	8.79175	5.30031	0	3.36006	4.55923	0		2.80991	21.2784	8.02126	1.97982
Elongation factor 1-beta (EF-1-beta)	191		LQIQCVVEDDK		0	0	0				0			0					0		0	0	0	0
Elongation factor 1-beta (EF-1-beta)	50		SYIEGYVPSQADVAVFEAVSGPPPADLCHALR	49.286	73.6123	74.5651	66.6605				69.3626		9.22605	10.5828	16.0455		82.0182	74.4561	73.5958		66.031	69.3626	11.9515	76.69
Elongation factor 1-delta (EF-1-delta)	247		LQIQCVVEDDK	0	0	0	0				0		0	0	0	0	0	30.8227	0		0	0	0	7.70567
Elongation factor 1-gamma (EF-1-gamma) (eEF-1B gamma)	266		AAAPAPEEEMDECEQALAAEPK	0	0	2.91294	0	0	0	0	0	44.1592	0	0	0	0	0	0	0		0.728235	0	11.0398	0
Elongation factor 1-gamma (EF-1-gamma) (eEF-1B gamma)	68		VPAFEGDDGFCVFESNAIAYYVSNEELR				0				0		100	100		100	100	100			0	0	100	100
Elongation factor 1-gamma (EF-1-gamma) (eEF-1B gamma)	194		WFLTCINQPQFR	0	0	0	0	50.4934			0		3.11693	0	0	0	3.30141	7.33442	0		0	25.2467	1.03898	2.65896
Elongation factor 2 (EF-2)	369		CELLYEGPPDDEAAMGIK	16.4932	13.7185	16.8266	19.204	0	0	0	19.0998	0	18.9311	26.4057	24.7939	37.6064	30.4046	14.8395	45.0057		16.5606	4.77496	17.5327	31.9641
Elongation factor 2 (EF-2)	728		CLYASVLTAQPR	2.22704	0.760524	0.862159	3.34591	0	88.1935	0	2.45286	0	6.99656	12.7503	11.2359	2.23506	9.02123	5.98571	18.9012		1.79891	22.6616	7.74567	9.03579
Elongation factor 2 (EF-2)	567		DLEEDHACIPIK	0	0	0	0	0	93.1714	0	76.3756	0	74.1926	60.9625	59.4487	90.8635	88.0987	82.0283	85.7755		0	42.3867	48.6509	86.6915
Elongation factor 2 (EF-2)	693		EGALCEENMR	0	0	9.04926	1.89333	100			0			39.6276	18.4004	0	0	0	0		2.73565	50	29.014	0
Elongation factor 2 (EF-2)	591		ETVSEESNVLCLSK	0	0	0	0	68.4606	0	0	0	33.4852	0	0	0	0	0	0	0		0	17.1152	8.3713	0
Elongation factor 2 (EF-2)	651		IWCFGPDGTGPNILTDITK						38.0985	0	22.2492		0	0	0	7.02551	4.13333	6.66816	6.62095			20.1159	0	6.11199
Elongation factor 2 (EF-2)	751		LMEPIYLVEIQCPEQVVGGIYGVLNR	0	0	0	1.50978	16.7806		0	0	33.1253	7.1268	0	0	0	29.4027	0	1.22654		0.377446	5.59354	10.063	7.6573
Elongation factor 2 (EF-2)	41		STLTDSLVCK	0	1.559	0	0		0	0	12.2283	0	9.74468	5.8807	10.4063						0.38975	4.0761	6.50791
Elongation factor 2 (EF-2)	290		TFCQLILDPIFK	0	0	0	0	6.9628		0	0	38.4783	7.77662	9.94868	11.1773	0	0	0.549748	0.863878		0	2.32093	16.8452	0.353406
Elongation factor 2 (EF-2)	466		YVEPIEDVPCGNIVGLVGVDQFLVK	0.534132	1.30462	0	0	0	0	0	1.38435	0	5.68567	6.44397	9.4736	0	0	0	0		0.459687	0.346087	5.40081	0
Elongation factor G, mitochondrial (EF-Gmt) (Elongation factor G 1, mitochondrial) (mEF-G 1) (Elongation factor G1)	594	Mitochondrial	GFLDACEK	0	6.98686	8.3569	0	0	0	0	0	47.1877	0	5.13176	0			100			3.83594	0	13.0799	100
Elongation factor Ts, mitochondrial (EF-Ts) (EF-TsMt)	70	Mitochondrial	ALETCGGDLK	0	0	0	0			0	0		0	22.7491	23.1424	0	0	0	0		0	0	15.2972	0
Elongation factor Ts, mitochondrial (EF-Ts) (EF-TsMt)	148	Mitochondrial	FQQLVQQVALGTMAHCQNLTDR	0	0	31.1858	71.1064	25.5113			62.1179		0	0	62.5187		0	0	0		25.5731	43.8146	20.8396	0
Elongation factor Ts, mitochondrial (EF-Ts) (EF-TsMt)	239	Mitochondrial	YGALVICETPEQIANLEEVGR	0	100	18.5358	0				100			0	0						29.6339	100	0
Elongation factor Tu GTP-binding domain-containing protein 1	670		CLDDLR					6.34179	0	0	100	0	0	100	100	100	1.1701	100	100			26.5854	50	75.2925
Elongation factor Tu, mitochondrial	290	Mitochondrial	GDECELLGHNK	33.4856	31.9859	8.4111	5.9715	63.1018	0	0	37.9225	30.8174		49.0844	39.4095	12.1289	16.3683	3.17134	15.8934		19.9635	25.2561	39.7704	11.8905
Elongation factor Tu, mitochondrial	222	Mitochondrial	GEETPVIVGSALCALEQR	1.63369	4.90755	1.23916	3.12156	0	0	8.97552	1.18041	9.92821	8.76484	10.8564	13.1708	1.1102	2.26639	4.4925	7.09632		2.72549	2.53898	10.6801	3.74135
Elongation factor Tu, mitochondrial	127	Mitochondrial	HYAHTDCPGHADYVK	0.860019	1.97864	1.60953	0.571481	0	0	0	1.51272	0	0	20.2311	18.6219	0	0.330012	0	0.352023		1.25492	0.37818	9.71326	0.170509
Elongation factor Tu, mitochondrial	147	Mitochondrial	NMITGTAPLDGCILVVAANDGPMPQTR	7.25999	6.42645	0	19.6592		0	0	0		100	42.9067	52.5329	0	61.2147	0	23.5379		8.33642	0	65.1466	21.1882
Endonuclease G, mitochondrial (Endo G) (EC 3.1.30.-)	193	Mitochondrial	TYQNVYVCTGPLFLPR	0	0	0	0		0	0	0		32.4238	0	0		0		0		0	0	10.8079	0
Endoplasmic reticulum resident protein 44 (ER protein 44) (ERp44) (Thioredoxin domain-containing protein 4)	92		VDCDQHSDIAQR	69.3325		0	0				33.5751			0	0		0	0	0		23.1108	33.5751	0	0
Endoplasmin (94 kDa glucose-regulated protein) (GRP-94) (Endoplasmic reticulum resident protein 99) (ERp99) (Heat shock protein 90 kDa beta member 1) (Polymorphic tumor rejection antigen 1) (Tumor rejection antigen gp96)	576		GYEVIYLTEPVDEYCIQALPEFDGK	9.69885	0	0	7.70115	100	0	43.6167	85.8967	0	0	0	9.26102	31.2847	35.7356	0	27.9477		4.35	57.3783	2.31526	23.742
Enoyl-CoA delta isomerase 1, mitochondrial (EC 5.3.3.8) (3,2-trans-enoyl-CoA isomerase) (Delta(3),Delta(2)-enoyl-CoA isomerase) (D3,D2-enoyl-CoA isomerase) (Dodecenoyl-CoA isomerase)	87	Mitochondrial	GVILTSECPGIFSAGLDLLEMYGR	2.36792	0	0	0	0		0	0	25.0497	8.22618	12.1282	11.6117	0	0	0	0		0.591979	0	14.254	0
Enoyl-CoA delta isomerase 1, mitochondrial (EC 5.3.3.8) (3,2-trans-enoyl-CoA isomerase) (Delta(3),Delta(2)-enoyl-CoA isomerase) (D3,D2-enoyl-CoA isomerase) (Dodecenoyl-CoA isomerase)	142 147 148	Mitochondrial	LYTSNMILVSAINGASPAGGCLLALCCDYR	0									0	0			100	0	0		0		0	33.3333
Enoyl-CoA delta isomerase 1, mitochondrial (EC 5.3.3.8) (3,2-trans-enoyl-CoA isomerase) (Delta(3),Delta(2)-enoyl-CoA isomerase) (D3,D2-enoyl-CoA isomerase) (Dodecenoyl-CoA isomerase)	61	Mitochondrial	NPPVNSLSLECLTEFTISLEK	39.2645	42.551	13.6096	17.2626	29.6244	0	3.8279	35.111	52.3795	29.6539	23.0876	2.77403	8.40186	8.50339	0.867229	4.47688		28.1719	17.1408	26.9738	5.56234
Enoyl-CoA delta isomerase 2, mitochondrial (EC 5.3.3.8) (Delta(3),delta(2)-enoyl-CoA isomerase) (D3,D2-enoyl-CoA isomerase) (Dodecenoyl-CoA isomerase) (Peroxisomal 3,2-trans-enoyl-CoA isomerase) (pECI)	279	Mitochondrial	ATFHTPFSQLGQSPEACSSYTFPK	21.5747	15.8601	11.7198	5.88395	27.699	0	7.31495	11.2096	22.8231	10.9932	10.9253	17.5314	11.4006	6.90715	3.52671	6.43917		13.7596	11.5559	15.5683	7.0684
Enoyl-CoA delta isomerase 2, mitochondrial (EC 5.3.3.8) (Delta(3),delta(2)-enoyl-CoA isomerase) (D3,D2-enoyl-CoA isomerase) (Dodecenoyl-CoA isomerase) (Peroxisomal 3,2-trans-enoyl-CoA isomerase) (pECI)	365	Mitochondrial	LYAVNAEECTTLQAR	0		22.3843	0				0		0	0	0		5.25183	0	0		7.46142	0	0	1.75061
Enoyl-CoA hydratase domain-containing protein 3, mitochondrial	183	Mitochondrial	SSFATPGVNVGLFCSTPAVALGR			0	0				100		0	0	0						0	100	0
Enoyl-CoA hydratase, mitochondrial (EC 4.2.1.17) (Enoyl-CoA hydratase 1) (Short-chain enoyl-CoA hydratase) (SCEH)	62	Mitochondrial	ALNALCNGLIEELNQALETFEQDPAVGAIVLTGGDK	0		0	0				0		23.3757	0	0	0	4.95849	0	0		0	0	7.7919	1.23962
Enoyl-CoA hydratase, mitochondrial (EC 4.2.1.17) (Enoyl-CoA hydratase 1) (Short-chain enoyl-CoA hydratase) (SCEH)	143 149	Mitochondrial	KPVIAAVNGYALGGGCELAMMCDIIYAGEK	0	0	0	0	0			0	0		7.97933	8.13784	0	0	3.83845	0		0	0	5.37239	0.959614
Enoyl-CoA hydratase, mitochondrial (EC 4.2.1.17) (Enoyl-CoA hydratase 1) (Short-chain enoyl-CoA hydratase) (SCEH)	225	Mitochondrial	LVEEAIQCAEK	0.713789	2.1349	0	0	20.5642	0	0	1.63025	53.2444	3.45925	0	0	1.61967	0	0	0		0.712172	5.54861	14.1759	0.404917
Enoyl-CoA hydratase, mitochondrial (EC 4.2.1.17) (Enoyl-CoA hydratase 1) (Short-chain enoyl-CoA hydratase) (SCEH)	111	Mitochondrial	TFQDCYSSK	0	0	0	2.37773	0	0	0	0	18.9996	4.37461	9.62982	7.20837	0	0	0	0		0.594433	0	10.0531	0
Epidermal growth factor receptor substrate 15-like 1 (Epidermal growth factor receptor pathway substrate 15-related sequence) (Eps15-rs) (Eps15-related protein) (Eps15R)	533		CTQDDINQAR			0	0							0	0	100	100	100	100		0		0	100
Erythrocyte membrane protein band 4.2 (Erythrocyte protein 4.2) (P4.2)	281		CLGIPAR	11.9727	10.4074	0	0	34.4193	0	0	9.7165	44.6702	22.3914	0	19.8076	17.8755	17.6131	28.369	23.1178		5.59504	11.0339	21.7173	21.7438
ES1 protein homolog, mitochondrial	151	Mitochondrial	DCK	30.9596	34.2614	15.0698	18.6442	100	16.6422	9.79634	58.7801	100	40.3746	58.5742	68.7738	70.731	37.0219	42.6992	37.2237		24.7337	46.3047	66.9306	46.919
ES1 protein homolog, mitochondrial	174 175	Mitochondrial	KPIGLCCIAPVLAAK	0	0	0	0	5.90562	0	0	1.39706	23.9714	27.1416	32.0533	31.425	0.516309	0	0	0		0	1.82567	28.6478	0.129077
ES1 protein homolog, mitochondrial	50	Mitochondrial	VALVLSGCGVYDGTEIHEASAILVHLSR											100				0	0				100	0
ES1 protein homolog, mitochondrial	242	Mitochondrial	VVTTPAFMCETALHHIHDGIGAMVK	19.3512	0	1.97463	0.757298	0	37.1676	26.5564	0	0	13.5225	23.8853	17.5306	0	3.04417	4.4978	1.37103		5.52077	15.931	13.7346	2.22825
Estradiol 17-beta-dehydrogenase 8 (EC 1.1.1.62) (17-beta-hydroxysteroid dehydrogenase 8) (17-beta-HSD 8) (3-oxoacyl-[acyl-carrier-protein] reductase) (EC 1.1.1.-) (Protein Ke6) (Ke-6) (Testosterone 17-beta-dehydrogenase 8) (EC 1.1.1.239)	192	Mitochondrial	CNSVLPGFIATPMTQK	0	0	0	0	0	0	0	0	0	3.45222	0	0	0	0	0	0		0	0	0.863055	0
Eukaryotic initiation factor 4A-I (eIF-4A-I) (eIF4A-I) (EC 3.6.4.13) (ATP-dependent RNA helicase eIF4A-1)	131 134		VVMALGDYMGASCHACIGGTNVR			0		0			0		30.6597	0	28.6393		0	0	0		0	0	19.7663	0
Eukaryotic translation initiation factor 1 (eIF1) (Protein translation factor SUI1 homolog)	69		FACNGTVIEHPEYGEVIQLQGDQR	43.2798	100		54.4363				100		46.4145	44.8381	28.4086	100		59.1728	58.0985		65.9054	100	39.887	72.4238
Eukaryotic translation initiation factor 1 (eIF1) (Protein translation factor SUI1 homolog)	94		NICQFLIEIGLAK			0	0						0		0		0	0	0		0		0	0
Eukaryotic translation initiation factor 3 subunit I (eIF3i) (Eukaryotic translation initiation factor 3 subunit 2) (TGF-beta receptor-interacting protein 1) (TRIP-1) (eIF-3-beta) (eIF3 p36)	76		HVLTGSADNSCR															0	0					0
Eukaryotic translation initiation factor 3 subunit J-A (eIF3j-A) (Eukaryotic translation initiation factor 3 subunit 1-A) (eIF-3-alpha-A) (eIF3 p35)	210		ITNSLTVLCSEK						100													100
Eukaryotic translation initiation factor 4H (eIF-4H) (Williams-Beuren syndrome chromosomal region 1 protein homolog)	85		GFCYVEFDEVDSLK	0	0	0	0	0	0	0	0	0		0	0	1.11742	0	0	0		0	0	0	0.279356
Exportin-1 (Exp1) (Chromosome region maintenance 1 protein homolog)	34		LDINLLDNVVNCLYHGEGAQQR	0	51.8763	0	0	70.3902			0		22.6016	39.7586	49.6962	0	9.57697	7.77701	0		12.9691	35.1951	37.3522	4.3385
Exportin-7 (Exp7) (Ran-binding protein 16)	194		DSSLFDIFTLSCNLLK								0			0	0	0	0	100				0	0	33.3333
F-actin-capping protein subunit alpha-2 (CapZ alpha-2)	141		EHYPNGVCTVYGK	0	0	0	0	0	0	0	0		7.46533	5.19469	12.3356	0	5.35474	20.1707	8.28394		0	0	8.33186	8.45236
F-actin-capping protein subunit alpha-2 (CapZ alpha-2)	157		VDGQQTIIACIESHQFQAK	0	0	0	0	54.6635	0	0	0	48.1261	0	0	0	0	0	7.6413	0		0	13.6659	12.0315	1.91032
F-actin-capping protein subunit beta (CapZ beta)	206		DETVSDCSPHIANIGR	1.71576	0.992155	2.53094	2.05357	0	0	0	6.14316	0	4.10121	5.17488	7.84216	4.43619	2.33431	4.08358	4.83528		1.82311	1.53579	4.27956	3.92234
F-actin-capping protein subunit beta (CapZ beta)	62		DYLLCDYNR	2.30564	3.31864	2.40568	0	54.886	0	0	0	0	14.6575	0	0	0		3.01762	0		2.00749	13.7215	3.66438	1.00587
F-actin-capping protein subunit beta (CapZ beta)	36		NLSDLIDLVPSLCEDLLSSVDQPLK	0	0	0	0			0	0	0	0	0	0	0	0	0	0		0	0	0	0
Fatty acid-binding protein, adipocyte (3T3-L1 lipid-binding protein) (Adipocyte lipid-binding protein) (ALBP) (Adipocyte-type fatty acid-binding protein) (A-FABP) (AFABP) (Fatty acid-binding protein 4) (Myelin P2 protein homolog) (P15) (P2 adipocyte protein) (Protein 422)	118		LVVECVMK	5.68756	5.29618	9.78623	17.6083	16.5574	11.4985	24.3321	1.71601	36.8805	30.7488	15.0614	22.0749	0	3.62066	3.1392	1.91508		9.59456	13.526	26.1914	2.16874
Fatty acid-binding protein, epidermal (Epidermal-type fatty acid-binding protein) (E-FABP) (Fatty acid-binding protein 5) (Keratinocyte lipid-binding protein) (Psoriasis-associated fatty acid-binding protein homolog) (PA-FABP)	43 47		MAAMAKPDCIITCDGNNITVK			0					0		7.85292	21.2476	0		0	0	0		0	0	9.70019	0
Fatty acid-binding protein, epidermal (Epidermal-type fatty acid-binding protein) (E-FABP) (Fatty acid-binding protein 5) (Keratinocyte lipid-binding protein) (Psoriasis-associated fatty acid-binding protein homolog) (PA-FABP)	67		TTVFSCNLGEK	0	0	5.78361	0	0	48.2437	33.7278	8.92852	45.0615	11.103	35.3731	12.3887	0	0	0	46.8747		1.4459	22.725	25.9816	11.7187
Fatty acid-binding protein, liver (14 kDa selenium-binding protein) (Fatty acid-binding protein 1) (Liver-type fatty acid-binding protein) (L-FABP)	69		NEFTLGEECELETMTGEK	7.53357	11.1642	16.1468	9.57214	0	18.0839	0	20.4507	0	4.62593	10.0599	11.3619	7.43813	9.55539	8.99773	18.8016		11.1042	9.63364	6.51194	11.1982
Fermitin family homolog 2 (Kindlin-2) (Pleckstrin homology domain-containing family C member 1)	520		MQHLNPDPQLIPDQITTDVNPECLVSPR	6.43424	0	18.5707	6.51369	0			0		15.3253	0	0	0	15.2296	0	29.8397		7.87966	0	5.10845	11.2673
Ferritin heavy chain (Ferritin H subunit) (EC 1.16.3.1) [Cleaved into: Ferritin heavy chain, N-terminally processed]	131	Mitochondrial	NDPHLCDFIETYYLSEQVK	0	0	4.51743	0	0	0	32.9096	4.38736	25.7288	0	31.9595	16.0703	13.8843	11.2782	41.5318	8.17903		1.12936	9.32425	18.4396	18.7183
Fibrillin-1	1833 1835		CDCKPGYR					0							59.0051		0	0	0			0	59.0051	0
Fibrillin-1	1097		CDEGYESGFMMMK					0					100	100	100							0	100
Fibrillin-1	1055		CDSGFALDSEER					0				0	100	100	100							0	75
Fibrillin-1	637 639		CECFPGLAVGLDGR		0	0	0	0	0	0	0	0	95.3866	100	98.1139		0				0	0	73.3751	0
Fibrillin-1	935 937		CECPNGMTLDATGR										100	100	100								100
Fibrillin-1	596 598		CICKPGFQLASDGR	23.1579	25.3068	0	100	20.317	38.6313	72.9913	79.2647	12.9823	100	100	100	58.5019	100	100	60.209		37.1162	52.8011	78.2456	79.6777
Fibrillin-1	315		CPPGFYTSPDGTR	100		100	100	0			100	0	100	100	100		100				100	50	75	100
Fibrillin-1	1633		CPTGYYLNEDTR	100	100	100	60.2543	0			91.3767	0	95.4369	100	100	100		100	100		90.0636	45.6884	73.8592	100
Fibrillin-1	2232		CPVGYVLR				0	0			0	6.79878	96.9361	97.3471	100		0		0		0	0	75.2705	0
Fibrillin-1	160		CVAPNR										100										100
Fibrillin-1	1171		CVNLIGK		0	0		0			0	0	45.1643	84.0925	92.0046		0				0	0	55.3153	0
Fibrillin-1	2565 2571		GFSLDQSGASCEDVDECEGNHR			0		0					100	100	100						0	0	100
Fibrillin-1	59		GPNVCGSR					0				0										0	0
Fibrillin-1	145 150 154		GYIGTHCGQPVCESGCLNGGR			0		0			40.763		100	100	100						0	20.3815	100
Fibrillin-1	950		ICLDIR							0	0		92.1047	100	100		0					0	97.3682	0
Fibrillin-1	1847		LTSTGQCNDR					0														0
Fibrillin-1	2245 2251 2258		MCKDEDECAEGKHDCTEK											100									100
Fibrillin-1	1039		MIPSLCTHGK	0	0		0	0			32.3114	0	88.0068	87.4417	84.0659	0	0	21.3738	0		0	16.1557	64.8786	5.34345
Fibrillin-1	2289 2295 2302		RPDGEGCIDENECQTKPGICENGR					0					100	100	100							0	100
Fibrillin-1	1320 1326 1333		TGCTDINECEIGAHNCGR			100		0			100		100	100	100		100				100	50	100	100
Fibrillin-1	845		TICIETIK	0	0	100					0		83.851	94.5791	96.9978		0				33.3333	0	91.8093	0
Fibrillin-1	80 85		TLPGGNQCIVPICR					0					100	100	100							0	100
Fibrillin-1	2413		VIHDVCR					0														0
Fibrillin-1	460		YLCQNGR	0	0	0		15.1886			0	58.3134		0	0	0	3.36558		0		0	7.59429	19.4378	1.12186
Fibrillin-1	1180 1182		YQCACNPGYHPTHDR	0	0	0		0			43.7784		97.7237	98.0877	98.4588						0	21.8892	98.0901
Fibrinogen beta chain [Cleaved into: Fibrinopeptide B; Fibrinogen beta chain]	213		LESDISAQMEYCR		100	29.4488	0	0	0	0		0	100	26.8177	100		0				43.1496	0	56.7044	0
Fibrinogen beta chain [Cleaved into: Fibrinopeptide B; Fibrinogen beta chain]	85 96 100		RPPDAGGCLHADTDMGVLCPTGCTLQQTLLNQERPIK					100					100	100	100			0				100	100	0
Fibrinogen beta chain [Cleaved into: Fibrinopeptide B; Fibrinogen beta chain]	217 221		TPCTVSCNIPVVSGK										100	100	100								100
Fibrinogen gamma chain	364		CHAGHLNGVYHQGGTYSK			25.4195	0	0			0	0	91.4793	94.7012	94.3674			0			12.7098	0	70.137	0
Fibrinogen gamma chain	178		DCQEIANK										73.2214	100	100								91.0738
Fibrinogen gamma chain	160 164		VAQLEAQCQEPCK										100	100	100								100
Fibulin-5 (FIBL-5) (Developmental arteries and neural crest EGF-like protein) (Dance)	332 334 341		CMCPAEHTSCR			100	100							100	100						100		100
Filamin-A (FLN-A) (Actin-binding protein 280) (ABP-280) (Alpha-filamin) (Endothelial actin-binding protein) (Filamin-1) (Non-muscle filamin)	1157		AHVAPCFDASK	0	0	0	0		0		0		14.9415	16.0006	13.5555	0	0	0	0		0	0	14.8325	0
Filamin-A (FLN-A) (Actin-binding protein 280) (ABP-280) (Alpha-filamin) (Endothelial actin-binding protein) (Filamin-1) (Non-muscle filamin)	810		CAPGVVGPTEADIDFDIIR	0	0	0	14.3426				0		47.8777	0	0	100	100	100			3.58566	0	15.9592	100
Filamin-A (FLN-A) (Actin-binding protein 280) (ABP-280) (Alpha-filamin) (Endothelial actin-binding protein) (Filamin-1) (Non-muscle filamin)	1165		CSGPGLER			0	0		0	0						0	0	0			0	0		0
Filamin-A (FLN-A) (Actin-binding protein 280) (ABP-280) (Alpha-filamin) (Endothelial actin-binding protein) (Filamin-1) (Non-muscle filamin)	1453		CSGPGLSPGMVR	0	0	14.6286	9.58791		0	0	0		0	0	0		0	0	0		6.05412	0	0	0
Filamin-A (FLN-A) (Actin-binding protein 280) (ABP-280) (Alpha-filamin) (Endothelial actin-binding protein) (Filamin-1) (Non-muscle filamin)	623 631		IECDDKGDGSCDVR	0	0	0	2.06443	0			0.748717		0	5.24866	4.68853	0	0	0	0		0.516108	0.374358	3.3124	0
Filamin-A (FLN-A) (Actin-binding protein 280) (ABP-280) (Alpha-filamin) (Endothelial actin-binding protein) (Filamin-1) (Non-muscle filamin)	1018		IVSPSGAAVPCK		0				0	0	0	0									0	0	0
Filamin-A (FLN-A) (Actin-binding protein 280) (ABP-280) (Alpha-filamin) (Endothelial actin-binding protein) (Filamin-1) (Non-muscle filamin)	2199		THEAEIVEGENHTYCIR	0	0	0	0		0	0	0		16.2192	28.4646	16.0854	100	100	35.2964	42.0218		0	0	20.2564	69.3296
Filamin-A (FLN-A) (Actin-binding protein 280) (ABP-280) (Alpha-filamin) (Endothelial actin-binding protein) (Filamin-1) (Non-muscle filamin)	2107		VTYCPTEPGNYIINIK	0	0	0	0		68.7129	100	0		0	11.9235	74.2235	100	0	66.0663	88.5692		0	56.2376	28.7157	63.6589
Filamin-A (FLN-A) (Actin-binding protein 280) (ABP-280) (Alpha-filamin) (Endothelial actin-binding protein) (Filamin-1) (Non-muscle filamin)	1723		YVICVR	16.2041	0	16.4127	16.6318	0	0	34.4403	10.7378	0	0	0		26.9394	22.8367	38.3023	40.1969		12.3122	11.2945	0	32.0688
Filamin-B (FLN-B) (ABP-280-like protein) (Actin-binding-like protein) (Beta-filamin)	1326		VAVTEGCQPSR			0					0			100	100		0				0	0	100	0
Filamin-binding LIM protein 1 (FBLP-1) (CSX-associated LIM)	248		CGEVVQEHVIR		100		0			35.6806			0				29.9516	0	0		50	35.6806	0	9.98388
Filamin-binding LIM protein 1 (FBLP-1) (CSX-associated LIM)	305 308		FAPVCSICENPIIPR		0	0	0				0		0	0	0			0			0	0	0	0
Filamin-C (FLN-C) (ABP-280-like protein) (ABP-L) (Actin-binding-like protein) (Filamin-2) (Gamma-filamin)	1907		AEITCK	3.75564	0	0	0		0	0	0		11.5429	0	0	0	0	23.7433	0		0.93891	0	3.84763	5.93582
Filamin-C (FLN-C) (ABP-280-like protein) (ABP-L) (Actin-binding-like protein) (Filamin-2) (Gamma-filamin)	683		AFGPGLEPTGCIVDRPAEFTIDAR	0.753558	1.55798	3.26494	0	0	0	9.83327	2.84924	11.16	2.82855	9.02786	3.42947	0	0	5.77916	0		1.39412	3.17063	6.61147	1.44479
Filamin-C (FLN-C) (ABP-280-like protein) (ABP-L) (Actin-binding-like protein) (Filamin-2) (Gamma-filamin)	1992		APSGNEEPCLLK	0	0	1.77536	0	0	0	0	0	0	3.25273	7.39926	6.66334	0	0	0	0		0.44384	0	4.32883	0
Filamin-C (FLN-C) (ABP-280-like protein) (ABP-L) (Actin-binding-like protein) (Filamin-2) (Gamma-filamin)	806		CAPGVVGPVEADIDFDIIK	2.6562	0	0	0	0	0	22.4264	0	0	0	5.08808	0	0	0	48.9058	2.18836		0.66405	5.60659	1.27202	12.7735
Filamin-C (FLN-C) (ABP-280-like protein) (ABP-L) (Actin-binding-like protein) (Filamin-2) (Gamma-filamin)	1640 1654		CLVTVSIGGHGLGACLGPR	0	0	4.85824	0	0	0	0	0	0	0	2.63407	1.75332	0	0	0	0		1.21456	0	1.09685	0
Filamin-C (FLN-C) (ABP-280-like protein) (ABP-L) (Actin-binding-like protein) (Filamin-2) (Gamma-filamin)	1449		CSGPGLGTGVR	0	0	0	13.2274	0	0	41.2217	0.695158	76.9025	70.5989	19.9557	29.1329	0	1.62809	0	0		3.30685	10.4792	49.1475	0.407024
Filamin-C (FLN-C) (ABP-280-like protein) (ABP-L) (Actin-binding-like protein) (Filamin-2) (Gamma-filamin)	729		CSYVPTKPIK	0	0	0	0	0	0	0	1.92352	0	8.32007	9.26662	9.37802	3.21342	6.29756	5.70336	0		0	0.48088	6.74118	3.80358
Filamin-C (FLN-C) (ABP-280-like protein) (ABP-L) (Actin-binding-like protein) (Filamin-2) (Gamma-filamin)	439		CTYRPVMEGPHTVHVAFAGAPITR	62.704	60.0208	85.3512	81.8366	77.394	49.444	35.2011	53.1673	55.6843	65.5153	65.5586	70.6183	70.9676	62.3302	79.7664	71.0447		72.4781	53.8016	64.3441	71.0272
Filamin-C (FLN-C) (ABP-280-like protein) (ABP-L) (Actin-binding-like protein) (Filamin-2) (Gamma-filamin)	1915		DGTCTVSYLPTAPGDYSIIVR	22.0177	27.6811	0	57.0914	100		100	22.9117		16.3573	100	42.9729	79.8511	100	100	41.4147		26.6976	74.3039	53.1101	80.3165
Filamin-C (FLN-C) (ABP-280-like protein) (ABP-L) (Actin-binding-like protein) (Filamin-2) (Gamma-filamin)	666		DSPFIAHIQPAPPDCFPDK	71.94	68.592	0	72.0844	59.8979	49.4249	45.0892	77.1483	61.2379	7.59902	5.92896	78.0369	72.2558	81.1005	92.4106	79.6719		53.1541	57.8901	38.2007	81.3597
Filamin-C (FLN-C) (ABP-280-like protein) (ABP-L) (Actin-binding-like protein) (Filamin-2) (Gamma-filamin)	536		EAGDGVFECEYYPVVPGK	0	0	0	0	0	0		0				0	0	0	0	0		0	0	0	0
Filamin-C (FLN-C) (ABP-280-like protein) (ABP-L) (Actin-binding-like protein) (Filamin-2) (Gamma-filamin)	2556		ECPEGHVVTYTPMAPGNYLIAIK	0	0	0	0	0	0		0	0	16.7401	10.7362	13.2482	0	0	0	0		0	0	10.1811	0
Filamin-C (FLN-C) (ABP-280-like protein) (ABP-L) (Actin-binding-like protein) (Filamin-2) (Gamma-filamin)	1104		GAGTGGLGLTVEGPCEAK	0	0	0	0	0			0		0	0	0	0	0	0	0		0	0	0	0
Filamin-C (FLN-C) (ABP-280-like protein) (ABP-L) (Actin-binding-like protein) (Filamin-2) (Gamma-filamin)	619 627		IECDDKGDGSCDVR	0	0	0	2.06443	0			0.748717		0	5.24866	4.68853	0	0	0	0		0.516108	0.374358	3.3124	0
Filamin-C (FLN-C) (ABP-280-like protein) (ABP-L) (Actin-binding-like protein) (Filamin-2) (Gamma-filamin)	1110 1118		IECQDNGDGSCAVSYLPTEPGEYTINILFAEAHIPGSPFK	15.8302	20.3318	42.8779	62.7112				5.99569	100	16.7459	24.7844	17.8531	9.92154	22.5236	8.51049	12.8481		35.4378	5.99569	39.8459	13.4509
Filamin-C (FLN-C) (ABP-280-like protein) (ABP-L) (Actin-binding-like protein) (Filamin-2) (Gamma-filamin)	713		LYAQDADGCPIDIK	0	0	100	0	0		0	0		0	13.0834	6.52492	0	5.79908	0	0		25	0	6.53609	1.44977
Filamin-C (FLN-C) (ABP-280-like protein) (ABP-L) (Actin-binding-like protein) (Filamin-2) (Gamma-filamin)	1014		RPIPCK	0	1.1989	0	0	0	0	0	0	20.3749	14.0905	0	4.86213	0	6.89599	3.75846	4.26462		0.299725	0	9.83189	3.72977
Filamin-C (FLN-C) (ABP-280-like protein) (ABP-L) (Actin-binding-like protein) (Filamin-2) (Gamma-filamin)	473 478		SPFPVHVAEACNPNACR	0	0	0	0	0	0	0	0		8.92762	7.24903	8.12205	0	0	0	0		0	0	8.09957	0
Filamin-C (FLN-C) (ABP-280-like protein) (ABP-L) (Actin-binding-like protein) (Filamin-2) (Gamma-filamin)	2680		TPCEEVYVK	0	23.7198	0	27.5673	0	0	0	33.7902	0	0	21.0989	20.8532	25.6969	38.7156	51.0951	43.1525		12.8218	8.44755	10.488	39.665
Filamin-C (FLN-C) (ABP-280-like protein) (ABP-L) (Actin-binding-like protein) (Filamin-2) (Gamma-filamin)	1067		VCAYGPGLK	0	0	0	0	0			0	0	0	0	0	0	8.27586	0	0		0	0	0	2.06896
Filamin-C (FLN-C) (ABP-280-like protein) (ABP-L) (Actin-binding-like protein) (Filamin-2) (Gamma-filamin)	2089 2097		VDINCEDMEDGTCK	0	0	0	0						0	0	12.075		0	0	0		0		4.02501	0
Filamin-C (FLN-C) (ABP-280-like protein) (ABP-L) (Actin-binding-like protein) (Filamin-2) (Gamma-filamin)	1349		VGVTEGCDPTR	0	53.2747	15.6772	17.2969	100			50.9011	100	74.4335	45.2231	43.1261	0	52.7833	35.3663	44.5681		21.5622	75.4505	65.6957	33.1794
Filamin-C (FLN-C) (ABP-280-like protein) (ABP-L) (Actin-binding-like protein) (Filamin-2) (Gamma-filamin)	2455		VHTPSGAVEECYVSELDSDK	23.728	17.2896	7.47625	44.3559	25.8921	40.264	30.6678	3.30775	26.6442	0	7.82577	5.20879	10.522	10.6931	23.5031	13.5314		23.2124	25.0329	9.91969	14.5624
Filamin-C (FLN-C) (ABP-280-like protein) (ABP-L) (Actin-binding-like protein) (Filamin-2) (Gamma-filamin)	1470		VPQTFTVDCSQAGR	0	0	15.0581	17.7555	0	0	0	3.55841	0	10.5213	12.2082	22.5735	0	0	0	0		8.2034	0.889603	11.3257	0
Filamin-C (FLN-C) (ABP-280-like protein) (ABP-L) (Actin-binding-like protein) (Filamin-2) (Gamma-filamin)	2553		VQLDCR	0	0	0	5.31042	0			15.4213	0		0	0	0	4.16803	0	3.10982		1.3276	7.71067	0	1.81946
Filamin-C (FLN-C) (ABP-280-like protein) (ABP-L) (Actin-binding-like protein) (Filamin-2) (Gamma-filamin)	2102		VTYCPTEPGTYIINIK	0	0	5.9193	0		0		0		0	0	0	0	8.28673	12.721	0		1.47983	0	0	5.25192
Flavin reductase (NADPH) (FR) (EC 1.5.1.30) (Biliverdin reductase B) (BVR-B) (EC 1.3.1.24) (Biliverdin-IX beta-reductase) (NADPH-dependent diaphorase) (NADPH-flavin reductase) (FLR)	188		CLTTNEYDGHTTYPSHQY	0	0	0	0	0	0	0	0	24.375	0	0	0	0	5.85495	0	3.40733		0	0	6.09375	2.31557
Four and a half LIM domains protein 1 (FHL-1) (KyoT) (RBP-associated molecule 14-1) (RAM14-1) (Skeletal muscle LIM-protein 1) (SLIM) (SLIM-1)	71		CLHPLASETFVSK	0	0	0	0	0			0	0	35.2199	30.853	29.9245	7.76329	0	8.34604	1.49791		0	0	23.9994	4.40181
Four and a half LIM domains protein 1 (FHL-1) (KyoT) (RBP-associated molecule 14-1) (RAM14-1) (Skeletal muscle LIM-protein 1) (SLIM) (SLIM-1)	273 276		FVFHNEQVYCPDCAK	0	0	0	0				0		31.9071	19.3252	40.407		0	0	0		0	0	30.5464	0
Four and a half LIM domains protein 2 (FHL-2) (Skeletal muscle LIM-protein 3) (SLIM-3)	221 224		CAGCTNPISGLGGTK	7.19142	5.58653	0	0	0		0	7.23558	0	22.9352	25.4788	14.0964	29.0357	0	1.62118	0		3.19449	2.41186	15.6276	7.66423
Four and a half LIM domains protein 2 (FHL-2) (Skeletal muscle LIM-protein 3) (SLIM-3)	71		CGSSLVDKPFAAK	0	4.01722	2.59948	2.24197	0	0	17.0791	5.35152	6.34682	15.071	18.5719	17.1806	0	0.933652	0	0		2.21467	5.60766	14.2926	0.233413
Four and a half LIM domains protein 2 (FHL-2) (Skeletal muscle LIM-protein 3) (SLIM-3)	132		CQQPIGTK			0	0	0			0	9.57207	0		0	0	0	0	0		0	0	3.19069	0
Four and a half LIM domains protein 2 (FHL-2) (Skeletal muscle LIM-protein 3) (SLIM-3)	254		CSLSLVGR	1.69235	1.75224	1.66121	0.41466	3.93143	0	1.98481	1.36761	9.39571	17.7774	18.7572	18.6721	0	0.346147	0	0		1.38011	1.82096	16.1506	0.0865367
Four and a half LIM domains protein 2 (FHL-2) (Skeletal muscle LIM-protein 3) (SLIM-3)	272 275		DDILCPDCGK	0	0	0	0				0		48.2213	45.5121	41.9231	0	0	0	0		0	0	45.2188	0
Four and a half LIM domains protein 2 (FHL-2) (Skeletal muscle LIM-protein 3) (SLIM-3)	209 212 214		DEFPYCLTCFCDLYAK		0	0	0				0		19.9772	20.8658	16.2415	0	100	0			0	0	19.0282	33.3333
Four and a half LIM domains protein 2 (FHL-2) (Skeletal muscle LIM-protein 3) (SLIM-3)	185 188 191		ECFVCTACK	0	0	0	0				0		28.5002	14.0833	14.26		0	0	0		0	0	18.9478	0
Four and a half LIM domains protein 2 (FHL-2) (Skeletal muscle LIM-protein 3) (SLIM-3)	89 92		EEQLLCTDCYSNEYSSK	0	0											0	0	0			0			0
Four and a half LIM domains protein 2 (FHL-2) (Skeletal muscle LIM-protein 3) (SLIM-3)	150 153		ENQNFCVPCYEK	0	0	0	0	0	0	0	0		12.2692	0	0	0	0	0	0		0	0	4.08972	0
Four and a half LIM domains protein 2 (FHL-2) (Skeletal muscle LIM-protein 3) (SLIM-3)	7 10		FDCHHCNESLYGK	21.5882	20.66	0	93.5115	42.3532			24.3134	0	23.8895	33.3321	39.1359	38.3659	0	0	0		33.9399	33.3333	24.0894	9.59147
Four and a half LIM domains protein 2 (FHL-2) (Skeletal muscle LIM-protein 3) (SLIM-3)	126 129		GSSWHETCFTCQR			100					0		22.5674	0	44.6659		0	0	0		100	0	22.4111	0
Four and a half LIM domains protein 2 (FHL-2) (Skeletal muscle LIM-protein 3) (SLIM-3)	162 165		QYALQCVQCK	0	0	0	0	0			0		14.0766	21.4458	17.2024	0	0	0	0		0	0	17.5749	0
Fructose-1,6-bisphosphatase isozyme 2 (FBPase 2) (EC 3.1.3.11) (D-fructose-1,6-bisphosphate 1-phosphohydrolase 2) (RAE-30)	331		VPLILGSPEDVQEYLSCVQR	4.03902	0	0	0	0	0	0	0	0	0	4.53578	4.36526	0	0	17.4934	0		1.00976	0	2.22526	4.37335
Fructose-bisphosphate aldolase A (EC 4.1.2.13) (Aldolase 1) (Muscle-type aldolase)	339		ALANSLACQGK	1.30275	1.98565	0	1.23642	3.12284	2.12387	0	1.30503	9.68822	11.1731	17.6782	15.7422	0.243948	0.421855	0	0.178617		1.1312	1.63794	13.5704	0.211105
Fructose-bisphosphate aldolase A (EC 4.1.2.13) (Aldolase 1) (Muscle-type aldolase)	240		ALSDHHVYLEGTLLKPNMVTPGHACTQK	6.18989	8.60142	2.66743	17.2827	11.0728	0	4.18503	7.14235	32.4942	16.2329	29.2033	24.6129	4.69996	1.3619	3.66803	2.77013		8.68536	5.60004	25.6358	3.12501
Fructose-bisphosphate aldolase A (EC 4.1.2.13) (Aldolase 1) (Muscle-type aldolase)	290		CPLLKPWALTFSYGR	0						0	0					0	0.50267	0	0		0	0		0.125668
Fructose-bisphosphate aldolase A (EC 4.1.2.13) (Aldolase 1) (Muscle-type aldolase)	202		CQYVTEK	8.98778	46.5152	0	4.5861	3.97508	0	0	8.50883	7.07334	8.66089	27.3278	0	3.05503	2.13263	2.81349	2.87494		15.0223	3.12098	10.7655	2.71902
Fructose-bisphosphate aldolase A (EC 4.1.2.13) (Aldolase 1) (Muscle-type aldolase)	150		CVLK				0							0							0		0
Fructose-bisphosphate aldolase A (EC 4.1.2.13) (Aldolase 1) (Muscle-type aldolase)	73		VNPCIGGVILFHETLYQK	2.96007	2.78685	1.52244	1.43185	7.82142	3.57942	1.3647	6.85704	26.808	12.6271	13.4437	13.5172	1.80388	0.782714	1.66746	3.51293		2.1753	4.90565	16.599	1.94175
Fructose-bisphosphate aldolase A (EC 4.1.2.13) (Aldolase 1) (Muscle-type aldolase)	178		YASICQQNGIVPIVEPEILPDGDHDLK	2.66591	1.75613	0.473694	0	6.29627	4.69093	0	4.0752	26.7198	9.92862	12.0937	12.1467	0.358896	0	0.291698	0		1.22393	3.7656	15.2222	0.162649
Fumarylacetoacetate hydrolase domain-containing protein 2A (EC 3.-.-.-)	300	Mitochondrial	GDEVQCEIEELGVIINK	100	100	100	100	100			88.6705	100	100	100	100	100		100	74.8022		100	94.3353	100	91.6007
Fumarylacetoacetate hydrolase domain-containing protein 2A (EC 3.-.-.-)	214	Mitochondrial	TFDTFCPLGPALVTK	0	0	0	0	0	0	0	0		0	0	0	0	0	0	0		0	0	0	0
Galectin-1 (Gal-1) (14 kDa lectin) (Beta-galactoside-binding lectin L-14-I) (Galaptin) (Lactose-binding lectin 1) (Lectin galactoside-binding soluble 1) (S-Lac lectin 1)	43		DSNNLCLHFNPR	0	0	0	0.446113	0	0	68.9719	0	0	9.14952	21.012	22.1561	0	0.989946	0.42731	0		0.111528	17.243	13.0794	0.354314
Galectin-1 (Gal-1) (14 kDa lectin) (Beta-galactoside-binding lectin L-14-I) (Galaptin) (Lactose-binding lectin 1) (Lectin galactoside-binding soluble 1) (S-Lac lectin 1)	61		FNAHGDANTIVCNTK	42.1801	50.6118	5.98785	14.5639	50.3976	23.6547	19.0888	33.0589	0	41.7848	69.0657	87.92	63.2972	46.749	10.0412	14.2369		28.3359	31.55	49.6926	33.5811
Gap junction alpha-1 protein (Connexin-43) (Cx43) (Gap junction 43 kDa heart protein)	260		DCGSPK	0	0		0		0	0	0		31.5744	79.3385	19.9978	40.7062	26.3203	25.0241	0		0	0	43.6369	23.0127
Gap junction alpha-1 protein (Connexin-43) (Cx43) (Gap junction 43 kDa heart protein)	298		NNSSCR						0							0		0	17.7322			0		5.91073
Gelsolin (Actin-depolymerizing factor) (ADF) (Brevin)	670		LFACSNR	0	3.45242	0	2.56832	0	0	0	19.026	0	100	24.195	16.2128	60.144	62.6843	31.2212	39.2785		1.50518	4.75649	35.102	48.332
Gelsolin (Actin-depolymerizing factor) (ADF) (Brevin)	329		SEDCFILDHGR	36.6357	40.3988	22.275	15.0331			100	0	100	3.44294	4.35098	0	17.2574	19.8155	3.35102	2.87683		28.5856	50	26.9485	10.8252
Glucose-6-phosphate isomerase (GPI) (EC 5.3.1.9) (Autocrine motility factor) (AMF) (Neuroleukin) (NLK) (Phosphoglucose isomerase) (PGI) (Phosphohexose isomerase) (PHI)	404		MIPCDFLIPVQTQHPIR	0.448818	1.76357	0	0.30425	0	0	0	0.49535	12.081	2.60884	4.13204	3.43381	3.88404	5.65604	3.73161	2.04544		0.629161	0.123838	5.56391	3.82928
Glutamate dehydrogenase 1, mitochondrial (GDH 1) (EC 1.4.1.3)	172	Mitochondrial	CAVVDVPFGGAK	0	1.20359	0	0	0	0	0	1.15632	0	9.89213	8.82583	13.2368	0	0	0	0		0.300897	0.289081	7.98869	0
Glutamate dehydrogenase 1, mitochondrial (GDH 1) (EC 1.4.1.3)	112	Mitochondrial	IIKPCNHVLSLSFPIR	0				0	100	100	32.0104		10.2081	0	0		0	0	0		0	58.0026	3.40271	0
Glutamate dehydrogenase 1, mitochondrial (GDH 1) (EC 1.4.1.3)	376	Mitochondrial	VYEGSILEADCDILIPAASEK	0	0	0	0		0		0		0	5.32243	0			0	0		0	0	1.77414	0
Glutamine synthetase (GS) (EC 6.3.1.2) (Glutamate decarboxylase) (EC 4.1.1.15) (Glutamate--ammonia ligase)	99	Mitochondrial	LVLCEVFK	0	0		0	0		0						0		0	0		0	0		0
Glutamine synthetase (GS) (EC 6.3.1.2) (Glutamate decarboxylase) (EC 4.1.1.15) (Glutamate--ammonia ligase)	346	Mitochondrial	RPSANCDPYAVTEAIVR	12.0563	15.2377	0					11.2201			100	0	26.1066		28.7679	0		9.09802	11.2201	50	18.2915
Glutaredoxin-related protein 5, mitochondrial (Monothiol glutaredoxin-5)	63	Mitochondrial	GTPEQPQCGFSNAVVQILR	55.6538	0	0	0	100			9.21509		46.3726	47.6231	35.3132	100	93.1308	56.8695	50.1617		13.9134	54.6075	43.103	75.0405
Glutaryl-CoA dehydrogenase, mitochondrial (GCD) (EC 1.3.8.6)	176	Mitochondrial	GELLGCFGLTEPNHGSDPGGMETR	90.1648	90.8215	7.67965	0	0	66.8638	63.2442	94.1162	0	90.1229	0	0	76.0886	0	0	71.8102		47.1665	56.0561	22.5307	36.9747
Glutaryl-CoA dehydrogenase, mitochondrial (GCD) (EC 1.3.8.6)	115	Mitochondrial	GYGCAGVSSVAYGLLTR	0	0	63.8992	71.3011	0	79.2809	100	0	100	29.8281	30.1239	65.0508	62.6362	91.9334	0	0		33.8001	44.8202	56.2507	38.6424
Glutathione S-transferase kappa 1 (EC 2.5.1.18) (GST 13-13) (GST class-kappa) (GSTK1-1) (mGSTK1) (Glutathione S-transferase subunit 13)	176	Mitochondrial	LIENTDAACK	0	0	0	0	0	0	0	3.26688			9.97205	7.2272	0	0	0	0		0	0.81672	8.59963	0
Glutathione S-transferase Mu 1 (EC 2.5.1.18) (GST 1-1) (GST class-mu 1) (Glutathione S-transferase GT8.7) (pmGT10)	174		CLDAFPNLR	0	0	0	0	0		0	0	26.7653	5.19808	6.74773	6.31692	0	2.01868	0	1.31833		0	0	11.257	0.834254
Glutathione S-transferase Mu 1 (EC 2.5.1.18) (GST 1-1) (GST class-mu 1) (Glutathione S-transferase GT8.7) (pmGT10)	115		MQLIMLCYNPDFEK	5.50677	0	0	21.1405	0	58.8012	38.9619	6.08938	0	13.7318	0	0	47.0922	12.4628	34.2961	12.9955		6.66181	25.9631	3.43296	26.7116
Glutathione S-transferase Mu 2 (EC 2.5.1.18) (GST 5-5) (GST class-mu 2) (Glutathione S-transferase pmGT2)	174		CLDAFPNLK	100		0	0	39.1587	100	95.3923	64.2014	75.7141	0	9.73229	0	87.003	0	63.6476	61.9018		33.3333	74.6881	21.3616	53.1381
Glutathione S-transferase Mu 2 (EC 2.5.1.18) (GST 5-5) (GST class-mu 2) (Glutathione S-transferase pmGT2)	87		HNLCGETEEER	0	0	0	0	0	0		13.9699					0	0	0	0		0	4.65663		0
Glutathione S-transferase Mu 2 (EC 2.5.1.18) (GST 5-5) (GST class-mu 2) (Glutathione S-transferase pmGT2)	115		IQLAMVCYSPDFEK	0	0	0	0				0		0	100	0	0	57.2269	74.6577	0		0	0	33.3333	32.9712
Glutathione S-transferase Mu 3 (EC 2.5.1.18) (GST class-mu 3) (Glutathione S-transferase GT9.3)	174		CLDAFPNLR	0	0	0	0	0		0	0	26.7653	5.19808	6.74773	6.31692	0	2.01868	0	1.24968		0	0	11.257	0.817092
Glutathione S-transferase Mu 3 (EC 2.5.1.18) (GST class-mu 3) (Glutathione S-transferase GT9.3)	87		HNLCGETEEER	0	0	0	0				30.8396					0	0	0	0		0	30.8396		0
Glutathione S-transferase Mu 5 (EC 2.5.1.18) (Fibrous sheath component 2) (Fsc2) (GST class-mu 5)	177		CLDEFPNLK	0	0	16.4142	17.1915	75.1101		0	0	0	0	0	0	0	0	0	0		8.40144	25.0367	0	0
Glutathione S-transferase Mu 6 (EC 2.5.1.18) (GST class-mu 6) (Glutathione-S-transferase class M5)	87		HNLCGETEEER					0	0							0		0	0			0		0
Glutathione S-transferase Mu 7 (EC 2.5.1.18) (GST class-mu 7) (GSTM-7)	174		CLDAFPNLK	100		0	0	37.281	100	100	66.9388	78.3288	0	9.75665	0	91.2532	0	75.9984	75.4547		33.3333	76.0549	22.0214	60.6766
Glutathione S-transferase Mu 7 (EC 2.5.1.18) (GST class-mu 7) (GSTM-7)	87		HNLCGETEEER	0	0	0	0				24.5151						0	0	0		0	24.5151		0
Glutathione S-transferase Mu 7 (EC 2.5.1.18) (GST class-mu 7) (GSTM-7)	115		LCYNADFEK	0	0	0	0	0	0		0		0	0	0	0	0	0	0		0	0	0	0
Glutathione S-transferase omega-1 (GSTO-1) (EC 2.5.1.18) (Glutathione S-transferase omega 1-1) (GSTO 1-1) (Glutathione-dependent dehydroascorbate reductase) (EC 1.8.5.1) (Monomethylarsonic acid reductase) (MMA(V) reductase) (EC 1.20.4.2) (S-(Phenacyl)glutathione reductase) (SPG-R) (p28)	191		ECLAHTPK	0	100	100	100	0		0	0	0		100	100	0	12.6273	29.2675	21.7708		75	0	66.6667	15.9164
Glyceraldehyde-3-phosphate dehydrogenase (GAPDH) (EC 1.2.1.12) (Peptidyl-cysteine S-nitrosylase GAPDH) (EC 2.6.99.-)	22		AAICSGK	0	0	0	0	0			0		13.4788	0	0		0				0	0	4.49294	0
Glyceraldehyde-3-phosphate dehydrogenase (GAPDH) (EC 1.2.1.12) (Peptidyl-cysteine S-nitrosylase GAPDH) (EC 2.6.99.-)	282		GILGYTEDQVVSCDFNSNSHSSTFDAGAGIALNDNFVK	4.54707	0	0	19.2098	0		3.82157	2.06883	18.3957	13.2397	43.9695	26.9154	2.41492	3.8304	1.37861	1.83883		5.93922	1.96347	25.6301	2.36569
Glyceraldehyde-3-phosphate dehydrogenase (GAPDH) (EC 1.2.1.12) (Peptidyl-cysteine S-nitrosylase GAPDH) (EC 2.6.99.-)	150 154		IVSNASCTTNCLAPLAK	0.486283	0	0	0	10.7787	0	0	0.749554	10.2358	21.6923	18.6771	20.8881	0	0	0	0		0.121571	2.88207	17.8733	0
Glyceraldehyde-3-phosphate dehydrogenase (GAPDH) (EC 1.2.1.12) (Peptidyl-cysteine S-nitrosylase GAPDH) (EC 2.6.99.-)	245		VPTPNVSVVDLTCR	1.89074	2.05196	1.55453	1.69507	13.395	13.2496	7.07664	1.31936	21.7798	6.73567	8.53505	7.91251	4.17969	1.98514	3.51119	2.28611		1.79807	8.76017	11.2407	2.99053
Glycerol-3-phosphate dehydrogenase [NAD(+)], cytoplasmic (GPD-C) (GPDH-C) (EC 1.1.1.8)	162 168	Mitochondrial	FCETTIGCK	0	0	0	0				0		10.8848	19.9591	0	0	0	0	0		0	0	10.2813	0
Glycerol-3-phosphate dehydrogenase [NAD(+)], cytoplasmic (GPD-C) (GPDH-C) (EC 1.1.1.8)	329	Mitochondrial	VCYEGQPVGEFIR	0	0	9.51024	0	100		0	0	100	0	0	0	0	0	9.11406	0		2.37756	33.3333	25	2.27852
Glycine--tRNA ligase (EC 6.1.1.14) (Diadenosine tetraphosphate synthetase) (AP-4-A synthetase) (Glycyl-tRNA synthetase) (GlyRS)	606	Mitochondrial	CSVLPLSQNQEFMPFVK	2.31688	3.20739	6.95126	5.06464	15.5228	11.258	23.9836	2.63062	29.7444	0	0	0	1.46147	0	0	0		4.38504	13.3487	7.4361	0.365367
Glycogen phosphorylase, brain form (EC 2.4.1.1)	446		INMAHLCVIGSHAVNGVAR	2.19088	0	0	0	14.9232	0	0	0	27.0759	12.7118	9.79021	9.92489	0	1.78931	1.52212	2.32351		0.54772	3.73081	14.8757	1.40873
Glycogen phosphorylase, brain form (EC 2.4.1.1)	143		LAACFLDSMATLGLAAYGYGIR	0	0		35.115	67.1357		0	65.7273	0	0	19.6546		4.45262	0	3.42568	0		11.705	44.2877	6.55152	1.96957
Glycogen phosphorylase, brain form (EC 2.4.1.1)	437		MSVIEEGDCK	2.76203	32.8076	2.55059	35.6344	8.08129		100	8.50776	0	64.7891	1.60694	5.91978	21.3086	21.4732	19.3323	17.6308		18.4387	38.863	18.0789	19.9362
Glycogen phosphorylase, brain form (EC 2.4.1.1)	808		NIACSGK	0	0	0	0		0	0	0			0	0	0	0	0	0		0	0	0	0
Glycogen phosphorylase, brain form (EC 2.4.1.1)	581		QLLNCLHIITLYNR	0.328609	0.993731	0	0	35.5691	0	0	0	77.1719	3.94387	0	0	0.752939	1.40817	1.30631	1.42885		0.330585	8.89229	20.2789	1.22406
Glycogen phosphorylase, brain form (EC 2.4.1.1)	373		TCAYTNHTVLPEALER	0.705679	0	0	0	3.20402	0	4.48011	30.552	5.37493	11.1735	7.98109	10.3015	0.519349	1.64943	0	4.03189		0.17642	9.55904	8.70775	1.55017
Glycogen phosphorylase, brain form (EC 2.4.1.1)	326		TCFETFPDK	3.46197	4.37035	2.72925	12.5962	0	0	77.0691	0	0	16.2202	11.4181	9.01505	3.29313	1.92717	19.798	16.2167		5.78943	19.2673	9.16334	10.3087
Glycogen phosphorylase, brain form (EC 2.4.1.1)	784		VFADYEAYIQCQAQVDR	5.5464	0	8.62651	3.13217	0		0	8.05662	0	30.9477	6.11426	4.55035	0	6.86526	7.77973	0		4.32627	2.68554	10.4031	3.66125
Glycogen phosphorylase, brain form (EC 2.4.1.1)	496		WLLLCNPGLAEIIVER	0		0	100			0	0		0	0	2.84889	0	0	0	0		33.3333	0	0.94963	0
Glycogen phosphorylase, muscle form (EC 2.4.1.1) (Myophosphorylase)	784		CQDK	6.31358	2.89665	20.0207	23.6658	0	0	0	5.66034	19.8542	5.47536	3.55229	3.03812	4.53888	4.03632	12.1055	7.40977		13.2242	1.41509	7.98	7.02262
Glycogen phosphorylase, muscle form (EC 2.4.1.1) (Myophosphorylase)	446		INMAHLCIAGSHAVNGVAR	15.9927	17.3224	12.9832	14.6892	14.0513	0	0	29.3126	41.7822	14.6989	19.4778	19.2621	0	5.75934	2.40262	6.76417		15.2469	10.841	23.8053	3.73153
Glycogen phosphorylase, muscle form (EC 2.4.1.1) (Myophosphorylase)	143		LAACFLDSMATLGLAAYGYGIR	0	0		35.115	56.0437		0	74.9901	0	0	12.4929		7.04341	0	2.16491	0		11.705	43.6779	4.1643	2.30208
Glycogen phosphorylase, muscle form (EC 2.4.1.1) (Myophosphorylase)	581		QLLNCLHIITLYNR	0.655066	1.96791	0	0	50.2607	0	0	0	87.1199	3.94387	0	0	1.32813	2.64812	2.57214	2.60207		0.655743	12.5652	22.7659	2.28761
Glycogen phosphorylase, muscle form (EC 2.4.1.1) (Myophosphorylase)	373		TCAYTNHTVLPEALER	0.778993	0	0	0	3.27217	0	4.2487	28.9707	5.418	9.85603	6.92523	15.7931	0.528502	1.6275	3.15641	1.29628		0.194748	9.12289	9.4981	1.65217
Glycogen phosphorylase, muscle form (EC 2.4.1.1) (Myophosphorylase)	109		TLQNTMVNLALENACDEATYQLGLDMEELEEIEEDAGLGNGGLGR			0	0							0			0	0			0		0	0
Glycogen phosphorylase, muscle form (EC 2.4.1.1) (Myophosphorylase)	496		WLVLCNPGLAEVIAER	0	56.528	27.768					0		2.13031	0.690122	0.919294	0	0.278707	0	1.12487		28.0987	0	1.24657	0.350894
Glyoxalase domain-containing protein 4	182	Mitochondrial	ALLGYADNQCK	0	0	0	0				0		28.6359	14.8548	14.8991	0	0	0	0		0	0	19.4633	0
Glyoxalase domain-containing protein 4	41	Mitochondrial	HEEFEEGCK				39.8462	0								0	0	0	0		39.8462	0		0
Glyoxalase domain-containing protein 4	206	Mitochondrial	IAFSCPQK	87.7798	80.7016	58.7221	58.6296				69.195		0	0	0	0	81.8829	62.9257	68.1116		71.4583	69.195	0	53.23
Glyoxylate reductase/hydroxypyruvate reductase (EC 1.1.1.79) (EC 1.1.1.81)	57	Mitochondrial	DLEQGVVGAHGLLCR	0	36.9194	48.4783	52.234	40.7407	46.7763	45.7793	0	56.1313	2.47126	0	0	0	13.5164	0	0		34.4079	33.3241	14.6506	3.3791
Glyoxylate reductase/hydroxypyruvate reductase (EC 1.1.1.79) (EC 1.1.1.81)	288	Mitochondrial	NCVILPHIGSATYK	17.4982	3.69553	0	0	22.2348	0	27.1141	0	50.1271	0	0	0	0	8.07827	4.1121	3.86108		5.29843	12.3372	12.5318	4.01286
GMP reductase 1 (EC 1.7.1.7) (Guanosine 5'-monophosphate oxidoreductase 1) (Guanosine monophosphate reductase 1)	87 95		CFAETHPECLQHVAVSSGSGQNDLER	52.5058	2.71825	1.09368	0.750035	4.12346	100	100	2.60464	0	16.7699	29.1429	0	2.08537	5.19613	2.90958	3.41144		14.2669	51.682	11.4782	3.40063
GMP reductase 1 (EC 1.7.1.7) (Guanosine 5'-monophosphate oxidoreductase 1) (Guanosine monophosphate reductase 1)	222 224		GHIISDGGCTCPGDVAK	6.28732	8.32401	13.366	14.6532	0			27.8887		5.39195	14.1048	0	0	0	0	0		10.6576	13.9443	6.49892	0
GrpE protein homolog 1, mitochondrial (Mt-GrpE#1)	108	Mitochondrial	LYGIQGFCK	0	0	0	0	0			0		0	0	0	2.86892	0	0	0		0	0	0	0.717229
GTP-binding nuclear protein Ran (GTPase Ran) (Ras-like protein TC4) (Ras-related nuclear protein)	112 120		VCENIPIVLCGNK	0	0	0	0				0		0	0	0			0			0	0	0	0
Guanine nucleotide-binding protein G(i) subunit alpha-1 (Adenylate cyclase-inhibiting G alpha protein)	325		EIYTHFTCATDTK	28.2076	0	0	0	0			0		17.0253	10.5063	12.6049	0	6.54317	0	59.5741		7.05189	0	13.3789	16.5293
Guanine nucleotide-binding protein G(i) subunit alpha-2 (Adenylate cyclase-inhibiting G alpha protein)	326		EIYTHFTCATDTK	38.2444	14.4329	0	0	0			0		17.0253	10.5063	13.9092	0	6.54317	0	58.938		13.1693	0	13.8136	16.3703
Guanine nucleotide-binding protein G(i) subunit alpha-2 (Adenylate cyclase-inhibiting G alpha protein)	66		IIHEDGYSEEECR	0	0	0	0	0	0		0		9.84251	0	0	0		0	0		0	0	3.28084	0
Guanine nucleotide-binding protein G(i) subunit alpha-2 (Adenylate cyclase-inhibiting G alpha protein)	112		QLFALSCAAEEQGMLPEDLSGVIR	96.2885	96.4566	95.0292	93.4548	100	100	82.1074	99.4398	100	97.3956	93.5723	90.2659	99.4475	98.9007	96.8837	97.2076		95.3073	95.3868	95.3085	98.1099
Guanine nucleotide-binding protein G(s) subunit alpha isoforms short (Adenylate cyclase-stimulating G alpha protein)	174		SNEYQLIDCAQYFLDK	0	0	0	0			0	0		0	15.5973	0	0	0	0	0		0	0	5.19909	0
Haptoglobin (Zonulin) [Cleaved into: Haptoglobin alpha chain; Haptoglobin beta chain]	207		VMPICLPSK	44.5104	0	45.7638	64.5005				8.87983					0	12.9085	40.6591			38.6937	8.87983		17.8559
Heat shock 70 kDa protein 12B	106		TPTCLLLTPEGIFHSFGYTAR	0	0	0	0	0	0	0	0		0	12.4266	0	0	0	0	0		0	0	4.14221	0
Heat shock 70 kDa protein 4 (Heat shock 70-related protein APG-2)	34 38		CTPACVSFGPK	73.0388	75.8949	65.2989	64.9257	100	100	100	68.9323	72.315	69.0658	66.3586	62.982	80.8315	56.1234	87.9168	89.8362		69.7896	92.2331	67.6804	78.6769
Heat shock 70 kDa protein 4 (Heat shock 70-related protein APG-2)	310		FLEMCDDLLAR	18.2572	15.5686	8.23595	0	47.0449	0	61.3933	22.3218	54.315	34.0218	15.4975	17.8434	0	3.91295	0	12.8121		10.5154	32.69	30.4194	4.18125
Heat shock 70 kDa protein 4 (Heat shock 70-related protein APG-2)	376 380		GCALQCAILSPAFK	0	0	0	0				0		10.6043	19.4707	10.6088	0	0	0	0		0	0	13.5613	0
Heat shock 70 kDa protein 4 (Heat shock 70-related protein APG-2)	140		KPVVDCVVSVPSFYTDAER	7.66456	0			0		0	0	0	0	0	0	0	0	0	0		3.83228	0	0	0
Heat shock 70 kDa protein 4 (Heat shock 70-related protein APG-2)	167		SVMDATQIAGLNCLR	72.3624	74.1985	82.0822	80.585	100	100	100	83.7585	100	88.3311	71.0476	65.3941	100	98.7306	86.8683	88.5539		77.307	95.9396	81.1932	93.5382
Heat shock 70 kDa protein 4L (Heat shock 70-related protein APG-1) (Osmotic stress protein 94)	540		CHAEHTPEEEIDHTGAK	0	0	0	0	0		0	0	0		0	8.79689	0	0	0	0		0	0	2.9323	0
Heat shock 70 kDa protein 4L (Heat shock 70-related protein APG-1) (Osmotic stress protein 94)	376 380		GCALQCAILSPAFK	0	0	0	0				0		10.4469	19.4707	10.605	0	0	0	0		0	0	13.5075	0
Heat shock cognate 71 kDa protein (Heat shock 70 kDa protein 8)	574		CNEIISWLDK	100	100	100	100	23.5694	100	100	100	0	100	100	100	7.89908	100	67.4291	57.3496		100	80.8923	75	58.1695
Heat shock cognate 71 kDa protein (Heat shock 70 kDa protein 8)	17		GPAVGIDLGTTYSCVGVFQHGK	1.38797	0	0	0	2.88857	0	0	0	7.53903	13.064	8.50828	8.08293	0	0	1.29583	0.666694		0.346994	0.722142	9.29857	0.490632
Heat shock cognate 71 kDa protein (Heat shock 70 kDa protein 8)	603		VCNPIITK	0.556238	0.93267	0.230485	0.224768	0	0	0	0.320931	13.7559	3.7734	5.02095	4.8814	0	0	0	0		0.48604	0.0802327	6.85792	0
Heat shock protein 105 kDa (42 degrees C-HSP) (Heat shock 110 kDa protein) (Heat shock-related 100 kDa protein E7I) (HSP-E7I)	659	Mitochondrial	FICEQEHEK	0	0	100	52.5558										0	0	0		38.1389			0
Heat shock protein 105 kDa (42 degrees C-HSP) (Heat shock 110 kDa protein) (Heat shock-related 100 kDa protein E7I) (HSP-E7I)	376 380	Mitochondrial	GCALQCAILSPAFK	0	0	0	0				0		10.4488	19.4707	10.6088	0	0	0	0		0	0	13.5094	0
Heat shock protein 105 kDa (42 degrees C-HSP) (Heat shock 110 kDa protein) (Heat shock-related 100 kDa protein E7I) (HSP-E7I)	845	Mitochondrial	NNLGAEAPHQNGECHPNEK	0	0	0	0				0			0	0	0	0	0	0		0	0	0	0
Heat shock protein 75 kDa, mitochondrial (HSP 75) (TNFR-associated protein 1) (Tumor necrosis factor type 1 receptor-associated protein) (TRAP-1)	135	Mitochondrial	LVCEGQVLPEMEIHLQTDAK	95.371	0	79.1921	79.0687	37.3741		0	7.81739	38.6866	84.4022	0	0	0	22.2621	75.8336	0		63.4079	15.0638	30.7722	24.5239
Heat shock protein 75 kDa, mitochondrial (HSP 75) (TNFR-associated protein 1) (Tumor necrosis factor type 1 receptor-associated protein) (TRAP-1)	503	Mitochondrial	NIYYLCAPNR	0	84.6198	0	77.0883	48.349	0	36.9691		61.346	0	0	0	0	0	80.13	0		40.427	28.4394	15.3365	20.0325
Heat shock protein 75 kDa, mitochondrial (HSP 75) (TNFR-associated protein 1) (Tumor necrosis factor type 1 receptor-associated protein) (TRAP-1)	263	Mitochondrial	SDCK	0	0	0	0				0			0	0	0	0	0	0		0	0	0	0
Heat shock protein beta-7 (HspB7) (Cardiovascular heat shock protein) (cvHsp) (Heat shock protein 25 kDa 2) (Protein p19/6.8)	125	Mitochondrial	CQLPEDVDPTSVTSALR	0	0	0	0		25.5103	0	0		3.46075	0	0	57.0601	44.5768	31.0703	13.6676		0	8.50343	1.15358	36.5937
Heat shock protein HSP 90-alpha (Heat shock 86 kDa) (HSP 86) (HSP86) (Tumor-specific transplantation 86 kDa antigen) (TSTA)	482		DYCTR			17.5046			0	0	100					0	0	0	0		17.5046	33.3333		0
Heat shock protein HSP 90-alpha (Heat shock 86 kDa) (HSP 86) (HSP86) (Tumor-specific transplantation 86 kDa antigen) (TSTA)	573		FENLCK	11.866	7.74177	0.935894	0	55.0529		0	5.59987	54.9462	100	4.57336	5.08061	0	0.823759	0	1.8914		5.13593	20.2176	41.15	0.678791
Hemoglobin subunit alpha (Alpha-globin) (Hemoglobin alpha chain)	105		LLSHCLLVTLASHHPADFTPAVHASLDK	5.36425	8.52163	8.45571	5.0274	28.0331	54.1309	23.612	10.0353	58.2027	36.8004	25.656	19.5171	6.49741	4.82562	0.756257	0.281982		6.84225	28.9528	35.044	3.09032
Hemoglobin subunit beta-1 (Beta-1-globin) (Hemoglobin beta-1 chain) (Hemoglobin beta-major chain)	94	Mitochondrial	GTFASLSELHCDK	2.20311	4.30341	2.90796	1.69003	19.0206	12.3754	4.20427	4.81888	48.4034	24.9284	28.6079	23.4543	3.09379	1.5883	0.402719	0.20054		2.77613	10.1048	31.3485	1.32134
Hemopexin	255		CSPDPGLTALLSDHR	0	55.7915	49.8632	8.85196	23.2178	52.91	66.9818	0	31.7861	82.4784	97.5111	80.13	79.8654	45.4213	0	28.3707		28.6266	35.7774	72.9764	38.4143
Hemopexin	230		DYFVSCPGR		46.91	47.4793		0			0	0	84.2297	95.9875	93.21	100	100	100	78.9701		47.1947	0	68.3568	94.7425
Hemopexin	364		ELGSPPGISLETIDAAFSCPGSSR	0	0		0	0	0	0	11.0995	0	78.1033	80.9263	87.3296		0	100	0		0	2.77486	61.5898	33.3333
Hemopexin	153		GECQSEGVLFFQGNR		0		41.2552		100	100		0	83.5039	64.2142	85.9773						20.6276	100	58.4238
Hemopexin	148		LFQEEFPGIPYPPDAAVECHR	0	95.108		100	29.1871	100	100	0	24.0412	100	79.5713	100	0	0	0	0		65.036	57.2968	75.9031	0
Hemopexin	406		VDGALCLDK	0	0	0		0				0	82.3702		90.7457	100		0	0		0	0	57.7053	33.3333
Hemopexin	199		YYCFQGNK			100	0	0			8.735	46.5366	84.4796	91.9016	95.4379	100	100	100	93.9337		50	4.3675	79.5889	98.4834
Heterogeneous nuclear ribonucleoprotein A1 (hnRNP A1) (HDP-1) (Helix-destabilizing protein) (Single-strand-binding protein) (Topoisomerase-inhibitor suppressed) (hnRNP core protein A1) [Cleaved into: Heterogeneous nuclear ribonucleoprotein A1, N-terminally processed]	175		YHTVNGHNCEVR			0	0	0				0				0	0	0	0		0	0	0	0
Heterogeneous nuclear ribonucleoprotein A3 (hnRNP A3)	196		YHTINGHNCEVK	0	0		0	0			0	0					0	0	0		0	0	0	0
Heterogeneous nuclear ribonucleoprotein A/B (hnRNP A/B) (CArG-binding factor-A) (CBF-A)	104		FGEVVDCTIK		0		100		0	0			0				0		0		50	0	0	0
Heterogeneous nuclear ribonucleoprotein D0 (hnRNP D0) (AU-rich element RNA-binding protein 1)	126		FGEVVDCTLK	96.143	0	0	18.7813				100					100	100	100	13.511		28.7311	100		78.3778
Heterogeneous nuclear ribonucleoprotein H2 (hnRNP H2) (Heterogeneous nuclear ribonucleoprotein H') (hnRNP H') [Cleaved into: Heterogeneous nuclear ribonucleoprotein H2, N-terminally processed]	267		DLNYCFSGMSDHR		0	0	0						0	0	0			0	0		0		0	0
Heterogeneous nuclear ribonucleoprotein H2 (hnRNP H2) (Heterogeneous nuclear ribonucleoprotein H') (hnRNP H') [Cleaved into: Heterogeneous nuclear ribonucleoprotein H2, N-terminally processed]	290		YGDGGSSFQSTTGHCVHMR		0	0	12.1274						0	41.8721	0			0	0		4.04246		13.9574	0
Heterogeneous nuclear ribonucleoprotein H (hnRNP H) [Cleaved into: Heterogeneous nuclear ribonucleoprotein H, N-terminally processed]	267		DLNYCFSGMSDHR		0	0	0						0	0	0			0	0		0		0	0
Heterogeneous nuclear ribonucleoprotein H (hnRNP H) [Cleaved into: Heterogeneous nuclear ribonucleoprotein H, N-terminally processed]	290		YGDGGSTFQSTTGHCVHMR			0	0						0	0	0				0		0		0	0
Heterogeneous nuclear ribonucleoprotein K (hnRNP K)	145		GSDFDCELR	0	0	0	8.62962		0	0			59.2983	0	100	100	100	0	37.5258		2.15741	0	53.0994	59.3814
Heterogeneous nuclear ribonucleoprotein K (hnRNP K)	132		IIPTLEEGLQLPSPTATSQLPLESDAVECLNYQHYK				0														0
Heterogeneous nuclear ribonucleoprotein L (hnRNP L)	401		VFNVFCLYGNVEK	13.1142	29.558	0	0	0	0	0	20.5748	19.5408	11.1024	0	30.232	0	49.8618	11.9954	11.8555		10.6681	5.1437	15.2188	18.4282
Heterogeneous nuclear ribonucleoproteins A2/B1 (hnRNP A2/B1)	50		LTDCVVMR	21.9815	0	17.8093	43.9024	0	0	0	19.5025	0	24.0266	9.20232	20.1577	84.9103	5.32169	4.39135	0		20.9233	4.87562	13.3467	23.6558
Heterogeneous nuclear ribonucleoprotein U (hnRNP U) (Scaffold attachment factor A) (SAF-A)	473		DCEVVMMIGLPGAGK	78.2343	100	52.1369	100			60.6943	100		91.4681	64.9725	59.8127	0	91.4828	100	100		82.5928	80.3472	72.0844	72.8707
Heterogeneous nuclear ribonucleoprotein U (hnRNP U) (Scaffold attachment factor A) (SAF-A)	449		EKPYFPIPEDCTFIQNVPLEDR	2.34927	3.11766	0	0	0	0	0	0	0	6.88157	0	4.76819	0	0	3.4519	0		1.36673	0	2.91244	0.862975
Heterogeneous nuclear ribonucleoprotein U (hnRNP U) (Scaffold attachment factor A) (SAF-A)	624		GNFTLPEVAECFDEITYVELQK	0	0	0	0			0	2.10023	0	0	5.97505	0	0	0	100	0		0	1.05011	1.49376	25
Heterogeneous nuclear ribonucleoprotein U (hnRNP U) (Scaffold attachment factor A) (SAF-A)	570		MCLFAGFQR	21.1704	0	0	0	0			0		7.03052	12.9324	0	0	0	0	0		5.29259	0	6.65432	0
Hexaprenyldihydroxybenzoate methyltransferase, mitochondrial (EC 2.1.1.114) (2-polyprenyl-6-hydroxyphenyl methylase) (EC 2.1.1.222) (3,4-dihydroxy-5-hexaprenylbenzoate methyltransferase) (DHHB methyltransferase) (DHHB-MT) (DHHB-MTase) (3-demethylubiquinone-9 3-methyltransferase) (EC 2.1.1.64) (Dihydroxyhexaprenylbenzoate methyltransferase)	156	Mitochondrial	ILDVGCGGGLLTEPLGR	0	0	0	0		0	0	0	0	0	6.3652	0			0	0		0	0	1.5913	0
Hexokinase-1 (EC 2.7.1.1) (Hexokinase type I) (HK I) (Hexokinase, tumor isozyme)	890	Mitochondrial	AAQLCGAGMAAVVEK	0	0	0	6.76229	0		0	0		0	0	0	0	4.87559	0	0		1.69057	0	0	1.2189
Hexokinase-1 (EC 2.7.1.1) (Hexokinase type I) (HK I) (Hexokinase, tumor isozyme)	869	Mitochondrial	AILQQLGLNSTCDDSILVK	0	0	0	0		0	0	0		0	0	0	0	0		0		0	0	0	0
Hexokinase-1 (EC 2.7.1.1) (Hexokinase type I) (HK I) (Hexokinase, tumor isozyme)	684	Mitochondrial	ATDCVGHDVATLLR	16.0428	28.142	53.1363	44.6535	32.3533	58.4331	57.0096	29.417	40.4082	39.2795	43.6161	40.3465	0	37.3875	56.0737	48.8817		35.4937	44.3032	40.9126	35.5857
Hexokinase-1 (EC 2.7.1.1) (Hexokinase type I) (HK I) (Hexokinase, tumor isozyme)	942	Mitochondrial	CTVSFLLSEDGSGK	23.4361	0	53.5208	53.214	0	44.4453	22.2444	0	20.613	42.3111	0	44.7434	7.21118	31.4403	23.4572	0		32.5427	16.6724	26.9169	15.5272
Hexokinase-1 (EC 2.7.1.1) (Hexokinase type I) (HK I) (Hexokinase, tumor isozyme)	214	Mitochondrial	LPVGFTFSFPCR	0	0	0	0	0	0	0	0	0	4.8292	4.30378	6.34762	0	0	3.96045	1.99924		0	0	3.87015	1.48992
Hexokinase-1 (EC 2.7.1.1) (Hexokinase type I) (HK I) (Hexokinase, tumor isozyme)	662	Mitochondrial	MPLGFTFSFPCK	0	0	0	0	0	0	0	0	13.8855	6.657	6.46489	3.4129	2.21093	1.06957	1.03056	2.49496		0	0	7.60508	1.70151
Hexokinase-1 (EC 2.7.1.1) (Hexokinase type I) (HK I) (Hexokinase, tumor isozyme)	879	Mitochondrial	TVCGVVSK	0	0				0	0	100					0	0	0	0		0	33.3333		0
Hexokinase-2 (EC 2.7.1.1) (Hexokinase type II) (HK II)	834	Mitochondrial	AAQLCGAGMAAVVDK	0	0	0	0	0		0	0	0	0	0	0	0	0	0	11.6958		0	0	0	2.92396
Hexokinase-2 (EC 2.7.1.1) (Hexokinase type II) (HK II)	628	Mitochondrial	ASGCEGEDVVTLLK	0	0	3.39425	0	0	0	0	0	0	11.0069	0	3.09033	0	0	0	0		0.848563	0	3.52431	0
Hexokinase-2 (EC 2.7.1.1) (Hexokinase type II) (HK II)	886	Mitochondrial	CDVSFLESEDGSGK	0	0	0	0	0		0		0				0	0	0	0		0	0	0	0
Hexokinase-2 (EC 2.7.1.1) (Hexokinase type II) (HK II)	823	Mitochondrial	EVCTVVAR	0	0	0	0	0	0	0	0			5.69056	4.35154	0	0	0	0		0	0	5.02105	0
Hexokinase-2 (EC 2.7.1.1) (Hexokinase type II) (HK II)	794	Mitochondrial	FLSQIESDCLALLQVR	0	0	0	0	0	0	0	0	25.8552	6.78771	0	0	0	0	0	0		0	0	8.16074	0
Hexokinase-2 (EC 2.7.1.1) (Hexokinase type II) (HK II)	909	Mitochondrial	GAALITAVACR	0	0	0	0	0			0	24.1981	0.928502	1.52674	0		0	0	0		0	0	6.66334	0
Hexokinase-2 (EC 2.7.1.1) (Hexokinase type II) (HK II)	606	Mitochondrial	GVSLPLGFTFSFPCQQNSLDQSILLK	0	0	0	0	0		0	0	0	5.14761	9.9126	2.14268	0					0	0	4.30072	0
Hexokinase-2 (EC 2.7.1.1) (Hexokinase type II) (HK II)	813	Mitochondrial	HLGLESTCDDSIIVK	0	0		0	0		0		0			56.6205	0	0	0	0		0	0	28.3103	0
Hexokinase-2 (EC 2.7.1.1) (Hexokinase type II) (HK II)	375	Mitochondrial	ICQIVSTR	0	0	0	0	0			0		0	0	0	0	0	0	0		0	0	0	0
Hexokinase-2 (EC 2.7.1.1) (Hexokinase type II) (HK II)	158	Mitochondrial	LPLGFTFSFPCHQTK	6.21323	0	18.8114	0	0	0		0	0	2.60523	6.95138	0	0	0	0	0.919142		6.25615	0	2.38915	0.229786
Hexokinase-2 (EC 2.7.1.1) (Hexokinase type II) (HK II)	438	Mitochondrial	LVPDCDVR	0	0	0	0	0		0	0	0	0	0	1.76988	0	0	0	0		0	0	0.442471	0
Hexokinase-2 (EC 2.7.1.1) (Hexokinase type II) (HK II)	517	Mitochondrial	MLPTYVCATPDGTEK	0	0	0	100			46.9629			0	27.7651		0	0	0	0		25	46.9629	13.8826	0
High mobility group protein B1 (High mobility group protein 1) (HMG-1)	23		MSSYAFFVQTCR	72.8487	0	100				100	0		0	51.0804	39.9263	100		72.9508	75.3869		57.6162	50	30.3356	82.7792
High mobility group protein B1 (High mobility group protein 1) (HMG-1)	106		RPPSAFFLFCSEYRPK		0		0		0	0						0		0	0		0	0		0
Histidine triad nucleotide-binding protein 1 (EC 3.-.-.-) (Adenosine 5'-monophosphoramidase) (Protein kinase C inhibitor 1) (Protein kinase C-interacting protein 1) (PKCI-1)	84		CAADLGLK	0	14.3395	6.72793	9.84084		0	0	48.5463		0	24.7636	8.64553	0	34.9674	0	0		7.72706	16.1821	11.1364	8.74185
Histidine triad nucleotide-binding protein 1 (EC 3.-.-.-) (Adenosine 5'-monophosphoramidase) (Protein kinase C inhibitor 1) (Protein kinase C-interacting protein 1) (PKCI-1)	38		CLAFHDISPQAPTHFLVIPK	5.22079	0	2.15925	0	0	0	0	0	34.7334	11.2267	15.6927	15.8148	24.0654	18.9023	4.65985	2.47252		1.84501	0	19.3669	12.525
Histidine triad nucleotide-binding protein 2, mitochondrial (HINT-2) (EC 3.-.-.-) (HINT-3)	75	Mitochondrial	SLPADILYEDQQCLVFR	79.1619	69.379	0	0	0		48.6627	77.1315	0	33.2832	59.0427	48.7245	69.4098	77.6374	55.7079	34.3019		37.1352	41.9314	35.2626	59.2643
Histone H3.3C (Embryonic)	111		FQSAAIGALQEASEAYLVGLFEDTNLCAIHAK			3.95247	0			0	0			29.3572	27.7683	0	0	0			1.97623	0	28.5628	0
Histone-lysine N-methyltransferase Smyd1 (EC 2.1.1.43) (CD8b-opposite) (SET and MYND domain-containing protein 1) (Zinc finger protein BOP) (m-BOP)	52 55		AYSAVVFDSLINFVCHTCFK								0		34.8227	0		0	0	0	0			0	17.4113	0
Histone-lysine N-methyltransferase Smyd1 (EC 2.1.1.43) (CD8b-opposite) (SET and MYND domain-containing protein 1) (Zinc finger protein BOP) (m-BOP)	335		ECLEK	47.1445	22.7296		100	100		62.4721	84.0649		46.1536	100	100	68.3793	73.8032	77.3488	70.7489		56.6247	82.179	82.0512	72.57
Histone-lysine N-methyltransferase Smyd1 (EC 2.1.1.43) (CD8b-opposite) (SET and MYND domain-containing protein 1) (Zinc finger protein BOP) (m-BOP)	74		FAHYCDR				0	0						100	100	0	5.43597	0	0		0	0	100	1.35899
Histone-lysine N-methyltransferase Smyd1 (EC 2.1.1.43) (CD8b-opposite) (SET and MYND domain-containing protein 1) (Zinc finger protein BOP) (m-BOP)	332		LCR		39.7093								100	100	100	0	0	0	61.8583		39.7093		100	15.4646
Homeodomain-only protein (Homeobox-only protein) (Odd homeobox protein 1) (mOB1)	34		HPDPTTLCLIAAEAGLTEEQTQK	63.4451	100	0	36.2008	0		100	0		25.3927	0	0	100	0	31.7047			49.9115	33.3333	8.46423	43.9016
Homeodomain-only protein (Homeobox-only protein) (Odd homeobox protein 1) (mOB1)	68		SEGLPSECR			100	63.0141														81.5071
Hydroxyacyl-coenzyme A dehydrogenase, mitochondrial (HCDH) (EC 1.1.1.35) (Medium and short-chain L-3-hydroxyacyl-coenzyme A dehydrogenase) (Short-chain 3-hydroxyacyl-CoA dehydrogenase)	211	Mitochondrial	HPVSCK	40.0302	49.0839	0		0	0.688358	2.41693	0	0	23.5462	57.9912	0	20.8431	4.40907	15.211	11.1592		29.7047	0.776321	20.3844	12.9056
Hydroxyacyl-coenzyme A dehydrogenase, mitochondrial (HCDH) (EC 1.1.1.35) (Medium and short-chain L-3-hydroxyacyl-coenzyme A dehydrogenase) (Short-chain 3-hydroxyacyl-CoA dehydrogenase)	201	Mitochondrial	TFESLVDFCK	1.054	1.34572	0.944125	0.552298	40.6488	1.67513	2.8267	3.77414	77.5719	3.73916	5.44193	3.75445	0.928808	1.22385	0	1.07984		0.974036	12.2312	22.6269	0.808126
Hydroxyacyl-coenzyme A dehydrogenase, mitochondrial (HCDH) (EC 1.1.1.35) (Medium and short-chain L-3-hydroxyacyl-coenzyme A dehydrogenase) (Short-chain 3-hydroxyacyl-CoA dehydrogenase)	99	Mitochondrial	TLSCLSTSTDAASVVHSTDLVVEAIVENLK	0	2.52893	3.01745	1.89712	0		1.10998	1.3983	19.7409	11.0118	7.68282	8.74587	0	0.36355	3.08431	0		1.86087	0.836095	11.7954	0.861964
Hydroxyacylglutathione hydrolase, mitochondrial (EC 3.1.2.6) (Glyoxalase II) (Glx II)	220	Mitochondrial	VYCGHEYTVNNLK	0	0	6.79883	0				0		16.8872	8.37592	12.0314	0	0	0	0		1.69971	0	12.4315	0
Hydroxymethylglutaryl-CoA lyase, mitochondrial (HL) (HMG-CoA lyase) (EC 4.1.3.4) (3-hydroxy-3-methylglutarate-CoA lyase)	307	Mitochondrial	LLEAGDFICQALNR	0	10.1952	0	0	0		0	0	100	0	0	0	0	0	0	0		2.5488	0	25	0
Hydroxysteroid dehydrogenase-like protein 2 (EC 1.-.-.-)	136	Mitochondrial	ACIPFLK		0	0					0		0	0	0		0				0	0	0	0
Hydroxysteroid dehydrogenase-like protein 2 (EC 1.-.-.-)	11	Mitochondrial	LAGCTVFITGASR	1.66494	1.57703	2.56036	6.44336	0	0	0	0	41.3203	0	0	12.1613	0	3.11299	0	0		3.06142	0	13.3704	0.778247
Hydroxysteroid dehydrogenase-like protein 2 (EC 1.-.-.-)	71	Mitochondrial	LLGTIYTAAEEIEAAGGTALPCVVDVR	0.672152	1.35066	0	0	0		0	0	26.0602	5.27829	7.23298	2.9615	0	0	1.2357	0		0.505703	0	10.3833	0.308925
Hydroxysteroid dehydrogenase-like protein 2 (EC 1.-.-.-)	218	Mitochondrial	TAIHTAAMDMLGGSGVENQCR	9.15797	3.5677	4.17857	0	0	0	0	0	22.8832	13.0519	0	4.38917	5.30343	0.895942	2.41801	1.89635		4.22606	0	10.0811	2.62843
Hypoxanthine-guanine phosphoribosyltransferase (HGPRT) (HGPRTase) (EC 2.4.2.8) (HPRT B)	23		SPSVVISDDEPGYDLDLFCIPNHYAEDLEK	0			0				0						63.4889	0	0		0	0		21.163
Ig mu chain C region	304		EFVCTVTHR	0	0	0	0	0	0	0	0	0	100	51.9763	44.5489		0	0	0		0	0	49.1313	0
Importin-5 (Imp5) (Importin subunit beta-3) (Karyopherin beta-3) (Ran-binding protein 5) (RanBP5)	1017		EEAVQTFSYLCDLIESNHPIVLGPNNTNLPK	0	0	0	0							0	0	0	100				0		0	50
Importin-5 (Imp5) (Importin subunit beta-3) (Karyopherin beta-3) (Ran-binding protein 5) (RanBP5)	972		ENVNATENCISAVGK			0					0		0	0	0						0	0	0
Importin-5 (Imp5) (Importin subunit beta-3) (Karyopherin beta-3) (Ran-binding protein 5) (RanBP5)	560		TIECISLIGLAVGK	0	0	0	0				0				0	0	0	0	0		0	0	0	0
Importin-5 (Imp5) (Importin subunit beta-3) (Karyopherin beta-3) (Ran-binding protein 5) (RanBP5)	733		VAAAESMPLLLECAR	0	0	0	48.8011	100			0		18.1854	0	0	100	44.4761				12.2003	50	6.06179	72.2381
Inhibitor of carbonic anhydrase	545		CLVEK					0		0		4.67124						0				0	4.67124	0
Inhibitor of carbonic anhydrase	599		KPVTEAQSCHLAR	0			0	0	0	0	0	0				45.7754	57.3705	32.9654	20.4248		0	0	0	39.134
Inorganic pyrophosphatase 2, mitochondrial (EC 3.6.1.1) (Pyrophosphate phospho-hydrolase 2) (PPase 2)	67	Mitochondrial	ADCK	93.3154	0	0	84.9943	0			85.8024			97.5383	94.2616	0	0	0	0		44.5774	42.9012	95.8999	0
Inorganic pyrophosphatase 2, mitochondrial (EC 3.6.1.1) (Pyrophosphate phospho-hydrolase 2) (PPase 2)	285 291 297	Mitochondrial	GAISCVNVHICDSPFHCTMEEAR			0	0						0	0	0		100	89.5688	84.8786		0		0	91.4825
Inositol monophosphatase 1 (IMP 1) (IMPase 1) (EC 3.1.3.25) (Inositol-1(or 4)-monophosphatase 1) (Lithium-sensitive myo-inositol monophosphatase A1)	64		YPCHSFIGEESVAAGEK	0	0	0	0	0		0	3.70735	0	0	20.5279	0	0	0	0	0		0	1.23578	5.13199	0
Integrin beta-1 (Fibronectin receptor subunit beta) (VLA-4 subunit beta) (CD antigen CD29)	75		GCQPSDIENPR	0	0		100	1.85686	0				0	100	0	0	0	0	4.4044		33.3333	0.928431	33.3333	1.1011
Integrin-linked protein kinase (EC 2.7.11.1)	239		DFNEECPR	0	100	0	79.6526	100			0		100	37.0166	0	100	0	0	0		44.9132	50	45.6722	25
Integrin-linked protein kinase (EC 2.7.11.1)	346		FSFQCPGR	11.4844	11.6915	16.9594	16.1675	0	0	0	0		24.3997	26.8221	17.647	33.3914	28.9501	0	12.6006		14.0757	0	22.9563	18.7355
Integrin-linked protein kinase (EC 2.7.11.1)	422		VALEGLRPTIPPGISPHVCK	0	26.5836	0	0		0	0	0		13.9387	31.7544	39.6458	48.3933	0	0	19.1068		6.6459	0	28.4463	16.875
Interferon-induced guanylate-binding protein 2 (GTP-binding protein 2) (GBP-2) (mGBP-2) (mGBP2) (Guanine nucleotide-binding protein 2)	405		CSDLLEDIFGPLEEEVK	0	0		0				0		3.58685	0	16.3316		0	100	0		0	0	6.63949	33.3333
Iron-sulfur cluster assembly 2 homolog, mitochondrial (HESB-like domain-containing protein 1)	79	Mitochondrial	LQVEGGGCSGFQYK	0	0	0	0	0		0	0						0	0	0		0	0		0
Isoaspartyl peptidase/L-asparaginase (EC 3.4.19.5) (EC 3.5.1.1) (Asparaginase-like protein 1) (Beta-aspartyl-peptidase) (Isoaspartyl dipeptidase) (L-asparagine amidohydrolase) [Cleaved into: Isoaspartyl peptidase/L-asparaginase alpha chain; Isoaspartyl peptidase/L-asparaginase beta chain]	317		LQAGIDLCETR	0	0	0	0		100		0		27.151	0		0	23.9552	0	0		0	50	13.5755	5.9888
Isoaspartyl peptidase/L-asparaginase (EC 3.4.19.5) (EC 3.5.1.1) (Asparaginase-like protein 1) (Beta-aspartyl-peptidase) (Isoaspartyl dipeptidase) (L-asparagine amidohydrolase) [Cleaved into: Isoaspartyl peptidase/L-asparaginase alpha chain; Isoaspartyl peptidase/L-asparaginase beta chain]	219		VGDSPCIGAGGYADNNLGAVSTTGHGESILK			0	0						100	0	64.6706		0				0		54.8902	0
Isobutyryl-CoA dehydrogenase, mitochondrial (EC 1.3.99.-) (Acyl-CoA dehydrogenase family member 8) (ACAD-8)	249	Mitochondrial	AVIFEDCAVPVANR	0	0	4.33199	5.06303	0	0	0	0	0	7.1361	0	3.03289	0	18.3053	0	10.8087		2.34876	0	2.54225	7.27849
Isobutyryl-CoA dehydrogenase, mitochondrial (EC 1.3.99.-) (Acyl-CoA dehydrogenase family member 8) (ACAD-8)	32	Mitochondrial	SITFCIDPSLGLNEEQK					0	0	0	24.3488						100	10.5354				6.0872		55.2677
Isochorismatase domain-containing protein 2A, mitochondrial	206	Mitochondrial	EPVPDSGLLSLFQGQSPLTS	0	0	2.9958	0		0	0	0		2.48849	0	0	0	5.24209	0	0		0.748951	0	0.829498	1.31052
Isochorismatase domain-containing protein 2A, mitochondrial	136	Mitochondrial	GLQVHVVVDACSSR		0					0					0	0	0	0	7.77787		0	0	0	1.94447
Isochorismatase domain-containing protein 2A, mitochondrial	21	Mitochondrial	ILPESSILFLCDLQEK	0	0	0	0	0	0	0	0	54.3985	0	0	0	0	0	0	0		0	0	13.5996	0
Isochorismatase domain-containing protein 2A, mitochondrial	84	Mitochondrial	TCFSMVPALQK	65.4616	0	0	19.2557	83.4004	74.6067	79.1885	40.7466	94.6958	20.8186	21.5284	30.0983	85.2567	59.6384	68.9416	52.4612		21.1793	69.4856	41.7853	66.5745
Isocitrate dehydrogenase [NADP] cytoplasmic (IDH) (EC 1.1.1.42) (Cytosolic NADP-isocitrate dehydrogenase) (IDP) (NADP(+)-specific ICDH) (Oxalosuccinate decarboxylase)	363	Mitochondrial	ALEDVCIETIEAGFMTK	7.66953	29.1572	0	0	0	0	0	54.8875		21.6659	0	0	45.0021	0	47.0407	0		9.20669	13.7219	7.22198	23.0107
Isocitrate dehydrogenase [NADP] cytoplasmic (IDH) (EC 1.1.1.42) (Cytosolic NADP-isocitrate dehydrogenase) (IDP) (NADP(+)-specific ICDH) (Oxalosuccinate decarboxylase)	73	Mitochondrial	CATITPDEK	26.5492	22.0987	9.71407	3.69413	0	0	0	41.5955			43.5381	29.0455	73.5649	85.5872	31.5421	52.8556		15.514	10.3989	36.2918	60.8874
Isocitrate dehydrogenase [NADP], mitochondrial (IDH) (EC 1.1.1.42) (ICD-M) (IDP) (NADP(+)-specific ICDH) (Oxalosuccinate decarboxylase)	113	Mitochondrial	CATITPDEAR	5.66451	5.81585	0.510871	0	2.96257	1.16378	1.09595	0.874099	15.1358	8.08933	9.66417	9.78385	0.377732	0.266202	0.822767	0.207448		2.99781	1.5241	10.6683	0.418537
Isocitrate dehydrogenase [NADP], mitochondrial (IDH) (EC 1.1.1.42) (ICD-M) (IDP) (NADP(+)-specific ICDH) (Oxalosuccinate decarboxylase)	418	Mitochondrial	DLAGCIHGLSNVK	0.879782	1.24641	0.441973	0.655308	5.24599	1.20684	1.94529	1.59288	18.6856	4.63869	9.36796	7.85514	0.36969	0.405546	0.122636	0.160471		0.805868	2.49775	10.1368	0.264586
Isocitrate dehydrogenase [NADP], mitochondrial (IDH) (EC 1.1.1.42) (ICD-M) (IDP) (NADP(+)-specific ICDH) (Oxalosuccinate decarboxylase)	154	Mitochondrial	EPIICK	0.92104	1.11472	0.5267	0.239244	3.16692	1.13908	0.403923	1.33551	17.5535	6.37587	11.5654	9.4346	0.128865	0.30563	0.105419	0.145803		0.700425	1.51136	11.2323	0.171429
Isocitrate dehydrogenase [NADP], mitochondrial (IDH) (EC 1.1.1.42) (ICD-M) (IDP) (NADP(+)-specific ICDH) (Oxalosuccinate decarboxylase)	235	Mitochondrial	EWEVYNFPAGGVGMGMYNTDESISGFAHSCFQYSIQK	100										0			100	0	0		100		0	33.3333
Isocitrate dehydrogenase [NADP], mitochondrial (IDH) (EC 1.1.1.42) (ICD-M) (IDP) (NADP(+)-specific ICDH) (Oxalosuccinate decarboxylase)	336	Mitochondrial	NYDGDVQSDILAQGFGSLGLMTSVLVCPDGK	0	0	16.2255	0	0		0	0		3.698	14.5919	19.0752		0	0.929095	0		4.05637	0	12.455	0.309698
Isocitrate dehydrogenase [NADP], mitochondrial (IDH) (EC 1.1.1.42) (ICD-M) (IDP) (NADP(+)-specific ICDH) (Oxalosuccinate decarboxylase)	308	Mitochondrial	SSGGFVWACK	0	0				0	100							0	72.5425	0		0	50		24.1808
Isocitrate dehydrogenase [NADP], mitochondrial (IDH) (EC 1.1.1.42) (ICD-M) (IDP) (NADP(+)-specific ICDH) (Oxalosuccinate decarboxylase)	402	Mitochondrial	VCVQTVESGAMTK	0.503004	1.24988	0	45.3875	7.78677	1.1932	1.03419	0.504197	29.3046	4.67986	7.44825	4.00735	0	0.328888	0	0		11.7851	2.62959	11.36	0.082222
Isocitrate dehydrogenase [NAD] subunit alpha, mitochondrial (EC 1.1.1.41) (Isocitric dehydrogenase subunit alpha) (NAD(+)-specific ICDH subunit alpha)	351 359	Mitochondrial	CSDFTEEICR	0.241333	2.01003	3.07005	4.98681	9.39419	0	0	2.39874	35.336	12.573	14.4931	14.6673	0	0	0	0.278689		2.57706	2.94823	19.2674	0.0696723
Isocitrate dehydrogenase [NAD] subunit alpha, mitochondrial (EC 1.1.1.41) (Isocitric dehydrogenase subunit alpha) (NAD(+)-specific ICDH subunit alpha)	222	Mitochondrial	EVAENCK	0		0	0		0	0	0		0		0	0	0	0	0		0	0	0	0
Isocitrate dehydrogenase [NAD] subunit alpha, mitochondrial (EC 1.1.1.41) (Isocitric dehydrogenase subunit alpha) (NAD(+)-specific ICDH subunit alpha)	331	Mitochondrial	IEAACFATIK	1.08618	1.76038	0.560609	0	9.21849	3.6275	1.05353	0.700197	40.419	9.08623	7.40769	8.3365	0	0.352259	0.2444	0.566085		0.851791	3.64993	16.3124	0.290686
Isocitrate dehydrogenase [NAD] subunit alpha, mitochondrial (EC 1.1.1.41) (Isocitric dehydrogenase subunit alpha) (NAD(+)-specific ICDH subunit alpha)	127	Mitochondrial	TFDLYANVRPCVSIEGYK	3.86564	3.45497	0	0	1.69067	2.79211	1.72881	2.68161	19.3907	10.4304	14.0119	11.7689	0.454942	1.46339	1.35053	1.23278		1.83015	2.2233	13.9005	1.12541
Isocitrate dehydrogenase [NAD] subunit gamma 1, mitochondrial (EC 1.1.1.41) (Isocitric dehydrogenase subunit gamma) (NAD(+)-specific ICDH subunit gamma)	81	Mitochondrial	HACVPVDFEEVHVSSNADEEDIR	0	1.3224	0	0	7.47539	0	0	0	35.3411	5.58904	7.80905	6.38734	0	0	0	0		0.330599	1.86885	13.7816	0
Isocitrate dehydrogenase [NAD] subunit gamma 1, mitochondrial (EC 1.1.1.41) (Isocitric dehydrogenase subunit gamma) (NAD(+)-specific ICDH subunit gamma)	235 236	Mitochondrial	LGDGLFLQCCR	0	0	0	0	0	0	0	0		7.37849	13.5976	6.84253	0	0	0	0		0	0	9.27289	0
Isocitrate dehydrogenase [NAD] subunit gamma 1, mitochondrial (EC 1.1.1.41) (Isocitric dehydrogenase subunit gamma) (NAD(+)-specific ICDH subunit gamma)	333	Mitochondrial	NIANPTATLLASCMMLDHLK	2.29509	0	0	0	11.3545	0	0	1.98172	53.4113	10.4535	3.04769	2.88639	4.24664	3.54051	1.22843	1.44876		0.573772	3.33405	17.4497	2.61608
Isocitrate dehydrogenase [NAD] subunit gamma 1, mitochondrial (EC 1.1.1.41) (Isocitric dehydrogenase subunit gamma) (NAD(+)-specific ICDH subunit gamma)	148	Mitochondrial	TSLDLYANVIHCK	4.65603	5.23151	4.88941	10.592	17.3722	17.477	16.3279	12.1614	29.777	13.0675	7.55503	7.33944	13.7132	12.3589	7.88486	7.89252		6.34224	15.8346	14.4348	10.4624
Isoleucine--tRNA ligase, mitochondrial (EC 6.1.1.5) (Isoleucyl-tRNA synthetase) (IleRS)	1005	Mitochondrial	CAEVIGAK	0	0	0	0	0	0	0		0				0	0	9.99079	12.3134		0	0	0	5.57605
Isoleucine--tRNA ligase, mitochondrial (EC 6.1.1.5) (Isoleucyl-tRNA synthetase) (IleRS)	1002	Mitochondrial	HTSETADALCPR	0	0	0	0	0	0	0	4.06509	0		36.4508	39.8648	0	0	0	0		0	1.01627	25.4385	0
Isoleucine--tRNA ligase, mitochondrial (EC 6.1.1.5) (Isoleucyl-tRNA synthetase) (IleRS)	883	Mitochondrial	KPGLEEAVESACAMR	0	0	0	0	0	0	28.7266	0	0	0	4.21409	0	0	1.3673	0	5.04492		0	7.18166	1.05352	1.60305
Isoleucine--tRNA ligase, mitochondrial (EC 6.1.1.5) (Isoleucyl-tRNA synthetase) (IleRS)	819	Mitochondrial	SCQTALAEILDVLVR	0	0	0	0	0		0	0	0	10.1959	5.30868	7.77283	0	0	0	0		0	0	5.81936	0
Isovaleryl-CoA dehydrogenase, mitochondrial (IVD) (EC 1.3.8.4)	348	Mitochondrial	ACDEGHIIPK	0	0	0	0	0	0	0	0	20.9687	0	7.51063	8.07234	0	0	0	0		0	0	9.13791	0
Isovaleryl-CoA dehydrogenase, mitochondrial (IVD) (EC 1.3.8.4)	134	Mitochondrial	ASGAVGLSYGAHSNLCVNQIVR	38.8626	0	0	0	0	0	0	0	0	3.37292	2.40725	6.27441	0	0	0	1.72902		9.71566	0	3.01364	0.432255
Isovaleryl-CoA dehydrogenase, mitochondrial (IVD) (EC 1.3.8.4)	358 368 379	Mitochondrial	DCAGVILYAAECATQVALDGIQCLGGNGYINDFPMGR			0					0		0	0	0		0	0	0		0	0	0	0
Isovaleryl-CoA dehydrogenase, mitochondrial (IVD) (EC 1.3.8.4)	252 259	Mitochondrial	GSNTCELVFEDCK	0	0	0	0	11.8459	0	0	0	0	10.3259	9.79795	9.30389	0	3.1993	1.33846	0		0	2.96148	7.35693	1.13444
Junction plakoglobin (Desmoplakin III) (Desmoplakin-3)	204		CTTSILHNLSHHR	0	0	0	0	0	0	0	0	30.8948	4.05733	0	0	0	0	0	0		0	0	8.73803	0
Junction plakoglobin (Desmoplakin III) (Desmoplakin-3)	49		GIMDEDDACGR	0	0	0	0							10.4979	10.3915	0		0	0		0		10.4447	0
Junction plakoglobin (Desmoplakin III) (Desmoplakin-3)	410 420		ILVNQLSVDDVNVLTCATGTLSNLTCNNSK	0	0	0	0			0	0		0	0			0				0	0	0	0
Junction plakoglobin (Desmoplakin III) (Desmoplakin-3)	563		MEEIVEGCTGALHILAR	2.08108	5.14984	2.59631	4.24156	20.9947	67.4294	73.2053	0	33.4439	0	19.1835	2.93734	9.86857	0	5.12021	7.6679		3.5172	40.4074	13.8912	5.66417
Junction plakoglobin (Desmoplakin III) (Desmoplakin-3)	511		NLALCPANHAPLQEAAVIPR	0	0	0	0	0		0	0	24.9843	7.48991	11.4436	6.60602	0	0	0	0		0	0	12.631	0
Junction plakoglobin (Desmoplakin III) (Desmoplakin-3)	609		VAAGVLCELAQDK	1.03341	1.30984	0	0	0	0	0	3.09535	0	2.2039	5.30483	0	0	1.58021	8.04167	0		0.585812	0.773836	1.87718	2.40547
Junction plakoglobin (Desmoplakin III) (Desmoplakin-3)	341		VLSVCPSNKPAIVEAGGMQALGK					0		0	0	0	0	19.7236	8.50973		0	0	0			0	7.05832	0
Kelch-like protein 31 (Kelch repeat and BTB domain-containing protein 1) (Kelch-like protein KLHL)	45		LNALNGLLEGSNSLSCVSSELTDTSYGPNLLEGLSK	0	0								0	0				0			0		0	0
Kelch-like protein 41 (Kelch repeat and BTB domain-containing protein 10)	389		CLFGLGEVDDK	0	1.04067	0	5.05736	0	100	100	0	0	15.2669	2.52549	12.6492		11.0238	100	0		1.52451	50	7.6104	37.0079
Kelch-like protein 41 (Kelch repeat and BTB domain-containing protein 10)	135		LAPGNCLAILR	0	0	0	0	0	0	0	0	0	0	5.04694	0		0	0	0		0	0	1.26173	0
Kelch-like protein 41 (Kelch repeat and BTB domain-containing protein 10)	221		NLSEVFDCIR	3.17461	7.73827	0	0	0		0	2.45605	0	6.38965	0	0	0	0	4.67196	0		2.72822	0.818685	1.59741	1.16799
Kelch-like protein 41 (Kelch repeat and BTB domain-containing protein 10)	451		VYGHNVISHNGMIYCLGGK	0	0	0	0	0			0	0	52.5868	22.4262	28.6068	27.4696	0	0	0		0	0	25.9049	6.86741
Kelch-like protein 41 (Kelch repeat and BTB domain-containing protein 10)	593		YASGASCLATR	0		0	0				0		20.7461	0	0	0	0	0	0		0	0	6.91536	0
Keratin, type II cytoskeletal 4 (Cytokeratin-4) (CK-4) (Cytoskeletal 57 kDa keratin) (Keratin-4) (K4) (Type-II keratin Kb4)	457		LLEGEECR									100											100
Keratin, type II cytoskeletal 6B (Cytokeratin-6B) (CK-6B) (Keratin-6-beta) (mK6-beta) (Keratin-6B) (K6B)	471		LLEGEECR									100											100
Kininogen-1 [Cleaved into: Kininogen-1 heavy chain; Bradykinin; Kininogen-1 light chain]	107		DAEEAATGECTATVGK										69.5358		100	100		100	100				84.7679	100
Kynurenine--oxoglutarate transaminase 1 (EC 2.6.1.7) (Cysteine-S-conjugate beta-lyase) (EC 4.4.1.13) (Glutamine transaminase K) (GTK) (Glutamine--phenylpyruvate transaminase) (EC 2.6.1.64) (Kynurenine aminotransferase I) (KATI) (Kynurenine--oxoglutarate transaminase I)	280 291		TVHQNSIFHCPTQAQAAVAQCFER			33.2318	0			0	0		35.4737	57.9045	42.3428	0	4.46782	2.69275	0		16.6159	0	45.2403	1.79014
Kynurenine--oxoglutarate transaminase 3 (EC 2.6.1.7) (Cysteine-S-conjugate beta-lyase 2) (EC 4.4.1.13) (Kynurenine aminotransferase III) (KATIII) (Kynurenine--glyoxylate transaminase) (EC 2.6.1.63) (Kynurenine--oxoglutarate transaminase III)	417	Mitochondrial	LTAIPVSAFCDSK	63.8633	76.0881	0	61.7066	0	82.8996	84.1265	67.2639		87.1544	70.033	61.1669	100	91.741		90.7208		50.4145	58.5725	72.7848	94.1539
Lactation elevated protein 1	340 346 352	Mitochondrial	ACGSVADCTFEELCERPLGASDYLELSK	0	0	0	0				0		0				0	0	0		0	0	0	0
Lactation elevated protein 1	72	Mitochondrial	ALAVCHGPLDHYDFLIK	0	0	0	0	0	0	0	0	0	0	8.86448	0		0	0	0		0	0	2.21612	0
Lactoylglutathione lyase (EC 4.4.1.5) (Aldoketomutase) (Glyoxalase I) (Glx I) (Ketone-aldehyde mutase) (Methylglyoxalase) (S-D-lactoylglutathione methylglyoxal lyase)	139		GFGHIGIAVPDVYSACK	0	4.09867	0	0	93.427	0	0	0	32.9434	0	6.64675	0	0	11.3347	4.30499	2.38595		1.02467	23.3567	9.89753	4.5064
Lamin-B1	199		CQSLTEDLEFR	1.33284	0	0	0	0	0	0	0	0	0	0	0	0	0	0	7.37629		0.333211	0	0	1.84407
Laminin subunit alpha-2 (Laminin M chain) (Laminin-12 subunit alpha) (Laminin-2 subunit alpha) (Laminin-4 subunit alpha) (Merosin heavy chain)	349		AEECYYDETVASR								0		100	100	100							0	100
Laminin subunit alpha-2 (Laminin M chain) (Laminin-12 subunit alpha) (Laminin-2 subunit alpha) (Laminin-4 subunit alpha) (Merosin heavy chain)	1447		CALGYYGIVR	0	0	100		0				0	98.2845	97.9763	100			0	0		33.3333	0	74.0652	0
Laminin subunit alpha-2 (Laminin M chain) (Laminin-12 subunit alpha) (Laminin-2 subunit alpha) (Laminin-4 subunit alpha) (Merosin heavy chain)	1490 1493		CTACPR					0	0										0			0		0
Laminin subunit alpha-2 (Laminin M chain) (Laminin-12 subunit alpha) (Laminin-2 subunit alpha) (Laminin-4 subunit alpha) (Merosin heavy chain)	2706		CTYQKPR					0				0										0	0
Laminin subunit alpha-2 (Laminin M chain) (Laminin-12 subunit alpha) (Laminin-2 subunit alpha) (Laminin-4 subunit alpha) (Merosin heavy chain)	1502		GYEGQYCER			100		0					100	100	100			100	100		100	0	100	100
Laminin subunit alpha-2 (Laminin M chain) (Laminin-12 subunit alpha) (Laminin-2 subunit alpha) (Laminin-4 subunit alpha) (Merosin heavy chain)	944 947		HCDECKPETFGLQLGR		100	100							100	100	100	0					100		100	0
Laminin subunit alpha-2 (Laminin M chain) (Laminin-12 subunit alpha) (Laminin-2 subunit alpha) (Laminin-4 subunit alpha) (Merosin heavy chain)	79		NPQCR								0		96.9469	100	100							0	98.9823
Laminin subunit alpha-2 (Laminin M chain) (Laminin-12 subunit alpha) (Laminin-2 subunit alpha) (Laminin-4 subunit alpha) (Merosin heavy chain)	828 831		SLGLICDECPIGYTGPR		100	100					100		100	100	100		41.6886	100	100		100	100	100	80.5629
Laminin subunit alpha-2 (Laminin M chain) (Laminin-12 subunit alpha) (Laminin-2 subunit alpha) (Laminin-4 subunit alpha) (Merosin heavy chain)	933 935		TGQCECRPNVQGR		0						0			100	100						0	0	100
Laminin subunit alpha-2 (Laminin M chain) (Laminin-12 subunit alpha) (Laminin-2 subunit alpha) (Laminin-4 subunit alpha) (Merosin heavy chain)	1141		VNVEGVHCDR			100		0			0	0	100	100	97.9474			0	100		100	0	74.4869	50
Laminin subunit alpha-2 (Laminin M chain) (Laminin-12 subunit alpha) (Laminin-2 subunit alpha) (Laminin-4 subunit alpha) (Merosin heavy chain)	2150		VSVSSGGDCVR		22.7512	40.6133	29.6902	0			3.28562	0	100	93.1052	92.3628		0	0	0		31.0182	1.64281	71.367	0
Laminin subunit alpha-2 (Laminin M chain) (Laminin-12 subunit alpha) (Laminin-2 subunit alpha) (Laminin-4 subunit alpha) (Merosin heavy chain)	1542 1544		VTGLCTCRPGATGR										100	100	100								100
Laminin subunit alpha-4 (Laminin-14 subunit alpha) (Laminin-8 subunit alpha) (Laminin-9 subunit alpha)	113		CLDGYIGDSIR			33.46		100		100	41.3935	0	95.8234	96.6581	100		0	0			33.46	80.4645	73.1204	0
Laminin subunit beta-1 (Laminin B1 chain) (Laminin-1 subunit beta) (Laminin-10 subunit beta) (Laminin-12 subunit beta) (Laminin-2 subunit beta) (Laminin-6 subunit beta) (Laminin-8 subunit beta)	428		CK														0		100					50
Laminin subunit beta-1 (Laminin B1 chain) (Laminin-1 subunit beta) (Laminin-10 subunit beta) (Laminin-12 subunit beta) (Laminin-2 subunit beta) (Laminin-6 subunit beta) (Laminin-8 subunit beta)	739		CLENSR					0				0						0				0	0	0
Laminin subunit beta-1 (Laminin B1 chain) (Laminin-1 subunit beta) (Laminin-10 subunit beta) (Laminin-12 subunit beta) (Laminin-2 subunit beta) (Laminin-6 subunit beta) (Laminin-8 subunit beta)	1000 1009 1012		CLYHTEGDHCQLCQYGYYGDALR		100	65.0757	100				100		100	100	94.6706		100				88.3586	100	98.2235	100
Laminin subunit beta-1 (Laminin B1 chain) (Laminin-1 subunit beta) (Laminin-10 subunit beta) (Laminin-12 subunit beta) (Laminin-2 subunit beta) (Laminin-6 subunit beta) (Laminin-8 subunit beta)	710		LELPQYTASGSDVESPYTFIDSLVLMPYCK	0	0	0	0				0		26.7925	0	0	0	0	0	0		0	0	8.93083	0
Laminin subunit beta-1 (Laminin B1 chain) (Laminin-1 subunit beta) (Laminin-10 subunit beta) (Laminin-12 subunit beta) (Laminin-2 subunit beta) (Laminin-6 subunit beta) (Laminin-8 subunit beta)	190		VDDIICDSR		0	55.0962	0				0	0	58.003	87.4964	77.3198						18.3654	0	55.7048
Laminin subunit beta-1 (Laminin B1 chain) (Laminin-1 subunit beta) (Laminin-10 subunit beta) (Laminin-12 subunit beta) (Laminin-2 subunit beta) (Laminin-6 subunit beta) (Laminin-8 subunit beta)	671		YVVLPRPVCFEK			0		100			0		81.5568	100	100		0				0	50	93.8523	0
Laminin subunit beta-2 (Laminin-11 subunit beta) (Laminin-14 subunit beta) (Laminin-15 subunit beta) (Laminin-3 subunit beta) (Laminin-4 subunit beta) (Laminin-7 subunit beta) (Laminin-9 subunit beta) (S-laminin subunit beta) (S-LAM beta)	426 441		CDSHDDPVLGLVSGQCR	34.6671	27.8243	100				28.5125		0	86.2053	88.0525	100		18.9983	0	100		54.1638	28.5125	68.5644	39.6661
Laminin subunit beta-2 (Laminin-11 subunit beta) (Laminin-14 subunit beta) (Laminin-15 subunit beta) (Laminin-3 subunit beta) (Laminin-4 subunit beta) (Laminin-7 subunit beta) (Laminin-9 subunit beta) (S-laminin subunit beta) (S-LAM beta)	966 969		CEACAPGHFGDPSKPGGR			100					100		89.796	100	100						100	100	96.5987
Laminin subunit beta-2 (Laminin-11 subunit beta) (Laminin-14 subunit beta) (Laminin-15 subunit beta) (Laminin-3 subunit beta) (Laminin-4 subunit beta) (Laminin-7 subunit beta) (Laminin-9 subunit beta) (S-laminin subunit beta) (S-LAM beta)	1011 1020 1023		CLHNTEGPHCGYCKPGFHGQAAR										87.3374	100	100								95.7791
Laminin subunit beta-2 (Laminin-11 subunit beta) (Laminin-14 subunit beta) (Laminin-15 subunit beta) (Laminin-3 subunit beta) (Laminin-4 subunit beta) (Laminin-7 subunit beta) (Laminin-9 subunit beta) (S-laminin subunit beta) (S-LAM beta)	1039 1041		CTCNLLGTDPR										100	100	93.0344								97.6781
Laminin subunit beta-2 (Laminin-11 subunit beta) (Laminin-14 subunit beta) (Laminin-15 subunit beta) (Laminin-3 subunit beta) (Laminin-4 subunit beta) (Laminin-7 subunit beta) (Laminin-9 subunit beta) (S-laminin subunit beta) (S-LAM beta)	50		GSCYPATGDLLVGR	100	0	100	93.0169				0		100	100	98.1186	95.6345	0	0	10.2069		73.2542	0	99.3729	26.4603
Laminin subunit beta-2 (Laminin-11 subunit beta) (Laminin-14 subunit beta) (Laminin-15 subunit beta) (Laminin-3 subunit beta) (Laminin-4 subunit beta) (Laminin-7 subunit beta) (Laminin-9 subunit beta) (S-laminin subunit beta) (S-LAM beta)	925 928 930		LPYGGQCRPCPCPEGPGSQR			0							100	100	100						0		100
Laminin subunit beta-2 (Laminin-11 subunit beta) (Laminin-14 subunit beta) (Laminin-15 subunit beta) (Laminin-3 subunit beta) (Laminin-4 subunit beta) (Laminin-7 subunit beta) (Laminin-9 subunit beta) (S-laminin subunit beta) (S-LAM beta)	185		YFSYDCGADFPGIPLAPPR	0	27.7015						48.5981		71.5436	58.4412	66.9679	0	0	31.1835	0		13.8508	48.5981	65.6509	7.79587
Laminin subunit gamma-1 (Laminin B2 chain) (Laminin-1 subunit gamma) (Laminin-10 subunit gamma) (Laminin-11 subunit gamma) (Laminin-2 subunit gamma) (Laminin-3 subunit gamma) (Laminin-4 subunit gamma) (Laminin-6 subunit gamma) (Laminin-7 subunit gamma) (Laminin-8 subunit gamma) (Laminin-9 subunit gamma) (S-laminin subunit gamma) (S-LAM gamma)	933 935 945		CDCHALGSTNGQCDIR			0							100	100	100		88.0518	0	0		0		100	29.3506
Laminin subunit gamma-1 (Laminin B2 chain) (Laminin-1 subunit gamma) (Laminin-10 subunit gamma) (Laminin-11 subunit gamma) (Laminin-2 subunit gamma) (Laminin-3 subunit gamma) (Laminin-4 subunit gamma) (Laminin-6 subunit gamma) (Laminin-7 subunit gamma) (Laminin-8 subunit gamma) (Laminin-9 subunit gamma) (S-laminin subunit gamma) (S-LAM gamma)	850 859		CIYNTAGFYCDR	100	100	100		0			0	0	81.1295	100	100			0			100	0	70.2824	0
Laminin subunit gamma-1 (Laminin B2 chain) (Laminin-1 subunit gamma) (Laminin-10 subunit gamma) (Laminin-11 subunit gamma) (Laminin-2 subunit gamma) (Laminin-3 subunit gamma) (Laminin-4 subunit gamma) (Laminin-6 subunit gamma) (Laminin-7 subunit gamma) (Laminin-8 subunit gamma) (Laminin-9 subunit gamma) (S-laminin subunit gamma) (S-LAM gamma)	475		CKPGFFNLESSNPK	100	100	100	100	66.1122	21.0549	36.8515	100	63.6275	100	100	100	100	100	98.4968	100		100	56.0046	90.9069	99.6242
Laminin subunit gamma-1 (Laminin B2 chain) (Laminin-1 subunit gamma) (Laminin-10 subunit gamma) (Laminin-11 subunit gamma) (Laminin-2 subunit gamma) (Laminin-3 subunit gamma) (Laminin-4 subunit gamma) (Laminin-6 subunit gamma) (Laminin-7 subunit gamma) (Laminin-8 subunit gamma) (Laminin-9 subunit gamma) (S-laminin subunit gamma) (S-LAM gamma)	380		CR	100	100	100	100	30.4629	100	100	33.37	76.7532	98.6495	100	100	32.697	0	100	100		100	65.9582	93.8507	58.1742
Laminin subunit gamma-1 (Laminin B2 chain) (Laminin-1 subunit gamma) (Laminin-10 subunit gamma) (Laminin-11 subunit gamma) (Laminin-2 subunit gamma) (Laminin-3 subunit gamma) (Laminin-4 subunit gamma) (Laminin-6 subunit gamma) (Laminin-7 subunit gamma) (Laminin-8 subunit gamma) (Laminin-9 subunit gamma) (S-laminin subunit gamma) (S-LAM gamma)	472		DNVEGFNCER								0			100	100							0	100
Laminin subunit gamma-1 (Laminin B2 chain) (Laminin-1 subunit gamma) (Laminin-10 subunit gamma) (Laminin-11 subunit gamma) (Laminin-2 subunit gamma) (Laminin-3 subunit gamma) (Laminin-4 subunit gamma) (Laminin-6 subunit gamma) (Laminin-7 subunit gamma) (Laminin-8 subunit gamma) (Laminin-9 subunit gamma) (S-laminin subunit gamma) (S-LAM gamma)	790 793		EVVCTHCPTGTAGK			100	100				100		100	100	100						100	100	100
Laminin subunit gamma-1 (Laminin B2 chain) (Laminin-1 subunit gamma) (Laminin-10 subunit gamma) (Laminin-11 subunit gamma) (Laminin-2 subunit gamma) (Laminin-3 subunit gamma) (Laminin-4 subunit gamma) (Laminin-6 subunit gamma) (Laminin-7 subunit gamma) (Laminin-8 subunit gamma) (Laminin-9 subunit gamma) (S-laminin subunit gamma) (S-LAM gamma)	314		HNTYGVDCEK	0		100		0			0	0			100				0		50	0	50	0
Laminin subunit gamma-1 (Laminin B2 chain) (Laminin-1 subunit gamma) (Laminin-10 subunit gamma) (Laminin-11 subunit gamma) (Laminin-2 subunit gamma) (Laminin-3 subunit gamma) (Laminin-4 subunit gamma) (Laminin-6 subunit gamma) (Laminin-7 subunit gamma) (Laminin-8 subunit gamma) (Laminin-9 subunit gamma) (S-laminin subunit gamma) (S-LAM gamma)	823 826 828 840		LCRPCQCNDNIDPNAVGNCNR										100	95.2286	100								98.4095
Laminin subunit gamma-1 (Laminin B2 chain) (Laminin-1 subunit gamma) (Laminin-10 subunit gamma) (Laminin-11 subunit gamma) (Laminin-2 subunit gamma) (Laminin-3 subunit gamma) (Laminin-4 subunit gamma) (Laminin-6 subunit gamma) (Laminin-7 subunit gamma) (Laminin-8 subunit gamma) (Laminin-9 subunit gamma) (S-laminin subunit gamma) (S-LAM gamma)	847		LTGECLK	9.90755	3.03488	7.62614	0	0	0	0	3.60534			57.0137	52.4323	53.7155	5.16356	0	14.194		5.14214	0.901334	54.723	18.2683
Laminin subunit gamma-1 (Laminin B2 chain) (Laminin-1 subunit gamma) (Laminin-10 subunit gamma) (Laminin-11 subunit gamma) (Laminin-2 subunit gamma) (Laminin-3 subunit gamma) (Laminin-4 subunit gamma) (Laminin-6 subunit gamma) (Laminin-7 subunit gamma) (Laminin-8 subunit gamma) (Laminin-9 subunit gamma) (S-laminin subunit gamma) (S-LAM gamma)	349		SQECYFDPELYR	100		100		13.6652			0	0	100	100	100				100		100	6.83262	75	100
Laminin subunit gamma-1 (Laminin B2 chain) (Laminin-1 subunit gamma) (Laminin-10 subunit gamma) (Laminin-11 subunit gamma) (Laminin-2 subunit gamma) (Laminin-3 subunit gamma) (Laminin-4 subunit gamma) (Laminin-6 subunit gamma) (Laminin-7 subunit gamma) (Laminin-8 subunit gamma) (Laminin-9 subunit gamma) (S-laminin subunit gamma) (S-LAM gamma)	952 954 963		TGQCECQPGITGQHCER										100	100	100								100
Laminin subunit gamma-1 (Laminin B2 chain) (Laminin-1 subunit gamma) (Laminin-10 subunit gamma) (Laminin-11 subunit gamma) (Laminin-2 subunit gamma) (Laminin-3 subunit gamma) (Laminin-4 subunit gamma) (Laminin-6 subunit gamma) (Laminin-7 subunit gamma) (Laminin-8 subunit gamma) (Laminin-9 subunit gamma) (S-laminin subunit gamma) (S-LAM gamma)	1598		TLPTGCFNTPSIEK	0	0	0	0	0		0	0	0	83.104	87.6895	85.0225		0	0	0		0	0	63.954	0
Leiomodin-2 (Cardiac leiomodin) (C-LMOD)	200		NSESPAAIHPCGNPTVIEDALEK	0	0	0		0		0	9.5882		0	0	0	59.8728	51.1323	90.1594	0		0	3.19607	0	50.2911
LETM1 and EF-hand domain-containing protein 1, mitochondrial (Leucine zipper-EF-hand-containing transmembrane protein 1)	329	Mitochondrial	LFEDELTLDNLTRPQLVALCK	9.40036	0	0	0		0	0	0		0	0	0	0		0	0		2.35009	0	0	0
Leucine-rich PPR motif-containing protein, mitochondrial (130 kDa leucine-rich protein) (LRP 130) (mLRP130)	499	Mitochondrial	AALQENECLLASSTFAQAEVK	0	0	0	0				0		100		0		0				0	0	50	0
Leucine-rich PPR motif-containing protein, mitochondrial (130 kDa leucine-rich protein) (LRP 130) (mLRP130)	1275 1289	Mitochondrial	CGAIAEQSSLLSVFCLR	0	0		0			100							55.5714		100		0	100		77.7857
Leucine-rich PPR motif-containing protein, mitochondrial (130 kDa leucine-rich protein) (LRP 130) (mLRP130)	929	Mitochondrial	CIASNQVEALEK	0	0	0	0	0		0	0	0	14.198	18.0246	18.434	0	0	0	0		0	0	12.6641	0
Leucine-rich PPR motif-containing protein, mitochondrial (130 kDa leucine-rich protein) (LRP 130) (mLRP130)	847	Mitochondrial	GDLPAALEASIACHK	32.3976	0	36.4581	48.3706	0			30.0209		26.6188	30.2017	36.0173	22.4271	6.77321	15.7567	20.4953		29.3066	15.0105	30.9459	16.3631
Leucine-rich PPR motif-containing protein, mitochondrial (130 kDa leucine-rich protein) (LRP 130) (mLRP130)	626	Mitochondrial	GICNLLNTYHVPELIK	0.715028	0.936339	0	0	31.2671		0	0	61.1446	0	0	1.76895	0	0	0	0		0.412842	10.4224	15.7284	0
Leucine-rich PPR motif-containing protein, mitochondrial (130 kDa leucine-rich protein) (LRP 130) (mLRP130)	379	Mitochondrial	HCVTLDLPPEK	0	0	0	0	30.9491		100	0	100	0	5.03306	0	0	0	0	0		0	43.6497	26.2583	0
Leucine-rich PPR motif-containing protein, mitochondrial (130 kDa leucine-rich protein) (LRP 130) (mLRP130)	862	Mitochondrial	IHDVLCK	0	0	12.4593	3.24998	39.8972	0	0	8.98485	100		74.0674	21.1386	14.9975	2.89723	3.33202	4.43367		3.92733	12.2205	65.0687	6.41511
Leucine-rich PPR motif-containing protein, mitochondrial (130 kDa leucine-rich protein) (LRP 130) (mLRP130)	951	Mitochondrial	LFECDR	0	0	0	0	0			0			0	0	0	0	0	0		0	0	0	0
Leucine-rich PPR motif-containing protein, mitochondrial (130 kDa leucine-rich protein) (LRP 130) (mLRP130)	412	Mitochondrial	LHSSSLQFTLHCALQANR	3.53518	7.52568	11.5094	0	79.8875	0	0	2.05123	0	4.5855	4.15946	8.9735	9.56105	4.48412	4.06823	4.5462		5.64257	20.4847	4.42961	5.6649
Leucine-rich PPR motif-containing protein, mitochondrial (130 kDa leucine-rich protein) (LRP 130) (mLRP130)	207	Mitochondrial	LIAAYCNVGDIEGASK	2.51327	1.45754	8.75498	5.46737	0	0	0	0		0	0	0	0	1.86688	0	0		4.54829	0	0	0.466719
Leucine-rich PPR motif-containing protein, mitochondrial (130 kDa leucine-rich protein) (LRP 130) (mLRP130)	393	Mitochondrial	LIDYCR	0	0	10.1048	0	45.5264	0	0	0		0	11.8586	9.61285	0	24.351	0	13.3623		2.52619	11.3816	7.15716	9.42832
Leucine-rich PPR motif-containing protein, mitochondrial (130 kDa leucine-rich protein) (LRP 130) (mLRP130)	689	Mitochondrial	QLLLLLCSEENMQK	10.4018	7.75434	0	11.2379	0		44.115	100		0	0	1.80251		7.58154	0	0		7.3485	48.0383	0.600835	2.52718
Leucine-rich PPR motif-containing protein, mitochondrial (130 kDa leucine-rich protein) (LRP 130) (mLRP130)	129	Mitochondrial	SCGSLLPELSLAER	0	0	0	0	0		0	0	100	4.61804	3.49641	0	40.5672	21.9233	48.3288	33.9399		0	0	27.0286	36.1898
Leucine-rich PPR motif-containing protein, mitochondrial (130 kDa leucine-rich protein) (LRP 130) (mLRP130)	1042	Mitochondrial	TLLSNCK	0	0	0	0	0	0	0	0	0		0	0	0	0	0	0		0	0	0	0
Leucine-rich PPR motif-containing protein, mitochondrial (130 kDa leucine-rich protein) (LRP 130) (mLRP130)	112	Mitochondrial	VFESTCSSGSPGSNQALLLLR	0	0	0	4.27242				0		24.454	0	0	0	0	0	0		1.06811	0	8.15134	0
Leucine-rich PPR motif-containing protein, mitochondrial (130 kDa leucine-rich protein) (LRP 130) (mLRP130)	1321	Mitochondrial	VYSCSMK	0	0		0	0			0		100	0	0	0	0	0	0		0	0	33.3333	0
Leucine-rich PPR motif-containing protein, mitochondrial (130 kDa leucine-rich protein) (LRP 130) (mLRP130)	570	Mitochondrial	YCSKPPGPAEAVGYFLYNLIDSMSDSEVQAK	0	0						0		0	0	8.32524	0	0	0	0		0	0	2.77508	0
LIM and calponin homology domains-containing protein 1	333		CEEEAAVLPHSR	63.7975	51.6079			100	0	0	46.2711		38.2384	92.6668	67.659	62.4205	44.7554	43.162	46.3294		57.7027	36.5678	66.1881	49.1668
LIM and calponin homology domains-containing protein 1	55		TGLENGILLCELLNAIKPGLVK														0	0						0
LIM and senescent cell antigen-like-containing domain protein 1 (Particularly interesting new Cys-His protein 1) (PINCH-1)	97 100		CDLCQEVLADIGFVK	0	0	0	0				0		26.2438	60.5287	38.6255		0		0		0	0	41.7994	0
LIM domain-binding protein 3 (Protein cypher) (Protein oracle) (Z-band alternatively spliced PDZ-motif protein)	149		ASPGALEFGDTFSSSFSQTSVCSPLMEASGPVLPLGSPVAK	0	0	21.0023	0				0		0	100							5.25059	0	50
LIM domain-binding protein 3 (Protein cypher) (Protein oracle) (Z-band alternatively spliced PDZ-motif protein)	665 668		CHGCDFPVEAGDK	0	0	0	0				0		14.945	27.1308	25.5292	0	0	0	0		0	0	22.535	0
LIM domain-binding protein 3 (Protein cypher) (Protein oracle) (Z-band alternatively spliced PDZ-motif protein)	597 606		CYEQFFAPICAK	2.15713	2.64757	1.88259	0	0	0	0	9.60787	68.7376	12.1222	14.1594	24.121	8.432	9.90424	12.0831	0		1.67182	2.40197	29.785	7.60485
LIM domain-binding protein 3 (Protein cypher) (Protein oracle) (Z-band alternatively spliced PDZ-motif protein)	653		KPFGNSLFHMEDGEPYCEK	42.3197	40.9435	0	0	15.1906	59.0306	100	9.81574	64.2628	5.08704	0	6.02319	5.58341	2.34612	24.2391	0		20.8158	46.0092	18.8432	8.04216
LIM domain-binding protein 3 (Protein cypher) (Protein oracle) (Z-band alternatively spliced PDZ-motif protein)	573 576		SWHPEEFNCAYCK	0									10.2931	21.6516	51.4154		0	0			0		27.7867	0
LIM domain-binding protein 3 (Protein cypher) (Protein oracle) (Z-band alternatively spliced PDZ-motif protein)	547 550		TPLCGHCNNVIR	0	48.4632	13.3687	2.65703	24.3227	60.5374	74.3221	71.5802	39.4051	20.0983	3.53376	3.75824	15.8592	17.1986	10.4872	12.4497		16.1222	57.6906	16.6988	13.9987
LIM domain-binding protein 3 (Protein cypher) (Protein oracle) (Z-band alternatively spliced PDZ-motif protein)	584 594		TSLADVCFVEEQNNVYCER	77.7583	88.325	78.2881	78.2135		100	100	62.1913		0	56.4457	79.1601	71.2649	87.4929	100	64.1747		80.6462	87.3971	45.2019	80.7331
Lipoamide acyltransferase component of branched-chain alpha-keto acid dehydrogenase complex, mitochondrial (EC 2.3.1.168) (Branched-chain alpha-keto acid dehydrogenase complex component E2) (BCKAD-E2) (BCKADE2) (Dihydrolipoamide acetyltransferase component of branched-chain alpha-keto acid dehydrogenase complex) (Dihydrolipoamide branched chain transacylase) (Dihydrolipoyllysine-residue (2-methyl…	333	Mitochondrial	AASLGLLQFPILNASVDENCQNITYK	4.11143	0	0	0		0	0	3.89856		0	4.82206	0		18.3518	100			1.02786	1.29952	1.60735	59.1759
Lipoamide acyltransferase component of branched-chain alpha-keto acid dehydrogenase complex, mitochondrial (EC 2.3.1.168) (Branched-chain alpha-keto acid dehydrogenase complex component E2) (BCKAD-E2) (BCKADE2) (Dihydrolipoamide acetyltransferase component of branched-chain alpha-keto acid dehydrogenase complex) (Dihydrolipoamide branched chain transacylase) (Dihydrolipoyllysine-residue (2-methyl…	279	Mitochondrial	IPHFGYCDEIDLTQLVK	0	0	0	0	0	0	0	0	34.1554	0	0	0	0	0	0	0		0	0	8.53885	0
Lipoprotein lipase (LPL) (EC 3.1.1.34)	310		CNNLGYEINK	86.7458	51.4276	26.4219	0	0			58.3194	0	66.3954	100	68.7728	58.4929	0	76.9596	83.7954		41.1488	29.1597	58.792	54.812
L-lactate dehydrogenase A chain (LDH-A) (EC 1.1.1.27) (LDH muscle subunit) (LDH-M)	84	Mitochondrial	DYCVTANSK	2.0746	0	0	8.82042		0	0	3.11729	0	17.7029	0	0	0	7.73373	12.1615	4.65946		2.72376	1.0391	4.42574	6.13866
L-lactate dehydrogenase A chain (LDH-A) (EC 1.1.1.27) (LDH muscle subunit) (LDH-M)	293	Mitochondrial	GLYGINEDVFLSVPCILGQNGISDVVK	2.19861	2.34364	0.281193	2.02171	0		0	0.710224	9.63031	8.33458	13.7291	14.278	0	0	0	0		1.71129	0.236741	11.493	0
L-lactate dehydrogenase A chain (LDH-A) (EC 1.1.1.27) (LDH muscle subunit) (LDH-M)	35	Mitochondrial	ITVVGVGAVGMACAISILMK					0				0	0	0				0	0			0	0	0
L-lactate dehydrogenase A chain (LDH-A) (EC 1.1.1.27) (LDH muscle subunit) (LDH-M)	163	Mitochondrial	VIGSGCNLDSAR	1.3479	1.97999	0.866291	0.591132	4.28296	2.39012	0.998248	2.99733	19.8114	10.7804	13.7345	13.6575	0.481032	1.374	0.148835	0.0871695		1.19633	2.66716	14.4959	0.522759
L-lactate dehydrogenase A chain (LDH-A) (EC 1.1.1.27) (LDH muscle subunit) (LDH-M)	131	Mitochondrial	YSPHCK	0	0						0		0								0	0	0
L-lactate dehydrogenase B chain (LDH-B) (EC 1.1.1.27) (LDH heart subunit) (LDH-H)	294	Mitochondrial	GMYGIENEVFLSLPCILNAR	1.70802	2.45739	1.41971	0.687033	4.82102	0	0.459408	1.81456	16.2213	11.0821	13.1321	12.9012	0.332089	0.198292	0	0.263233		1.56804	1.77375	13.3342	0.198404
L-lactate dehydrogenase B chain (LDH-B) (EC 1.1.1.27) (LDH heart subunit) (LDH-H)	36	Mitochondrial	ITVVGVGQVGMACAISILGK	1.53155	0.904201	1.10175	0	8.30005	0.918651	2.96813	1.6989	17.5741	23.6716	7.96969	8.44223	7.70543	40.5452	7.88307	6.44058		0.884376	3.47143	14.4144	15.6436
L-lactate dehydrogenase B chain (LDH-B) (EC 1.1.1.27) (LDH heart subunit) (LDH-H)	164	Mitochondrial	VIGSGCNLDSAR	1.36926	2.03664	1.06055	5.98815	36.3926	8.3395	2.8392	2.42994	19.8116	10.9016	13.8106	13.8083	0.836455	2.58766	12.3227	0.31256		2.61365	12.5003	14.583	4.01484
L-lactate dehydrogenase B chain (LDH-B) (EC 1.1.1.27) (LDH heart subunit) (LDH-H)	132	Mitochondrial	YSPDCTIIVVSNPVDILTYVTWK											0	0	0	0	5.23055	0				0	1.30764
Long-chain-fatty-acid--CoA ligase 1 (EC 6.2.1.3) (Long-chain acyl-CoA synthetase 1) (LACS 1)	55	Mitochondrial	ALKPPCDLSMQSVEIAGTTDGIR	9.87176	10.1142	16.3452	16.3512	7.02252	0	0	17.9161	13.9196	10.7189	20.8246	22.9112	6.4119	11.0557	7.61843	9.00355		13.1706	6.23465	17.0936	8.52239
Long-chain-fatty-acid--CoA ligase 1 (EC 6.2.1.3) (Long-chain acyl-CoA synthetase 1) (LACS 1)	242	Mitochondrial	CGVEIISLK	0	1.04291	0	0.565198	5.68198	0	0	0	35.3761	4.65564	5.28091	4.49211	0	0	0	0.652072		0.402028	1.42049	12.4512	0.163018
Long-chain-fatty-acid--CoA ligase 1 (EC 6.2.1.3) (Long-chain acyl-CoA synthetase 1) (LACS 1)	133	Mitochondrial	EVAELAECIGSGLIQK	0.489524	1.12758	0	0	8.70844	0	0	0.985556	32.3022	4.68499	4.59292	4.76559	0	0.156629	0	0		0.404275	2.4235	11.5864	0.0391573
Long-chain-fatty-acid--CoA ligase 1 (EC 6.2.1.3) (Long-chain acyl-CoA synthetase 1) (LACS 1)	298	Mitochondrial	GAMITHQNIINDCSGFIK	3.40963	3.13163	4.40395	4.63139	11.7192	0	0	4.07029	35.0256	9.01499	10.1985	12.6373	3.5068	9.2272	7.03708	6.78065		3.89415	3.94736	16.7191	6.63793
Long-chain-fatty-acid--CoA ligase 1 (EC 6.2.1.3) (Long-chain acyl-CoA synthetase 1) (LACS 1)	510	Mitochondrial	GEGEVCVK	2.09818	0.404156	12.0311	7.78987	6.14741	15.9738	13.1352	1.43481	10.2627	16.3028	4.6067	3.82911	11.6701	6.72678	13.3684	8.93364		5.58083	9.17279	8.75032	10.1747
Long-chain-fatty-acid--CoA ligase 1 (EC 6.2.1.3) (Long-chain acyl-CoA synthetase 1) (LACS 1)	109	Mitochondrial	GIQVSNNGPCLGSR	0	0.474504	0	0.512783	0	0	0	0	7.25041	3.80025	7.48724	8.2861	0	0.905078	0	0		0.246822	0	6.706	0.22627
Long-chain-fatty-acid--CoA ligase 1 (EC 6.2.1.3) (Long-chain acyl-CoA synthetase 1) (LACS 1)	626	Mitochondrial	GLQGSFEELCR	2.05889	1.44293	2.37727	1.17988	6.4663	2.91713	0	1.88193	35.2721	1.73997	3.16118	2.98404	0.670172	1.5236	0.793225	0.659073		1.76474	2.81634	10.7893	0.911519
Long-chain-fatty-acid--CoA ligase 1 (EC 6.2.1.3) (Long-chain acyl-CoA synthetase 1) (LACS 1)	221	Mitochondrial	LTPCLK	0	0	0.296136	0	11.28	0	0	1.05291	38.5259	3.13886	5.325	5.70275	0	0.260382	0	0.725373		0.074034	3.08322	13.1731	0.246439
Long-chain-fatty-acid--CoA ligase 1 (EC 6.2.1.3) (Long-chain acyl-CoA synthetase 1) (LACS 1)	275	Mitochondrial	VKPKPPEPEDLAIICFTSGTTGNPK	0.414615	1.19567	0.323216	0.342392	4.52617	2.50786	2.04147	0.855844	18.5212	6.18212	6.17439	6.98132	2.89517	0.117807	0.469446	0.570353		0.568974	2.48283	9.46475	1.01319
Long-chain fatty acid transport protein 1 (FATP-1) (Fatty acid transport protein 1) (EC 6.2.1.-) (Solute carrier family 27 member 1)	204		FCSGDLGPESILPDTQLLDPMLAEAPTTPLAQAPGK	0	0						0		0		0						0	0	0
Long-chain specific acyl-CoA dehydrogenase, mitochondrial (LCAD) (EC 1.3.8.8)	351	Mitochondrial	AFVDSCLQLHETK	1.04978	2.5705	0.995548	1.48282	20.6881	1.77759	1.36665	1.20744	48.4354	10.1815	4.67084	9.98818	2.24925	1.22921	2.24038	2.04561		1.52466	6.25995	18.319	1.94111
Long-chain specific acyl-CoA dehydrogenase, mitochondrial (LCAD) (EC 1.3.8.8)	166	Mitochondrial	CIGAIAMTEPGAGSDLQGVR	0.968201	1.14384	1.54375	1.68231	3.14058	0	0	0.759556	9.0964	8.43444	11.8749	8.91944	0.198268	2.43696	0.62696	1.69181		1.33453	0.975035	9.58129	1.2385
Long-chain specific acyl-CoA dehydrogenase, mitochondrial (LCAD) (EC 1.3.8.8)	129	Mitochondrial	HGGIGGDLLSTAVTWEEQAYSNCTGPGFSLHSDIVMPYIANYGTK	100									43.2862			0	32.6989		0		100		43.2862	10.8996
Long-chain specific acyl-CoA dehydrogenase, mitochondrial (LCAD) (EC 1.3.8.8)	342	Mitochondrial	THICVTR	0	8.45918	0	0	19.1122	0	21.8626	0	0	9.06286	0	0	1.56882	4.29323	1.7016	2.1066		2.11479	10.2437	2.26571	2.41756
Lon protease homolog, mitochondrial (EC 3.4.21.-) (Lon protease-like protein) (LONP) (Mitochondrial ATP-dependent protease Lon) (Serine protease 15)	847	Mitochondrial	DGPSAGCTIVTALLSLALGQPVLQNLAMTGEVSLTGK											0			0	0	0				0	0
Lon protease homolog, mitochondrial (EC 3.4.21.-) (Lon protease-like protein) (LONP) (Mitochondrial ATP-dependent protease Lon) (Serine protease 15)	565	Mitochondrial	IIQCLK	0	0	0	0	0		0	0			6.88656	5.48649	0	0	0	0		0	0	6.18653	0
Lon protease homolog, mitochondrial (EC 3.4.21.-) (Lon protease-like protein) (LONP) (Mitochondrial ATP-dependent protease Lon) (Serine protease 15)	509	Mitochondrial	ILCFHGPPGVGK	5.00148	2.10309	0	0	0	0	0	0	0	7.17232	0	0	5.03552	3.28741	0	1.0805		1.77614	0	1.79308	2.35086
Lon protease homolog, mitochondrial (EC 3.4.21.-) (Lon protease-like protein) (LONP) (Mitochondrial ATP-dependent protease Lon) (Serine protease 15)	671	Mitochondrial	TLCGLDESK	29.7948	0	12.824	0	46.8065	70.8057	46.6417	0	58.3504	36.0313	20.7808	18.0667	21.7781	0	24.2583	13.5112		10.6547	41.0635	33.3073	14.8869
Lon protease homolog, mitochondrial (EC 3.4.21.-) (Lon protease-like protein) (LONP) (Mitochondrial ATP-dependent protease Lon) (Serine protease 15)	626	Mitochondrial	VLFICTANVIDTIPEPLR	0	0	0	0	0	0	0	0	0	0	3.31092	3.98989	0	2.67938	0	0		0	0	1.8252	0.669845
Macrophage migration inhibitory factor (MIF) (EC 5.3.2.1) (Delayed early response protein 6) (DER6) (Glycosylation-inhibiting factor) (GIF) (L-dopachrome isomerase) (L-dopachrome tautomerase) (EC 5.3.3.12) (Phenylpyruvate tautomerase)	81		LLCGLLSDR	0	0	0	0	0	100		0	41.4933	0	18.6145	32.3708	100	0	0	0		0	33.3333	23.1196	25
Major urinary proteins 11 and 8 (MUP11 and MUP8) (Fragment)	127		FAQLCEEHGILR	6.68436	10.4012	13.5137	22.529	0			0	31.9314	0	0	0	8.94887	7.62578	3.39483	15.1565		13.2821	0	7.98285	8.78149
Malate dehydrogenase, cytoplasmic (EC 1.1.1.37) (Cytosolic malate dehydrogenase)	154	Mitochondrial	ENFSCLTR	1.23284	1.68626	0.903152	1.05631	4.17151	2.36892	1.20279	2.28098	14.3607	7.48486	10.2734	10.9514	1.83285	0.0405412	1.58904	3.84545		1.21964	2.50605	10.7676	1.82697
Malate dehydrogenase, cytoplasmic (EC 1.1.1.37) (Cytosolic malate dehydrogenase)	137	Mitochondrial	VIVVGNPANTNCLTASK	0.655192	1.5139	0.430677	0.142835	3.0174	1.40106	0	1.26005	16.9093	11.2716	13.7127	13.58	0	0	0	0		0.68565	1.41962	13.8684	0
Malate dehydrogenase, mitochondrial (EC 1.1.1.37)	128 132 138	Mitochondrial	DDLFNTNATIVATLTAACAQHCPEAMVCIIANPVNSTIPITAEVFK			0	0				0	0	44.3748	18.6519	30.6992		0	15.7162	0		0	0	23.4315	5.23872
Malate dehydrogenase, mitochondrial (EC 1.1.1.37)	275	Mitochondrial	EGVVECSFVQSK	0	6.3986	2.41792	1.4027	9.25554	5.76894	7.03377	3.18074	25.4847	28.4059	8.96364	14.3322	5.26892	14.1283	1.68423	0		2.55481	6.30975	19.2966	5.27037
Malate dehydrogenase, mitochondrial (EC 1.1.1.37)	285	Mitochondrial	ETECTYFSTPLLLGK	2.23539	2.88535	1.91275	1.41535	9.08921	2.21068	2.15832	2.61917	24.1505	13.0004	11.6714	12.7314	4.67327	11.2629	5.54653	8.70608		2.11221	4.01934	15.3884	7.54719
Malate dehydrogenase, mitochondrial (EC 1.1.1.37)	93	Mitochondrial	GCDVVVIPAGVPR	0.52474	1.01356	0.638872	0.266919	2.66509	1.18804	0	1.71583	17.4273	15.922	17.2004	19.0864	0	0	0.123489	0		0.611022	1.39224	17.409	0.0308722
Malate dehydrogenase, mitochondrial (EC 1.1.1.37)	89	Mitochondrial	GYLGPEQLPDCLK	0.36127	1.04202	0.982127	0.396385	2.75451	2.50186	8.57431	1.44719	15.055	15.3517	17.1086	18.277	0	0	0.054104	0		0.69545	3.81947	16.4481	0.013526
Malate dehydrogenase, mitochondrial (EC 1.1.1.37)	89 93	Mitochondrial	GYLGPEQLPDCLKGCDVVVIPAGVPR	0.246805	0	0	0		0.924121	0	0		13.5029	8.42066	0	0	0	4.10009	0		0.0617012	0.30804	7.30784	1.02502
Malate dehydrogenase, mitochondrial (EC 1.1.1.37)	212	Mitochondrial	TIIPLISQCTPK	0.948272	1.37384	0.736648	0.558794	4.24887	1.03832	0.470689	1.58125	16.3925	6.40071	8.55393	8.38121	0.647499	0.869723	0.785386	0.716698		0.904388	1.83478	9.93208	0.754826
Malonyl-CoA decarboxylase, mitochondrial (MCD) (EC 4.1.1.9)	214	Mitochondrial	ISECEAVHPVK	85.7484	78.2501	41.5068	62.7131	56.8197	100	100	68.5709	61.2523	43.061	33.4885	38.004	47.1356	56.8929	47.4185	58.7506		67.0546	81.3477	43.9514	52.5494
Malonyl-CoA decarboxylase, mitochondrial (MCD) (EC 4.1.1.9)	67	Mitochondrial	TPAPAEGQCADFVSFYGGLAEASQR	0	0	0		0	0	0		0	0		0	0	0	0			0	0	0	0
Mannose-6-phosphate isomerase (EC 5.3.1.8) (Phosphohexomutase) (Phosphomannose isomerase) (PMI)	309		FIDVPTLCEMLNYTPSPSNNR	0	0	3.9684	0				3.04274		7.16676	0	0	0	0	0	0		0.9921	3.04274	2.38892	0
Medium-chain specific acyl-CoA dehydrogenase, mitochondrial (MCAD) (EC 1.3.8.7)	156 159	Mitochondrial	MTEQPMMCAYCVTEPSAGSDVAAIK	100	26.8704	0	11.0965				54.7967		8.67736	0	0	0	7.17956	10.6972	5.01389		34.4917	54.7967	2.89245	5.72266
Metaxin-2 (Mitochondrial outer membrane import complex protein 2)	51	Mitochondrial	GEQILLSDNAASLAVQAFLQMCNLPVK	5.73182	1.82022	0	0	0		39.9851	0	45.5755	0	0	0	0	5.03383	6.15365	0		1.88801	13.3284	11.3939	2.79687
Metaxin-2 (Mitochondrial outer membrane import complex protein 2)	246	Mitochondrial	NYSNLLAFCR	0	0	0	0			0	0		6.61952	0	0	0	13.0158	0	6.85721		0	0	2.20651	4.96825
Metaxin-2 (Mitochondrial outer membrane import complex protein 2)	189 190	Mitochondrial	TLDQVLEDVDQCCQALSQR		0	0	0				0	0	45.5114		73.5665	91.5417	0	0	43.4229		0	0	39.6926	33.7412
Methionine-R-sulfoxide reductase B2, mitochondrial (MsrB2) (EC 1.8.4.-)	162	Mitochondrial	FCINSVALK	0	0	0	0				0		13.0103	26.0584	16.4221	0	0	0	0		0	0	18.4969	0
Methionine-R-sulfoxide reductase B2, mitochondrial (MsrB2) (EC 1.8.4.-)	132	Mitochondrial	LDTSLGCPR	89.5108	100	100	100				45.0659		75.1732	71.3717	84.6042		100	100	77.0413		97.3777	45.0659	77.0497	92.3471
Methionine-R-sulfoxide reductase B2, mitochondrial (MsrB2) (EC 1.8.4.-)	139	Mitochondrial	MEVVCK			0	0			0		0									0	0	0
Methionine-R-sulfoxide reductase B2, mitochondrial (MsrB2) (EC 1.8.4.-)	142	Mitochondrial	QCEAHLGHVFPDGPKPTGQR										0	10.435	0								3.47832
Methylcrotonoyl-CoA carboxylase beta chain, mitochondrial (MCCase subunit beta) (EC 6.4.1.4) (3-methylcrotonyl-CoA carboxylase 2) (3-methylcrotonyl-CoA carboxylase non-biotin-containing subunit) (3-methylcrotonyl-CoA:carbon dioxide ligase subunit beta)	267	Mitochondrial	AATGEEVSAEDLGGADLHCR	0	0	11.3247	3.42929	0	0	0	0	33.9758	9.35395	6.97522	5.47581	33.958	0	1.05826	33.6064		3.6885	0	13.9452	17.1557
Methylcrotonoyl-CoA carboxylase beta chain, mitochondrial (MCCase subunit beta) (EC 6.4.1.4) (3-methylcrotonyl-CoA carboxylase 2) (3-methylcrotonyl-CoA carboxylase non-biotin-containing subunit) (3-methylcrotonyl-CoA:carbon dioxide ligase subunit beta)	391 392	Mitochondrial	GAHFVQLCCQR	0	0	0	0						0	0	0			0	0		0		0	0
Methylcrotonoyl-CoA carboxylase beta chain, mitochondrial (MCCase subunit beta) (EC 6.4.1.4) (3-methylcrotonyl-CoA carboxylase 2) (3-methylcrotonyl-CoA carboxylase non-biotin-containing subunit) (3-methylcrotonyl-CoA:carbon dioxide ligase subunit beta)	167	Mitochondrial	LPCIYLVDSGGANLPR	54.1124	61.1487	36.2777	32.4433	68.4725	0	0	54.965	40.6939	55.8311	57.0236	55.5864	74.1163	1.87264	0	0		45.9955	30.8594	52.2837	18.9972
Methylcrotonoyl-CoA carboxylase beta chain, mitochondrial (MCCase subunit beta) (EC 6.4.1.4) (3-methylcrotonyl-CoA carboxylase 2) (3-methylcrotonyl-CoA carboxylase non-biotin-containing subunit) (3-methylcrotonyl-CoA:carbon dioxide ligase subunit beta)	431	Mitochondrial	MVAAVACAK	0	0	1.32877	0	0	2.25652	0	3.41226	0	6.52191	7.40309	6.91691	0	0.11341	0	0		0.332192	1.41719	5.21048	0.0283525
Methylcrotonoyl-CoA carboxylase beta chain, mitochondrial (MCCase subunit beta) (EC 6.4.1.4) (3-methylcrotonyl-CoA carboxylase 2) (3-methylcrotonyl-CoA carboxylase non-biotin-containing subunit) (3-methylcrotonyl-CoA:carbon dioxide ligase subunit beta)	131	Mitochondrial	VSGVECMIVANDATVK	0	0	21.4883	23.5675	0	0	0	11.1122		0	0	0		0	0	0		11.264	2.77805	0	0
Methylcrotonoyl-CoA carboxylase subunit alpha, mitochondrial (MCCase subunit alpha) (EC 6.4.1.4) (3-methylcrotonyl-CoA carboxylase 1) (3-methylcrotonyl-CoA carboxylase biotin-containing subunit) (3-methylcrotonyl-CoA:carbon dioxide ligase subunit alpha)	186	Mitochondrial	DQSDQCLR	0	7.20349	33.1582	59.8553	0		100	0		0	0	0	0	0	0	0		25.0543	33.3333	0	0
Methylcrotonoyl-CoA carboxylase subunit alpha, mitochondrial (MCCase subunit alpha) (EC 6.4.1.4) (3-methylcrotonyl-CoA carboxylase 1) (3-methylcrotonyl-CoA carboxylase biotin-containing subunit) (3-methylcrotonyl-CoA:carbon dioxide ligase subunit alpha)	505	Mitochondrial	ESVCQAALGLILK	0	1.35911	0	0	7.65742	0	0	0	23.6687	6.91842	9.30255	5.09931	0	0	0	0		0.339778	1.91436	11.2473	0
Methylcrotonoyl-CoA carboxylase subunit alpha, mitochondrial (MCCase subunit alpha) (EC 6.4.1.4) (3-methylcrotonyl-CoA carboxylase 1) (3-methylcrotonyl-CoA carboxylase biotin-containing subunit) (3-methylcrotonyl-CoA:carbon dioxide ligase subunit alpha)	58	Mitochondrial	GEIACR	0	0	0	0	0	0	0	0	27.0592	10.7421	0	0	0	0	0	0		0	0	9.45033	0
Methylcrotonoyl-CoA carboxylase subunit alpha, mitochondrial (MCCase subunit alpha) (EC 6.4.1.4) (3-methylcrotonyl-CoA carboxylase 1) (3-methylcrotonyl-CoA carboxylase biotin-containing subunit) (3-methylcrotonyl-CoA:carbon dioxide ligase subunit alpha)	591	Mitochondrial	VLGDLSSEDGCTYLK	0	0	0	0	0			0		21.4685	13.985	0	0	0	18.8608	0		0	0	11.8178	4.71519
Methylcrotonoyl-CoA carboxylase subunit alpha, mitochondrial (MCCase subunit alpha) (EC 6.4.1.4) (3-methylcrotonyl-CoA carboxylase 1) (3-methylcrotonyl-CoA carboxylase biotin-containing subunit) (3-methylcrotonyl-CoA:carbon dioxide ligase subunit alpha)	450	Mitochondrial	YCLHQYNIVGLR	0	0	0	0	0.41575	0	0	0		4.21833	0	0	0	0	0	1.27654		0	0.103937	1.40611	0.319136
Methylglutaconyl-CoA hydratase, mitochondrial (EC 4.2.1.18) (AU-specific RNA-binding enoyl-CoA hydratase) (AU-binding enoyl-CoA hydratase) (muAUH)	113	Mitochondrial	SEVPGIFCAGADLK	77.5013	65.7683	31.4981	0	100	73.9331	73.5854	48.9376		89.4281	77.0901	64.1351	86.9628	94.854	91.2062	91.3833		43.6919	74.114	76.8844	91.1016
Methylmalonate-semialdehyde dehydrogenase [acylating], mitochondrial (MMSDH) (Malonate-semialdehyde dehydrogenase [acylating]) (EC 1.2.1.18) (EC 1.2.1.27) (Aldehyde dehydrogenase family 6 member A1)	86	Mitochondrial	AEMDAAVESCK	0	0	0	0	7.12658	0	0	0	14.0064	0	13.5002	5.41847	0	0	0	0		0	1.78165	8.23127	0
Methylmalonate-semialdehyde dehydrogenase [acylating], mitochondrial (MMSDH) (Malonate-semialdehyde dehydrogenase [acylating]) (EC 1.2.1.18) (EC 1.2.1.27) (Aldehyde dehydrogenase family 6 member A1)	317	Mitochondrial	CMALSTAILVGEAK	85.6388	86.5505	38.6239	17.7183	67.8808	33.7542	32.6478	71.0304	51.0046	64.9673	62.1567	57.0256	86.7425	83.5409	86.3882	84.7393		57.1329	51.3283	58.7886	85.3528
Methylmalonate-semialdehyde dehydrogenase [acylating], mitochondrial (MMSDH) (Malonate-semialdehyde dehydrogenase [acylating]) (EC 1.2.1.18) (EC 1.2.1.27) (Aldehyde dehydrogenase family 6 member A1)	149	Mitochondrial	GLQVVEHACSVTSLMLGETMPSITK	50.8691	48.4007	0	35.7735	0	0	0	0	0	0			10.7977	0	0	0		33.7608	0	0	2.69943
Methylmalonate-semialdehyde dehydrogenase [acylating], mitochondrial (MMSDH) (Malonate-semialdehyde dehydrogenase [acylating]) (EC 1.2.1.18) (EC 1.2.1.27) (Aldehyde dehydrogenase family 6 member A1)	413	Mitochondrial	GYENGNFVGPTIISNVKPSMTCYK	0		1.81171	0	0			53.2262	0	60.8076	27.3841	27.8119	48.0265	78.0964	17.0067	27.3438		0.603902	26.6131	29.0009	42.6184
Methylmalonate-semialdehyde dehydrogenase [acylating], mitochondrial (MMSDH) (Malonate-semialdehyde dehydrogenase [acylating]) (EC 1.2.1.18) (EC 1.2.1.27) (Aldehyde dehydrogenase family 6 member A1)	249	Mitochondrial	LLQDSGAPDGTLNIIHGQHDAVNFICDHPDIK	0	0	5.75014	0	0		0	10.9577		17.7907	28.5418	10.8953	0	0	0	0		1.43754	3.65255	19.0759	0
Methylmalonate-semialdehyde dehydrogenase [acylating], mitochondrial (MMSDH) (Malonate-semialdehyde dehydrogenase [acylating]) (EC 1.2.1.18) (EC 1.2.1.27) (Aldehyde dehydrogenase family 6 member A1)	368	Mitochondrial	VCNLIDSGTK	31.7972	66.071	60.0715	71.0457	85.2696	60.8595	9.77459	40.9144	95.4756	42.2272	37.1978	35.2379	17.6453	5.16595	3.46933	3.10843		57.2464	49.2045	52.5347	7.34726
Methylmalonic aciduria type A homolog, mitochondrial (EC 3.6.-.-)	97	Mitochondrial	ACLAEAITLVESTHTR	0	0	0		0	0		0	0	0	0	0	0		0	0		0	0	0	0
Methylmalonyl-CoA mutase, mitochondrial (MCM) (EC 5.4.99.2) (Methylmalonyl-CoA isomerase)	558	Mitochondrial	CTVGEITDALK	7.1437	13.5397	9.63405	9.66485	100	0	0	11.4169	100	25.0701	0	0	77.0342	52.8336	26.9236	63.4653		9.99556	27.8542	31.2675	55.0642
Methylmalonyl-CoA mutase, mitochondrial (MCM) (EC 5.4.99.2) (Methylmalonyl-CoA isomerase)	531 538	Mitochondrial	DQALAEQCLSALTQCAASGDGNILALAVDAAR	0	0	0	0				0		0	0	0		0	0			0	0	0	0
Methylmalonyl-CoA mutase, mitochondrial (MCM) (EC 5.4.99.2) (Methylmalonyl-CoA isomerase)	469	Mitochondrial	IEECAAR	0	0	0	0	0	0	0		0	39.6533	48.5111	56.643	0	0	0	0		0	0	36.2019	0
Microfibrillar-associated protein 2 (MFAP-2) (Microfibril-associated glycoprotein 1) (MAGP) (MAGP-1)	142		TVCAHEELLR			0	0	0		0			100	100	100	0		0	0		0	0	100	0
Microsomal glutathione S-transferase 1 (Microsomal GST-1) (EC 2.5.1.18) (Microsomal GST-I)	50	Mitochondrial	VFANPEDCAGFGK	5.72617	6.10585	0	3.65584	20.7203	0	11.7923	12.1354	27.2527	30.3481	0	12.7615	24.2289	7.26378	0	36.981		3.87197	11.162	17.5906	17.1184
Microsomal glutathione S-transferase 3 (Microsomal GST-3) (EC 2.5.1.18) (Microsomal GST-III)	56		VEYPVMYSTDPENGHMFNCIQR	3.06506	5.29114	28.1396	42.2043	4.76621	0	0	3.93862	29.9723	4.13344	17.6482	17.7934	1.23655	4.30934	5.52029	3.65085		19.675	2.17621	17.3868	3.67926
Microtubule-associated protein 4 (MAP-4)	636		ETPGSQPSEPCSGVSR			0	0						0		0				0		0		0	0
Microtubule-associated protein RP/EB family member 2 (APC-binding protein EB2) (End-binding protein 2) (EB2)	278		EIELLCQEHGQENDDLVQR	42.6655	49.5928	69.1178	67.2588	45.3802		0	73.0477	81.3816	63.7375	75.9764	68.6778	36.9182	39.1133	22.733	47.8523		57.1587	39.476	72.4433	36.6542
Microtubule-associated protein tau (Neurofibrillary tangle protein) (Paired helical filament-tau) (PHF-tau)	614		CGSLGNIHHKPGGGQVEVK	0	0	0	0	0			0	0		10.057	10.2591		0				0	0	6.77202	0
Microtubule-associated protein tau (Neurofibrillary tangle protein) (Paired helical filament-tau) (PHF-tau)	151		EATCQPSGTRPEDIEK	0	0	0	0	0	0	0	0	0	0	56.9374	40.2661	0	0	0	0		0	0	24.3009	0
Mitochondrial 2-oxoglutarate/malate carrier protein (OGCP) (Solute carrier family 25 member 11)	184	Mitochondrial	GCIPTMAR	0.894948	1.23604	0.534265	0.812721	10.7539	0	0	1.33596	45.566	0	3.39968	3.86269	0	0	0	0		0.869494	3.02247	13.2071	0
Mitochondrial antiviral-signaling protein (MAVS) (CARD adapter inducing interferon beta) (Cardif) (Interferon beta promoter stimulator protein 1) (IPS-1) (Virus-induced-signaling adapter) (VISA)	20 21 33	Mitochondrial	FCCVDVLEILPYLSCLTASDQDR	0							0			18.8156	0			32.1188	0		0	0	9.40782	16.0594
Mitochondrial carnitine/acylcarnitine carrier protein (Carnitine/acylcarnitine translocase) (CAC) (mCAC) (Solute carrier family 25 member 20)	283	Mitochondrial	AFPANAACFLGFEIAMK	8.27753	15.8534	0	0	0		0	6.22734	70.2442	10.175	5.08864	0	0	0	0	0		6.03273	2.07578	21.377	0
Mitochondrial carnitine/acylcarnitine carrier protein (Carnitine/acylcarnitine translocase) (CAC) (mCAC) (Solute carrier family 25 member 20)	136	Mitochondrial	CLLQIQASSGENK	0	1.31375	0	0	0	0	0	0	45.6285	0	0	0	0	0	0	0		0.328438	0	11.4071	0
Mitochondrial carnitine/acylcarnitine carrier protein (Carnitine/acylcarnitine translocase) (CAC) (mCAC) (Solute carrier family 25 member 20)	136 155	Mitochondrial	CLLQIQASSGENKYSGTLDCAK	56.2616	0	76.9365	0		0	20.0819	0		27.8199	23.3302	47.0436	0	0	36.1492	0		33.2995	6.69398	32.7312	9.03731
Mitochondrial carnitine/acylcarnitine carrier protein (Carnitine/acylcarnitine translocase) (CAC) (mCAC) (Solute carrier family 25 member 20)	89	Mitochondrial	GMAAPIIGVTPMFAVCFFGFGLGK	39.1325		0				26.2297	100	100	17.7144	0	45.3345	0	5.42523	0	0		19.5663	63.1149	40.7622	1.35631
Mitochondrial carnitine/acylcarnitine carrier protein (Carnitine/acylcarnitine translocase) (CAC) (mCAC) (Solute carrier family 25 member 20)	58	Mitochondrial	LQTQPPSLSGQPPMYSGTLDCFR	1.74079	1.57895	0	0			0	3.61208	19.1843	7.76078	5.71364	3.11142	0	0	0.85618	0		0.829934	1.80604	8.94253	0.214045
Mitochondrial carnitine/acylcarnitine carrier protein (Carnitine/acylcarnitine translocase) (CAC) (mCAC) (Solute carrier family 25 member 20)	23	Mitochondrial	NLLAGGFGGMCLVFVGHPLDTVK	4.80459	5.47583	5.47927	4.88743	34.4749	61.0692	15.4083	7.74324	63.8662	16.8688	4.51592	5.9514	2.69613	3.43704	4.10393	3.75386		5.16178	29.6739	22.8006	3.49774
Mitochondrial carnitine/acylcarnitine carrier protein (Carnitine/acylcarnitine translocase) (CAC) (mCAC) (Solute carrier family 25 member 20)	155	Mitochondrial	YSGTLDCAK	1.21924	2.53464	1.16871	1.56161	0	0	0	2.48886	37.4522	64.0186	6.66407	5.73008	0	0	0	0.996129		1.62105	0.622216	28.4662	0.249032
Mitochondrial carrier homolog 2	79	Mitochondrial	LCSGVLGTVVHGK	1.35814	0.859217	0	0	7.7886	0	0	0.511909	25.3429	5.31396	5.74297	5.19187	0	0	0	0		0.554339	2.07513	10.3979	0
Mitochondrial carrier homolog 2	49 56	Mitochondrial	QVCQLPGLFCYAQHIASIDGR	0	0	0	0	0	0	0	0	0	8.55238	11.8434	12.4645	2.04002	0	2.00026	0		0	0	8.21508	1.01007
Mitochondrial carrier homolog 2	296	Mitochondrial	TYCYDLR	2.58234	1.27851	1.06058	0	50.1742	0	0	0	0	4.33102	12.408	10.3214	0	0	0	2.33273		1.23036	12.5435	6.76509	0.583182
Mitochondrial carrier homolog 2	160 163	Mitochondrial	YCGLCDSIVTIYR		0	48.4699	53.9658			0	0			20.9494	0		26.1151		0		34.1452	0	10.4747	13.0576
Mitochondrial coenzyme A transporter SLC25A42 (Solute carrier family 25 member 42)	235	Mitochondrial	MVFGACAGLIGQSASYPLDVVR	0	0	11.387	0				0		0	0	0		0				2.84674	0	0	0
Mitochondrial glutamate carrier 1 (GC-1) (Glutamate/H(+) symporter 1) (Solute carrier family 25 member 22)	25	Mitochondrial	LINGGIAGLIGVTCVFPIDLAK	0	0	0	0			0	0		8.01651	0	0	0	0		0		0	0	2.67217	0
Mitochondrial import inner membrane translocase subunit TIM50	249	Mitochondrial	VVVVDCK															0						0
Mitochondrial import receptor subunit TOM70 (Mitochondrial precursor proteins import receptor) (Translocase of outer membrane 70 kDa subunit)	505	Mitochondrial	CIDLEPDNATTYVHK	0	0	0	0	0		0	0		0	0	0	0	17.5774	0	0		0	0	0	4.39436
Mitochondrial inner membrane organizing system protein 1	13	Mitochondrial	CMADTVVK	100	100		23.3982	70.3349	0	0	39.8644	48.3266	100	100		97.5565	90.5532	85.0513	82.3191		74.4661	27.5498	82.7755	88.87
Mitochondrial inner membrane protein (Mitofilin)	696	Mitochondrial	LLSYASYCIEHGDLELAAK	4.29932	9.70146	10.1247	32.7885	31.8235	0	0	17.0245	67.9458	12.5658	31.4902	33.4078	0	14.2829	0	0		14.2285	12.212	36.3524	3.57071
Mitochondrial inner membrane protein (Mitofilin)	602	Mitochondrial	VNCSDNEFTQALTAAIPPESLTR	0.669126	0	0	2.68481	0			0		0	4.20856	0	0	6.52995	0	6.10939		0.838485	0	1.40285	3.15984
Mitochondrial inner membrane protein OXA1L (Oxidase assembly 1-like protein) (OXA1-like protein)	148	Mitochondrial	CLVFPLIVK	0	0	0	0		0	0	0	100	0				0				0	0	50	0
Mitochondrial-processing peptidase subunit alpha (EC 3.4.24.64) (Alpha-MPP) (P-55)	224	Mitochondrial	FCPVENIAK	0	0	0	0	0	0		0		5.55232	16.6523	20.7022	0	0	0	0		0	0	14.3022	0
Mitochondrial-processing peptidase subunit alpha (EC 3.4.24.64) (Alpha-MPP) (P-55)	139 141	Mitochondrial	HGGICDCQTSR	0	0	14.4328	0				0			41.5099	33.3389		0	0	0		3.60819	0	37.4244	0
Mitochondrial-processing peptidase subunit alpha (EC 3.4.24.64) (Alpha-MPP) (P-55)	465	Mitochondrial	LPHELCTLIR	0	0	0	0				0		0		0	0	0	0	0		0	0	0	0
Mitochondrial-processing peptidase subunit alpha (EC 3.4.24.64) (Alpha-MPP) (P-55)	265	Mitochondrial	MVLAGVGVEHEHLVECAR	0	0	0	0	0	0		0	0	7.77294	4.19306	23.7305	0	3.90644	0	6.69163		0	0	8.92413	2.64952
Mitochondrial-processing peptidase subunit beta (EC 3.4.24.64) (Beta-MPP) (P-52)	248	Mitochondrial	IVLAAAGGVCHNELLELAK	0	0	0	0	0			33.2384	0	0	0	0	0	9.52375	4.04175	0		0	16.6192	0	3.39137
Mitochondrial-processing peptidase subunit beta (EC 3.4.24.64) (Beta-MPP) (P-52)	481	Mitochondrial	LPDFNQICSNMR	0	8.04861	8.04481	0	41.7248		100	4.6253		6.60849	13.3837	7.80855	0	0	24.2758	26.207		4.02335	48.7834	9.2669	12.6207
Mitochondrial pyruvate carrier 1 (Brain protein 44-like protein)	83	Mitochondrial	NWLLFACHVTNEVAQLIQGGR														0	0	0					0
Mitochondrial Rho GTPase 1 (MIRO-1) (EC 3.6.5.-) (Ras homolog gene family member T1)	535	Mitochondrial	IPCLIVAAK	0	0	0	0	0			0		0	0	0						0	0	0
Mitochondrial uncoupling protein 3 (UCP 3) (Solute carrier family 25 member 9)	25	Mitochondrial	FLGAGTAACFADLLTFPLDTAK	0	0	0	0				0		0	0	0						0	0	0
Mitofusin-1 (EC 3.6.5.-) (Transmembrane GTPase MFN1)	461	Mitochondrial	CTNEVNASILQSQQEIIENLKPLLPAGIQNK	0	0	0	0	0			0		0	0	0	0	0	0	0		0	0	0	0
Mitofusin-1 (EC 3.6.5.-) (Transmembrane GTPase MFN1)	428	Mitochondrial	LSVLVDEFCSEFHPTPSVLK	9.41449	7.92972	22.431	13.1826	23.7795		0	13.5953	28.7016	20.216	42.8707	7.46463	14.1523	0	24.967	0		13.2394	12.4583	24.8132	9.77984
Moesin (Membrane-organizing extension spike protein)	117		EGILNDDIYCPPETAVLLASYAVQSK	68.5306	76.446	28.6511	0	100	59.0086	80.4063	0	100	71.7581		0	100	100	0	100		43.4069	59.8537	57.2527	75
Monocarboxylate transporter 1 (MCT 1) (Solute carrier family 16 member 1)	392 393		FSSAVGLVTIVECCPVLLGPPLLGR	0	0	0	100				0		0	0	0	0	5.92211	0	6.08432		25	0	0	3.00161
Monoglyceride lipase (MGL) (EC 3.1.1.23) (Monoacylglycerol lipase) (MAGL)	55		ALIFVSHGAGEHCGR	98.0636	97.7408	97.7619	97.4027	94.5949	100	90.9846	100	100	96.9383	100	95.9313	91.4807	100	89.3904	89.8844		97.7422	96.3949	98.2174	92.6889
Monoglyceride lipase (MGL) (EC 3.1.1.23) (Monoacylglycerol lipase) (MAGL)	32		TPQNVPYQDLPHLVNADGQYLFCR	26.0684	0	0	0	100			100		0	0	0	0					6.5171	100	0	0
Multifunctional protein ADE2 [Includes: Phosphoribosylaminoimidazole-succinocarboxamide synthase (EC 6.3.2.6) (SAICAR synthetase); Phosphoribosylaminoimidazole carboxylase (EC 4.1.1.21) (AIR carboxylase) (AIRC)]	288 295		ACGNFGIPCELR	0	21.7008	38.2544	100	0	0	0	0	46.7604	11.4312	4.8614	16.8762	0	100	0	0		39.9888	0	19.9823	25
Multifunctional protein ADE2 [Includes: Phosphoribosylaminoimidazole-succinocarboxamide synthase (EC 6.3.2.6) (SAICAR synthetase); Phosphoribosylaminoimidazole carboxylase (EC 4.1.1.21) (AIR carboxylase) (AIRC)]	63		ITSCIFQLLQEAGIK	0	0	0	0	0		0	0	47.3278	3.97525	0	0	0	0	2.84431	0		0	0	12.8258	0.711079
Murinoglobulin-1 (MuG1)	86		DLFQCVSFIIPR	42.2924				52.5219	100		100	46.2802	69.7737	85.0598	84.1474		0	46.9359	100		42.2924	84.174	71.3153	48.9786
Murinoglobulin-1 (MuG1)	269		INVCR					0				0					0					0	0	0
Murinoglobulin-1 (MuG1)	587		LQVTASPQSLCGLR	0	0	0	0	0			0	0	86.8367	100	94.8614						0	0	70.4245
Murinoglobulin-1 (MuG1)	923		QEHTFSSLFCASDAEISEK		52.8357			0			100	56.2962	0		100		71.8737	100	0		52.8357	50	52.0987	57.2912
Murinoglobulin-2 (MuG2)	587		LQVTASPQSLCGLR	0	0	0	0	0		0	0	0	84.1386	100	93.4966						0	0	69.4088
Muscle-related coiled-coil protein (Muscle-restricted coiled-coil protein)	141		VVIFQEDIPCPASLSVVK	0	0	0	0		0	0	0		0	10.7636	9.30869	0	0	0	14.8644		0	0	6.69075	3.7161
Myoglobin	67		HGCTVLTALGTILK	4.96007	6.80863	5.34766	4.60023	19.4548	12.0581	1.29432	4.1345	45.45	24.6601	39.3744	37.5902	0.92715	0.814283	1.08234	0.751194		5.42915	9.23542	36.7686	0.893741
Myomesin-1 (Myomesin family member 1) (Skelemin)	323		CDFEDTAQYR	0	5.74218	0	0	20.3758			0	47.1797	0	0	4.35448	0	0	0	0		1.43554	10.1879	12.8835	0
Myomesin-1 (Myomesin family member 1) (Skelemin)	656		CDVGAENWQR	22.7603	0	100	59.2946			0	28.134		40.1072	100	100	0	1.76605	6.24629	2.7268		45.5137	14.067	80.0357	2.68479
Myomesin-1 (Myomesin family member 1) (Skelemin)	1013		CEEWTIAVPGPPHSVK	0	0								0		0	0	0	0	0		0		0	0
Myomesin-1 (Myomesin family member 1) (Skelemin)	529 539		CEVGTDTWSQCNDTPVK	100	0						0		100	0	0	0	13.6898	0	15.2685		50	0	33.3333	7.23956
Myomesin-1 (Myomesin family member 1) (Skelemin)	694		CSNSAGVGEPSETTEVTVVGDK	0.697174	1.15124	0	0	2.93594	0	0	3.15842	13.3161	4.21381	5.79415	4.93653	0	1.20378	0	0.781987		0.462104	1.52359	7.06515	0.496443
Myomesin-1 (Myomesin family member 1) (Skelemin)	1393		DGICTLLITEFSK	0	0	0	0	0			7.58839			0	0	0	0	14.5175	19.601		0	3.79419	0	8.52963
Myomesin-1 (Myomesin family member 1) (Skelemin)	1192		DLGTDDLGTYSCDVTDTDGIASSYLIDEEEMK	3.35599	0	0	2.7144	0	0	100	2.22466	37.6663	50.063	8.83889	6.56379	0	0	4.29226	0		1.5176	25.5562	25.783	1.07306
Myomesin-1 (Myomesin family member 1) (Skelemin)	406		EGETMSLGCR	0	0	0	0				0			0	0	0	0	0	0		0	0	0	0
Myomesin-1 (Myomesin family member 1) (Skelemin)	1010		ENTLYQFQVSAMNIAGLGAPSTVSECFK	0	0	0	21.8963	0		100	31.3134		58.0256	0	30.9315	29.5674	60.5864	42.527	86.5335		5.47409	43.7711	29.6524	54.8036
Myomesin-1 (Myomesin family member 1) (Skelemin)	778		FTCHGLTTAQSYIFR	1.65477	0	0	0	20.8739	0	0	0	15.9491	21.1241	7.3924	14.3563	1.31478	3.53337	4.05109	4.35549		0.413692	5.21846	14.7055	3.31368
Myomesin-1 (Myomesin family member 1) (Skelemin)	279		LHCSVAGWPEPR	0	0						0		0	0	0	0	1.72266	15.5079	2.74717		0	0	0	4.99442
Myomesin-1 (Myomesin family member 1) (Skelemin)	1438		LVDEAFQDLMTEVCK	22.0553	17.6621	56.4326	45.1046	46.7574	0	16.9743	44.5877	78.8182	46.5033	39.3928	4.35833	1.27898	4.34026	18.3306	87.401		35.3136	27.0799	42.2681	27.8377
Myomesin-1 (Myomesin family member 1) (Skelemin)	1464		LYSFVCYYLDDLK	0	2.89341	1.84572	8.858	41.0053			1.95305	63.2055	23.1838	1.1387	0	5.03369	9.67819	20.52	6.62847		3.39928	21.4792	21.882	10.4651
Myomesin-1 (Myomesin family member 1) (Skelemin)	1601		NEKPLTSDDHCSLK	0	0	5.58944	8.58088	8.72526			0	31.0224	9.07936	3.57992	6.44792	0	0	0	0		3.54258	4.36263	12.5324	0
Myopalladin	1252		NEAGIVSCTAR	57.9076	100	25.5929	29.365				58.1348		7.52167	45.7381	38.1037	65.6297	42.5428	26.469	30.3517		53.2164	58.1348	30.4545	41.2483
Myosin-10 (Cellular myosin heavy chain, type B) (Myosin heavy chain 10) (Myosin heavy chain, non-muscle IIb) (Non-muscle myosin heavy chain B) (NMMHC-B) (Non-muscle myosin heavy chain IIb) (NMMHC II-b) (NMMHC-IIB)	701		CNGVLEGIR	1.26252	1.90113	1.22233	1.16717	8.79854	4.28805		1.44616	31.2446	9.83607	9.00337	9.85418	0.383587	0.401065	0.555455	0.381887		1.38829	4.84425	14.9846	0.430499
Myosin-10 (Cellular myosin heavy chain, type B) (Myosin heavy chain 10) (Myosin heavy chain, non-muscle IIb) (Non-muscle myosin heavy chain B) (NMMHC-B) (Non-muscle myosin heavy chain IIb) (NMMHC II-b) (NMMHC-IIB)	95		VEDMAELTCLNEASVLHNLK	0	0	0	0	0	0	0	0	0	0	33.0469	0	0	74.742	0	0		0	0	8.26173	18.6855
Myosin-11 (Myosin heavy chain 11) (Myosin heavy chain, smooth muscle isoform) (SMMHC)	701		CNGVLEGIR	1.26444	1.89943	1.22269	1.16881	7.16492	6.94813	0.96345	1.44616	31.2446	9.83607	9.00337	9.85418	0.307106	0.401065	0.554386	0.381887		1.38884	4.13066	14.9846	0.411111
Myosin-11 (Myosin heavy chain 11) (Myosin heavy chain, smooth muscle isoform) (SMMHC)	701 711		CNGVLEGIRICR	0	100				0	0	0					0	0	0	0		50	0		0
Myosin-11 (Myosin heavy chain 11) (Myosin heavy chain, smooth muscle isoform) (SMMHC)	823		NCAAYLK	21.3001	14.3322	94.7675	18.8974		0	0	0		0	89.6034	0	98.9035	0	52.3266	96.7919		37.3243	0	29.8678	62.0055
Myosin-11 (Myosin heavy chain 11) (Myosin heavy chain, smooth muscle isoform) (SMMHC)	382		VCHLVGINVTDFTR	0	0	0	0		0	0	0	0	0	0	0	0	0	0	0		0	0	0	0
Myosin-4 (Myosin heavy chain 2b) (MyHC-2b) (Myosin heavy chain 4)	909		CDQLIK	0.505337	0.458563	0.436377	0.638592	1.07856	2.45269	0	0.217298	16.8435	0	1.56459	1.99174	0.0264359	0.103432	0.0790358	0.0905356		0.509717	0.937137	5.09996	0.0748599
Myosin-4 (Myosin heavy chain 2b) (MyHC-2b) (Myosin heavy chain 4)	699		CNGVLEGIR	1.26627	1.90066	1.22278	1.16922	8.79854	4.28805	0.96345	1.44616	31.2446	9.83607	9.00337	9.85418	0.383587	0.401065	0.555284	0.381887		1.38974	3.87405	14.9846	0.430456
Myosin-4 (Myosin heavy chain 2b) (MyHC-2b) (Myosin heavy chain 4)	1344		HDCDLLR	0.0170495	0.779751	0.420175	0.367445	1.08804	0	0	1.06883	10.411	3.4999	5.63991	5.76357	0.0188286	0.106786	0.0411856	0.0753805		0.396105	0.539217	6.32859	0.0605452
Myosin-4 (Myosin heavy chain 2b) (MyHC-2b) (Myosin heavy chain 4)	951		LEDECSELK	0.430831	0.675846	0.203107	0.722003	2.68283	3.68122	5.90764	0.309015	25.1695	2.63241	1.74448	1.86777	0.115435	0.0592539	0.539526	0.417954		0.507947	3.14518	7.85354	0.283042
Myosin-4 (Myosin heavy chain 2b) (MyHC-2b) (Myosin heavy chain 4)	1443		SNAACAALDK					0														0
Myosin-6 (Myosin heavy chain 6) (Myosin heavy chain, cardiac muscle alpha isoform) (MyHC-alpha)	907		CDQLIK	0.531851	0.668658	0.896191	0.691752	1.13971	2.85609	1.71093	0.286765	16.9119	2.75341	3.68967	2.4076	0.112699	0.221427	0.163574	0.211231		0.697113	1.49837	6.44065	0.177233
Myosin-6 (Myosin heavy chain 6) (Myosin heavy chain, cardiac muscle alpha isoform) (MyHC-alpha)	674		CIIPNER	1.0021	0.852761	0.772085	0.578007	12.7858	3.88974	0.629325	0.928143	42.3943	4.82278	60.5227	6.90617	0.157857	0.13953	0.174343	0.214102		0.801238	4.55824	28.6615	0.171458
Myosin-6 (Myosin heavy chain 6) (Myosin heavy chain, cardiac muscle alpha isoform) (MyHC-alpha)	697		CNGVLEGIR	1.26402	1.89948	1.22258	1.16866	8.05877	6.57721	0.96345	1.44616	31.2424	9.83607	9.00337	9.85418	0.279265	0.40083	0.554499	0.381887		1.38869	4.2614	14.984	0.40412
Myosin-6 (Myosin heavy chain 6) (Myosin heavy chain, cardiac muscle alpha isoform) (MyHC-alpha)	697 707		CNGVLEGIRICR	0	7.35602			0	0	0	0					0	0	0	0		3.67801	0		0
Myosin-6 (Myosin heavy chain 6) (Myosin heavy chain, cardiac muscle alpha isoform) (MyHC-alpha)	1413		CSSLEK	6.05178	4.66298	0	0	0			29.677	0	26.2787	45.0676	19.5035	6.35696	14.8531	41.7116	39.7431		2.67869	14.8385	22.7125	25.6662
Myosin-6 (Myosin heavy chain 6) (Myosin heavy chain, cardiac muscle alpha isoform) (MyHC-alpha)	401		GLCHPR	3.45159	2.40583	1.80769	6.59356	9.18715	0	36.0358	1.45613	31.821	3.45094	4.12998	2.33132	14.6005	3.84202	3.6785	0		3.56467	11.6698	10.4333	5.53025
Myosin-6 (Myosin heavy chain 6) (Myosin heavy chain, cardiac muscle alpha isoform) (MyHC-alpha)	1342		HDCDLLR	0.340472	0.698774	0.439829	0.365214	0.878243	3.21421	0	1.41185	10.5211	3.81076	5.64239	5.75515	0.0813978	0.12096	0.0673702	0.163332		0.461072	1.37608	6.43236	0.108265
Myosin-6 (Myosin heavy chain 6) (Myosin heavy chain, cardiac muscle alpha isoform) (MyHC-alpha)	949		LEDECSELK	0.586758	0.527407	0.351112	0.674684	2.7294	5.08083	1.56668	0.353008	26.7436	2.86374	2.13863	1.84136	0.0757124	0.194137	0.193634	0.167499		0.53499	2.43248	8.39683	0.157746
Myosin-6 (Myosin heavy chain 6) (Myosin heavy chain, cardiac muscle alpha isoform) (MyHC-alpha)	1750		MESDLTQLQTEVEEAVQECR	0.891173	0.660886	2.10345	1.65152	2.10402	6.44554	12.1583	0.69552	12.5164	3.62963	3.60767	3.91713	0.299979	0.288319	1.05911	0.656597		1.32676	5.35085	5.91772	0.576002
Myosin-6 (Myosin heavy chain 6) (Myosin heavy chain, cardiac muscle alpha isoform) (MyHC-alpha)	37		TECFVPDDK	0.630944	0.679474	0.672437	0.82194	2.88407	3.34842	0.277264	0.766679	24.7274	3.76699	3.5536	3.67077	0.557966	0.420404	0.892987	0.72316		0.701199	1.81911	8.92969	0.648629
Myosin-7B (Myosin cardiac muscle beta chain) (Myosin heavy chain 7B, cardiac muscle beta isoform)	702		CNGVLEGIR	1.26466	1.90078	1.22267	1.16871	8.79854	5.63684	0.96345	1.44616	31.2446	9.83607	9.00337	9.85418	0.287967	0.401065	0.555327	0.381887		1.3892	4.21125	14.9846	0.406561
Myosin-7B (Myosin cardiac muscle beta chain) (Myosin heavy chain 7B, cardiac muscle beta isoform)	1347		HDCDLLR	0.225857	0.750426	0.425191	0.363563	0.547912	0	0	2.18456	10.3947	3.4999	5.63991	5.76357	0.0500448	0.110519	0.0614611	0.10781		0.441259	0.683118	6.32451	0.0824587
Myosin-7B (Myosin cardiac muscle beta chain) (Myosin heavy chain 7B, cardiac muscle beta isoform)	954		LEDECTELK	22.8935	0	0	0	0			34.4137			0	0	0	0				5.72338	17.2069	0	0
Myosin-7 (Myosin heavy chain 7) (Myosin heavy chain slow isoform) (MyHC-slow) (Myosin heavy chain, cardiac muscle beta isoform) (MyHC-beta)	905		CDQLIK	0.505337	0.458563	0.436377	0.637212	1.07623	2.43529	0	0.209549	16.8471	1.42754	1.5646	1.99174	0	0.10259	0.0772916	0.0910077		0.509372	0.930268	5.45776	0.0677224
Myosin-7 (Myosin heavy chain 7) (Myosin heavy chain slow isoform) (MyHC-slow) (Myosin heavy chain, cardiac muscle beta isoform) (MyHC-beta)	695		CNGVLEGIR	1.26304	1.89759	1.22256	1.16819	4.60171	100		1.44616	31.2446	9.83607	9.00337	9.85418	0	0.401065	0.55304	0.381887		1.38785	35.3493	14.9846	0.333998
Myosin-7 (Myosin heavy chain 7) (Myosin heavy chain slow isoform) (MyHC-slow) (Myosin heavy chain, cardiac muscle beta isoform) (MyHC-beta)	400		GLCHPR			0					0		3.43461	4.56337	4.89262	0	0	0	0		0	0	4.29687	0
Myosin-7 (Myosin heavy chain 7) (Myosin heavy chain slow isoform) (MyHC-slow) (Myosin heavy chain, cardiac muscle beta isoform) (MyHC-beta)	1340		HDCDLLR	0.433795	0.720778	0.430207	0.359681	1.07313			1.13983	10.5352	3.49054	5.63991	5.76357	0.0781449	0.113628	0	100		0.486115	1.10648	6.3573	25.0479
Myosin-7 (Myosin heavy chain 7) (Myosin heavy chain slow isoform) (MyHC-slow) (Myosin heavy chain, cardiac muscle beta isoform) (MyHC-beta)	947		LEDECSELK	0.163232	0	0.514458	0.203229	0	0	100	0.621528	0	5.2615	1.4853	1.88793	0	0	0	0.150797		0.22023	25.1554	2.15868	0.0376992
Myosin-9 (Cellular myosin heavy chain, type A) (Myosin heavy chain 9) (Myosin heavy chain, non-muscle IIa) (Non-muscle myosin heavy chain A) (NMMHC-A) (Non-muscle myosin heavy chain IIa) (NMMHC II-a) (NMMHC-IIA)	569		ADFCIIHYAGK	0	0	0	0				0		6.3912	12.0334	19.4442		0		0		0	0	12.623	0
Myosin-9 (Cellular myosin heavy chain, type A) (Myosin heavy chain 9) (Myosin heavy chain, non-muscle IIa) (Non-muscle myosin heavy chain A) (NMMHC-A) (Non-muscle myosin heavy chain IIa) (NMMHC II-a) (NMMHC-IIA)	694		CNGVLEGIR	1.26412	1.89834	1.22249	1.16854	7.43306	8.22348	0.96345	1.44616	31.2406	9.83607	9.00337	9.85418	0.256052	0.400634	0.553788	0.381887		1.38837	4.51654	14.9835	0.39809
Myosin-9 (Cellular myosin heavy chain, type A) (Myosin heavy chain 9) (Myosin heavy chain, non-muscle IIa) (Non-muscle myosin heavy chain A) (NMMHC-A) (Non-muscle myosin heavy chain IIa) (NMMHC II-a) (NMMHC-IIA)	931		CQYLQAEK	0	0	0	0	0			0		0	0	0	0	0	0	0		0	0	0	0
Myosin-9 (Cellular myosin heavy chain, type A) (Myosin heavy chain 9) (Myosin heavy chain, non-muscle IIa) (Non-muscle myosin heavy chain A) (NMMHC-A) (Non-muscle myosin heavy chain IIa) (NMMHC II-a) (NMMHC-IIA)	172		EDQSILCTGESGAGK	34.6122	51.633	0	0				100		61.9445			100	100	100	100		21.5613	100	61.9445	100
Myosin-9 (Cellular myosin heavy chain, type A) (Myosin heavy chain 9) (Myosin heavy chain, non-muscle IIa) (Non-muscle myosin heavy chain A) (NMMHC-A) (Non-muscle myosin heavy chain IIa) (NMMHC II-a) (NMMHC-IIA)	988		LEEDQIIMEDQNCK	0	0	0	0	0			13.4536	0	0	0	0	20.6455	0	0	0		0	6.72681	0	5.16137
Myosin-9 (Cellular myosin heavy chain, type A) (Myosin heavy chain 9) (Myosin heavy chain, non-muscle IIa) (Non-muscle myosin heavy chain A) (NMMHC-A) (Non-muscle myosin heavy chain IIa) (NMMHC II-a) (NMMHC-IIA)	917		QELEEICHDLEAR		0			0		0	46.5161	0	68.1952		0	19.8677	1.88619	0	0		0	15.5054	22.7317	5.43848
Myosin-binding protein C, cardiac-type (Cardiac MyBP-C) (C-protein, cardiac muscle isoform)	1260 1262		ATNLQGEAQCECR	13.477	24.8478	42.7849	53.0846	65.1164	46.687	100	19.4483	100	43.923	51.0106	56.024	9.98626	9.56126	26.7994	20.0212		33.5486	57.8129	62.7394	16.592
Myosin-binding protein C, cardiac-type (Cardiac MyBP-C) (C-protein, cardiac muscle isoform)	562		CEVSDENVR	1.00864	1.08774	1.30883	1.97257	4.1271	0	0	0.717729	19.6186	11.3812	5.20068	5.84842	0.579193	2.31366	5.8189	4.10677		1.34445	1.21121	10.5122	3.20463
Myosin-binding protein C, cardiac-type (Cardiac MyBP-C) (C-protein, cardiac muscle isoform)	237		CEVSTK	0	0			12.5624		0	0	7.44595	4.25729	0	6.95374				0		0	4.18748	4.66424	0
Myosin-binding protein C, cardiac-type (Cardiac MyBP-C) (C-protein, cardiac muscle isoform)	237 248		CEVSTKDKFDSCNFNLTVHEAIGSGDLDLR	80.4443	82.0824	100			100	54.929	100		55.6374	100	100	80.6036	100	100	100		87.5089	84.9763	85.2125	95.1509
Myosin-binding protein C, cardiac-type (Cardiac MyBP-C) (C-protein, cardiac muscle isoform)	439		CSTELFVK	0.536308	0.669187	0.549799	0.329352	2.86935	2.20467	0	0.838185	16.5605	7.95384	7.60064	9.42602	0	0	0	0.166197		0.521161	1.47805	10.3853	0.0415492
Myosin-binding protein C, cardiac-type (Cardiac MyBP-C) (C-protein, cardiac muscle isoform)	248		FDSCNFNLTVHEAIGSGDLDLR	2.63148	0.739904	3.12577	6.82148	6.17205	14.2884	21.3902	1.54979	18.9463	9.16459	5.71338	8.06342	0.245132	0.421448	2.1762	2.83487		3.32966	10.8501	10.4719	1.41941
Myosin-binding protein C, cardiac-type (Cardiac MyBP-C) (C-protein, cardiac muscle isoform)	784		ISNVGEDSCTVQWEPPAYDGGQPVLGYILER	0	0	0	0				0		0		0	0	0	0	0		0	0	0	0
Myosin-binding protein C, cardiac-type (Cardiac MyBP-C) (C-protein, cardiac muscle isoform)	1240 1249		KPCPYDGGVYVCR	0	0	0	0	2.3686	0	0	0	0	5.12311	10.8026	14.0827	0.579319	0	1.00404	0.992232		0	0.592151	7.50209	0.643899
Myosin-binding protein C, cardiac-type (Cardiac MyBP-C) (C-protein, cardiac muscle isoform)	715		LLCETEGR	0.511681	0.629211	0.568423	0.823799	0	0	0	0.473093	9.49046	6.02168	3.36053	3.52514	0	0.165887	0.182431	0.0986896		0.633279	0.118273	5.59945	0.111752
Myosin-binding protein C, cardiac-type (Cardiac MyBP-C) (C-protein, cardiac muscle isoform)	619		LTIDDVTPADEADYSFVPEGFACNLSAK	1.49071	2.87069	3.82184	2.16786	0	0	0	3.62183	0	26.1151	10.8739	16.733	34.0432	28.429	0	11.3607		2.58777	0.905457	13.4305	18.4582
Myosin-binding protein C, cardiac-type (Cardiac MyBP-C) (C-protein, cardiac muscle isoform)	1197 1198		SIIAGYNAILCCAVR	2.05626	0	0.806857	0	13.5117	0	0	0	46.6816	10.1334	6.68641	6.37096	0	2.87145	4.96732	2.89481		0.715778	3.37791	17.4681	2.6834
Myosin-binding protein C, cardiac-type (Cardiac MyBP-C) (C-protein, cardiac muscle isoform)	1120		THCVVSELIIGNGYYFR	25.1475	21.4277	0	0	34.4943	0	0	22.4333	50.7489	19.2141	7.05634	18.6945	1.55869	3.97861	6.21205	4.22562		11.6438	14.2319	23.9284	3.99374
Myosin-binding protein C, cardiac-type (Cardiac MyBP-C) (C-protein, cardiac muscle isoform)	422 432		TLTISQCSLADDAAYQCVVGGEK	0	0		0				0		0	0	0	0	0	14.0893	14.755		0	0	0	7.21107
Myosin-binding protein C, cardiac-type (Cardiac MyBP-C) (C-protein, cardiac muscle isoform)	471		VEFECEVSEEGAQVK	14.6652	2.7317	2.04834	36.6491	25.1548	0	30.564	2.41045	41.2424	22.0486	5.91116	19.254	3.67455	6.91221	26.0316	12.679		14.0236	14.5323	22.1141	12.3243
Myosin-binding protein H-like	317		ALSQLGICSLEIR	0	0	0	0		0	0	0		0	0				0	0		0	0	0	0
Myosin light chain 3 (Myosin light chain 1, slow-twitch muscle B/ventricular isoform) (MLC1SB) (Ventricular/slow twitch myosin alkali light chain)	85		ITYGQCGDVLR	15.9636	12.4178	16.1642	15.1849	5.87096	22.7886	8.82897	8.65092	31.6951	21.7522	30.1989	21.9948	13.8714	10.804	15.1224	9.72668		14.9326	11.5349	26.4103	12.3811
Myosin light chain 3 (Myosin light chain 1, slow-twitch muscle B/ventricular isoform) (MLC1SB) (Ventricular/slow twitch myosin alkali light chain)	191		LMAGQEDSNGCINYEAFVK	6.03019	5.85322	20.3074	34.5731	8.98743	15.5408	4.47647	5.57359	38.7757	22.04	35.9757	19.7184	14.9235	1.86839	6.31637	5.30994		16.691	8.64457	29.1274	7.10454
Myosin light chain 4 (MLC1EMB) (Myosin light chain 1, atrial/fetal isoform) (MLC1A)	74		ITYGQCGDVLR	15.9833	6.59357	16.5511	16.2752	11.0908	22.8709	8.47319	8.57976	31.8077	21.7573	30.1789	21.9948	14.0681	10.5029	14.5062	9.44161		13.8508	12.7537	26.4347	12.1297
Myosin light chain 4 (MLC1EMB) (Myosin light chain 1, atrial/fetal isoform) (MLC1A)	180		MSEAEVEQLLSGQEDANGCINYEAFVK		100						100		100	100			69.5993				100	100	100	69.5993
Myosin regulatory light chain 2, atrial isoform (MLC-2a) (MLC2a) (Myosin light chain 2a) (Myosin regulatory light chain 7)	43		EAFSCIDQNR	3.43758	17.3614	4.32398	0			0	4.35638		16.178	11.5552	0		100	0	0		6.28073	2.17819	9.24439	33.3333
Myosin regulatory light chain 2, atrial isoform (MLC-2a) (MLC2a) (Myosin light chain 2a) (Myosin regulatory light chain 7)	164		SLCYIITHGDEK	0	0	0	0	0	12.0155	0	1.47451		11.0495	0	0	37.232	4.83636	0	9.8422		0	3.3725	3.68317	12.9776
Myotilin (Myofibrillar titin-like Ig domains protein) (Titin immunoglobulin domain protein)	321		ASDAGPYACVAR	63.6673	62.6889	30.7097	33.0949				100		65.7213	67.3435	78.8088	0	39.4514	24.6749	11.0284		47.5402	100	70.6245	18.7887
Myotilin (Myofibrillar titin-like Ig domains protein) (Titin immunoglobulin domain protein)	17		HFIQPQNPCGSR	0							0		0	0	0		0	0	0		0	0	0	0
NAD-dependent protein deacetylase sirtuin-3 (EC 3.5.1.-) (Regulatory protein SIR2 homolog 3) (SIR2-like protein 3) (mSIR2L3)	138 141	Mitochondrial	CPVCTGVVKPDIVFFGEQLPAR														100							100
NAD-dependent protein deacylase sirtuin-5, mitochondrial (EC 3.5.1.-) (Regulatory protein SIR2 homolog 5) (SIR2-like protein 5)	46	Mitochondrial	CFANAK					100		0	100					0	68.9764	0	0			66.6667		17.2441
NAD-dependent protein deacylase sirtuin-5, mitochondrial (EC 3.5.1.-) (Regulatory protein SIR2 homolog 5) (SIR2-like protein 5)	124	Mitochondrial	EPNPGHLAIAQCEAR	87.6315	79.9427	0	0	80.6893	80.3315	0			92.8526	0	0	89.7935	89.916	82.4243	85.5272		41.8935	53.6736	30.9509	86.9152
NAD-dependent protein deacylase sirtuin-5, mitochondrial (EC 3.5.1.-) (Regulatory protein SIR2 homolog 5) (SIR2-like protein 5)	181	Mitochondrial	SPICPALAGK	4.99694	2.2226	0	0	0	0	0	4.42113		17.7283	0	13.1318	0	0	0	0		1.80488	1.10528	10.2867	0
NADH-cytochrome b5 reductase 3 (B5R) (Cytochrome b5 reductase) (EC 1.6.2.2) (Diaphorase-1) [Cleaved into: NADH-cytochrome b5 reductase 3 membrane-bound form; NADH-cytochrome b5 reductase 3 soluble form]	204		DPNDHTVCYLLFANQSEK	0	0.787091	0	0	0	0	0	0	0	0	0	0	0	0	0			0.196773	0	0	0
NADH dehydrogenase [ubiquinone] 1 alpha subcomplex assembly factor 3 (Protein 2P1)	151 158	Mitochondrial	GIAVEVQDTPNACATFNFLCHEGR	0	0		0			60.7348	0		12.4336	0	0	62.2924	0	0	6.86425		0	30.3674	4.14452	17.2892
NADH dehydrogenase [ubiquinone] 1 alpha subcomplex subunit 10, mitochondrial (Complex I-42kD) (CI-42kD) (NADH-ubiquinone oxidoreductase 42 kDa subunit)	112	Mitochondrial	HYPEAGIQYSSTTTGDGRPLDIEFSGSCSLEK	1.86153	0	0	0	0	0	0	0	15.3174	8.77586	8.61205	10.656	3.50799	1.50985	3.34257	0.70684		0.465382	0	10.8404	2.26681
NADH dehydrogenase [ubiquinone] 1 alpha subcomplex subunit 10, mitochondrial (Complex I-42kD) (CI-42kD) (NADH-ubiquinone oxidoreductase 42 kDa subunit)	183	Mitochondrial	QCVDHYNEIK	4.19154	4.96828	3.82105	28.1353	14.2396	35.3421	87.1044	3.39755	41.323	0	11.8856	9.99448	14.1717	26.7642	26.6631	28.3882		10.2791	35.0209	15.8008	23.9968
NADH dehydrogenase [ubiquinone] 1 alpha subcomplex subunit 10, mitochondrial (Complex I-42kD) (CI-42kD) (NADH-ubiquinone oxidoreductase 42 kDa subunit)	67	Mitochondrial	VITVDGNICSGK	5.90204	3.80209	1.53207	1.82829	0	0	0	2.79303	17.9873	12.1188	16.159	17.4466	2.87639	1.66619	0	3.24302		3.26613	0.698258	15.9279	1.9464
NADH dehydrogenase [ubiquinone] 1 alpha subcomplex subunit 11 (Complex I-B14.7) (CI-B14.7) (NADH-ubiquinone oxidoreductase subunit B14.7)	95	Mitochondrial	EKPDDPLNYFIGGCAGGLTLGAR	7.15174	3.42428	11.2637	3.32037	22.5113	0	0	2.88018	50.021	70.4303	67.6126	66.3033	3.56178	3.24266	5.17953	4.97246		6.29003	6.34788	63.5918	4.23911
NADH dehydrogenase [ubiquinone] 1 alpha subcomplex subunit 11 (Complex I-B14.7) (CI-B14.7) (NADH-ubiquinone oxidoreductase subunit B14.7)	18	Mitochondrial	FFESYHEVPDGTQCHR	0	0	10.9522	0	11.5751	0		0	23.5502	80.5544	75.7978	80.3369	0	0	0	0		2.73804	3.85835	65.0598	0
NADH dehydrogenase [ubiquinone] 1 alpha subcomplex subunit 12 (Complex I-B17.2) (CI-B17.2) (CIB17.2) (NADH-ubiquinone oxidoreductase subunit B17.2)	92	Mitochondrial	WLHCMTDDPPTTNPPTAR	0	0	0					0		4.65022	0	0	0	0	0	0		0	0	1.55007	0
NADH dehydrogenase [ubiquinone] 1 alpha subcomplex subunit 2 (Complex I-B8) (CI-B8) (NADH-ubiquinone oxidoreductase B8 subunit)	58	Mitochondrial	ECSEVQPK					0		0		0				0		0	0			0	0	0
NADH dehydrogenase [ubiquinone] 1 alpha subcomplex subunit 5 (Complex I subunit B13) (Complex I-13kD-B) (CI-13kD-B) (NADH-ubiquinone oxidoreductase 13 kDa-B subunit)	17	Mitochondrial	TTGLVGLAVCDTPHER	0	0	0.956631	7.41732	32.9998	13.3735	17.8409	17.9941	52.7389	19.6882	6.28043	5.52206	0	0	0	0.943821		2.09349	20.5521	21.0574	0.235955
NADH dehydrogenase [ubiquinone] 1 alpha subcomplex subunit 7 (Complex I-B14.5a) (CI-B14.5a) (NADH-ubiquinone oxidoreductase subunit B14.5a)	55	Mitochondrial	LSNNYYCTR	51.9554	50.0457	0	0	19.9853	0	0	18.3213	0	50.8176	49.37	39.4224	100	17.3895	22.3641	0		25.5003	9.57667	34.9025	34.9384
NADH dehydrogenase [ubiquinone] 1 alpha subcomplex subunit 8 (Complex I-19kD) (CI-19kD) (Complex I-PGIV) (CI-PGIV) (NADH-ubiquinone oxidoreductase 19 kDa subunit)	110	Mitochondrial	FDQCVLDK	0	61.3312	0	89.3469	100			87.583	59.1001	63.0645		0	82.926	100	60.7527	55.3978		37.6695	93.7915	40.7216	74.7691
NADH dehydrogenase [ubiquinone] 1 alpha subcomplex subunit 8 (Complex I-19kD) (CI-19kD) (Complex I-PGIV) (CI-PGIV) (NADH-ubiquinone oxidoreductase 19 kDa subunit)	66	Mitochondrial	LVNGCALNFFR	15.8542	6.38388	17.6288	0	23.1435	51.6163	30.0039	4.41459	36.9143	68.858	84.4925	86.373	1.87059	0	0	0		9.96672	27.2946	69.1594	0.467648
NADH dehydrogenase [ubiquinone] 1 alpha subcomplex subunit 9, mitochondrial (Complex I-39kD) (CI-39kD) (NADH-ubiquinone oxidoreductase 39 kDa subunit)	86	Mitochondrial	CDVYDIMHLR	4.10398	6.42236	3.9139	2.24391	7.2856	2.05162	1.14972	3.10994	26.4839	9.53106	7.99541	4.78628	1.66526	0.957181	0.470689	0.188401		4.17104	3.39922	12.1992	0.820383
NADH dehydrogenase [ubiquinone] 1 beta subcomplex subunit 10 (Complex I-PDSW) (CI-PDSW) (NADH-ubiquinone oxidoreductase PDSW subunit)	77	Mitochondrial	VPDITECK	0	0		0	0	0	0	0	55.5429	64.2095	59.0161	71.2983	0	0	0	0		0	0	62.5167	0
NADH dehydrogenase [ubiquinone] 1 beta subcomplex subunit 7 (Complex I-B18) (CI-B18) (NADH-ubiquinone oxidoreductase B18 subunit)	80	Mitochondrial	DSFPNFLACK	100	100	100	100	87.71			97.1057	73.1079	100	100	100	100	100	0	100		100	92.4079	93.277	75
NADH dehydrogenase [ubiquinone] 1 beta subcomplex subunit 7 (Complex I-B18) (CI-B18) (NADH-ubiquinone oxidoreductase B18 subunit)	59	Mitochondrial	DYCAHYLIR		100	73.3369	100	0	100	100	90.114	100	95.376	93.5237	94.71	100		74.3803	0		91.1123	72.5285	95.9024	58.1268
NADH dehydrogenase [ubiquinone] 1 beta subcomplex subunit 9 (Complex I-B22) (CI-B22) (NADH-ubiquinone oxidoreductase B22 subunit)	4	Mitochondrial	MAFCAPPAYLTHQQK	44.8609	33.518	95.3197	87.2573			100	39.2762		91.5569	24.8151	39.5618	100	80.5562	58.9181			65.239	69.6381	51.9779	79.8248
NADH dehydrogenase [ubiquinone] 1 beta subcomplex subunit 9 (Complex I-B22) (CI-B22) (NADH-ubiquinone oxidoreductase B22 subunit)	96	Mitochondrial	YECYK					0								0	0	0	0			0		0
NADH dehydrogenase [ubiquinone] 1 beta subcomplex subunit 9 (Complex I-B22) (CI-B22) (NADH-ubiquinone oxidoreductase B22 subunit)	42	Mitochondrial	YFACLMR	30.5456	33.0722	15.009	19.4928	37.4956	65.8243	44.1096	11.9436	71.1573	22.4763	15.6927	17.4758	50.6777	28.4156	22.8356	17.1856		24.5299	39.8433	31.7005	29.7786
NADH dehydrogenase [ubiquinone] 1 subunit C2 (Complex I-B14.5b) (CI-B14.5b) (NADH-ubiquinone oxidoreductase subunit B14.5b)	40	Mitochondrial	LVYMGLLGYCTGLMDNMLR	8.7613	0	0	0	32.7358	0	37.1571	31.8735	59.0605	0	8.85987	23.858	3.15538	0.595845	0	2.97755		2.19032	25.4416	22.9446	1.68219
NADH dehydrogenase [ubiquinone] flavoprotein 1, mitochondrial (EC 1.6.5.3) (EC 1.6.99.3) (Complex I-51kD) (CI-51kD) (NADH-ubiquinone oxidoreductase 51 kDa subunit)	206	Mitochondrial	GAGAYICGEETALIESIEGK	0.525758	1.59548	0.420919	0.679826	10.0511	0	1.74637	0	29.1361	16.1559	11.675	9.52022	0	0.318977	0.259587	0.263958		0.805496	2.94936	16.6218	0.210631
NADH dehydrogenase [ubiquinone] flavoprotein 1, mitochondrial (EC 1.6.5.3) (EC 1.6.99.3) (Complex I-51kD) (CI-51kD) (NADH-ubiquinone oxidoreductase 51 kDa subunit)	379 382 385	Mitochondrial	HESCGQCTPCR	0	0	0	0	0			11.7517		7.74883	16.3229	8.80061	0	0	0	0		0	5.87583	10.9574	0
NADH dehydrogenase [ubiquinone] flavoprotein 1, mitochondrial (EC 1.6.5.3) (EC 1.6.99.3) (Complex I-51kD) (CI-51kD) (NADH-ubiquinone oxidoreductase 51 kDa subunit)	286	Mitochondrial	LFNISGHVNHPCTVEEEMSVPLK	3.40666	4.57632	2.79036	1.23766	7.17393	0	12.1392	2.12467	13.3516	11.1986	12.721	9.80749	1.04514	1.61992	7.03486	3.18872		3.00275	5.35944	11.7697	3.22216
NADH dehydrogenase [ubiquinone] flavoprotein 1, mitochondrial (EC 1.6.5.3) (EC 1.6.99.3) (Complex I-51kD) (CI-51kD) (NADH-ubiquinone oxidoreductase 51 kDa subunit)	238 255	Mitochondrial	LKPPFPADVGVFGCPTTVANVETVAVSPTICR	4.76016	6.77826	0.584646	32.603	25.5538	15.932	41.6886	7.79622	26.3886	7.72952	6.14739	7.25259	1.29116	3.58841	3.74718	3.16911		11.1815	22.7427	11.8795	2.94897
NADH dehydrogenase [ubiquinone] flavoprotein 1, mitochondrial (EC 1.6.5.3) (EC 1.6.99.3) (Complex I-51kD) (CI-51kD) (NADH-ubiquinone oxidoreductase 51 kDa subunit)	142	Mitochondrial	LVEGCLVGGR	1.34955	2.27975	1.5522	1.11692	8.20397	0	0	0.813788	29.3643	11.966	11.3178	13.0823	2.13174	1.11496	0.658607	0.690551		1.5746	2.25444	16.4326	1.14896
NADH dehydrogenase [ubiquinone] flavoprotein 1, mitochondrial (EC 1.6.5.3) (EC 1.6.99.3) (Complex I-51kD) (CI-51kD) (NADH-ubiquinone oxidoreductase 51 kDa subunit)	187	Mitochondrial	NACGSDYDFDVFVVR	0.574929	0	0	1.26468	6.80567	0	0	0.868457	26.5983	8.57559	11.205	11.9879	0.989393	0	0	0		0.459903	1.91853	14.5917	0.247348
NADH dehydrogenase [ubiquinone] flavoprotein 1, mitochondrial (EC 1.6.5.3) (EC 1.6.99.3) (Complex I-51kD) (CI-51kD) (NADH-ubiquinone oxidoreductase 51 kDa subunit)	425	Mitochondrial	QIEGHTICALGDGAAWPVQGLIR	0	0	27.6837					17.5282		0	0	0	0	1.5913	5.06855	4.9416		9.22789	17.5282	0	2.90036
NADH dehydrogenase [ubiquinone] flavoprotein 1, mitochondrial (EC 1.6.5.3) (EC 1.6.99.3) (Complex I-51kD) (CI-51kD) (NADH-ubiquinone oxidoreductase 51 kDa subunit)	332	Mitochondrial	SVCETVLMDFDALVQAQTGLGTAAVIVMDR			0	0						0				0	0	0		0		0	0
NADH dehydrogenase [ubiquinone] flavoprotein 1, mitochondrial (EC 1.6.5.3) (EC 1.6.99.3) (Complex I-51kD) (CI-51kD) (NADH-ubiquinone oxidoreductase 51 kDa subunit)	125	Mitochondrial	YLVVNADEGEPGTCK	0.562849	0.67948	0.897644	0	0	0	0	0	14.3093	21.6643	15.8335	13.7586	5.05804	0	0	0		0.534993	0	16.3914	1.26451
NADH dehydrogenase [ubiquinone] flavoprotein 2, mitochondrial (EC 1.6.5.3) (EC 1.6.99.3) (NADH-ubiquinone oxidoreductase 24 kDa subunit)	223 224	Mitochondrial	FCCEPAGGLTSLTEPPK										100		100			0					100	0
NADH dehydrogenase [ubiquinone] flavoprotein 2, mitochondrial (EC 1.6.5.3) (EC 1.6.99.3) (NADH-ubiquinone oxidoreductase 24 kDa subunit)	134 139	Mitochondrial	YHIQVCTTTPCMLR	0	0	20.8636	17.969	0	0	59.4393	3.13952	63.5728	24.5777	29.1445	37.7061	9.17642	9.97192	0	6.07867		9.70816	15.6447	38.7503	6.30675
NADH dehydrogenase [ubiquinone] iron-sulfur protein 2, mitochondrial (EC 1.6.5.3) (EC 1.6.99.3) (Complex I-49kD) (CI-49kD) (NADH-ubiquinone oxidoreductase 49 kDa subunit)	326	Mitochondrial	GDCYDR			0		0			0		0	0	0	0			0		0	0	0	0
NADH dehydrogenase [ubiquinone] iron-sulfur protein 2, mitochondrial (EC 1.6.5.3) (EC 1.6.99.3) (Complex I-49kD) (CI-49kD) (NADH-ubiquinone oxidoreductase 49 kDa subunit)	347	Mitochondrial	IIEQCLNK	0	0	0.5164	0.35638	3.99611	0	0	1.43324	21.9227	0.933595	4.06203	4.23047	0	0.320821	0	0		0.218195	1.35734	7.78721	0.0802052
NADH dehydrogenase [ubiquinone] iron-sulfur protein 2, mitochondrial (EC 1.6.5.3) (EC 1.6.99.3) (Complex I-49kD) (CI-49kD) (NADH-ubiquinone oxidoreductase 49 kDa subunit)	146	Mitochondrial	LDYVSMMCNEQAYSIAVEK	0	0	0		0		0	0	0			0	0	0	0	0		0	0	0	0
NADH dehydrogenase [ubiquinone] iron-sulfur protein 5 (Complex I-15 kDa) (CI-15 kDa) (NADH-ubiquinone oxidoreductase 15 kDa subunit) [Cleaved into: NADH dehydrogenase [ubiquinone] iron-sulfur protein 5, N-terminally processed]	33	Mitochondrial	CHAFEK					0				35.9663							0			0	35.9663	0
NADH dehydrogenase [ubiquinone] iron-sulfur protein 5 (Complex I-15 kDa) (CI-15 kDa) (NADH-ubiquinone oxidoreductase 15 kDa subunit) [Cleaved into: NADH dehydrogenase [ubiquinone] iron-sulfur protein 5, N-terminally processed]	66	Mitochondrial	IEFDDFEECLLR	0	0	0	0	25.3928			3.79739	49.0209	76.5449	89.6833	89.3449	0	0	0	0		0	14.5951	76.1485	0
NADH dehydrogenase [ubiquinone] iron-sulfur protein 6, mitochondrial (Complex I-13kD-A) (CI-13kD-A) (NADH-ubiquinone oxidoreductase 13 kDa-A subunit)	79	Mitochondrial	IIACDGGGGALGHPK	0	0	2.79783	4.69023	0	8.09393	0	2.68529	0	20.9612	34.9807	27.7968	0	0.446822	0	0		1.87202	2.69481	20.9347	0.111706
NADH dehydrogenase [ubiquinone] iron-sulfur protein 6, mitochondrial (Complex I-13kD-A) (CI-13kD-A) (NADH-ubiquinone oxidoreductase 13 kDa-A subunit)	104 107	Mitochondrial	TGTCGYCGLQFK				65.3494			0						100	100	0	0		65.3494	0		50
NADH dehydrogenase [ubiquinone] iron-sulfur protein 7, mitochondrial (EC 1.6.5.3) (EC 1.6.99.3) (Complex I-20kD) (CI-20kD) (NADH-ubiquinone oxidoreductase 20 kDa subunit)	194	Mitochondrial	IVPVDIYVPGCPPTAEALLYGILQLQR	0	0	0	0	25.2165		0	0	54.1034	14.445	19.7859	12.6702		0	0	0		0	8.40549	25.2511	0
NADH dehydrogenase [ubiquinone] iron-sulfur protein 7, mitochondrial (EC 1.6.5.3) (EC 1.6.99.3) (Complex I-20kD) (CI-20kD) (NADH-ubiquinone oxidoreductase 20 kDa subunit)	164	Mitochondrial	YVVSMGSCANGGGYYHYSYSVVR	0	0			0	0	0						0	6.7121	0	0		0	0		1.67802
NADH dehydrogenase [ubiquinone] iron-sulfur protein 8, mitochondrial (EC 1.6.5.3) (EC 1.6.99.3) (Complex I-23kD) (CI-23kD) (NADH-ubiquinone oxidoreductase 23 kDa subunit)	119 123	Mitochondrial	LCEAICPAQAITIEAEPR	0	7.20597	17.4657	16.2412			0	6.53878		0	15.2163	10.6992	0	0	42.0428	25.7507		10.2282	3.26939	8.63848	16.9484
NADH-ubiquinone oxidoreductase 75 kDa subunit, mitochondrial (EC 1.6.5.3) (EC 1.6.99.3) (Complex I-75kD) (CI-75kD)	176 179	Mitochondrial	CIQCTR	0	0	0	16.5774	0	0	0	0		0	0	5.88944	0	0	0	0		4.14435	0	1.96315	0
NADH-ubiquinone oxidoreductase 75 kDa subunit, mitochondrial (EC 1.6.5.3) (EC 1.6.99.3) (Complex I-75kD) (CI-75kD)	564	Mitochondrial	DCFIVYQGHHGDVGAPMADVILPGAAYTEK	10.9054	9.27305	0.943735	2.15566	2.17978	5.52476	7.71278	3.94097	5.58553	8.18229	11.4211	3.84292	0.454591	3.5913	1.80327	0.775647		5.81946	4.83957	7.25797	1.6562
NADH-ubiquinone oxidoreductase 75 kDa subunit, mitochondrial (EC 1.6.5.3) (EC 1.6.99.3) (Complex I-75kD) (CI-75kD)	128 131 137	Mitochondrial	EGVMEFLLANHPLDCPICDQGGECDLQDQSMMFGSDR				100														100
NADH-ubiquinone oxidoreductase 75 kDa subunit, mitochondrial (EC 1.6.5.3) (EC 1.6.99.3) (Complex I-75kD) (CI-75kD)	64	Mitochondrial	FCYHER	1.87563	0	0	1.49984	4.79561				0		0		0	1.42853	2.01692	0		0.843866	4.79561	0	0.861362
NADH-ubiquinone oxidoreductase 75 kDa subunit, mitochondrial (EC 1.6.5.3) (EC 1.6.99.3) (Complex I-75kD) (CI-75kD)	64 75	Mitochondrial	FCYHERLSVAGNCR	0	0	0	0		0	0	0		100	0			0				0	0	50	0
NADH-ubiquinone oxidoreductase 75 kDa subunit, mitochondrial (EC 1.6.5.3) (EC 1.6.99.3) (Complex I-75kD) (CI-75kD)	463	Mitochondrial	HSFCEVLK	0.941987	0.809011	0.537505	0.116769	3.17411	0	0	0.729387	16.2561	5.12361	8.47385	6.83889	0.372087	0	0.178762	0.323943		0.601318	0.975873	9.17311	0.218698
NADH-ubiquinone oxidoreductase 75 kDa subunit, mitochondrial (EC 1.6.5.3) (EC 1.6.99.3) (Complex I-75kD) (CI-75kD)	75	Mitochondrial	LSVAGNCR	0		0	0.596523	7.08738	4.14399	0	2.02388	12.4315	0	26.4701	0		2.16484	0.688704	0		0.198841	3.31381	9.72541	0.951183
NADH-ubiquinone oxidoreductase 75 kDa subunit, mitochondrial (EC 1.6.5.3) (EC 1.6.99.3) (Complex I-75kD) (CI-75kD)	78	Mitochondrial	MCLVEIEK	0.841614	0.853414	0	0	4.80608	28.7217	26.8678	0	44.162	22.3705	25.9094	27.2632	17.5162	2.61099	46.1676	51.7178		0.423757	15.0989	29.9263	29.5031
NADH-ubiquinone oxidoreductase 75 kDa subunit, mitochondrial (EC 1.6.5.3) (EC 1.6.99.3) (Complex I-75kD) (CI-75kD)	554	Mitochondrial	MLFLLGADGGCITR	1.95391	1.6599	1.61957	1.78948	4.17843	0	4.4634	2.72831	19.4843	7.82585	9.69113	11.0444	1.39772	0.188043	4.32248	0.870021		1.75571	2.84254	12.0114	1.69456
NADH-ubiquinone oxidoreductase 75 kDa subunit, mitochondrial (EC 1.6.5.3) (EC 1.6.99.3) (Complex I-75kD) (CI-75kD)	367	Mitochondrial	VDSDNLCTEEIFPTEGAGTDLR	1.91197	0	0	0	0		0	0	32.2384	0	0	0.979562	0	0	0	37.0798		0.477993	0	8.30448	9.26995
NADH-ubiquinone oxidoreductase 75 kDa subunit, mitochondrial (EC 1.6.5.3) (EC 1.6.99.3) (Complex I-75kD) (CI-75kD)	92	Mitochondrial	VVAACAMPVMK	40.6759	29.6494	5.8229	14.9076	57.2065	51.3385	23.4535	39.1961	43.5346	85.049	51.5765	48.8266	62.0977	66.4342	68.648	67.2434		22.7639	42.7987	57.2467	66.1058
NADH-ubiquinone oxidoreductase chain 3 (EC 1.6.5.3) (NADH dehydrogenase subunit 3)	39	Mitochondrial	ANPYECGFDPTSSAR	0	0.74706	0.775885	0	0	0	0	0	25.1816	8.61973	5.87822	6.16207	0	0	0	1.0137		0.380736	0	11.4604	0.253425
NADH-ubiquinone oxidoreductase chain 5 (EC 1.6.5.3) (NADH dehydrogenase subunit 5)	342	Mitochondrial	AMLFMCSGSIIHSLADEQDIR	47.7771	40.9078	0	0	66.6043				69.8879		0	0	0	0	6.25575	0		22.1712	66.6043	23.296	1.56394
NADH-ubiquinone oxidoreductase chain 5 (EC 1.6.5.3) (NADH dehydrogenase subunit 5)	372	Mitochondrial	IMPFTSSCLVIGSLALTGMPFLTGFYSK								0		32.8397	0	0	0	0	0	0			0	10.9466	0
NADP-dependent malic enzyme, mitochondrial (NADP-ME) (EC 1.1.1.40) (Malic enzyme 3)	199	Mitochondrial	ILGLGDLGCYGMGIPVGK			0	0				0		7.57856	0	3.14066	0	0	0	0		0	0	3.57307	0
NADP-dependent malic enzyme, mitochondrial (NADP-ME) (EC 1.1.1.40) (Malic enzyme 3)	215 223	Mitochondrial	LALYTACGGVNPQQCLPVLLDVGTNNEELLR					100								0	0					100		0
NADP-dependent malic enzyme, mitochondrial (NADP-ME) (EC 1.1.1.40) (Malic enzyme 3)	82	Mitochondrial	LQLGIHGLIPPCFLSQDVQLLR	0	0			0		0	0	0	11.5161	0	0		0	100			0	0	2.87902	50
NADP-dependent malic enzyme (NADP-ME) (EC 1.1.1.40) (Malic enzyme 1)	47	Mitochondrial	QQLNIHGLLPPCIISQELQVLR	0	0	0	0	0	0	0	0	0	0	0	10.1912	0	0	0	0		0	0	2.54779	0
NADP-dependent malic enzyme (NADP-ME) (EC 1.1.1.40) (Malic enzyme 1)	468	Mitochondrial	TLFPGQGNNSYVFPGVALGVVACGLR	0	0	0		0		0	0		8.80685	0	0	0	0	0	0		0	0	2.93562	0
NAD(P)H dehydrogenase [quinone] 1 (EC 1.6.5.2) (Azoreductase) (DT-diaphorase) (DTD) (Menadione reductase) (NAD(P)H:quinone oxidoreductase 1) (Phylloquinone reductase) (Quinone reductase 1) (QR1)	180		FCGFQVLEPQLVYSIGHTPPDAR	12.5247	30.3095	5.98187	8.54656	25.6831	0	30.0274	29.9752	39.0539	0	9.03379	0	2.58223	2.27569	3.91074	0.68131		14.3407	21.4214	12.0219	2.36249
NAD(P)H-hydrate epimerase (EC 5.1.99.6) (Apolipoprotein A-I-binding protein) (AI-BP) (NAD(P)HX epimerase)	152	Mitochondrial	RPNKPLFTGLVTQCQK					0	0	0		0					0					0	0	0
NAD(P)H-hydrate epimerase (EC 5.1.99.6) (Apolipoprotein A-I-binding protein) (AI-BP) (NAD(P)HX epimerase)	277	Mitochondrial	YQLNLPSYPDTECVYR	0	31.5033	0	0			0	0		0	100		0	0	0	0		7.87584	0	50	0
Nascent polypeptide-associated complex subunit alpha, muscle-specific form (Alpha-NAC, muscle-specific form)	224		AFPSHLENPLASVQPGLMSCPQTLSNTSPVK	0	0	0	0			0	14.4491		0	26.4842	0	0	0	0	0		0	7.22453	8.82806	0
Nascent polypeptide-associated complex subunit alpha, muscle-specific form (Alpha-NAC, muscle-specific form)	322		CVVPALPSR	0	0	0	0	0	0	0	0		8.54127	14.2609	14.9666	0	0	0	0		0	0	12.5896	0
Nascent polypeptide-associated complex subunit alpha, muscle-specific form (Alpha-NAC, muscle-specific form)	1763		DSHISPVSDACSTGTTTPQASEK			0					0		0	0	0		0		0		0	0	0	0
Nascent polypeptide-associated complex subunit alpha, muscle-specific form (Alpha-NAC, muscle-specific form)	1866		GSDCLHSPK													0		0	0					0
Nascent polypeptide-associated complex subunit alpha, muscle-specific form (Alpha-NAC, muscle-specific form)	354		GSSAVTNELCSPPGSSNVAGTSLSPK	0	0	0	0		0	0	0		0	0	16.4327	0	0	0			0	0	5.47755	0
Nascent polypeptide-associated complex subunit alpha, muscle-specific form (Alpha-NAC, muscle-specific form)	198		GTAPCPPDVVR	0	0	0	0	0	0	0	0		7.94684	0	4.36203	0	3.45215	0	0		0	0	4.10296	0.863038
Nascent polypeptide-associated complex subunit alpha, muscle-specific form (Alpha-NAC, muscle-specific form)	149		SSVCPPHPLTSPPSAAGAELGALTASIPPLEPK	0	0	0	0	0	0	0	0		7.42597	0	8.32021	0	0	0	0		0	0	5.24873	0
Natriuretic peptides A (Prepronatriodilatin) [Cleaved into: Atrial natriuretic factor (ANF) (Atrial natriuretic peptide) (ANP); Auriculin-B; Auriculin-A; Atriopeptin-1 (Atriopeptin I); Atriopeptin-2 (Atriopeptin II)]	145		IGAQSGLGCNSFR	100	100	100	16.1073				100		100	100		100	100		100		79.0268	100	100	100
Nebulette (Actin-binding Z-disk protein)	100		ADLSNCLYK	0	38.8348	87.3179	84.6479	70.3837	39.2284	47.9183	39.4451		77.3581	92.7773	75.8522	67.9332	52.4492	0	64.899		52.7001	49.2439	81.9959	46.3204
Nebulette (Actin-binding Z-disk protein)	65		CTFVTDTPMLNHVK	36.2799	13.2954	11.6433	14.0462	0			29.2383	0	49.4302	32.0415	18.449		20.2446	17.9339	22.6614		18.8162	14.6191	24.9802	20.28
NEDD8-conjugating enzyme Ubc12 (EC 6.3.2.-) (NEDD8 carrier protein) (NEDD8 protein ligase) (Ubiquitin-conjugating enzyme E2 M)	65		LVICPDEGFYK	14.4698	25.1842	42.2809	55.1401		100	55.4775	19.7901	100	0	32.2125	18.0468	0	42.8193	31.3572	30.8252		34.2688	58.4225	37.5648	26.2504
NEDD8-conjugating enzyme Ubc12 (EC 6.3.2.-) (NEDD8 carrier protein) (NEDD8 protein ligase) (Ubiquitin-conjugating enzyme E2 M)	47		TCDISFSDPDDLLNFK	0	30.3279	33.2138					38.0692			0		11.5741	26.3087	0			21.1806	38.0692	0	12.6276
Nexilin (F-actin-binding protein)	157		CLSLVMDDETEAK	0	0	0	0														0
Nicotinamide phosphoribosyltransferase (NAmPRTase) (Nampt) (EC 2.4.2.12) (Pre-B-cell colony-enhancing factor 1 homolog) (PBEF) (Visfatin)	401		CSYVVTNGLGVNVFK			62.1986	37.8091			0	82.3151			97.1461	0	0	0	100	27.414		50.0038	41.1576	48.573	31.8535
Nicotinamide phosphoribosyltransferase (NAmPRTase) (Nampt) (EC 2.4.2.12) (Pre-B-cell colony-enhancing factor 1 homolog) (PBEF) (Visfatin)	287		DAFEHIVTQFSSVPVSVVSDSYDIYNACEK	57.035	0	4.42902	0				41.4236		7.20922	3.62183	0	0	0	0	0		15.366	41.4236	3.61035	0
Nicotinamide phosphoribosyltransferase (NAmPRTase) (Nampt) (EC 2.4.2.12) (Pre-B-cell colony-enhancing factor 1 homolog) (PBEF) (Visfatin)	397		DLLNCSFK	0	0	0	0	0	0	0	0		6.47814	12.7025	0	0	17.0224	0	0		0	0	6.39356	4.2556
Nicotinamide phosphoribosyltransferase (NAmPRTase) (Nampt) (EC 2.4.2.12) (Pre-B-cell colony-enhancing factor 1 homolog) (PBEF) (Visfatin)	39		VYSYFECR	0	0	0	0	0	0	0	0	0	8.6894	0	0	0	0	6.75324	0		0	0	2.17235	1.68831
Nidogen-1 (NID-1) (Entactin)	734 736		CECVEGYHFSDR										100	100	100								100
Nidogen-1 (NID-1) (Entactin)	1232 1241		CPDNTLGVDCIER		21.9959	59.5172	0				100		100	76.4663	78.9337	18.8505	7.43827	5.88608	4.53647		27.171	100	85.1333	9.17783
Nidogen-1 (NID-1) (Entactin)	847		CQLER									0					0						0	0
Nidogen-1 (NID-1) (Entactin)	804		DVDECQHSR					0				0										0	0
Nidogen-1 (NID-1) (Entactin)	423		QCVAEGSPQR					0				0					0					0	0	0
Nidogen-2 (NID-2) (Entactin-2)	546		HCLPEGAPHR								0								100			0		100
Nuclear transport factor 2 (NTF-2)	80		IQHSITAQDHQPTPDSCIISMVVGQLK	60.7753	36.7998	23.8937	37.1888	37.7165		0	75.8181	0	0	100	62.658	100	100	100	0		39.6644	37.8449	40.6645	75
Nucleoside diphosphate kinase A (NDK A) (NDP kinase A) (EC 2.7.4.6) (Metastasis inhibition factor NM23) (NDPK-A) (Tumor metastatic process-associated protein) (nm23-M1)	109	Mitochondrial	GDFCIQVGR	0	0	0.358776	0.467467	5.75854	2.36087	0	1.8651	17.6751	8.30631	9.9446	9.51115	0	0	0.213547	0.494366		0.206561	2.49613	11.3593	0.176978
Nucleoside diphosphate kinase B (NDK B) (NDP kinase B) (EC 2.7.4.6) (Histidine protein kinase NDKB) (EC 2.7.13.3) (P18) (nm23-M2)	109	Mitochondrial	GDFCIQVGR	0.825002	1.77036	0.358776	0.467467	5.75854	2.36087	0	1.8651	17.6751	8.30631	9.9446	9.51115	0	0.260251	0.213547	0.494366		0.8554	2.49613	11.3593	0.242041
Nucleoside diphosphate kinase B (NDK B) (NDP kinase B) (EC 2.7.4.6) (Histidine protein kinase NDKB) (EC 2.7.13.3) (P18) (nm23-M2)	145	Mitochondrial	SCAHDWVY	0							0		0	0	0	0	0	0	0		0	0	0	0
O-acetyl-ADP-ribose deacetylase MACROD1 (EC 3.2.2.-) (EC 3.5.1.-) (MACRO domain-containing protein 1) (Protein LRP16) ([Protein ADP-ribosylglutamate] hydrolase)	197		AAGSLLTDECR	0	0	8.14909	10.3931	0	0	0	5.45964		21.1399	19.6896	37.8527	24.549	15.6453	13.5132	16.3725		4.63554	1.36491	26.2274	17.52
O-acetyl-ADP-ribose deacetylase MACROD1 (EC 3.2.2.-) (EC 3.5.1.-) (MACRO domain-containing protein 1) (Protein LRP16) ([Protein ADP-ribosylglutamate] hydrolase)	212		ITCGYR				0	0			0	0				0	0	0	37.1942		0	0	0	9.29856
O-acetyl-ADP-ribose deacetylase MACROD1 (EC 3.2.2.-) (EC 3.5.1.-) (MACRO domain-containing protein 1) (Protein LRP16) ([Protein ADP-ribosylglutamate] hydrolase)	184		LEVDAIVNAANSSLLGGGGVDGCIHR	12.5512	0			0	0	0	0		19.708	0	0	6.66877	15.5686	18.2304	11.6515		6.27559	0	6.56935	13.0298
O-acetyl-ADP-ribose deacetylase MACROD1 (EC 3.2.2.-) (EC 3.5.1.-) (MACRO domain-containing protein 1) (Protein LRP16) ([Protein ADP-ribosylglutamate] hydrolase)	302		LIICVFLEK	0	0		0	0		0	41.0577	100	45.1154			0		0	0		0	13.6859	72.5577	0
O-acetyl-ADP-ribose deacetylase MACROD1 (EC 3.2.2.-) (EC 3.5.1.-) (MACRO domain-containing protein 1) (Protein LRP16) ([Protein ADP-ribosylglutamate] hydrolase)	244		SCYLSSLDLLLEHR	7.20382	0	0	0	43.5645	23.0847	72.1611	0	13.6575	15.9185	18.9919	11.4144	32.7544	22.1797	3.68604	7.49237		1.80096	34.7026	14.9956	16.5281
O-acetyl-ADP-ribose deacetylase MACROD1 (EC 3.2.2.-) (EC 3.5.1.-) (MACRO domain-containing protein 1) (Protein LRP16) ([Protein ADP-ribosylglutamate] hydrolase)	264		SVAFPCISTGVFGYPNEEAAEVVLASLR			0		0				0	9.14609	12.1013	13.5939	0	0	0	0		0	0	8.71032	0
Obscurin (EC 2.7.11.1) (Obscurin-RhoGEF) (Obscurin-myosin light chain kinase) (Obscurin-MLCK)	1395		ADAGEYSCEAEGQK	26.1467	24.3773	21.5624	34.9374				15.1616		100	28.4349	17.4273	23.4146	56.6358	0	49.7197		26.7559	15.1616	48.6207	32.4425
Obscurin (EC 2.7.11.1) (Obscurin-RhoGEF) (Obscurin-myosin light chain kinase) (Obscurin-MLCK)	935		ADAGEYSCEAGGQK	1.33443	2.1612	3.50427	4.16311	13.0038			1.29264	32.2952	0	5.49815	7.28154	0	0	1.6474	1.30687		2.79075	7.14823	11.2687	0.738567
Obscurin (EC 2.7.11.1) (Obscurin-RhoGEF) (Obscurin-myosin light chain kinase) (Obscurin-MLCK)	3599		CEIGGASSSSIVR	19.4737	19.1613	47.357	29.7764	59.0434			0	100	41.9515	31.4786	22.5301	23.5501	41.793	52.2342	49.4264		28.9421	29.5217	48.9901	41.7509
Obscurin (EC 2.7.11.1) (Obscurin-RhoGEF) (Obscurin-myosin light chain kinase) (Obscurin-MLCK)	4944		CELSR	0			0									0	0	0	0		0			0
Obscurin (EC 2.7.11.1) (Obscurin-RhoGEF) (Obscurin-myosin light chain kinase) (Obscurin-MLCK)	2555		CHLAVQGPVHILTLSALQPQDSGLVAFR	0	0	0		0		100	0	0	25.4244	0	0	0	30.312	40.281	38.9863		0	33.3333	6.35611	27.3949
Obscurin (EC 2.7.11.1) (Obscurin-RhoGEF) (Obscurin-myosin light chain kinase) (Obscurin-MLCK)	6141		CLAENSMGVSSTK	0	0	0	0	0			3.15231			0	0	0	0	0	0		0	1.57616	0	0
Obscurin (EC 2.7.11.1) (Obscurin-RhoGEF) (Obscurin-myosin light chain kinase) (Obscurin-MLCK)	3573 3580		CQLSHEGCQAQLLITATTPQDGGR	0	0	0	0	0			0		12.5366	0	0	0	0	0	0		0	0	4.17885	0
Obscurin (EC 2.7.11.1) (Obscurin-RhoGEF) (Obscurin-myosin light chain kinase) (Obscurin-MLCK)	2313		EDDAEEYVCESR	42.9864	20.7771	100	68.095	60.2723	100	100	100	100	100	100	65.658	0	40.0498	80.1551	55.0889		57.9646	90.0681	91.4145	43.8234
Obscurin (EC 2.7.11.1) (Obscurin-RhoGEF) (Obscurin-myosin light chain kinase) (Obscurin-MLCK)	2922		ELQSVVLSCDFRPAPK	0	0	0	0	0		0	0	0	1.77879	3.95468	4.28434	0	0	0	0		0	0	2.50445	0
Obscurin (EC 2.7.11.1) (Obscurin-RhoGEF) (Obscurin-myosin light chain kinase) (Obscurin-MLCK)	2224		GAQVLDSAIYSCR		0	0		0				21.1323			0				100		0	0	10.5661	100
Obscurin (EC 2.7.11.1) (Obscurin-RhoGEF) (Obscurin-myosin light chain kinase) (Obscurin-MLCK)	3150		GLTVHDLSHEDAGLYTCQVGSK	0	0	17.0567	0	0	0		0	0	0	0		0	0	0	0		4.26419	0	0	0
Obscurin (EC 2.7.11.1) (Obscurin-RhoGEF) (Obscurin-myosin light chain kinase) (Obscurin-MLCK)	3100		GTLTLQCEVSDPEAR	0	0	0	0	0			0		0	0	0	0	0		0		0	0	0	0
Obscurin (EC 2.7.11.1) (Obscurin-RhoGEF) (Obscurin-myosin light chain kinase) (Obscurin-MLCK)	2476		HCLVLR			0		0			0			0	0		0				0	0	0	0
Obscurin (EC 2.7.11.1) (Obscurin-RhoGEF) (Obscurin-myosin light chain kinase) (Obscurin-MLCK)	299		ILFCK					26.8168								0	0	0	0			26.8168		0
Obscurin (EC 2.7.11.1) (Obscurin-RhoGEF) (Obscurin-myosin light chain kinase) (Obscurin-MLCK)	5859		LECVLATK	0	0	0	0	0			0		0	0	7.63634	0	0		0		0	0	2.54545	0
Obscurin (EC 2.7.11.1) (Obscurin-RhoGEF) (Obscurin-myosin light chain kinase) (Obscurin-MLCK)	81		LTILDLALGDSGQYVCR	0	0.666248	1.70947	0	0			0	0	7.13563	0	5.38055	0	0	10.754	0		0.59393	0	3.12905	2.6885
Obscurin (EC 2.7.11.1) (Obscurin-RhoGEF) (Obscurin-myosin light chain kinase) (Obscurin-MLCK)	5352		NLKPQDSCR					0								0		0	0			0		0
Obscurin (EC 2.7.11.1) (Obscurin-RhoGEF) (Obscurin-myosin light chain kinase) (Obscurin-MLCK)	3060		QADTGTVCATSPK	0	0	0	0	0			0			0	0	0	0	0	0		0	0	0	0
Obscurin (EC 2.7.11.1) (Obscurin-RhoGEF) (Obscurin-myosin light chain kinase) (Obscurin-MLCK)	6014		QAVTCFR	14.9953	10.5129			0			11.5445		0	0	0	0	0	0	0		12.7541	5.77227	0	0
Obscurin (EC 2.7.11.1) (Obscurin-RhoGEF) (Obscurin-myosin light chain kinase) (Obscurin-MLCK)	3847		QDGAVCELQIR	24.9641	0	0	6.76649	0			0	0	30.8062	5.32468	6.00206	0	8.203	31.3727	37.4385		7.93265	0	10.5332	19.2536
Obscurin (EC 2.7.11.1) (Obscurin-RhoGEF) (Obscurin-myosin light chain kinase) (Obscurin-MLCK)	6797		QNCALLEQAYAVVSALPQR	0	0	0	16.1202	0			0	0	2.06563	0	6.30934	15.7719	37.6359	26.5583	53.299		4.03006	0	2.09374	33.3163
Obscurin (EC 2.7.11.1) (Obscurin-RhoGEF) (Obscurin-myosin light chain kinase) (Obscurin-MLCK)	4886		QQGCVAELLLR	0	0	0	0	0			0	0	4.96828	0	0	0	0	0	0		0	0	1.24207	0
Obscurin (EC 2.7.11.1) (Obscurin-RhoGEF) (Obscurin-myosin light chain kinase) (Obscurin-MLCK)	3419		TDSDTYTCDIGQAR	0	0	0	0						0			0		0	0		0		0	0
Obscurin (EC 2.7.11.1) (Obscurin-RhoGEF) (Obscurin-myosin light chain kinase) (Obscurin-MLCK)	104		VDSEGTCAEQAPHFLLRPTSIR	1.58295	5.90502	14.6818	0	24.9222		20.75	0	61.9243	4.10624	3.63933	4.90326	0	5.25645	0	4.39623		5.54243	15.2241	18.6433	2.41317
Obscurin (EC 2.7.11.1) (Obscurin-RhoGEF) (Obscurin-myosin light chain kinase) (Obscurin-MLCK)	1468		VEASGCSR	0	0	0	0	11.9159	0	0	0	52.1828	0	0		0	0	0	1.12938		0	2.97897	17.3943	0.282346
Obscurin (EC 2.7.11.1) (Obscurin-RhoGEF) (Obscurin-myosin light chain kinase) (Obscurin-MLCK)	2620		VTLECELSRPVDVR	3.83442	0	0	0	47.2272	100		0	28.2161				27.0073	6.33402	34.3497	39.577		0.958605	49.0757	28.2161	26.817
Omega-amidase NIT2 (EC 3.5.1.3) (Nitrilase homolog 2)	170	Mitochondrial	GCQLLVYPGAFNLTTGPAHWELLQR	29.3516									0	0		0	12.7621	0	0		29.3516		0	3.19052
Omega-amidase NIT2 (EC 3.5.1.3) (Nitrilase homolog 2)	97	Mitochondrial	LYNTCSVFGPDGSLLVK	0	0	0				0	0		0	8.97338	0	0	0	0	0		0	0	2.99113	0
Ornithine aminotransferase, mitochondrial (EC 2.6.1.13) (Ornithine--oxo-acid aminotransferase)	93	Mitochondrial	QYFDFLSAYGAVSQGHCHPK	0	19.3764	0					21.4981		9.71455	16.0156	0	7.62212	0	0	0		6.4588	21.4981	8.57671	1.90553
Ornithine aminotransferase, mitochondrial (EC 2.6.1.13) (Ornithine--oxo-acid aminotransferase)	150	Mitochondrial	VLPMNTGVEAGETACK		0	0	0				0			0	0	0	0	0	0		0	0	0	0
Oxidoreductase NAD-binding domain-containing protein 1 (EC 1.-.-.-)	144	Mitochondrial	CTLDSEVALR		0	0				100	0			0	0	0	0	0	0		0	50	0	0
PDZ and LIM domain protein 1 (C-terminal LIM domain protein 1) (Elfin) (LIM domain protein CLP-36)	45		AAIANLCIGDLITAIDGEDTSSMTHLEAQNK	37.9898	39.4866	20.009	17.4121				60.0685	0	0	23.8643	0	56.847	0	57.6438	46.616		28.7244	60.0685	5.96607	40.2767
PDZ and LIM domain protein 1 (C-terminal LIM domain protein 1) (Elfin) (LIM domain protein CLP-36)	261		CGTGIVGVFVK				0														0
PDZ and LIM domain protein 1 (C-terminal LIM domain protein 1) (Elfin) (LIM domain protein CLP-36)	73		GCADNMTLTVSR	85.2526	65.4261	0	0				81.8279		93.5626	57.2973	51.699		100	83.0992	73.101		37.6697	81.8279	67.5197	85.4001
PDZ and LIM domain protein 1 (C-terminal LIM domain protein 1) (Elfin) (LIM domain protein CLP-36)	305		GHFFVEDQIYCEK	30.0449	50.1931	0	0				9.72868		0	0	0	0	0	0	0		20.0595	9.72868	0	0
PDZ and LIM domain protein 5 (Enigma homolog) (Enigma-like PDZ and LIM domains protein)	73		ACTGSLNMTLQR	4.18376	0	1.55782	5.89459	0	0	0	0	0	23.7742	25.3249	24.6703	0	3.17294	0	0		2.90904	0	18.4424	0.793236
Peptidyl-prolyl cis-trans isomerase A (PPIase A) (EC 5.2.1.8) (Cyclophilin A) (Cyclosporin A-binding protein) (Rotamase A) (SP18) [Cleaved into: Peptidyl-prolyl cis-trans isomerase A, N-terminally processed]	115		HTGPGILSMANAGPNTNGSQFFICTAK	0	2.89068	1.41249	0	15.4643	0	0	0	19.7063	39.9184	27.1787	33.0616	21.447	13.396	0	0.614956		1.07579	3.86609	29.9663	8.8645
Peptidyl-prolyl cis-trans isomerase A (PPIase A) (EC 5.2.1.8) (Cyclophilin A) (Cyclosporin A-binding protein) (Rotamase A) (SP18) [Cleaved into: Peptidyl-prolyl cis-trans isomerase A, N-terminally processed]	62		IIPGFMCQGGDFTR	38.9029	40.3349	1.03485	2.09514	56.9448	32.0724	49.9923	4.6221	24.5359	16.9039	22.0805	23.8131	46.9493	11.8786	43.2243	37.9649		20.5919	35.9079	21.8333	35.0043
Peptidyl-prolyl cis-trans isomerase A (PPIase A) (EC 5.2.1.8) (Cyclophilin A) (Cyclosporin A-binding protein) (Rotamase A) (SP18) [Cleaved into: Peptidyl-prolyl cis-trans isomerase A, N-terminally processed]	161		ITISDCGQ	0	0	0	0	0	0	0	0	22.0378	16.3394	18.6105	18.1536	0	0	0	0		0	0	18.7853	0
Peptidyl-prolyl cis-trans isomerase FKBP1A (PPIase FKBP1A) (EC 5.2.1.8) (12 kDa FK506-binding protein) (12 kDa FKBP) (FKBP-12) (Calstabin-1) (FK506-binding protein 1A) (FKBP-1A) (Immunophilin FKBP12) (Rotamase)	23		GQTCVVHYTGMLEDGK	0	74.9656	1.93343	10.4491		0	6.54066	0	100	14.9916	46.6179	32.6858	100	100	60.3216	66.9821		21.837	2.18022	48.5738	81.8259
Peptidyl-prolyl cis-trans isomerase FKBP4 (PPIase FKBP4) (EC 5.2.1.8) (52 kDa FK506-binding protein) (52 kDa FKBP) (FKBP-52) (59 kDa immunophilin) (p59) (FK506-binding protein 4) (FKBP-4) (FKBP59) (HSP-binding immunophilin) (HBI) (Immunophilin FKBP52) (Rotamase) [Cleaved into: Peptidyl-prolyl cis-trans isomerase FKBP4, N-terminally processed]	396		TQLAVCQQR	0	0	0	0			0	0	0		11.0949	14.6139	0	0	0	0		0	0	8.56962	0
Peptidyl-prolyl cis-trans isomerase FKBP4 (PPIase FKBP4) (EC 5.2.1.8) (52 kDa FK506-binding protein) (52 kDa FKBP) (FKBP-52) (59 kDa immunophilin) (p59) (FK506-binding protein 4) (FKBP-4) (FKBP59) (HSP-binding immunophilin) (HBI) (Immunophilin FKBP52) (Rotamase) [Cleaved into: Peptidyl-prolyl cis-trans isomerase FKBP4, N-terminally processed]	103 107		VGEVCHITCKPEYAYGAAGSPPK		100	0	0						100	13.9877	0		100				33.3333		37.9959	100
Peptidyl-prolyl cis-trans isomerase F, mitochondrial (PPIase F) (EC 5.2.1.8) (Cyclophilin D) (CyP-D) (CypD) (Cyclophilin F) (Rotamase F)	81	Mitochondrial	ALCTGEK	100	100	58.0567	88.5117	27.0803	12.0875	50.6972	0	24.2825	56.3478	100	100	0	61.9009	0	0		86.6421	22.4663	70.1576	15.4752
Peptidyl-prolyl cis-trans isomerase F, mitochondrial (PPIase F) (EC 5.2.1.8) (Cyclophilin D) (CyP-D) (CypD) (Cyclophilin F) (Rotamase F)	156	Mitochondrial	HVGPGVLSMANAGPNTNGSQFFICTIK	62.5585	16.4653	0	0	15.4696	70.7966	58.1497	6.82911	25.9121	31.7562	19.0439	17.3902	13.7487	9.23352	5.37191	4.32249		19.7559	37.8112	23.5256	8.16915
Peptidyl-prolyl cis-trans isomerase F, mitochondrial (PPIase F) (EC 5.2.1.8) (Cyclophilin D) (CyP-D) (CypD) (Cyclophilin F) (Rotamase F)	202	Mitochondrial	IVITDCGQL	0	2.22923	0	0	0	0	0	0	21.7828	14.1275	13.3899	14.3412	0	0	0	0		0.557306	0	15.9104	0
Peptidyl-prolyl cis-trans isomerase F, mitochondrial (PPIase F) (EC 5.2.1.8) (Cyclophilin D) (CyP-D) (CypD) (Cyclophilin F) (Rotamase F)	103	Mitochondrial	VIPAFMCQAGDFTNHNGTGGR	10.8308	11.2386	38.5537	20.3829	13.8522	49.9806	36.5083	30.192	24.7842	15.386	27.6828	12.6833	0	5.4685	5.53219	6.28745		20.2515	32.6333	20.1341	4.32203
Peptidyl-prolyl cis-trans isomerase NIMA-interacting 1 (EC 5.2.1.8) (Peptidyl-prolyl cis-trans isomerase Pin1) (PPIase Pin1)	59		CSHLLVK	100	100	100	100			100	100			100	100	100	100	100	0		100	100	100	75
Perilipin-3 (Cargo selection protein TIP47) (Mannose-6-phosphate receptor-binding protein 1)	345		DITQQLQSMCVALGASIQGLPSHVR	0	0	0				0	0		0	0	10.4747	0	15.9586	7.15458	7.9827		0	0	3.49157	7.77397
Perilipin-3 (Cargo selection protein TIP47) (Mannose-6-phosphate receptor-binding protein 1)	60		TVCDVAEK	0			0	0	0	0		0				0	0	0	0		0	0	0	0
Perilipin-4 (Adipocyte protein S3-12)	1165		TLVSGMASSACAATR	0	0	0	90.1466				6.0583		59.9599	20.4045	0	0	8.14769	0	0		22.5367	6.0583	26.7881	2.03692
Peroxiredoxin-5, mitochondrial (EC 1.11.1.15) (Antioxidant enzyme B166) (AOEB166) (Liver tissue 2D-page spot 2D-0014IV) (PLP) (Peroxiredoxin V) (Prx-V) (Peroxisomal antioxidant enzyme) (Thioredoxin peroxidase PMP20) (Thioredoxin reductase)	200	Mitochondrial	ALNVEPDGTGLTCSLAPNILSQ	0	0												100	0			0			50
Peroxiredoxin-5, mitochondrial (EC 1.11.1.15) (Antioxidant enzyme B166) (AOEB166) (Liver tissue 2D-page spot 2D-0014IV) (PLP) (Peroxiredoxin V) (Prx-V) (Peroxisomal antioxidant enzyme) (Thioredoxin peroxidase PMP20) (Thioredoxin reductase)	96	Mitochondrial	GVLFGVPGAFTPGCSK	0.899953	1.79302	0	0	6.34813	2.71631	0	0.511606	10.7549	13.9121	18.3658	18.0736	0	0	0	0		0.673243	2.39401	15.2766	0
Peroxiredoxin-6 (EC 1.11.1.15) (1-Cys peroxiredoxin) (1-Cys PRX) (Acidic calcium-independent phospholipase A2) (aiPLA2) (EC 3.1.1.-) (Antioxidant protein 2) (Non-selenium glutathione peroxidase) (NSGPx) (EC 1.11.1.9)	47	Mitochondrial	DFTPVCTTELGR	0	0	0	0			0							0	0			0	0		0
Peroxisomal acyl-coenzyme A oxidase 1 (AOX) (EC 1.3.3.6) (Palmitoyl-CoA oxidase)	531		ASEAHCHYVTVK	0	0	0	0				0			0	0	0	0		0		0	0	0	0
Peroxisomal acyl-coenzyme A oxidase 1 (AOX) (EC 1.3.3.6) (Palmitoyl-CoA oxidase)	559		NLCLLYSLYGISQK	0	0	0					0		0	0	0		0	0	0		0	0	0	0
Peroxisomal multifunctional enzyme type 2 (MFE-2) (17-beta-hydroxysteroid dehydrogenase 4) (17-beta-HSD 4) (D-bifunctional protein) (DBP) (Multifunctional protein 2) (MPF-2) [Cleaved into: (3R)-hydroxyacyl-CoA dehydrogenase (EC 1.1.1.n12); Enoyl-CoA hydratase 2 (EC 4.2.1.107) (EC 4.2.1.119) (3-alpha,7-alpha,12-alpha-trihydroxy-5-beta-cholest-24-enoyl-CoA hydratase)]	277	Mitochondrial	ICDFSNASKPQTIQESTGGIVEVLHK	0	0	0	0	0			0	56.6914	0	0	0	42.8286	0	27.6771	0		0	0	14.1728	17.6264
Peroxisomal multifunctional enzyme type 2 (MFE-2) (17-beta-hydroxysteroid dehydrogenase 4) (17-beta-HSD 4) (D-bifunctional protein) (DBP) (Multifunctional protein 2) (MPF-2) [Cleaved into: (3R)-hydroxyacyl-CoA dehydrogenase (EC 1.1.1.n12); Enoyl-CoA hydratase 2 (EC 4.2.1.107) (EC 4.2.1.119) (3-alpha,7-alpha,12-alpha-trihydroxy-5-beta-cholest-24-enoyl-CoA hydratase)]	175	Mitochondrial	LGILGLCNTLAIEGR	46.0697	23.4088	0	0		0				0		0	100	100	68.6041	100		17.3696	0	0	92.151
Peroxisomal multifunctional enzyme type 2 (MFE-2) (17-beta-hydroxysteroid dehydrogenase 4) (17-beta-HSD 4) (D-bifunctional protein) (DBP) (Multifunctional protein 2) (MPF-2) [Cleaved into: (3R)-hydroxyacyl-CoA dehydrogenase (EC 1.1.1.n12); Enoyl-CoA hydratase 2 (EC 4.2.1.107) (EC 4.2.1.119) (3-alpha,7-alpha,12-alpha-trihydroxy-5-beta-cholest-24-enoyl-CoA hydratase)]	189	Mitochondrial	NNIHCNTIAPNAGSR	15.9863	0	14.5411	7.90018	0			8.46413		0	32.3502	33.9723	0	3.62295	0	0		9.60688	4.23206	22.1075	0.905738
Persulfide dioxygenase ETHE1, mitochondrial (EC 1.13.11.18) (Ethylmalonic encephalopathy protein 1 homolog) (Hepatoma subtracted clone one protein) (Sulfur dioxygenase ETHE1)	34	Mitochondrial	SCTYTYLLGDR	58.3412	0	18.6549	29.2714	29.724		27.0495	45.3712	63.0597	28.9234	36.0544	44.7265	64.0566	57.5679	38.5678	27.1545		26.5669	34.0482	43.191	46.8367
Phosphate carrier protein, mitochondrial (Phosphate transport protein) (PTP) (Solute carrier family 25 member 3)	232	Mitochondrial	FACFER	1.93521	3.48017	2.01688	2.24295	10.1648	2.98045	0	0	31.5989	13.9189	3.96009	4.82765	1.48511	2.31567	2.10471	1.86052		2.4188	3.2863	13.5764	1.9415
Phosphate carrier protein, mitochondrial (Phosphate transport protein) (PTP) (Solute carrier family 25 member 3)	131	Mitochondrial	GWAPTLIGYSMQGLCK		41.9632			0			0		0	0	0	0	0	0	0		41.9632	0	0	0
Phosphate carrier protein, mitochondrial (Phosphate transport protein) (PTP) (Solute carrier family 25 member 3)	63 71	Mitochondrial	YYALCGFGGVLSCGLTHTAVVPLDLVK	90.7024	97.0496	92.3298	100	100		100	100	100	100	92.957	100	92.6043	92.9428	94.7844	95.751		95.0205	100	98.2393	94.0206
Phosphoglucomutase-1 (PGM 1) (EC 5.4.2.2) (Glucose phosphomutase 1) (Phosphoglucomutase-2)	238 251		ILCEELGAPANSAVNCVPLEDFGGHHPDPNLTYAADLVETMK	6.9974	17.1749	24.5377	19.0711		0		22.7675	0	31.0662	10.1705	7.04847	19.2328	16.0742	10.4582	0		16.9453	11.3838	12.0713	11.4413
Phosphoglucomutase-1 (PGM 1) (EC 5.4.2.2) (Glucose phosphomutase 1) (Phosphoglucomutase-2)	374		LSLCGEESFGTGSDHIR	0.493973	0	1.50366	0	11.1501	0	0	0	34.1119	0	0	0	0	0	1.97378	1.33462		0.499409	2.78753	8.52798	0.8271
Phosphoglucomutase-1 (PGM 1) (EC 5.4.2.2) (Glucose phosphomutase 1) (Phosphoglucomutase-2)	101		LVIGQNGILSTPAVSCIIR	0	4.08233	0	0	0		0	0	0	11.1831	8.03963	5.80973	0	0	0	0		1.02058	0	6.25812	0
Phosphoglucomutase-1 (PGM 1) (EC 5.4.2.2) (Glucose phosphomutase 1) (Phosphoglucomutase-2)	160		TIEEYAICPDLK	1.92735	0	0	0.740634	28.6387	0	6.46777	0.561575	0	0	5.15807	6.77719	0	0	0	1.30991		0.666995	8.91702	2.98381	0.327477
Phosphoglucomutase-like protein 5	376 379		CSLCGEESFGTGSDHLR	7.96702	12.8266	4.56126	6.58066	0	0	0	10.0812	0	15.7279	0	12.27	29.7274	0	100	13.7553		7.98389	2.5203	6.99947	35.8707
Phosphoglucomutase-like protein 5	106		LIIGQNGILSTPAVSCIIR	0	0	0	0				0		0	0	0			0			0	0	0	0
Phosphoglycerate kinase 1 (EC 2.7.2.3)	99 108		DCVGPEVENACANPAAGTVILLENLR	1.80228	2.8655	11.4941	16.2392			35.8897	3.09873	100	35.3029	4.75625	3.47125	0	0.547867	5.28762	0		8.10026	19.4942	35.8826	1.45887
Phosphoglycerate kinase 1 (EC 2.7.2.3)	50		FCLDNGAK	1.01651	1.62002	0.350233	0.474057	5.54235	0	0	1.74331	31.3845	4.44836	5.02177	4.67889	0	1.30546	0.533072	0.386714		0.865204	1.82141	11.3834	0.556311
Phosphoglycerate kinase 1 (EC 2.7.2.3)	367 379 380		GCITIIGGGDTATCCAK	0	0	100	64.5461				0			0	0		0		0		41.1365	0	0	0
Phosphoglycerate mutase 1 (EC 3.1.3.13) (EC 5.4.2.11) (EC 5.4.2.4) (BPG-dependent PGAM 1) (Phosphoglycerate mutase isozyme B) (PGAM-B)	153		YADLTEDQLPSCESLK	46.4205	0	27.1499	8.70512	0	30.2187	27.5149	59.0889	0	0		0	22.5571	14.3973	23.2089	26.6967		20.5689	29.2056	0	21.715
Phosphoglycerate mutase 2 (EC 3.1.3.13) (EC 5.4.2.11) (EC 5.4.2.4) (BPG-dependent PGAM 2) (Muscle-specific phosphoglycerate mutase) (Phosphoglycerate mutase isozyme M) (PGAM-M)	55		IEFDICYTSVLK	60.7783	2.91799	5.72129	0	58.1343	34.2935	24.7478	70.9621	70.2498	10.1582	5.28486	0	53.0055	34.5261	55.7138	37.54		17.3544	47.0344	21.4232	45.1964
Phosphoglycerate mutase 2 (EC 3.1.3.13) (EC 5.4.2.11) (EC 5.4.2.4) (BPG-dependent PGAM 2) (Muscle-specific phosphoglycerate mutase) (Phosphoglycerate mutase isozyme M) (PGAM-M)	153		YAGLKPEELPTCESLK	2.3093	3.31819	0.783355	1.41806	10.0774	4.61497	1.04562	2.89465	30.3082	11.0123	20.9081	19.5746	1.45918	3.28891	1.54369	1.66409		1.95723	4.65816	20.4508	1.98897
Phosphoglycolate phosphatase (PGP) (PGPase) (EC 3.1.3.18)	217		FIAGTGCLVR	100	78.4517	83.031	88.1023	69.1028		0	82.2908	100	89.229	91.2372	89.4241	62.1735	100	91.2183	88.5435		87.3962	50.4645	92.4726	85.4838
Phospholipid hydroperoxide glutathione peroxidase, mitochondrial (PHGPx) (EC 1.11.1.12) (Glutathione peroxidase 4) (GPx-4) (GSHPx-4)	102	Mitochondrial	ILAFPCNQFGR	0	0	0	0	13.844	18.8399	10.5251	0	19.4736	10.3551	21.5443	8.46883	14.4666	91.3978	6.6983	0		0	10.8022	14.9605	28.1407
Phospholipid hydroperoxide glutathione peroxidase, mitochondrial (PHGPx) (EC 1.11.1.12) (Glutathione peroxidase 4) (GPx-4) (GSHPx-4)	93	Mitochondrial	YAECGLR	43.0883	40.8407	49.485	53.5405	0	39.9379	0	28.6804	0	100	33.8759	31.8499	0	11.1352	20.0276	15.2154		46.7386	17.1546	41.4315	11.5945
Plasminogen activator inhibitor 1 RNA-binding protein (PAI1 RNA-binding protein 1) (PAI-RBP1) (SERPINE1 mRNA-binding protein 1)	11		MPGHLQEGFGCVVTNR	100		0	0						100								33.3333		100
Plastin-2 (65 kDa macrophage protein) (L-plastin) (Lymphocyte cytosolic protein 1) (LCP-1) (pp65)	206		LTPFTIQENLNLALNSASAIGCHVVNIGAEDLK														0							0
Platelet glycoprotein 4 (Glycoprotein IIIb) (GPIIIB) (PAS IV) (PAS-4) (Platelet glycoprotein IV) (GPIV) (CD antigen CD36)	272		FFSSDICR	0	82.2588	93.573	97.556	53.1158	82.5613	80.4824	0	0	0	93.1487	87.7978	93.3761	88.1599	93.9381	91.2924		68.347	54.0399	45.2366	91.6916
Platelet glycoprotein 4 (Glycoprotein IIIb) (GPIIIB) (PAS IV) (PAS-4) (Platelet glycoprotein IV) (GPIV) (CD antigen CD36)	311 313		FVLPANAFASPLQNPDNHCFCTEK					0			7.69107	0	100	98.2703	100		0		0			3.84554	74.5676	0
Plectin (PCN) (PLTN) (Plectin-1) (Plectin-6)	3343		CR	10.1392	64.4539			100	88.6585	100	23.2726	100		100		9.68651	37.1429	63.0457	24.3899		37.2966	77.9828	100	33.5663
Plectin (PCN) (PLTN) (Plectin-1) (Plectin-6)	3015		CVEDPETGLR	0	0	0	0	0	0		0	0	0	0	0	0	0	0	0		0	0	0	0
Plectin (PCN) (PLTN) (Plectin-1) (Plectin-6)	4078		FLEGTSCIAGVFVDATK	15.8137	3.19076	0	7.34592	0		0	11.3872		33.8051	14.6983	11.2832	73.6201	81.3264	92.6085	67.77		6.58759	3.79575	19.9289	78.8312
Plectin (PCN) (PLTN) (Plectin-1) (Plectin-6)	958		GHVPLIAVCDYK	100		10.3583	22.4654				5.22323		11.2422	2.98091	2.4037	100	5.65383	0	14.3955		44.2746	5.22323	5.54226	30.0123
Plectin (PCN) (PLTN) (Plectin-1) (Plectin-6)	541		LECLQR	0	0	0	0	0	0	0		0	0	0	0	0	2.64435	0	0		0	0	0	0.661089
Plectin (PCN) (PLTN) (Plectin-1) (Plectin-6)	4461		LLEAQACTGGIIDPSTGER	0	0	0	0				0	0	0	0	6.98131	0	0	0	6.20685		0	0	1.74533	1.55171
Plectin (PCN) (PLTN) (Plectin-1) (Plectin-6)	1386		QEQIQAVPIANCQAAR	1.79368	1.27972	0	0		0	0	0	0	15.434	4.56477	5.26908	0	0	0	0		0.768351	0	6.31696	0
Plectin (PCN) (PLTN) (Plectin-1) (Plectin-6)	4581		YLTCPK	0	0	0	16.4698	0			4.36872			0	13.9591	0	0	0	0		4.11744	2.18436	6.97955	0
Polyadenylate-binding protein 1 (PABP-1) (Poly(A)-binding protein 1)	128	Mitochondrial	ALYDTFSAFGNILSCK	0	5.35521	0	0	0	0	0	0	0	14.1925	6.90297	7.67638	0	7.4833	7.84082	8.72647		1.3388	0	7.19296	6.01265
Polyadenylate-binding protein 1 (PABP-1) (Poly(A)-binding protein 1)	339	Mitochondrial	GFGFVCFSSPEEATK	55.9105	60.5228	20.7091	19.6756	49.8177		0	26.2432	65.766	37.6105	30.4134	0	74.9379	0	63.8496	0		39.2045	25.3536	33.4475	34.6969
Popeye domain-containing protein 2 (Popeye protein 2)	116		TLCLPLQVPLQVYK	0	0	0	0				0		0	0	0		0	0	0		0	0	0	0
Prelamin-A/C [Cleaved into: Lamin-A/C]	572		GSHCSGSGDPAEYNLR	0	0	0	6.39095				0		19.9907	7.536	9.22823	0	0	0	0		1.59774	0	12.2517	0
Presequence protease, mitochondrial (EC 3.4.24.-) (Pitrilysin metalloproteinase 1)	619	Mitochondrial	AFSSLNTLPEDLRPIVPLFCSVLTK	0	0	0	0			0			0			0	0	0	0		0	0	0	0
Presequence protease, mitochondrial (EC 3.4.24.-) (Pitrilysin metalloproteinase 1)	780	Mitochondrial	CSVNATPQQMPQAEK	100	100	0	38.5683							95.9935	93.4646	100		100			59.6421		94.729	100
Presequence protease, mitochondrial (EC 3.4.24.-) (Pitrilysin metalloproteinase 1)	556	Mitochondrial	HQDASCLPALK	0	0	0	0	0			0		13.3742	0	8.35849	0	0	0	0		0	0	7.24424	0
Presequence protease, mitochondrial (EC 3.4.24.-) (Pitrilysin metalloproteinase 1)	868	Mitochondrial	THFVLPFPVNYIGECVR	0	0								0			50.4884	25.7922	12.9354	0		0		0	22.304
Probable C->U-editing enzyme APOBEC-2 (EC 3.5.4.-)	71		TFLCYVVEVQSK	10.0261	0	0	0	0		24.2099	0	0	0	0	0	51.5867	2.64791	29.1921			2.50653	8.06998	0	27.8089
Profilin-1 (Profilin I)	71		CSVIR	58.6821	45.3429	61.4889	0	0	0	2.41248	89.8274	18.4837	81.0506	60.3784	64.7827	27.8759	75.8226	5.70449	17.3237		41.3784	23.06	56.1738	31.6817
Profilin-1 (Profilin I)	128		CYEMASHLR	0	64.7852	0.250166	0.335791	23.1939	24.5141	6.48645	0.863979	25.637	0	8.17371	8.61533	64.2344	2.37732	2.17285	1.76496		16.3428	13.7646	10.6065	17.6374
Proline synthase co-transcribed bacterial homolog protein	172	Mitochondrial	ASCPSLEFVGLMTIGSFGHDLSQGPNPDFQR	97.7864	91.4739	100				51.5957	98.9924		95.0814	91.2362	70.4363	88.9762	87.9803	79.9047	100		96.4201	75.2941	85.5847	89.2153
Prolyl endopeptidase (PE) (EC 3.4.21.26) (Post-proline cleaving enzyme)	57		ITVPFLEQCPIR	0	0	0	0	0	0	0	0	0	0	6.57589	0	0	0	0	0		0	0	1.64397	0
Prolyl endopeptidase (PE) (EC 3.4.21.26) (Post-proline cleaving enzyme)	352		SNFLVLCYLHDVK	0		60.8335	0				0		0	0	0	0	0	0	0		20.2778	0	0	0
Propionyl-CoA carboxylase alpha chain, mitochondrial (PCCase subunit alpha) (EC 6.4.1.3) (Propanoyl-CoA:carbon dioxide ligase subunit alpha)	359	Mitochondrial	LQVEHPVTECITGLDLVQEMILVAK	0	0	0	0	0	61.9381	15.7273	0	0	98.3193	0	0	3.58855	0	5.54158	0		0	19.4164	24.5798	2.28253
Propionyl-CoA carboxylase alpha chain, mitochondrial (PCCase subunit alpha) (EC 6.4.1.3) (Propanoyl-CoA:carbon dioxide ligase subunit alpha)	107	Mitochondrial	MADEAVCVGPAPTSK	0	0	18.4313	0	0	0	0		0	61.6975			0		0	0		4.60783	0	30.8487	0
Propionyl-CoA carboxylase alpha chain, mitochondrial (PCCase subunit alpha) (EC 6.4.1.3) (Propanoyl-CoA:carbon dioxide ligase subunit alpha)	612	Mitochondrial	TVQCLSR	0		0	0	0	0	0	0	0	0	0		0		0	0		0	0	0	0
Propionyl-CoA carboxylase beta chain, mitochondrial (PCCase subunit beta) (EC 6.4.1.3) (Propanoyl-CoA:carbon dioxide ligase subunit beta)	271	Mitochondrial	AFDNDVDALCNLR	0						0							0				0	0		0
Propionyl-CoA carboxylase beta chain, mitochondrial (PCCase subunit beta) (EC 6.4.1.3) (Propanoyl-CoA:carbon dioxide ligase subunit beta)	92	Mitochondrial	CADFGMAADK	0	0	0	0	0	0	0	0	0	0	4.52506	0	0	0	0	0		0	0	1.13127	0
Propionyl-CoA carboxylase beta chain, mitochondrial (PCCase subunit beta) (EC 6.4.1.3) (Propanoyl-CoA:carbon dioxide ligase subunit beta)	383	Mitochondrial	FCDAFNIPLITFVDVPGFLPGTAQEYGGIIR										0		0	0		3.15409					0	1.57705
Propionyl-CoA carboxylase beta chain, mitochondrial (PCCase subunit beta) (EC 6.4.1.3) (Propanoyl-CoA:carbon dioxide ligase subunit beta)	202	Mitochondrial	NVTASGVIPQISLIMGPCAGGAVYSPALTDFTFMVK	0	0	35.0815	7.4003	0		0	0	0	71.1044	33.3095	13.9102	0	49.6575	72.8109	56.99		10.6204	0	29.581	44.8646
Prostaglandin E synthase 2 (EC 5.3.99.3) (GATE-binding factor 1) (GBF-1) (Microsomal prostaglandin E synthase 2) (mPGES-2) [Cleaved into: Prostaglandin E synthase 2 truncated form]	382	Mitochondrial	AIEEAPSVHHVNPSCK	0	0	69.2348	0.471214	0	0	0	2.60722	0	10.5426	77.7889	4.88559	82.1009	78.8422	78.561	78.5683		17.4265	0.651804	23.3043	79.5181
Prostaglandin reductase 2 (PRG-2) (EC 1.3.1.48) (15-oxoprostaglandin 13-reductase) (Zinc-binding alcohol dehydrogenase domain-containing protein 1)	187		VVGICGTQEK	0	0	3.58625	5.05019	0	0	0	23.6817	0	100	22.8633	25.4278	66.8438	21.2905	3.91437	6.67063		2.15911	5.92042	37.0728	24.6798
Prostamide/prostaglandin F synthase (Prostamide/PG F synthase) (Prostamide/PGF synthase) (EC 1.11.1.20)	34		ACVVAGLR	0		0	0						20.3682			0	0	0	0		0		20.3682	0
Proteasome activator complex subunit 1 (11S regulator complex subunit alpha) (REG-alpha) (Activator of multicatalytic protease subunit 1) (Proteasome activator 28 subunit alpha) (PA28a) (PA28alpha)	22		EDLCSK	28.0887	75.3731	58.7329	71.5243	57.0258	56.0242	57.8138	68.9636	100	21.2438	53.3431	63.5472	0	6.11369	17.082	37.6484		58.4297	59.9568	59.5335	15.211
Proteasome activator complex subunit 1 (11S regulator complex subunit alpha) (REG-alpha) (Activator of multicatalytic protease subunit 1) (Proteasome activator 28 subunit alpha) (PA28a) (PA28alpha)	101 106		GPPCGPVNCNEK	0										100							0		100
Proteasome-associated protein ECM29 homolog (Ecm29)	809		SATETIGSFLDSTSPLLAIAACTALGEIGR								0		0	0	0			0				0	0	0
Proteasome subunit beta type-3 (EC 3.4.25.1) (Proteasome chain 13) (Proteasome component C10-II) (Proteasome theta chain)	19		NCVAIAADR	0	0		0	0			0	0		0	0	0	0	19.5947	22.8287		0	0	0	10.6059
[Protein ADP-ribosylarginine] hydrolase-like protein 1 (EC 3.2.-.-) (ADP-ribosylhydrolase 2)	23		AAMLLGSVGDALGYGNICR	0	0	0	4.31401	0	0	0	2.0059	0	1.70135	0	0.484482	0	0.826379	0	0		1.0785	0.501476	0.546458	0.206595
[Protein ADP-ribosylarginine] hydrolase-like protein 1 (EC 3.2.-.-) (ADP-ribosylhydrolase 2)	313		AMFHGGESGATGTIAGCLFGLLHGLATVPR	0	0			100		0		100				0	1.55873	0	0		0	50	100	0.389682
[Protein ADP-ribosylarginine] hydrolase-like protein 1 (EC 3.2.-.-) (ADP-ribosylhydrolase 2)	206		VLPLAEEYCR	0	4.86502	0	0	0	0	0	0	0	47.8151	51.0673	44.5303	0	0	0	0		1.21625	0	35.8532	0
Protein-cysteine N-palmitoyltransferase HHAT-like protein (Glycerol uptake/transporter homolog) (Hedgehog acyltransferase-like protein)	326		CITALYVFGETHFDR	9.75784	0	0	0	15.1638	0	0	15.988	38.733	6.78006	15.7821	30.0147	45.9896	44.3406	39.4975	0		2.43946	7.78795	22.8275	32.4569
Protein disulfide-isomerase (PDI) (EC 5.3.4.1) (Cellular thyroid hormone-binding protein) (Endoplasmic reticulum resident protein 59) (ER protein 59) (ERp59) (Prolyl 4-hydroxylase subunit beta) (p55)	314		EECPAVR					0								0		0	0			0		0
Protein disulfide-isomerase (PDI) (EC 5.3.4.1) (Cellular thyroid hormone-binding protein) (Endoplasmic reticulum resident protein 59) (ER protein 59) (ERp59) (Prolyl 4-hydroxylase subunit beta) (p55)	345		ITEFCHR	77.0332	70.6953	58.7234	27.4016	0	100	100	60.804			93.1936	71.0684	62.5979	80.4419	67.8271	65.5581		58.4634	65.201	82.131	69.1063
Protein DJ-1 (EC 3.4.-.-) (Parkinson disease protein 7 homolog)	46	Mitochondrial	DPVQCSR	1.12856	0.775527	0	0	0	0	0	0	9.09608	15.6069	22.567	18.9898	0	0	0	0		0.476021	0	16.5649	0
Protein DJ-1 (EC 3.4.-.-) (Parkinson disease protein 7 homolog)	53	Mitochondrial	DVMICPDTSLEDAK			0					10.617		0	0	0		0	0	0		0	10.617	0	0
Protein DJ-1 (EC 3.4.-.-) (Parkinson disease protein 7 homolog)	106 121	Mitochondrial	GLIAAICAGPTALLAHEVGFGCK	4.21633						22.6168						0	0	0	0		4.21633	22.6168		0
Protein-glutamine gamma-glutamyltransferase 2 (EC 2.3.2.13) (Tissue transglutaminase) (Transglutaminase C) (TG(C)) (TGC) (TGase C) (Transglutaminase-2) (TGase-2)	10		CDLEIQANGR	0	0	0	0	0	0	0	1.35573	0	5.93478	3.66696	3.26183	3.76629	0	0	0		0	0.338933	3.21589	0.941571
Protein-glutamine gamma-glutamyltransferase 2 (EC 2.3.2.13) (Tissue transglutaminase) (Transglutaminase C) (TG(C)) (TGC) (TGase C) (Transglutaminase-2) (TGase-2)	290		CLGIPTR	0	0	0	0	32.4381	0	0	0	66.0945	3.98934	0	0	0	0	0	0		0	8.10953	17.521	0
Protein-glutamine gamma-glutamyltransferase 2 (EC 2.3.2.13) (Tissue transglutaminase) (Transglutaminase C) (TG(C)) (TGC) (TGase C) (Transglutaminase-2) (TGase-2)	27		DHHTADLCQEK					0	0			22.6437				0	0	0	0			0	22.6437	0
Protein-glutamine gamma-glutamyltransferase 2 (EC 2.3.2.13) (Tissue transglutaminase) (Transglutaminase C) (TG(C)) (TGC) (TGase C) (Transglutaminase-2) (TGase-2)	510		LLLCAR	0	0	0	0	4.87996	0	0		0	11.7592	22.3133	26.7607	0	0		0		0	1.62665	15.2083	0
Protein-glutamine gamma-glutamyltransferase 2 (EC 2.3.2.13) (Tissue transglutaminase) (Transglutaminase C) (TG(C)) (TGC) (TGase C) (Transglutaminase-2) (TGase-2)	669		LVVNFQCDK	3.97019	8.42956	2.23017	5.83986	0	0	0	10.3461		11.1275	16.3202	17.7015		5.88683	5.45914	4.5845		5.11744	2.58654	15.0497	5.31016
Protein-glutamine gamma-glutamyltransferase 2 (EC 2.3.2.13) (Tissue transglutaminase) (Transglutaminase C) (TG(C)) (TGC) (TGase C) (Transglutaminase-2) (TGase-2)	619		NPLSDPLYDCIFTVEGAGLTK	7.57209	2.42458	0	0	0	0	11.9943	2.8851	0	15.6905	13.9637	10.5062	0	16.0722	11.8813	15.5814		2.49917	3.71984	10.0401	10.8837
Protein-glutamine gamma-glutamyltransferase 2 (EC 2.3.2.13) (Tissue transglutaminase) (Transglutaminase C) (TG(C)) (TGC) (TGase C) (Transglutaminase-2) (TGase-2)	370 371		SEGTYCCGPVSVR	0	0	0	0				0		8.11233	14.3739	22.9312		0	0	0		0	0	15.1391	0
Protein-glutamine gamma-glutamyltransferase 2 (EC 2.3.2.13) (Tissue transglutaminase) (Transglutaminase C) (TG(C)) (TGC) (TGase C) (Transglutaminase-2) (TGase-2)	553		YSGCLTESNLIK	1.5232	3.14745	0	0	20.9068	0	0		0	13.7782	0	73.104	0	0	8.93927	8.25032		1.16766	6.96894	21.7206	4.2974
Protein-L-isoaspartate(D-aspartate) O-methyltransferase (PIMT) (EC 2.1.1.77) (L-isoaspartyl protein carboxyl methyltransferase) (Protein L-isoaspartyl/D-aspartyl methyltransferase) (Protein-beta-aspartate methyltransferase)	95		ALDVGSGSGILTACFAR	10.7819	0	0	0				0		0	14.0497	17.8347		74.3237	0	54.636		2.69548	0	10.6282	42.9866
Protein MEMO1 (Mediator of ErbB2-driven cell motility 1) (Memo-1)	88		CALSSVDIYR	63.9809	68.9445	0	0	75.3527	0	0	0	41.8227	100	0	33.107	82.5844	0	0	0		33.2314	18.8382	43.7324	20.6461
Protein NDRG2 (N-myc downstream-regulated gene 2 protein) (Protein Ndr2)	255 274		CPVMLVVGDQAPHEDAVVECNSK	13.9261	17.2442	56.9219	16.7797	34.2147	39.254	68.4717	40.0524	47.9645	14.5255	17.9627	17.9757	6.18356	15.0863	9.02322	17.5576		26.218	45.4982	24.6071	11.9627
Protein NDRG2 (N-myc downstream-regulated gene 2 protein) (Protein Ndr2)	78		SCFQPLFR	1.93717	0	0	0	0	0	0	0.950066	20.6608	6.64145	9.78826	8.11581	0	0.320188	0	0.82685		0.484291	0.237516	11.3016	0.286759
Protein NipSnap homolog 2 (NipSnap2) (Glioblastoma-amplified sequence)	88	Mitochondrial	ICQEVLPK	0.33296	0.525183	0.444812	0	6.91661	0	0	0.8067	25.8544	7.88424	14.6423	14.8348	0	0	0	0		0.325739	1.93083	15.8039	0
Protein NipSnap homolog 2 (NipSnap2) (Glioblastoma-amplified sequence)	80	Mitochondrial	LQFHNVKPECLDAYNK	0	3.31643	0.246593	0	5.38645	0	0	0	21.0339	18.7714	24.7684	21.7754	0	0	0	0		0.890756	1.34661	21.5873	0
Protein NipSnap homolog 2 (NipSnap2) (Glioblastoma-amplified sequence)	80 88	Mitochondrial	LQFHNVKPECLDAYNKICQEVLPK	0	0	44.5211					0		9.81973	0	0	0	0	0	0		14.8404	0	3.27324	0
Protein phosphatase 1 regulatory subunit 7 (Protein phosphatase 1 regulatory subunit 22)	113		CIENLEELQSLR	0	0	0	0	0		0	0	0	0	13.4212	0	0	0		0		0	0	3.3553	0
Protein phosphatase 1 regulatory subunit 7 (Protein phosphatase 1 regulatory subunit 22)	105		SLCLR	0													0	0	0		0			0
Protein phosphatase PTC7 homolog (EC 3.1.3.16) (T-cell activation protein phosphatase 2C) (TA-PP2C)	130	Mitochondrial	FVPSNPVGILTTSYCELLQNK	0	0	0	0					0	0					73.4794	67.7588		0		0	70.6191
Protein preY, mitochondrial	58	Mitochondrial	AEQPHTFHPALLQFLVCPLSK	68.5493	69.6589	87.2555	100	100		100	100	100	79.5821	0		91.2091	69.9037	93.6584	83.1662		81.3659	100	59.8607	84.4844
Protein QIL1	60	Mitochondrial	AEEVVPPAMYQFSQYVCQQTGLEMPQLPTPPK	45.662	86.5739	34.4473	50.291	100		0	77.8642		39.5118	29.1933	16.794	42.8662	38.2402	26.5722	7.53755		54.2436	59.2881	28.4997	28.804
Protein S100-A11 (Calgizzarin) (Endothelial monocyte-activating polypeptide) (EMAP) (Protein S100-C) (S100 calcium-binding protein A11)	8		CIESLIAVFQK	0	0	0	0			0	0		100			0	0	0	0		0	0	100	0
Protein transport protein Sec61 subunit alpha isoform 1 (Sec61 alpha-1)	13		FLEVIKPFCVILPEIQKPER	0	0						0		0	0	0				100		0	0	0	100
Protein unc-45 homolog B (Unc-45B)	103		CATLEPR	0	0	0	0	0			3.43887	0		100	87.1257	0	0	0	0		0	1.71944	62.3752	0
Protein unc-45 homolog B (Unc-45B)	661		VFLALCDNPK	30.3553	12.6849	20.8321	0	34.8129		45.9131	17.9983		22.6127	22.2407	14.0604	100	100		100		15.9681	32.9081	19.6379	100
Puromycin-sensitive aminopeptidase (PSA) (EC 3.4.11.14) (Cytosol alanyl aminopeptidase) (AAP-S)	67	Mitochondrial	LPAEVSPINYSLCLKPDLLDFTFEGK	30.9018	0	58.9177	40.8453				0		0	9.72324	8.02859	0	0	29.8103	28.9062		32.6662	0	5.91728	14.6791
[Pyruvate dehydrogenase (acetyl-transferring)] kinase isozyme 1, mitochondrial (EC 2.7.11.2) (Pyruvate dehydrogenase kinase isoform 1) (PDH kinase 1)	238	Mitochondrial	LCDLYYVNSPELELEELNAK	0	65.7316	0	0						42.6713	0	0	0	0	6.05318	0		16.4329		14.2238	1.5133
[Pyruvate dehydrogenase (acetyl-transferring)] kinase isozyme 2, mitochondrial (EC 2.7.11.2) (Pyruvate dehydrogenase kinase isoform 2) (PDH kinase 2)	195	Mitochondrial	HIGSIDPNCSVSDVVK	0	0	0	0				0		0	0	0		0	0	0		0	0	0	0
[Pyruvate dehydrogenase (acetyl-transferring)] kinase isozyme 2, mitochondrial (EC 2.7.11.2) (Pyruvate dehydrogenase kinase isoform 2) (PDH kinase 2)	45	Mitochondrial	QFLDFGSSNACEK	32.0358	0	0	0				0	100	38.9623	18.7393	22.1238	42.1969	45.8394	72.3067	0		8.00894	0	44.9563	40.0858
Pyruvate dehydrogenase E1 component subunit alpha, somatic form, mitochondrial (EC 1.2.4.1) (PDHE1-A type I)	41	Mitochondrial	CDLHR	0	0	0	0	0	0	0	0	1.14198	0	0	0	0.0703381	0	0	0		0	0	0.285496	0.0175845
Pyruvate dehydrogenase E1 component subunit alpha, somatic form, mitochondrial (EC 1.2.4.1) (PDHE1-A type I)	273	Mitochondrial	FAAAYCR	0	0	8.46963	48.8339	0	2.72446	0	1.94229	23.2756	12.6896	9.17969	8.35003	5.9897	0.492935	3.08232	0		14.3259	1.16669	13.3737	2.39124
Pyruvate dehydrogenase E1 component subunit alpha, somatic form, mitochondrial (EC 1.2.4.1) (PDHE1-A type I)	91 94 100 101	Mitochondrial	GFCHLCDGQEACCVGLEAGINPTDHLITAYR	12.6679	20.289	31.7083	17.7793	0	0	33.0298	57.7205	0	33.4367	39.879	37.8321	4.08646	10.0635	7.84463	6.62214		20.6111	22.6876	27.7869	7.15419
Pyruvate dehydrogenase E1 component subunit alpha, somatic form, mitochondrial (EC 1.2.4.1) (PDHE1-A type I)	218 222	Mitochondrial	LPCIFICENNR	0.910753	0	22.8419	24.6377	27.8191	20.6425	0	13.6702	0	10.5323	13.3305	10.4354	0	1.2322	0	3.55691		12.0976	15.533	8.57455	1.19728
Pyruvate dehydrogenase E1 component subunit alpha, somatic form, mitochondrial (EC 1.2.4.1) (PDHE1-A type I)	181	Mitochondrial	NFYGGNGIVGAQVPLGAGIALACK	1.68752	2.92955	0.217636	0.448948	0	0	0	1.45212	15.8385	15.85	18.864	16.8697	0	0	0.499597	0		1.32091	0.363031	16.8555	0.124899
Pyruvate dehydrogenase E1 component subunit alpha, somatic form, mitochondrial (EC 1.2.4.1) (PDHE1-A type I)	261	Mitochondrial	VDGMDILCVR	0	0.966428	0	0.514698	5.24807	5.10234	5.82272	13.9087	15.1133	13.6432	11.1058	12.645	0.825648	3.843	3.30735	2.26916		0.370282	7.52046	13.1268	2.56129
Pyruvate dehydrogenase E1 component subunit beta, mitochondrial (PDHE1-B) (EC 1.2.4.1)	263	Mitochondrial	EGIECEVINLR	3.89064	0	1.32515	1.37237	11.2319	4.05429	4.4096	0.933126	28.3031	17.669	11.4279	14.308	6.44867	3.33221	5.45134	6.23879		1.64704	5.15724	17.927	5.36775
Pyruvate dehydrogenase E1 component subunit beta, mitochondrial (PDHE1-B) (EC 1.2.4.1)	161 169	Mitochondrial	GPNGASAGVAAQHSQCFAAWYGHCPGLK										28	0			62.7437	0	78.2968				14	47.0135
Pyruvate dehydrogenase E1 component subunit beta, mitochondrial (PDHE1-B) (EC 1.2.4.1)	306	Mitochondrial	TNHLVTVEGGWPQFGVGAEICAR	0	0	0	9.44969		100	68.6427	0		0	0	0	0	0	0	0		2.36242	56.2142	0	0
Pyruvate dehydrogenase protein X component, mitochondrial (Dihydrolipoamide dehydrogenase-binding protein of pyruvate dehydrogenase complex) (Lipoyl-containing pyruvate dehydrogenase complex component X)	170	Mitochondrial	DVSAPPPVSKPPAPTQPSPQPQIPCPAR	0	0	0	0	0	0	0	0	0	22.5017	16.1156	0	0	0	0	0		0	0	9.65431	0
Pyruvate dehydrogenase protein X component, mitochondrial (Dihydrolipoamide dehydrogenase-binding protein of pyruvate dehydrogenase complex) (Lipoyl-containing pyruvate dehydrogenase complex component X)	307	Mitochondrial	STVPHAYATADCDLGAVLK	3.58766	3.86265	5.41399	1.18681	19.4837	0	3.51109	8.58364	38.4929	6.93672	8.53505	12.6717	4.03699	2.77223	3.12691	1.45133		3.51278	7.8946	16.6591	2.84687
Pyruvate kinase PKM (EC 2.7.1.40) (Pyruvate kinase muscle isozyme)	358		AEGSDVANAVLDGADCIMLSGETAK	4.41582	4.66702	0.24202	0	6.86606	4.86201	2.22206	4.71215	22.8983	10.8047	9.17396	11.4696	3.81669	4.18995	8.80087	9.51611		2.33122	4.66557	13.5866	6.58091
Pyruvate kinase PKM (EC 2.7.1.40) (Pyruvate kinase muscle isozyme)	326		AGKPVICATQMLESMIK	0	0	0.696894	0	0	0	0	0	10.1456	0	5.42273	10.9552	0	0	0	0		0.174224	0	6.6309	0
Pyruvate kinase PKM (EC 2.7.1.40) (Pyruvate kinase muscle isozyme)	423 424		CCSGAIIVLTK		0																0
Pyruvate kinase PKM (EC 2.7.1.40) (Pyruvate kinase muscle isozyme)	152		CDENILWLDYK	0	87.401	100		100			52.697		0	0	100	26.9767	41.981	28.5915	31.0851		62.467	76.3485	33.3333	32.1586
Pyruvate kinase PKM (EC 2.7.1.40) (Pyruvate kinase muscle isozyme)	474		GIFPVLCK	0.538409	1.04297	0	0	3.73604	0	0	0.7583	15.3692	3.64609	5.81662	5.39123	0	0.209644	0	0		0.395345	1.12359	7.55577	0.0524111
Pyruvate kinase PKM (EC 2.7.1.40) (Pyruvate kinase muscle isozyme)	31		MPKPHSEAGTAFIQTQQLHAAMADTFLEHMCR	11.6973	8.03783	0	0	0	0	12.3589	8.50235	0	8.82117	6.50701	7.529	4.98625	6.48801	8.06674	3.74904		4.93379	5.21531	5.71429	5.82251
Pyruvate kinase PKM (EC 2.7.1.40) (Pyruvate kinase muscle isozyme)	49		NTGIICTIGPASR	1.0431	1.31675	0.616556	0.476304	3.05173	2.05935	0	1.32498	13.7971	5.94891	8.32978	7.8913	0	0	0	0		0.863179	1.60902	8.99178	0
Rab GDP dissociation inhibitor alpha (Rab GDI alpha) (Guanosine diphosphate dissociation inhibitor 1) (GDI-1)	317		NTNDANSCQIIIPQNQVNR	100	100	47.1071	17.3841				98.8782		97.747	100	82.5243	84.8509	77.068		55.8018		66.1228	98.8782	93.4238	72.5736
Rab GDP dissociation inhibitor alpha (Rab GDI alpha) (Guanosine diphosphate dissociation inhibitor 1) (GDI-1)	202		TDDYLDQPCLETINR	60.5657	49.1839	51.6079	0				0		0	69.0412	0	22.6004	43.616	0			40.3394	0	23.0137	22.0721
Rab GDP dissociation inhibitor beta (Rab GDI beta) (GDI-3) (Guanosine diphosphate dissociation inhibitor 2) (GDI-2)	414		AYDATTHFETTCDDIK	0	0	0	0	0			0	0	16.4467	0	0	0	0	42.4787	48.1966		0	0	4.11166	22.6688
Rab GDP dissociation inhibitor beta (Rab GDI beta) (GDI-3) (Guanosine diphosphate dissociation inhibitor 2) (GDI-2)	302		VICILSHPIK			0					0		0	0	0		0				0	0	0	0
Radixin (ESP10)	117		EAILNDEIYCPPETAVLLASYAVQAK	0	0	0	0			0	25.3526		0	0	0	41.9176	0	0	100		0	12.6763	0	35.4794
Radixin (ESP10)	284		ILALCMGNHELYMR	0	0	0	0	38.7533	12.6487	10.592	0	61.0129	6.65457	5.0352	1.91123	0	1.36724	1.28629	0		0	15.4985	18.6535	0.663384
Ras-related protein Rab-10	24		TCVLFR			0					0		0	0	0		0				0	0	0	0
Ras-related protein Rab-1B	23	Mitochondrial	SCLLLR	1.72883	1.90332	0	0	12.7399	0	0	0	35.3812	11.2147			0	1.81579	0	0		0.908037	3.18497	23.2979	0.453946
Ras-related protein Rab-21 (Rab-12)	175		GIEELFLDLCK	20.2138	0	0					0		0	0	0	0	0	0	0		6.73793	0	0	0
Ras-related protein Rab-3A	184		LVDVICEK	0	0	0	0	0			0		0	0	0	0	0	0	0		0	0	0	0
Ras-related protein Rab-7a	83 84		GADCCVLVFDVTAPNTFK	0	0	0							0	0	9.14822	0		0	55.9828		0		3.04941	18.6609
Ras-related protein Rap-1A (Ras-related protein Krev-1)	118		CDLEDER	34.284	72.8607	2.06169	71.0088	90.9985			37.5343	74.9952	100	7.10765	16.7829	0	22.4541	0	0		45.0538	64.2664	49.7214	5.61352
Receptor expression-enhancing protein 5 (GP106) (Polyposis locus protein 1 homolog) (Protein TB2 homolog)	14		NCMTDLLAK	1.24228	1.73088	1.1309	1.21381	3.27896	2.01854	0	1.86462	10.5031	7.36158	14.7763	12.7259	0.446481	0.234948	0	0		1.32947	1.79053	11.3417	0.170357
Rho GDP-dissociation inhibitor 1 (Rho GDI 1) (GDI-1) (Rho-GDI alpha)	79		LTLVCSTAPGPLELDLTGDLESFK	0	0	0	0	0	0	0	0	34.3358	7.56548	2.9738	3.58533	0	0	0	1.16041		0	0	12.1151	0.290102
Ribonuclease inhibitor (Ribonuclease/angiogenin inhibitor 1)	40		CK	0	0	51.811	47.0513	68.7536	0	0	0	72.2381	0	21.0356	0	0	0	0	0		24.7156	17.1884	23.3184	0
Ribonuclease inhibitor (Ribonuclease/angiogenin inhibitor 1)	186		ILCQGLK	0	0	0	0	0			0			0		0	0	0	0		0	0	0	0
Ribonuclease inhibitor (Ribonuclease/angiogenin inhibitor 1)	80		TNELGDGGVGLVLQGLQNPTCK	0	0	0	0				0		0	39.7089	0	0		0	0		0	0	13.2363	0
Ribosome-releasing factor 2, mitochondrial (RRF2mt) (Elongation factor G 2, mitochondrial) (EF-G2mt) (mEF-G 2)	491	Mitochondrial	EAESLLLAGVEVPEPVFFCTIEPPSVAK	0	0						0		0			0	0				0	0	0	0
RNA-binding protein 39 (Coactivator of activating protein 1 and estrogen receptors) (Coactivator of AP-1 and ERs) (RNA-binding motif protein 39) (RNA-binding region-containing protein 2) (Transcription coactivator CAPER)	478		CPSIAAAIAAVNALHGR	0				0		0		0				0	0	0	0		0	0	0	0
Ryanodine receptor 2 (RYR-2) (RyR2) (Cardiac muscle ryanodine receptor) (Cardiac muscle ryanodine receptor-calcium release channel) (Type 2 ryanodine receptor)	3204		AALSLPANVEDVCPNIPSLEK	0	12.686	0	0		100	92.6972	8.00284		66.0009	49.7281	45.7658	89.5658	93.4852	98.5166	94.0494		3.17149	66.9	53.8316	93.9043
Ryanodine receptor 2 (RYR-2) (RyR2) (Cardiac muscle ryanodine receptor) (Cardiac muscle ryanodine receptor-calcium release channel) (Type 2 ryanodine receptor)	1078		AEVCSGTGER					0														0
Ryanodine receptor 2 (RYR-2) (RyR2) (Cardiac muscle ryanodine receptor) (Cardiac muscle ryanodine receptor-calcium release channel) (Type 2 ryanodine receptor)	3601		AVVACFR	9.83105	0	0	46.5573	0			0	100	17.8023	0	2.09243	10.5587	0	0	10.3422		14.0971	0	29.9737	5.22523
Ryanodine receptor 2 (RYR-2) (RyR2) (Cardiac muscle ryanodine receptor) (Cardiac muscle ryanodine receptor-calcium release channel) (Type 2 ryanodine receptor)	2401		CAPEMHLIHAGK	0	0		0		0	0	0		0	0	0	0	0				0	0	0	0
Ryanodine receptor 2 (RYR-2) (RyR2) (Cardiac muscle ryanodine receptor) (Cardiac muscle ryanodine receptor-calcium release channel) (Type 2 ryanodine receptor)	2530		CAPLFAGTEHHASLIDSLLHTVYR	0		31.2429	100							0		0	0	1.37784	0		43.7476		0	0.344459
Ryanodine receptor 2 (RYR-2) (RyR2) (Cardiac muscle ryanodine receptor) (Cardiac muscle ryanodine receptor-calcium release channel) (Type 2 ryanodine receptor)	2054		CSSLQQLISETMVR	0	0	0	0	0	0		64.2011	0	8.42731	27.4919	1.52268	0	10.8497	2.58532	9.08406		0	21.4004	9.36048	5.62978
Ryanodine receptor 2 (RYR-2) (RyR2) (Cardiac muscle ryanodine receptor) (Cardiac muscle ryanodine receptor-calcium release channel) (Type 2 ryanodine receptor)	1205		DFDVGDGFIPVCSLGVAQVGR	6.25026	3.83449	3.17283	3.38596	0	0		6.9202	0	2.67748	3.36578	1.70132	48.4744	45.7681	34.1991	26.2953		4.16089	2.30673	1.93615	38.6842
Ryanodine receptor 2 (RYR-2) (RyR2) (Cardiac muscle ryanodine receptor) (Cardiac muscle ryanodine receptor-calcium release channel) (Type 2 ryanodine receptor)	2571 2576		DSIEVCLLSICGQLRPSMMQHLLR	0	0						0		0	0		0	0		0		0	0	0	0
Ryanodine receptor 2 (RYR-2) (RyR2) (Cardiac muscle ryanodine receptor) (Cardiac muscle ryanodine receptor-calcium release channel) (Type 2 ryanodine receptor)	3799		DVGFFQSLAGLMQSCSVLDLNAFER	100	0	20.2086	0	0			0		8.34616	4.56524	5.28674	0	8.77396	0	8.46871		30.0522	0	6.06605	4.31067
Ryanodine receptor 2 (RYR-2) (RyR2) (Cardiac muscle ryanodine receptor) (Cardiac muscle ryanodine receptor-calcium release channel) (Type 2 ryanodine receptor)	3008		EMVTSLFCK	7.46738	0	0	0	100			0	0		0	0	100	0	26.0217	22.0497		1.86684	50	0	37.0178
Ryanodine receptor 2 (RYR-2) (RyR2) (Cardiac muscle ryanodine receptor) (Cardiac muscle ryanodine receptor-calcium release channel) (Type 2 ryanodine receptor)	822		FLPPPGYAACYEAVLPK	0	0	0	0	0	0	17.8922	0		5.20434	2.52211	0	0	0	0	0		0	4.47304	2.57548	0
Ryanodine receptor 2 (RYR-2) (RyR2) (Cardiac muscle ryanodine receptor) (Cardiac muscle ryanodine receptor-calcium release channel) (Type 2 ryanodine receptor)	3846		FLQLLCEGHNSDFQNYLR	0	0	0	10.5006	16.0627	100	100	0	58.4738	13.5948	6.09266	0	8.59168	0	2.07955	6.51098		2.62515	54.0157	19.5403	4.29555
Ryanodine receptor 2 (RYR-2) (RyR2) (Cardiac muscle ryanodine receptor) (Cardiac muscle ryanodine receptor-calcium release channel) (Type 2 ryanodine receptor)	1776		FSSPSFVSISNDCYQYSPEFPLDILK	0	3.53127	0	0	21.7745			7.97507		2.92015	8.20537	5.01622	14.5103	18.6647	16.6404	51.0112		0.882817	14.8748	5.38058	25.2067
Ryanodine receptor 2 (RYR-2) (RyR2) (Cardiac muscle ryanodine receptor) (Cardiac muscle ryanodine receptor-calcium release channel) (Type 2 ryanodine receptor)	2558		GCSLTK					0				0				0						0	0	0
Ryanodine receptor 2 (RYR-2) (RyR2) (Cardiac muscle ryanodine receptor) (Cardiac muscle ryanodine receptor-calcium release channel) (Type 2 ryanodine receptor)	4068		HYTQSETEFLLSCAETDENETLDYEEFVK	28.5968	20.6958	0	28.2875	0			12.6417	41.1568	100	42.7514	58.4031	0	34.0906	0	12.0663		19.395	6.32083	60.5778	11.5392
Ryanodine receptor 2 (RYR-2) (RyR2) (Cardiac muscle ryanodine receptor) (Cardiac muscle ryanodine receptor-calcium release channel) (Type 2 ryanodine receptor)	1282		IDGTIDSSPCLK	0	0	0	0	26.805	0	0	17.2095	63.707	13.8928	17.23	16.635	0	0	0	0		0	11.0036	27.8662	0
Ryanodine receptor 2 (RYR-2) (RyR2) (Cardiac muscle ryanodine receptor) (Cardiac muscle ryanodine receptor-calcium release channel) (Type 2 ryanodine receptor)	3031		ISLFGNDATSIVNCLHILGQTLDAR	0	0	0		42.5619			0		3.2014	0	0	0	0	0	0		0	21.2809	1.06713	0
Ryanodine receptor 2 (RYR-2) (RyR2) (Cardiac muscle ryanodine receptor) (Cardiac muscle ryanodine receptor-calcium release channel) (Type 2 ryanodine receptor)	47		LCFLESTSNSK	49.6049	46.9954	74.0053	76.5025	44.3654	100	35.3827	100	27.4077	100	100	60.1673	32.2836	43.5139	67.8157	64.657		61.777	69.937	71.8938	52.0676
Ryanodine receptor 2 (RYR-2) (RyR2) (Cardiac muscle ryanodine receptor) (Cardiac muscle ryanodine receptor-calcium release channel) (Type 2 ryanodine receptor)	36		LCLAAEGFGNR	0	0	2.83842	0	0	0	0	2.94936	0	14.3872	10.6577	5.32754	0	1.48849	7.18937	7.00996		0.709606	0.737341	7.59312	3.92196
Ryanodine receptor 2 (RYR-2) (RyR2) (Cardiac muscle ryanodine receptor) (Cardiac muscle ryanodine receptor-calcium release channel) (Type 2 ryanodine receptor)	577		LEASSGILEVLHCVLVESPEALNIIK	0	0	0	0						0	0	0	0	0	0			0		0	0
Ryanodine receptor 2 (RYR-2) (RyR2) (Cardiac muscle ryanodine receptor) (Cardiac muscle ryanodine receptor-calcium release channel) (Type 2 ryanodine receptor)	244		LLHGHMDECLTVPSGEHGEEQR	10.1882	0	0	24.6792	16.5925			20.8655	61.4391	34.523	46.6234	85.2037	0	0	0	2.94689		8.71684	18.729	56.9473	0.736722
Ryanodine receptor 2 (RYR-2) (RyR2) (Cardiac muscle ryanodine receptor) (Cardiac muscle ryanodine receptor-calcium release channel) (Type 2 ryanodine receptor)	3480		LLPIGLNICAPGDQELIALAK	0	0	0	0	0			0	0	1.08448	0	0	5.11873	1.77948	0	3.60266		0	0	0.271119	2.62522
Ryanodine receptor 2 (RYR-2) (RyR2) (Cardiac muscle ryanodine receptor) (Cardiac muscle ryanodine receptor-calcium release channel) (Type 2 ryanodine receptor)	1310		LSMPIECAEVFSK	1.10728	1.69346	6.7107	6.49592	10.1472	0	84.6898	3.75166	0	14.9053	11.0642	10.8303	10.7449	8.49737	20.7133	23.8638		4.00184	24.6472	9.19994	15.9549
Ryanodine receptor 2 (RYR-2) (RyR2) (Cardiac muscle ryanodine receptor) (Cardiac muscle ryanodine receptor-calcium release channel) (Type 2 ryanodine receptor)	2990		LYFLSAASRPLCTGGHASNK	0	0	0	0	0		0	0	0	0	0	0	0	0	0	0		0	0	0	0
Ryanodine receptor 2 (RYR-2) (RyR2) (Cardiac muscle ryanodine receptor) (Cardiac muscle ryanodine receptor-calcium release channel) (Type 2 ryanodine receptor)	1666		LYSAVCALGNHR	7.82141	20.9818	57.1785	72.4285	45.4219	0		19.7138	70.9277	13.0091	24.1732	33.5959	1.93082	1.66212	6.37037	2.09923		39.6026	21.7119	35.4265	3.01564
Ryanodine receptor 2 (RYR-2) (RyR2) (Cardiac muscle ryanodine receptor) (Cardiac muscle ryanodine receptor-calcium release channel) (Type 2 ryanodine receptor)	548		NCAQFSGSLDWLISR							0		100				0	0	0	0			0	100	0
Ryanodine receptor 2 (RYR-2) (RyR2) (Cardiac muscle ryanodine receptor) (Cardiac muscle ryanodine receptor-calcium release channel) (Type 2 ryanodine receptor)	1510		NNSNGLEIGCVVDAASGLLTFIANGK	0	0	0	0	0			0	0	0	3.09561	0	0	0	0	0		0	0	0.773903	0
Ryanodine receptor 2 (RYR-2) (RyR2) (Cardiac muscle ryanodine receptor) (Cardiac muscle ryanodine receptor-calcium release channel) (Type 2 ryanodine receptor)	1583		NPVPQCPPR	0	4.55524	14.3954	6.11071	0		100	5.19481		100	12.3928	10.1935	6.24623	11.8248	13.1089	13.7127		6.26535	35.0649	40.8621	11.2232
Ryanodine receptor 2 (RYR-2) (RyR2) (Cardiac muscle ryanodine receptor) (Cardiac muscle ryanodine receptor-calcium release channel) (Type 2 ryanodine receptor)	65		NVPPDLSICTFVLEQSLSVR	5.1524	23.9946	0	7.69552	0	0	0	28.851		9.80229	12.4893	0	11.3857	26.0466	74.7908	57.2322		9.21062	7.21276	7.43053	42.3638
Ryanodine receptor 2 (RYR-2) (RyR2) (Cardiac muscle ryanodine receptor) (Cardiac muscle ryanodine receptor-calcium release channel) (Type 2 ryanodine receptor)	3927		QVFNTLTEYIQGPCTGNQQSLAHSR	0	0	0	100	44.2689	100	93.8632	30.143	91.3163	0	13.3515	33.1436	0	0	0	17.9319		25	67.0688	34.4529	4.48298
Ryanodine receptor 2 (RYR-2) (RyR2) (Cardiac muscle ryanodine receptor) (Cardiac muscle ryanodine receptor-calcium release channel) (Type 2 ryanodine receptor)	2329		RPECFGPALR	2.13017	1.01223	0	0	0	0	59.7818	1.23669	31.0303	2.896	5.039	4.8205	1.19919	2.77307	4.77726	2.84452		0.7856	15.2546	10.9465	2.89851
Ryanodine receptor 2 (RYR-2) (RyR2) (Cardiac muscle ryanodine receptor) (Cardiac muscle ryanodine receptor-calcium release channel) (Type 2 ryanodine receptor)	3157		SALGECLAAFAGAFPIAFLETHLDK			0	0				0			0		0		0	0		0	0	0	0
Ryanodine receptor 2 (RYR-2) (RyR2) (Cardiac muscle ryanodine receptor) (Cardiac muscle ryanodine receptor-calcium release channel) (Type 2 ryanodine receptor)	3698		SCHDEEDDDGEEEVK	0	0	0	0	0			0			0	0	0	0	0	0		0	0	0	0
Ryanodine receptor 2 (RYR-2) (RyR2) (Cardiac muscle ryanodine receptor) (Cardiac muscle ryanodine receptor-calcium release channel) (Type 2 ryanodine receptor)	633		SNQHLICDNLLPGR	0	0	0	0		0	0	0	0	0	0	0	0	7.35395	0	9.47357		0	0	0	4.20688
Ryanodine receptor 2 (RYR-2) (RyR2) (Cardiac muscle ryanodine receptor) (Cardiac muscle ryanodine receptor-calcium release channel) (Type 2 ryanodine receptor)	24		TDDEVVLQCTATIHK	79.2591	82.1559	79.9641	73.6374	71.3778	58.9929		82.6687	54.0316	86.9758	83.767	84.942	0	0	48.9658	74.6935		78.7541	71.0131	77.4291	30.9148
Ryanodine receptor 2 (RYR-2) (RyR2) (Cardiac muscle ryanodine receptor) (Cardiac muscle ryanodine receptor-calcium release channel) (Type 2 ryanodine receptor)	757 758		TDDVISCCLDLSAPSISFR	34.2532	48.592	8.0111	20.3857				0	100	10.006	23.276	17.5996	12.7308	56.537	0	0		27.8105	0	37.7204	17.3169
Ryanodine receptor 2 (RYR-2) (RyR2) (Cardiac muscle ryanodine receptor) (Cardiac muscle ryanodine receptor-calcium release channel) (Type 2 ryanodine receptor)	948		TLLALGCHVGIADEHAEEK	0	0	0	0	15.5605	0	100	0	7.67096	100	0	0		1.41814	7.63148	3.63318		0	28.8901	26.9177	4.2276
Ryanodine receptor 2 (RYR-2) (RyR2) (Cardiac muscle ryanodine receptor) (Cardiac muscle ryanodine receptor-calcium release channel) (Type 2 ryanodine receptor)	1678		VAHALCSHVDEPQLLYAIENK	2.93466	0	5.85307	0	0	0	0	0	0	6.73335	0	0	1.63277	0	2.11818	1.85931		2.19693	0	1.68334	1.40256
Ryanodine receptor 2 (RYR-2) (RyR2) (Cardiac muscle ryanodine receptor) (Cardiac muscle ryanodine receptor-calcium release channel) (Type 2 ryanodine receptor)	615 618 620		VLDVLCSLCVCHGVAVR	0	0	0		0			0		7.95719	0	17.8162	0	0	0	0		0	0	8.59112	0
Ryanodine receptor 2 (RYR-2) (RyR2) (Cardiac muscle ryanodine receptor) (Cardiac muscle ryanodine receptor-calcium release channel) (Type 2 ryanodine receptor)	3836		VLQDDEFTCDLFR	0	0	0	0	15.1478		21.5821	0	0	5.45729	0	3.49964	2.52803	2.64756	0	4.23389		0	12.2433	2.23923	2.35237
Ryanodine receptor 2 (RYR-2) (RyR2) (Cardiac muscle ryanodine receptor) (Cardiac muscle ryanodine receptor-calcium release channel) (Type 2 ryanodine receptor)	2460		VVEPDMSAGFCPDHK	0	0	2.89425	2.94324	13.0034			1.84501	70.6993	4.86362	3.31734	5.79861	0	2.10622	0	0		1.45937	7.42419	21.1697	0.526554
Ryanodine receptor 2 (RYR-2) (RyR2) (Cardiac muscle ryanodine receptor) (Cardiac muscle ryanodine receptor-calcium release channel) (Type 2 ryanodine receptor)	1230		YFTICGLQEGYEPFAVNTNR	26.3906	22.3306	22.8554	23.7415	0		100	10.907	0	12.7156	8.94189	8.72136	29.266	46.1919	48.8883	26.1803		23.8295	36.969	7.59471	37.6316
Ryanodine receptor 2 (RYR-2) (RyR2) (Cardiac muscle ryanodine receptor) (Cardiac muscle ryanodine receptor-calcium release channel) (Type 2 ryanodine receptor)	2520		YLCTAVLPLLTR	0	0	0	0	15.1686			0	53.2038	0	0	0	0	0	0	0		0	7.5843	13.301	0
Saccharopine dehydrogenase-like oxidoreductase (EC 1.-.-.-)	113 120 124	Mitochondrial	ACIENGTSCIDICGEPQFLELMHAK	98.282	100	100	100	100	100	90.4397		45.3427	0	0	96.1148	100	98.21	66.5021	100		99.5705	96.8132	35.3644	91.178
Saccharopine dehydrogenase-like oxidoreductase (EC 1.-.-.-)	77	Mitochondrial	LGRPSLSSEVGVIICDISNPASLDEMAK	16.0685	0	7.41432	0	0				100	0	100	100		0	15.3218	0		5.87071	0	75	5.10725
Saccharopine dehydrogenase-like oxidoreductase (EC 1.-.-.-)	218	Mitochondrial	SVSCLKPVPIVGTK	0	0	0	0	0			0		0	0	0	0	0	0	0		0	0	0	0
S-adenosylmethionine synthase isoform type-2 (AdoMet synthase 2) (EC 2.5.1.6) (Methionine adenosyltransferase 2) (MAT 2)	104		TCNVLVALEQQSPDIAQGVHLDR	0	0	0	0	0			0		38.3665	0	0	0	54.9303	0	0		0	0	12.7888	13.7326
Sarcalumenin	857 863		LLSQQCSYMGGCFLEK	67.2458	47.6258	32.5713	56.5172				19.2999		79.6615	100	100	100	100	41.8817	0		50.99	19.2999	93.2205	60.4704
Sarcalumenin	894		NPGAPNCDK	0	0			0	0	0	0	67.3122	80.9201	100	94.6592	0	5.51402	0	0		0	0	85.7229	1.3785
Sarcalumenin	894 899		NPGAPNCDKTGCGETPK	0	0	42.6604		0			8.21278		85.0225	88.8951	89.0779	0	5.4081	12.9465	0		14.2201	4.10639	87.6652	4.58866
Sarcalumenin	899		TGCGETPK										0										0
Sarcolemmal membrane-associated protein (Sarcolemmal-associated protein)	537		CFELQALLEEER	100	97.9103	100	100	100	100	100	100	100	100	100	100	100	97.6325	100	100		99.4776	100	100	99.4081
Sarcolemmal membrane-associated protein (Sarcolemmal-associated protein)	658 661		CQQCEDQQR	0	0	0	0									0	0	0	0		0			0
Sarcoplasmic/endoplasmic reticulum calcium ATPase 1 (SERCA1) (SR Ca(2+)-ATPase 1) (EC 3.6.3.8) (Calcium pump 1) (Calcium-transporting ATPase sarcoplasmic reticulum type, fast twitch skeletal muscle isoform) (Endoplasmic reticulum class 1/2 Ca(2+) ATPase)	344 349		SLPSVETLGCTSVICSDK	0	0	0	0	0			0		8.34222	9.72868	9.52379	0	0	0	0		0	0	9.19823	0
Sarcoplasmic/endoplasmic reticulum calcium ATPase 1 (SERCA1) (SR Ca(2+)-ATPase 1) (EC 3.6.3.8) (Calcium pump 1) (Calcium-transporting ATPase sarcoplasmic reticulum type, fast twitch skeletal muscle isoform) (Endoplasmic reticulum class 1/2 Ca(2+) ATPase)	377		VDGDVCSLNEFSITGSTYAPEGEVLK								0		0		0		0	0				0	0	0
Sarcoplasmic/endoplasmic reticulum calcium ATPase 2 (SERCA2) (SR Ca(2+)-ATPase 2) (EC 3.6.3.8) (Calcium pump 2) (Calcium-transporting ATPase sarcoplasmic reticulum type, slow twitch skeletal muscle isoform) (Endoplasmic reticulum class 1/2 Ca(2+) ATPase)	471		ANACNSVIK	0	0	0	0.496024	5.65931	3.65891	6.71828		27.3171	0	0	0	0	0.297556	0.202978	0.0943996		0.124006	5.3455	6.82928	0.148733
Sarcoplasmic/endoplasmic reticulum calcium ATPase 2 (SERCA2) (SR Ca(2+)-ATPase 2) (EC 3.6.3.8) (Calcium pump 2) (Calcium-transporting ATPase sarcoplasmic reticulum type, slow twitch skeletal muscle isoform) (Endoplasmic reticulum class 1/2 Ca(2+) ATPase)	674		CFAR															0						0
Sarcoplasmic/endoplasmic reticulum calcium ATPase 2 (SERCA2) (SR Ca(2+)-ATPase 2) (EC 3.6.3.8) (Calcium pump 2) (Calcium-transporting ATPase sarcoplasmic reticulum type, slow twitch skeletal muscle isoform) (Endoplasmic reticulum class 1/2 Ca(2+) ATPase)	404 417 420		CHQYDGLVELATICALCNDSALDYNEAK	0.222612	0	0.735117	0.880617	1.92662	0	0	13.0346	0	3.14267	2.79398	3.85821	0.804948	0.894572	1.153	0.926005		0.459586	3.7403	2.44872	0.94463
Sarcoplasmic/endoplasmic reticulum calcium ATPase 2 (SERCA2) (SR Ca(2+)-ATPase 2) (EC 3.6.3.8) (Calcium pump 2) (Calcium-transporting ATPase sarcoplasmic reticulum type, slow twitch skeletal muscle isoform) (Endoplasmic reticulum class 1/2 Ca(2+) ATPase)	560		CLALATHDNPLK	3.0693	2.98975	11.7731	6.389	3.73615	2.84433	1.98896	10.804	25.2276	9.18901	5.06845	5.48521	2.40943	6.20382	6.66039	6.22254		6.05528	4.84336	11.2426	5.37405
Sarcoplasmic/endoplasmic reticulum calcium ATPase 2 (SERCA2) (SR Ca(2+)-ATPase 2) (EC 3.6.3.8) (Calcium pump 2) (Calcium-transporting ATPase sarcoplasmic reticulum type, slow twitch skeletal muscle isoform) (Endoplasmic reticulum class 1/2 Ca(2+) ATPase)	524		CTHIR	3.93303	3.18517	8.17428	82.8528	100	6.03677	80.8073	17.1416	100	18.3502	38.2509	13.0306	41.48	8.18906	21.4951	25.005		24.5363	50.9964	42.4079	24.0423
Sarcoplasmic/endoplasmic reticulum calcium ATPase 2 (SERCA2) (SR Ca(2+)-ATPase 2) (EC 3.6.3.8) (Calcium pump 2) (Calcium-transporting ATPase sarcoplasmic reticulum type, slow twitch skeletal muscle isoform) (Endoplasmic reticulum class 1/2 Ca(2+) ATPase)	669		DACLNAR	90.6807	93.0145	5.78142	66.6408	22.2677	12.0611	40.312	10.8147	30.0823	10.0701	9.92624	10.4776	12.8792	0.294931	0.703756	3.50474		64.0293	21.3639	15.1391	4.34566
Sarcoplasmic/endoplasmic reticulum calcium ATPase 2 (SERCA2) (SR Ca(2+)-ATPase 2) (EC 3.6.3.8) (Calcium pump 2) (Calcium-transporting ATPase sarcoplasmic reticulum type, slow twitch skeletal muscle isoform) (Endoplasmic reticulum class 1/2 Ca(2+) ATPase)	998		ECVQPATK	0	0	0	0	0	0		0		4.07333	2.3494	0	0	0	0	0		0	0	2.14091	0
Sarcoplasmic/endoplasmic reticulum calcium ATPase 2 (SERCA2) (SR Ca(2+)-ATPase 2) (EC 3.6.3.8) (Calcium pump 2) (Calcium-transporting ATPase sarcoplasmic reticulum type, slow twitch skeletal muscle isoform) (Endoplasmic reticulum class 1/2 Ca(2+) ATPase)	635		GTAVAICR	1.53627	2.52059	1.75394	2.06804	20.5672	0	0	1.63526	53.5928	2.67782	4.49047	5.50551	0.540325	0.854156	0.812965	1.12071		1.96971	5.55062	16.5666	0.832039
Sarcoplasmic/endoplasmic reticulum calcium ATPase 2 (SERCA2) (SR Ca(2+)-ATPase 2) (EC 3.6.3.8) (Calcium pump 2) (Calcium-transporting ATPase sarcoplasmic reticulum type, slow twitch skeletal muscle isoform) (Endoplasmic reticulum class 1/2 Ca(2+) ATPase)	344 349		SLPSVETLGCTSVICSDK	0.556835	0.760855	2.03717	2.87241	0	29.3791	0	0.45863	0	6.68409	6.20335	8.46049	0.965861	2.41231	2.52947	1.8118		1.55682	7.45943	5.33698	1.92986
Sarcoplasmic/endoplasmic reticulum calcium ATPase 2 (SERCA2) (SR Ca(2+)-ATPase 2) (EC 3.6.3.8) (Calcium pump 2) (Calcium-transporting ATPase sarcoplasmic reticulum type, slow twitch skeletal muscle isoform) (Endoplasmic reticulum class 1/2 Ca(2+) ATPase)	344 349 364		SLPSVETLGCTSVICSDKTGTLTTNQMSVCR	0	0	0	0	0	0	48.65	0	0	0	1.37912	0.513793	0	0	0	0		0	12.1625	0.473227	0
Sarcoplasmic/endoplasmic reticulum calcium ATPase 2 (SERCA2) (SR Ca(2+)-ATPase 2) (EC 3.6.3.8) (Calcium pump 2) (Calcium-transporting ATPase sarcoplasmic reticulum type, slow twitch skeletal muscle isoform) (Endoplasmic reticulum class 1/2 Ca(2+) ATPase)	498		SMSVYCTPNKPSR	1.2557	1.31407	2.54713	0.746612	6.02236	4.35627	7.65616	2.03711	25.702	8.80099	8.33316	9.76013	0.0927116	1.00981	1.0786	0.585144		1.46588	5.01798	13.1491	0.691566
Sarcoplasmic/endoplasmic reticulum calcium ATPase 2 (SERCA2) (SR Ca(2+)-ATPase 2) (EC 3.6.3.8) (Calcium pump 2) (Calcium-transporting ATPase sarcoplasmic reticulum type, slow twitch skeletal muscle isoform) (Endoplasmic reticulum class 1/2 Ca(2+) ATPase)	364		TGTLTTNQMSVCR	12.6943	9.55091	1.07538	27.5152	26.9469	59.7069	100	4.81888	29.7202	0	5.06541	6.10545	1.92766	5.68964	0	3.95048		12.7089	47.8682	10.2228	2.89195
Sarcoplasmic/endoplasmic reticulum calcium ATPase 2 (SERCA2) (SR Ca(2+)-ATPase 2) (EC 3.6.3.8) (Calcium pump 2) (Calcium-transporting ATPase sarcoplasmic reticulum type, slow twitch skeletal muscle isoform) (Endoplasmic reticulum class 1/2 Ca(2+) ATPase)	377		VEGDTCSLNEFSITGSTYAPIGEVQK	26.2933	33.8242	4.32073	4.88179	4.37063	0	15.1682	21.6316	17.7732	35.0889	43.7821	24.6072	20.7113	31.1096	18.9149	25.7213		17.33	10.2926	30.3128	24.1143
Sarcoplasmic/endoplasmic reticulum calcium ATPase 2 (SERCA2) (SR Ca(2+)-ATPase 2) (EC 3.6.3.8) (Calcium pump 2) (Calcium-transporting ATPase sarcoplasmic reticulum type, slow twitch skeletal muscle isoform) (Endoplasmic reticulum class 1/2 Ca(2+) ATPase)	447		VGEATETALTCLVEK	1.46293	1.0921	0.891678	1.22482	2.81586	0	0	0.860562	13.555	7.38871	5.59305	6.5609	3.1485	4.34395	7.55154	6.55585		1.16788	0.919107	8.2744	5.39996
Sarcoplasmic/endoplasmic reticulum calcium ATPase 2 (SERCA2) (SR Ca(2+)-ATPase 2) (EC 3.6.3.8) (Calcium pump 2) (Calcium-transporting ATPase sarcoplasmic reticulum type, slow twitch skeletal muscle isoform) (Endoplasmic reticulum class 1/2 Ca(2+) ATPase)	875		VSFYQLSHFLQCK	1.44987	1.75953	0	0	27.6934	0		0.724328	71.6195	27.4776	28.7881	33.4033	0.154843	0.810627	0.653632	0.364462		0.80235	9.47257	40.3221	0.495891
Sarcoplasmic/endoplasmic reticulum calcium ATPase 2 (SERCA2) (SR Ca(2+)-ATPase 2) (EC 3.6.3.8) (Calcium pump 2) (Calcium-transporting ATPase sarcoplasmic reticulum type, slow twitch skeletal muscle isoform) (Endoplasmic reticulum class 1/2 Ca(2+) ATPase)	595		YETNLTFVGCVGMLDPPR	10.2732	12.9347	18.9009	17.5843	5.97661	0	27.0962	10.4514	28.1753	29.7657	31.1969	26.3715	20.9292	39.2382	54.6396	39.3929		14.9233	10.8811	28.8773	38.55
Sarcoplasmic/endoplasmic reticulum calcium ATPase 3 (SERCA3) (SR Ca(2+)-ATPase 3) (EC 3.6.3.8) (Calcium pump 3)	636		GTAVAICR	1.51039	2.57988	1.77939	2.07448	20.5013	0	0	1.65492	53.5928	0	4.805	5.6344	0.576343	0.921094	0.864722	1.21712		1.98603	5.53905	16.008	0.894819
Sarcoplasmic/endoplasmic reticulum calcium ATPase 3 (SERCA3) (SR Ca(2+)-ATPase 3) (EC 3.6.3.8) (Calcium pump 3)	344 349		SLPSVETLGCTSVICSDK	0	0	2.81364	4.79623	0			0		0	0	9.52379	0	0	0	0		1.90247	0	3.1746	0
Sarcoplasmic/endoplasmic reticulum calcium ATPase 3 (SERCA3) (SR Ca(2+)-ATPase 3) (EC 3.6.3.8) (Calcium pump 3)	344 349 364		SLPSVETLGCTSVICSDKTGTLTTNQMSVCR	0	0	0	0	0	0		0	0	0	0	0	0	0	0	0		0	0	0	0
Sarcoplasmic/endoplasmic reticulum calcium ATPase 3 (SERCA3) (SR Ca(2+)-ATPase 3) (EC 3.6.3.8) (Calcium pump 3)	364		TGTLTTNQMSVCR	12.7422	0	1.07985	17.4796	27.1527	60.0548	100	0	30.1282	0	5.01131	6.14659	1.92656	3.21463	0	3.37745		7.82541	46.8019	10.3215	2.12966
Sarcoplasmic/endoplasmic reticulum calcium ATPase 3 (SERCA3) (SR Ca(2+)-ATPase 3) (EC 3.6.3.8) (Calcium pump 3)	447		VGEATETALTCLVEK	1.14149	1.03184	0.872125	1.22483	2.89134	0	0	0.86528	13.557	7.32849	5.6083	6.6039	2.98253	3.9737	7.6208	4.49706		1.06757	0.939155	8.27443	4.76852
Selenium-binding protein 1 (56 kDa selenium-binding protein) (SBP56) (SP56)	8		CGPGYSTPLEAMK	100	0	59.4004	19.3745	91.1309	100	100	100	76.148	99.6626	98.3101	95.8215	100	100	99.0131	100		44.6937	97.7827	92.4856	99.7533
Selenium-binding protein 1 (56 kDa selenium-binding protein) (SBP56) (SP56)	131 141		CNVSSLHTSHCLASGEVMVSTLGDLQGNGK	0	63.4163	0	5.29557	0	0		0	0	54.9218	26.4328	0	0	0	0	0		17.178	0	20.3387	0
Selenium-binding protein 1 (56 kDa selenium-binding protein) (SBP56) (SP56)	31		EEIVYLPCIYR	1.42256	0	0	0	0	0	0	0	0	9.45767	14.2585	14.3532	0	0	0	0		0.355641	0	9.51735	0
Selenium-binding protein 1 (56 kDa selenium-binding protein) (SBP56) (SP56)	268		FLHDPSATQGFVGCALSSNIQR	2.46702	0	0	0	6.92818	0	1.39593	3.78567	13.813	13.0126	14.554	16.5632	8.16148	3.13884	4.73257	0		0.616754	3.02744	14.4857	4.00822
Selenium-binding protein 1 (56 kDa selenium-binding protein) (SBP56) (SP56)	371		GGSVQVLEDQELTCQPEPLVVK			0	0						0	0	0		0				0		0	0
Sepiapterin reductase (SPR) (EC 1.1.1.153)	235	Mitochondrial	SDGALVDCGTSAQK	14.1362	9.3449	17.1061	16.4098			0	30.0637		6.80567	22.2538	23.7012	0	17.3054	0	11.3261		14.2493	15.0318	17.5869	7.15787
Sepiapterin reductase (SPR) (EC 1.1.1.153)	160	Mitochondrial	TVVNISSLCALQPYK	0	0	0	0				70.9258		85.687	72.1736	67.3756	0		0	0		0	70.9258	75.0787	0
Serine protease inhibitor A3K (Serpin A3K) (Contrapsin) (SPI-2)	260		DEELSCSVLELK	0.533958	0.788815	0	1.09082	3.16446	1.59957	0.597318	0	26.4265	13.2986	7.19619	8.85157	0	0	0	0.376483		0.603399	1.34034	13.9432	0.0941208
Serine protease inhibitor A3M (Serpin A3M)	259		DEELSCSVLELK	1.44607	1.65996	0	0.834151	3.16478	1.47635	0.574919	1.3891	26.4223	12.8173	13.2161	12.5163	1.04197	3.8347	0	0.277537		0.985045	1.65129	16.243	1.28855
Serine/threonine-protein kinase OSR1 (EC 2.7.11.1) (Oxidative stress-responsive 1 protein)	53		CQTSMDELLK	98.9733	98.1947	97.4177	97.2675	100	98.5529	97.1727	96.5817	100	98.7276	97.5852	95.9824	100	99.2202	99.222	99.5315		97.9633	98.0768	98.0738	99.4934
Serine/threonine-protein phosphatase 2A 65 kDa regulatory subunit A alpha isoform (PP2A subunit A isoform PR65-alpha) (PP2A subunit A isoform R1-alpha)	377		DECPEVR	6.01687	0	0	9.97125			37.5129	0		2.62765	1.88374	0	0	2.92307	0	0		3.99703	18.7564	1.5038	0.730768
Serine/threonine-protein phosphatase 2A 65 kDa regulatory subunit A alpha isoform (PP2A subunit A isoform PR65-alpha) (PP2A subunit A isoform R1-alpha)	310 317		EFCENLSADCR	0	0	47.978	51.9791				12.598		12.6751	30.3063	25.7305	0	0		0		24.9893	12.598	22.904	0
Serine/threonine-protein phosphatase 2A 65 kDa regulatory subunit A alpha isoform (PP2A subunit A isoform PR65-alpha) (PP2A subunit A isoform R1-alpha)	329		ENVIMTQILPCIK	27.0199	16.9566	11.3536	12.3778	46.601		0	22.6115	100	17.6965	44.1376	40.4082	100	81.4474	83.981	62.1512		16.927	23.0708	50.5606	81.8949
Serine/threonine-protein phosphatase 2A 65 kDa regulatory subunit A alpha isoform (PP2A subunit A isoform PR65-alpha) (PP2A subunit A isoform R1-alpha)	228		LLAVEACVNIAQLLPQEDLEALVMPTLR											0	0		0						0	0
Serine/threonine-protein phosphatase 2A 65 kDa regulatory subunit A alpha isoform (PP2A subunit A isoform PR65-alpha) (PP2A subunit A isoform R1-alpha)	390		LNIISNLDCVNEVIGIR	1.5056	0	0	0	0	0	0	0	35.6754	0	0	0	0	0	0	0		0.376401	0	8.91884	0
Serine/threonine-protein phosphatase 2A 65 kDa regulatory subunit A alpha isoform (PP2A subunit A isoform PR65-alpha) (PP2A subunit A isoform R1-alpha)	174		NLCSDDTPMVR	0	0	0	0						0	0	0	0	0	14.4262	18.0956		0		0	8.13045
Serine/threonine-protein phosphatase 2A catalytic subunit beta isoform (PP2A-beta) (EC 3.1.3.16)	269		CGNQAAIMELDDTLK	0		21.9324	21.1432	63.0619	100		93.7893	100	100	100	62.8865	100	0		100		14.3585	85.6171	90.7216	66.6667
Serotransferrin (Transferrin) (Beta-1 metal-binding globulin) (Siderophilin)	633 638		AVLTSQETLFGGSDCTGNFCLFK	28.4288	100	0	100		0	0	39.2958		97.633	100	98.2384	100		0	100		57.1072	13.0986	98.6238	66.6667
Serotransferrin (Transferrin) (Beta-1 metal-binding globulin) (Siderophilin)	177 180		AVSSFFSGSCVPCADPVAFPK	0	0	43.4176	0	0			58.3359	0	96.1202	90.8807	86.1121	61.6793	69.7783	46.6093			10.8544	29.168	68.2783	59.3556
Serotransferrin (Transferrin) (Beta-1 metal-binding globulin) (Siderophilin)	526		CAPNNK		0	69.5158	0	2.38114	100	55.2272	6.70951	14.198	92.7403	98.2284	96.58			0	0		23.1719	41.0795	75.4367	0
Serotransferrin (Transferrin) (Beta-1 metal-binding globulin) (Siderophilin)	655		CFVK	28.6513	44.7963	66.0302	61.051	0	0	13.5786	4.54631	25.6961	82.6232	96.8059	100	52.4155	13.599	46.5158	16.0769		50.1322	4.53122	76.2813	32.1518
Serotransferrin (Transferrin) (Beta-1 metal-binding globulin) (Siderophilin)	38		CISFR			61.8986	32.9529	100		0	7.74165	100	55.543	96.5916	97.0459		100				47.4258	35.9139	87.2951	100
Serotransferrin (Transferrin) (Beta-1 metal-binding globulin) (Siderophilin)	213		CLK	100	83.6965	100	100		0	0	0		87.0938		100		0		0		95.9241	0	93.5469	0
Serotransferrin (Transferrin) (Beta-1 metal-binding globulin) (Siderophilin)	543		CLVEK	19.2286	0	31.7289	0	0	9.76712	12.1812	10.9243	6.05897	78.2192	100	97.2195	100	0	0	0		12.7394	8.21814	70.3744	25
Serotransferrin (Transferrin) (Beta-1 metal-binding globulin) (Siderophilin)	597		DFASCHLAQAPNHVVVSR	2.89751	3.47659	31.1449		5.57195	0	0	0	11.157	82.4371	91.3484	90.0093	0	24.186	34.0647	0		12.5063	1.39299	68.738	14.5627
Serotransferrin (Transferrin) (Beta-1 metal-binding globulin) (Siderophilin)	246		DQYELLCLDNTR	0	4.50193	0	30.6764	34.3229	74.6618	76.962	1.53976	54.8462	58.388	42.7237	39.7991	70.1471	74.5166	0	62.6757		8.79458	46.8716	48.9393	51.8348
Serotransferrin (Transferrin) (Beta-1 metal-binding globulin) (Siderophilin)	506		FDEFFSQGCAPGYEK					0	100		0	100		74.3803	100	100						33.3333	91.4601	100
Serotransferrin (Transferrin) (Beta-1 metal-binding globulin) (Siderophilin)	260		KPVDQYEDCYLAR		17.8898	49.5315	0	7.26687	36.7453	0	3.30569	24.9113	88.762	96.1208	95.3594	91.4565	45.012	15.6274	24.6708		22.4737	11.8295	76.2884	44.1917
Serotransferrin (Transferrin) (Beta-1 metal-binding globulin) (Siderophilin)	692		LLEACTFHK	0		49.8853	0	0	0		100	0	0	31.2029	25.9863		0	0	0		16.6284	33.3333	14.2973	0
Serotransferrin (Transferrin) (Beta-1 metal-binding globulin) (Siderophilin)	350		NQQEGVCPEGSIDNSPVK	0		100		0			0	35.0186	82.8082	100	93.5368						50	0	77.8409
Serotransferrin (Transferrin) (Beta-1 metal-binding globulin) (Siderophilin)	583		QEDFELLCPDGTR	26.3301	90.8785	14.7075	54.3933	5.33789	0	0	39.9054	40.7065	77.2545	84.3483	87.1153	100	80.552	89.6811	68.3086		46.5774	11.3108	72.3561	84.6354
Serotransferrin (Transferrin) (Beta-1 metal-binding globulin) (Siderophilin)	156		SAGWVIPIGLLFCK	0	0						0		100	0	0		0	0	0		0	0	33.3333	0
Serotransferrin (Transferrin) (Beta-1 metal-binding globulin) (Siderophilin)	137		SCHTGLGR										100						0				100	0
Serotransferrin (Transferrin) (Beta-1 metal-binding globulin) (Siderophilin)	67		TSYPDCIK	81.235	66.0591	57.4147	51.5083	6.32384	0	0	4.4254	0	77.7076	97.9278	84.5671	0	68.6479	60.482	0		64.0543	2.68731	65.0506	32.2825
Serotransferrin (Transferrin) (Beta-1 metal-binding globulin) (Siderophilin)	363		WCALSHLER	14.9608	9.45742	0	8.92025	0			1.37021	0	79.525	77.2257	72.8934	0	0	4.51967	6.88427		8.33463	0.685107	57.411	2.85098
Serotransferrin (Transferrin) (Beta-1 metal-binding globulin) (Siderophilin)	28		WCAVSEHENTK										100			100							100	100
Serpin B6 (Placental thrombin inhibitor) (Proteinase inhibitor 6) (PI-6)	102		TCDLLASFK	0	0	0	0				0	0	0	0	0		4.53928	0			0	0	0	2.26964
Serpin B6 (Placental thrombin inhibitor) (Proteinase inhibitor 6) (PI-6)	102 112		TCDLLASFKDSCLK	18.3857	11.8018	0	0				0		0	0	0	27.8692	0	6.42241	8.19523		7.54689	0	0	10.6217
Serpin B6 (Placental thrombin inhibitor) (Proteinase inhibitor 6) (PI-6)	372		TNGILFCGR	76.6738	59.4086	35.9321	17.7434	76.1135	100	37.2738	51.5649	53.8877	68.4956	69.422	57.4854	100	88.1385	100	51.3315		47.4395	66.238	62.3227	84.8675
Serum albumin	538		AETFTFHSDICTLPEK	4.23608	3.31356	4.52027	2.19798	10.2863	9.45956	1.75632	2.06394	27.916	47.354	60.2237	56.6967	5.76721	0.540939	0.38776	0.413673		3.56697	5.89153	48.0476	1.7774
Serum albumin	313 340		AHCLSEVEHDTMPADLPAIAADFVEDQEVCK	8.24621	0	0	0	0			0	0	99.1553	93.5957	94.8917	58.2782	11.4679	0	0		2.06155	0	71.9107	17.4365
Serum albumin	384 385 393		CCAEANPPACYGTVLAEFQPLVEEPK	0							15.77		100	100	100						0	15.77	100
Serum albumin	500 501		CCSGSLVER			87.2776	100	82.2454	100	100	1.34761	93.1451	94.1835	99.5108	98.7879		0	100	100		93.6388	70.8983	96.4068	66.6667
Serum albumin	461 462		CCTLPEDQR			100	100				6.9841		91.1095	92.1646	93.7375	0	61.1002		48.017		100	6.9841	92.3372	36.3724
Serum albumin	461 462 472		CCTLPEDQRLPCVEDYLSAILNR	100	0	20.0254	71.482	0		0	55.8687		94.9949	54.0801	41.4197	24.7692	43.5466	9.4292	0		47.8768	18.6229	63.4982	19.4362
Serum albumin	603		CK					0	12.7252	1.89504		12.017				6.78572		0	0			4.87342	12.017	2.26191
Serum albumin	224		CSSMQK															0						0
Serum albumin	58		CSYDEHAK	0	0	0	0	8.96974	3.7854	0		34.4398	32.2665	0		18.1336	0	0	0		0	4.25171	22.2354	4.5334
Serum albumin	148		DDNPSLPPFERPEAEAMCTSFK		0	63.8386	0	5.78352		0	1.18032	17.3017	78.3583	96.9432	89.9129		0	0	0		21.2795	2.32128	70.6291	0
Serum albumin	591		DTCFSTEGPNLVTR	98.9257	97.2306	94.1579	93.6191	45.8873	90.1047	72.6705	29.9143	51.417	83.8698	92.8483	93.4523	95.7632	88.5601	97.4604	94.5746		95.9833	59.6442	80.3969	94.0896
Serum albumin	269 270 277		ECCHGDLLECADDR	94.5311	100	95.9991	100	100			93.9866		94.6513	99.2299	99.3001	90.9403	78.987	100	100		97.6326	96.9933	97.7271	92.4818
Serum albumin	114 115		ENYGELADCCTK			100		0			3.81497		100	100	97.3519		100				100	1.90748	99.1173	100
Serum albumin	99		LCAIPNLR	83.475	50.6365	100	100	11.7658	52.1219	28.0097	4.0077	33.2812	88.5835	94.8887	97.503	15.843	10.1826	0	5.95273		83.5279	23.9763	78.5641	7.99459
Serum albumin	472		LPCVEDYLSAILNR			100		28.0774			0.952017	65.6121	83.04	93.4044	96.1066	100	0				100	14.5147	84.5408	50
Serum albumin	302 303		LQTCCDKPLLK			0		0			0.126671		96.5088	100	99.7432		0				0	0.0633357	98.7507	0
Serum albumin	125		NECFLQHK	24.5403	0	69.9979	96.582	8.61891			10.3143	28.85	51.4606	92.5532	94.3882	36.1753	100	39.7227	34.3219		47.78	9.46662	66.813	52.555
Serum albumin	125 148		NECFLQHKDDNPSLPPFERPEAEAMCTSFK	0	0	0	0	0	0	0	0	0	59.7652	60.0621	55.3557		0	0	0		0	0	43.7957	0
Serum albumin	511		RPCFSALTVDETYVPK	0	9.13421	36.7534	80.8024	12.5714	26.8382	9.11208	2.48174	23.0987	80.3461	93.7939	93.0608	80.8351	6.39461	21.852	3.42236		31.6725	12.7508	72.5749	28.126
Serum albumin	77 86		TCVADESAANCDK			0	32.9713	0			2.63618		91.1736	100	94.2978	51.764	18.7891	0	0		16.4857	1.31809	95.1571	17.6383
Serum albumin	416		TNCDLYEK	82.0229	23.2245	50.1995	100	20.5213	23.7312	16.4277	2.48955	44.8967	80.1621	94.0054	90.8077	61.4595	20.3739	53.3629	54.7732		63.8617	15.7924	77.468	47.4924
Serum albumin	582 583		TVMDDFAQFLDTCCK	95.5487	96.1299	95.1032	8.58229	100	100		24.5447	73.9827	95.0721	100	100	73.1752	91.1169	88.8961	79.3155		73.841	74.8482	92.2637	83.1259
Serum albumin	485		VCLLHEK			32.8322	9.17346	19.0921			1.34897	63.4266	82.0786	95.0149	93.1992	20.3295	3.44713	0	0		21.0028	10.2205	83.4298	5.94417
Serum albumin	289		YMCENQATISSK	30.1646	19.8019	45.48	26.3477	6.23172	33.2215	26.1272	4.9182	14.327	82.4283	93.0406	92.2528	62.9934	21.1651	52.6769	48.0115		30.4485	17.6247	70.5122	46.2117
S-formylglutathione hydrolase (FGH) (EC 3.1.2.12) (Esterase 10) (Esterase D) (Sid 478)	206		AYDATCLVK	0	1.7892	0	0	0	0	83.8899	2.19037	0	8.87192	8.99804	10.24	0	0	0	0		0.447299	21.5201	7.02749	0
S-formylglutathione hydrolase (FGH) (EC 3.1.2.12) (Esterase 10) (Esterase D) (Sid 478)	243		DDEFLSNGQLLPDNFIAACTEK	0	0	12.4425	16.7263	0		0	0		12.2964	26.7916	26.5954	14.0645	15.0247	29.5812	28.0445		7.2922	0	21.8945	21.6787
S-formylglutathione hydrolase (FGH) (EC 3.1.2.12) (Esterase 10) (Esterase D) (Sid 478)	158		MSIFGHSMGGHGALICALK	0	0.951656		0	0	0	0		11.0604			100	0	100	1.55292	0		0.317219	0	55.5302	25.3882
SH3 domain-binding glutamic acid-rich protein (SH3BGR protein)	76		KPQNGIPLPPQIFNEEQYCGDFDSFFSAK	18.2453	28.0226	26.1321	0	0		100	27.4468		42.802	32.3805	36.9353	53.7977	61.7033	36.0306	62.4006		18.1	42.4823	37.3726	53.483
Short/branched chain specific acyl-CoA dehydrogenase, mitochondrial (SBCAD) (EC 1.3.8.5) (2-methyl branched chain acyl-CoA dehydrogenase) (2-MEBCAD) (2-methylbutyryl-coenzyme A dehydrogenase) (2-methylbutyryl-CoA dehydrogenase)	261	Mitochondrial	ASSTCQLTFENVK	2.55406	2.00574	0	0	0	0	0	0	0	7.58079	6.15274	8.92132	0	1.8894	12.469	0		1.13995	0	5.66371	3.5896
Short/branched chain specific acyl-CoA dehydrogenase, mitochondrial (SBCAD) (EC 1.3.8.5) (2-methyl branched chain acyl-CoA dehydrogenase) (2-MEBCAD) (2-methylbutyryl-coenzyme A dehydrogenase) (2-methylbutyryl-CoA dehydrogenase)	234	Mitochondrial	GITCFLVDR	5.22554	2.9547	0	0	0	0	0	0	16.1884	12.3921	3.3825	13.3068	0	3.8168	0	0		2.04506	0	11.3174	0.954199
Short/branched chain specific acyl-CoA dehydrogenase, mitochondrial (SBCAD) (EC 1.3.8.5) (2-methyl branched chain acyl-CoA dehydrogenase) (2-MEBCAD) (2-methylbutyryl-coenzyme A dehydrogenase) (2-methylbutyryl-CoA dehydrogenase)	139	Mitochondrial	VDASVALLCDIQNTIINNLFR			0	0			0	20.2552			0	5.54366		0	0	0		0	10.1276	2.77183	0
Short-chain specific acyl-CoA dehydrogenase, mitochondrial (SCAD) (EC 1.3.8.1) (Butyryl-CoA dehydrogenase)	109	Mitochondrial	ACASTGVIMSVNNSLYLGPILK	9.91005	17.8844	56.942	60.8392	0	0	0	41.9125	0	0	0	2.99674	0	14.2308	0	3.79137		36.3939	10.4781	0.749186	4.50555
Short-chain specific acyl-CoA dehydrogenase, mitochondrial (SCAD) (EC 1.3.8.1) (Butyryl-CoA dehydrogenase)	246	Mitochondrial	ASSTANLIFEDCR	0.265172	0.606863	0.170335	0	2.32268	0	0	0	22.6835	4.14162	4.72194	4.76887	0	0	0.221076	0.151276		0.260593	0.580669	9.07899	0.0930879
Short-chain specific acyl-CoA dehydrogenase, mitochondrial (SCAD) (EC 1.3.8.1) (Butyryl-CoA dehydrogenase)	151	Mitochondrial	IGCFALSEPGNGSDAGAASTTAR			0	0				100		85.8734	100	100	0	29.7177	0	0		0	100	95.2911	7.42941
Short-chain specific acyl-CoA dehydrogenase, mitochondrial (SCAD) (EC 1.3.8.1) (Butyryl-CoA dehydrogenase)	289	Mitochondrial	IGIASQALGIAQASLDCAVK	0	0	0.842443	0.701287	0	0	0	0	27.4958	0	0	0	0	2.33925	3.41878	0		0.385933	0	6.87394	1.43951
Small nuclear ribonucleoprotein Sm D3 (Sm-D3) (snRNP core protein D3)	20		VLHEAEGHIVTCETNTGEVYR				0			0							0	0	0		0	0		0
Sodium/potassium-transporting ATPase subunit alpha-1 (Na(+)/K(+) ATPase alpha-1 subunit) (EC 3.6.3.9) (Sodium pump subunit alpha-1)	663		ACVVHGSDLK	1.11574	1.23389	1.06258	0	1.18877	0	40.163	0.794803	26.3945	11.3063	6.21857	6.85362	0.441223	0.418439	0.295261	0.985056		0.853051	10.5366	12.6933	0.534995
Sodium/potassium-transporting ATPase subunit alpha-1 (Na(+)/K(+) ATPase alpha-1 subunit) (EC 3.6.3.9) (Sodium pump subunit alpha-1)	459 463 464		CIEVCCGSVMEMR	26.3307	13.1141	32.343	21.3393				54.9869		0	41.303	43.7624	100	52.1069	100	40.3533		23.2818	54.9869	28.3552	73.115
Sodium/potassium-transporting ATPase subunit alpha-1 (Na(+)/K(+) ATPase alpha-1 subunit) (EC 3.6.3.9) (Sodium pump subunit alpha-1)	606		CR	100	100	100	100	100			85.1794	100		90.5853		100		100			100	92.5897	95.2927	100
Sodium/potassium-transporting ATPase subunit alpha-1 (Na(+)/K(+) ATPase alpha-1 subunit) (EC 3.6.3.9) (Sodium pump subunit alpha-1)	518		CSSILLHGK	0	0	0.119177	0.463053	2.55705	0	0	0	22.167	0	4.97741	3.55815	0	0	0	0		0.145558	0.639263	7.67565	0
Sodium/potassium-transporting ATPase subunit alpha-1 (Na(+)/K(+) ATPase alpha-1 subunit) (EC 3.6.3.9) (Sodium pump subunit alpha-1)	428		IAGLCNR	0.483924	0.556738	0	0.658563	16.58	0	0	0	57.3008	17.8402	1.18057	1.24577	0	0	0	0		0.424806	4.14501	19.3918	0
Sodium/potassium-transporting ATPase subunit alpha-1 (Na(+)/K(+) ATPase alpha-1 subunit) (EC 3.6.3.9) (Sodium pump subunit alpha-1)	211		IISANGCK	0	0	11.1701	25.017	0	0	0	0	11.2433	6.49342	8.89347	28.833	1.48018	0.657404	0	0		9.04678	0	13.8658	0.534395
Sodium/potassium-transporting ATPase subunit alpha-1 (Na(+)/K(+) ATPase alpha-1 subunit) (EC 3.6.3.9) (Sodium pump subunit alpha-1)	705		LIIVEGCQR	0.572264	0.621425	0.389208	0.519413	2.26937	0	0	1.38868	8.95142	4.51587	7.91942	6.03808	0	0	0	0		0.525578	0.914512	6.8562	0
Sodium/potassium-transporting ATPase subunit alpha-1 (Na(+)/K(+) ATPase alpha-1 subunit) (EC 3.6.3.9) (Sodium pump subunit alpha-1)	356		NCLVK													0	0	0	0					0
Sodium/potassium-transporting ATPase subunit alpha-1 (Na(+)/K(+) ATPase alpha-1 subunit) (EC 3.6.3.9) (Sodium pump subunit alpha-1)	249		NIAFFSTNCVEGTAR	0	0	4.57397	9.98171	27.8349	18.5093	7.27809		41.0723	0	38.5029	0	2.92286	45.9776	0	48.5668		3.63892	17.8741	19.8938	24.3668
Sodium/potassium-transporting ATPase subunit alpha-1 (Na(+)/K(+) ATPase alpha-1 subunit) (EC 3.6.3.9) (Sodium pump subunit alpha-1)	374		NLEAVETLGSTSTICSDK	0	0.575143	0	0	0	0	0	2.60968	0	6.14848	3.8249	11.3375	0	0	2.05676	0		0.143786	0.65242	5.32772	0.514191
Sodium/potassium-transporting ATPase subunit alpha-2 (Na(+)/K(+) ATPase alpha-2 subunit) (EC 3.6.3.9) (Na(+)/K(+) ATPase alpha(+) subunit) (Sodium pump subunit alpha-2)	660		ACVVHGSDLK	0.246531	0.592981	0.34518	0	1.21257	0		0.57196	41.7653	0	6.95192	7.14846	0	0	0	0		0.296173	0.594843	13.9664	0
Sodium/potassium-transporting ATPase subunit alpha-2 (Na(+)/K(+) ATPase alpha-2 subunit) (EC 3.6.3.9) (Na(+)/K(+) ATPase alpha(+) subunit) (Sodium pump subunit alpha-2)	603		CR	100	100	100	100	100			85.1794	100		90.5853		100		100			100	92.5897	95.2927	100
Sodium/potassium-transporting ATPase subunit alpha-2 (Na(+)/K(+) ATPase alpha-2 subunit) (EC 3.6.3.9) (Na(+)/K(+) ATPase alpha(+) subunit) (Sodium pump subunit alpha-2)	426		IAGLCNR	0.969754	1.11207	0	0.658237	16.5821	0	0	0	57.3172	19.2931	2.33394	2.44927	0	0	0	0		0.685015	4.14554	20.3484	0
Sodium/potassium-transporting ATPase subunit alpha-2 (Na(+)/K(+) ATPase alpha-2 subunit) (EC 3.6.3.9) (Na(+)/K(+) ATPase alpha(+) subunit) (Sodium pump subunit alpha-2)	209		IISSHGCK	0	0						0		0	0	0		0	0	0		0	0	0	0
Sodium/potassium-transporting ATPase subunit alpha-2 (Na(+)/K(+) ATPase alpha-2 subunit) (EC 3.6.3.9) (Na(+)/K(+) ATPase alpha(+) subunit) (Sodium pump subunit alpha-2)	702		LIIVEGCQR	0.572264	0.621425	0.389208	0.519413	2.27009	0	0	1.38868	8.95142	4.51587	7.91942	6.03808	0	0	0	0		0.525578	0.914692	6.8562	0
Sodium/potassium-transporting ATPase subunit alpha-2 (Na(+)/K(+) ATPase alpha-2 subunit) (EC 3.6.3.9) (Na(+)/K(+) ATPase alpha(+) subunit) (Sodium pump subunit alpha-2)	354		NCLVK													0	0	0	0					0
Sodium/potassium-transporting ATPase subunit alpha-2 (Na(+)/K(+) ATPase alpha-2 subunit) (EC 3.6.3.9) (Na(+)/K(+) ATPase alpha(+) subunit) (Sodium pump subunit alpha-2)	372		NLEAVETLGSTSTICSDK	0	0.575222	0	0	0	0	0	4.75259	0	5.26359	5.84663	15.581	0	0	4.02767	0		0.143806	1.18815	6.67281	1.00692
Sodium/potassium-transporting ATPase subunit alpha-2 (Na(+)/K(+) ATPase alpha-2 subunit) (EC 3.6.3.9) (Na(+)/K(+) ATPase alpha(+) subunit) (Sodium pump subunit alpha-2)	553		VLGFCQLNLPSGK	1.38267	1.77714	0	3.13906	0		0	1.74388	0	2.34148	2.73376	0	14.1685	21.0274	49.4302	28.0899		1.57472	0.581292	1.26881	28.179
Sodium/potassium-transporting ATPase subunit beta-1 (Sodium/potassium-dependent ATPase subunit beta-1)	175		EGKPCIIIK			20.9157	0	0			0	0	88.2676	96.3936	93.1062		0	0	0		10.4578	0	69.4418	0
Sodium/potassium-transporting ATPase subunit beta-1 (Sodium/potassium-dependent ATPase subunit beta-1)	214		YNPNVLPVQCTGK	0	0	8.20047	0	0			0	0	77.4077	85.712	86.8879	66.9009	0	37.6719	29.0404		2.05012	0	62.5019	33.4033
Sorting and assembly machinery component 50 homolog	65	Mitochondrial	DDIIICEIGEVFK	4.28547	4.88958	1.33357	0.915251	0	0	0	7.76789	25.7831	10.487	0.857843	5.0672	0	0.444101	0	0		2.85597	1.94197	10.5488	0.111025
Sorting and assembly machinery component 50 homolog	237	Mitochondrial	ELGCLSR	0	0	0	0	0	0	0	4.16243	25.8593	0	0	0	0	0	0	0		0	1.04061	6.46482	0
Sorting and assembly machinery component 50 homolog	457	Mitochondrial	ICDGVQFGAGIR	2.55829	4.24859	0.710356	0	0	30.8221	62.8419	100	0	0		0	0	0	3.06993	5.01606		1.87931	48.416	0	2.0215
Sorting and assembly machinery component 50 homolog	421	Mitochondrial	LAECIR	0	0	0	0	0	0	0	0	43.7502	43.3322	0	0	0	2.3712	0	0		0	0	21.7706	0.5928
Sorting and assembly machinery component 50 homolog	445	Mitochondrial	LELNYCIPMGVQGGDR	0	5.73219	0	0	0	0	0	10.1987	0	1.87885	0	4.49227	35.5591	23.339	0	0		1.43305	2.54967	1.59278	14.7245
Sorting and assembly machinery component 50 homolog	403	Mitochondrial	THFFLNAGNLCNLNYGEGPK	2.38073	0	0	0	3.39903	0	5.26274	2.83347	19.9944	4.29824	5.51906	0	0	2.17508	0	0		0.595183	2.87381	7.45293	0.54377
Spectrin alpha chain, erythrocytic 1 (Erythroid alpha-spectrin)	1837		CALVSR				0			0	0						0	0	0		0	0		0
Spectrin alpha chain, erythrocytic 1 (Erythroid alpha-spectrin)	963		DQAEVCQQQQAAPVDEAGR	0	0	0			0	0			0						0		0	0	0	0
Spectrin alpha chain, non-erythrocytic 1 (Alpha-II spectrin) (Fodrin alpha chain)	315		ALCAEADR	0	0	0	0	0	0	0	0	0	3.68477	0	3.83884	0	0	0	0		0	0	1.8809	0
Spectrin alpha chain, non-erythrocytic 1 (Alpha-II spectrin) (Fodrin alpha chain)	2120		CNSLEEIK	1.89755	5.55859	2.32475	2.98926	0	0	0	0	0	4.93913	0	0	9.46037	12.1304	4.32216	10.2459		3.19254	0	1.23478	9.03971
Spectrin alpha chain, non-erythrocytic 1 (Alpha-II spectrin) (Fodrin alpha chain)	2441		EQADYCVSHMKPYVDGK		0	0					0		38.3862	36.4185	24.2715						0	0	33.0254
Spectrin alpha chain, non-erythrocytic 1 (Alpha-II spectrin) (Fodrin alpha chain)	1622		GACAGSEDAVK	100	100		100	88.0516	0			62.9717	100	100		93.2759	100	82.1151	86.0851		100	44.0258	87.6572	90.369
Spectrin alpha chain, non-erythrocytic 1 (Alpha-II spectrin) (Fodrin alpha chain)	1444		MMLDHCLELQLFHR	26.7578							0		0	0	0		0	9.37826	0		26.7578	0	0	3.12609
Spectrin alpha chain, non-erythrocytic 1 (Alpha-II spectrin) (Fodrin alpha chain)	466		QQYEQCMDLQLFYR	0	0	0	0	90.0641	72.3675	0			0	0	0		0	0	0		0	54.1439	0	0
Spectrin beta chain, non-erythrocytic 1 (Beta-II spectrin) (Embryonic liver fodrin) (Fodrin beta chain)	831		CK	0	0		0	0	0	0		0		0	0	0	0	0	0		0	0	0	0
Spectrin beta chain, non-erythrocytic 1 (Beta-II spectrin) (Embryonic liver fodrin) (Fodrin beta chain)	964		DALLSALSIQNYHLECNETK	11.4904	9.2276	0	0	0		0	0	0	9.84334	13.9458	10.3142	15.1603	7.14411	0	10.4604		5.17951	0	8.52583	8.1912
Spectrin beta chain, non-erythrocytic 1 (Beta-II spectrin) (Embryonic liver fodrin) (Fodrin beta chain)	604		FATDGEGYKPCDPQVIR	0	0	0	18.2206	0	0	0	15.3362	32.7354	26.8096	24.1375	24.4664	0	0	0	0		4.55516	3.83404	27.0372	0
Spectrin beta chain, non-erythrocytic 1 (Beta-II spectrin) (Embryonic liver fodrin) (Fodrin beta chain)	112		IHCLENVDK	0	0	0	0	0			0		0	3.97856	2.2728	0	0	0	0		0	0	2.08378	0
Spectrin beta chain, non-erythrocytic 1 (Beta-II spectrin) (Embryonic liver fodrin) (Fodrin beta chain)	1900		SLLDACEGR	39.1119	51.6577	28.8005	31.872	64.7198	0		36.6744		43.2507	35.0986	33.4029	65.6051	100	73.3623	52.1538		37.8605	33.7981	37.2507	72.7803
Spectrin beta chain, non-erythrocytic 1 (Beta-II spectrin) (Embryonic liver fodrin) (Fodrin beta chain)	619 624		VAHMEFCYQELCQLAAER	27.6911	0	0	0			0	46.0809	0	8.63135	11.0334	0	100	10.0789	4.27694	14.0829		6.92277	23.0404	4.91619	32.1097
Spliceosome RNA helicase Ddx39b (EC 3.6.4.13) (56 kDa U2AF65-associated protein) (DEAD box protein UAP56) (HLA-B-associated transcript 1 protein)	300		CIALAQLLVEQNFPAIAIHR	0	0	0	0		0	0	0	100	0	0	0	0	0	0	0		0	0	25	0
Spliceosome RNA helicase Ddx39b (EC 3.6.4.13) (56 kDa U2AF65-associated protein) (DEAD box protein UAP56) (HLA-B-associated transcript 1 protein)	198		HFILDECDK	5.62561	0	0	0	0	0	0	0		6.95839	3.78676	4.96577		25.787	100	0		1.4064	0	5.23697	41.929
Spliceosome RNA helicase Ddx39b (EC 3.6.4.13) (56 kDa U2AF65-associated protein) (DEAD box protein UAP56) (HLA-B-associated transcript 1 protein)	165		NCPHIVVGTPGR	0	0	0	0	0		0	0		4.59368	0	0	0	14.8956	15.2879	15.2486		0	0	1.53123	11.358
Splicing factor 1 (CW17) (Mammalian branch point-binding protein) (BBP) (mBBP) (Transcription factor ZFM1) (mZFM) (Zinc finger gene in MEN1 locus) (Zinc finger protein 162)	282 292		CGGAGHIASDCK	100																	100
Splicing factor, proline- and glutamine-rich (DNA-binding p52/p100 complex, 100 kDa subunit) (Polypyrimidine tract-binding protein-associated-splicing factor) (PSF) (PTB-associated-splicing factor)	423		CSEGVFLLTTTPRPVIVEPLEQLDDEDGLPEK		21.0278	100	84.1988			0								100	100		68.4089	0		100
SRA stem-loop-interacting RNA-binding protein, mitochondrial	48	Mitochondrial	CTVPFDK	0	23.2245	0	0	100		0	0	70.07	0	0	0	0	0	0	0		5.80612	33.3333	17.5175	0
STE20/SPS1-related proline-alanine-rich protein kinase (Ste-20-related kinase) (EC 2.7.11.1) (Serine/threonine-protein kinase 39)	94		DAYELQEVIGSGATAVVQAALCKPR	0	0	0	0	0			0		0	0	10.3093	0	0	0	0		0	0	3.43642	0
Stress-70 protein, mitochondrial (75 kDa glucose-regulated protein) (GRP-75) (Heat shock 70 kDa protein 9) (Mortalin) (Peptide-binding protein 74) (PBP74) (p66 MOT)	317	Mitochondrial	CELSSSVQTDINLPYLTMDASGPK	50.1759	32.2621	6.21368	5.64105	48.2507	16.9942	34.2028	14.338	38.8147	35.815	33.2272	14.8826	62.3538	83.3672	63.5506	49.0892		23.5732	28.4464	30.6849	64.5902
Stress-70 protein, mitochondrial (75 kDa glucose-regulated protein) (GRP-75) (Heat shock 70 kDa protein 9) (Mortalin) (Peptide-binding protein 74) (PBP74) (p66 MOT)	608	Mitochondrial	DQLPADECNK	37.2638	32.8794	2.18492	1.58001	11.4891	0	0	15.8308	22.3466	18.8846	10.453	12.6792	25.2212	11.4485	3.05449	3.09433		18.477	6.82997	16.0909	10.7046
Stress-70 protein, mitochondrial (75 kDa glucose-regulated protein) (GRP-75) (Heat shock 70 kDa protein 9) (Mortalin) (Peptide-binding protein 74) (PBP74) (p66 MOT)	66	Mitochondrial	GAVVGIDLGTTNSCVAVMEGK	34.8103	6.21236	0	5.0887		0	12.2486	10.3037	0	55.6142	0	12.0526	0	85.1952	77.1214	0		11.5278	7.51746	16.9167	40.5792
Stress-70 protein, mitochondrial (75 kDa glucose-regulated protein) (GRP-75) (Heat shock 70 kDa protein 9) (Mortalin) (Peptide-binding protein 74) (PBP74) (p66 MOT)	487	Mitochondrial	VCQGER										0										0
Stress-induced-phosphoprotein 1 (STI1) (mSTI1) (Hsc70/Hsp90-organizing protein) (Hop)	26	Mitochondrial	ALSAGNIDDALQCYSEAIK		0	0							20.1654	0	0						0		6.72179
Striated muscle-specific serine/threonine-protein kinase (EC 2.7.11.1) (Aortic preferentially expressed protein 1) (APEG-1)	1480		ACSVTLELAEAPR	0	0	18.3975	19.0857	0			0		0	10.7261	0	0	0	13.6508	0		9.3708	0	3.57536	3.41271
Striated muscle-specific serine/threonine-protein kinase (EC 2.7.11.1) (Aortic preferentially expressed protein 1) (APEG-1)	1057		DELTCSAR	0	45.6191	0	0	0	0	0	0	0	1.36105	0	0	19.0497	26.0382		0		11.4048	0	0.340264	15.0293
Striated muscle-specific serine/threonine-protein kinase (EC 2.7.11.1) (Aortic preferentially expressed protein 1) (APEG-1)	1697		KPTVCESETR													0			0					0
Succinate dehydrogenase cytochrome b560 subunit, mitochondrial (Integral membrane protein CII-3) (QPs-1) (QPs1)	107	Mitochondrial	SLCLGPTLIYSAK	1.48851	1.97911	0	0	30.4944	0	0	1.79365	63.4761	4.61922	4.14643	5.01614	0.61364	0	0	0		0.866905	8.072	19.3145	0.15341
Succinate dehydrogenase cytochrome b560 subunit, mitochondrial (Integral membrane protein CII-3) (QPs-1) (QPs1)	70	Mitochondrial	WSLPMALSVCHR	11.1298	0			0	100		17.2028		13.8416	6.71266	15.283	0	1.06875	0	0		5.56489	39.0676	11.9458	0.267187
Succinate dehydrogenase [ubiquinone] flavoprotein subunit, mitochondrial (EC 1.3.5.1) (Flavoprotein subunit of complex II) (Fp)	89	Mitochondrial	AAFGLSEAGFNTACLTK	0.841389	1.33548	0.529644	0	1.89879	0	0	1.26987	8.25707	4.77486	8.21617	7.02491	0	0	0.598807	0		0.676628	0.792166	7.06825	0.149702
Succinate dehydrogenase [ubiquinone] flavoprotein subunit, mitochondrial (EC 1.3.5.1) (Flavoprotein subunit of complex II) (Fp)	467 475	Mitochondrial	ACALSIAESCRPGDK	0	0	0	0	3.98855	0	0	0.645672	36.2102	1.14269	4.10354	3.83681	0.18804	0	0.0755002	0.316888		0	1.15856	11.3233	0.145107
Succinate dehydrogenase [ubiquinone] flavoprotein subunit, mitochondrial (EC 1.3.5.1) (Flavoprotein subunit of complex II) (Fp)	287 305 311	Mitochondrial	AGLPCQDLEFVQFHPTGIYGAGCLITEGCR	0	0	0	0	0	0		0	0	4.23133	4.19011	3.01317	0	0	0	0		0	0	2.85865	0
Succinate dehydrogenase [ubiquinone] flavoprotein subunit, mitochondrial (EC 1.3.5.1) (Flavoprotein subunit of complex II) (Fp)	189 190 191	Mitochondrial	CCCVADR	0	0	0	0	0			0		7.4324	9.47086	10.9195	0	0	0	0		0	0	9.27426	0
Succinate dehydrogenase [ubiquinone] flavoprotein subunit, mitochondrial (EC 1.3.5.1) (Flavoprotein subunit of complex II) (Fp)	357	Mitochondrial	GCGPEK	2.48131	6.01873	11.0833	5.97478	0	0	39.9445	4.38799	17.3002	9.14157	11.5111	9.86511	1.6728	10.2319	4.31764	2.61721		6.38954	11.0831	11.9545	4.70988
Succinate dehydrogenase [ubiquinone] flavoprotein subunit, mitochondrial (EC 1.3.5.1) (Flavoprotein subunit of complex II) (Fp)	238	Mitochondrial	GVIALCIEDGSIHR	3.61996	4.02634	3.56473	0.734706	19.498	3.19551	2.8045	1.78447	47.1136	16.4154	15.6245	17.1667	1.9858	2.55669	2.3988	1.79253		2.98643	6.82063	24.0801	2.18345
Succinate dehydrogenase [ubiquinone] flavoprotein subunit, mitochondrial (EC 1.3.5.1) (Flavoprotein subunit of complex II) (Fp)	438 443	Mitochondrial	HVNGQDQIVPGLYACGEAACASVHGANR	0	0.521942	0	0	1.4097	0	0	0.584225	3.21289	15.4422	17.709	18.8194	0	0	0.126005	0.106255		0.130485	0.498482	13.7959	0.0580649
[truncated: 413 more rows]
