# Supplementary material for: Identification and quantification of protein S-nitrosation by nitrite in the mouse heart during ischemia
Source: J Biol Chem. 2017 Jul 14;292(35):14486–95. doi: 10.1074/jbc.M117.798744 (PMC5582841; doi:10.1074/jbc.M117.798744)
Supplement: Supplemental Data [file 10.1074_M117.798744_jbc.M117.798744-4.xlsx]

## Sheet: Sheet1
Table S3: Curated S-nitrosation occupancy (%) in in vivo mouse heart.
S-nitrosation values for each cysteine residue from Table S2 curated if SEM > 6. Exclusion of individual biological replicates if HeavyICAT or LightICAT intensity from Table S1 < 20% of the median for the 4 biological replicates. Data is expressed as (HeavyICAT/[HeavyICAT+LightICAT]). The minimal tryptic peptide is the sequence of the cysteine-containing peptide if fully digested by trypsin.
Average values are only calculated if the cysteine residue was observed at least 3 times in a particular condition. Finally data points where cysteine oxidation is variable (SEM > 8%) were excluded. Cellular localization determined by IMPI. Mitochondrial matrix proteins involved in the TCA cycle are in bold.
Protein	Cysteine Residue	Localization	Minimal Tryptic Peptide	Control-1	Control-2	Control-3	Control-4	Nitrite-1	Nitrite-2	Nitrite-3	Nitrite-4	Nitrite+Ischemia-1	Nitrite+Ischemia-2	Nitrite+Ischemia-3	Nitrite+Ischemia-4	Ischemia-1	Ischemia-2	Ischemia-3	Ischemia-4		Control-SEM	Nitrite-SEM	Nitrite+Ischemia-SEM	Ischemia-SEM		Control-Average	Nitrite-Average	Nitrite+Ischemia-Average	Ischemia-Average
14-3-3 protein theta (14-3-3 protein tau)	94		SICTTVLELLDK							0	0						0	0	0					0					0
14-3-3 protein zeta/delta (Protein kinase C inhibitor protein 1) (KCIP-1) (SEZ-2)	94		DICNDVLSLLEK	0	2.49479	6.61756	0	89.8065			1.86117		4.93045		3.76634		3.77534	9.58397	13.9795		1.56145			2.95508		2.27809			9.11293
14-3-3 protein zeta/delta (Protein kinase C inhibitor protein 1) (KCIP-1) (SEZ-2)	25		YDDMAACMK	0	0	0			0		0		0		0		0				0					0
14 kDa phosphohistidine phosphatase (EC 3.1.3.-) (Phosphohistidine phosphatase 1)	39		ECK	0	0	0			0	0	0		64.4057	53.7556	33.0438	0	69.1145	0	0		0	0	9.2074	17.2786		0	0
1-acyl-sn-glycerol-3-phosphate acyltransferase gamma (EC 2.3.1.51) (1-acylglycerol-3-phosphate O-acyltransferase 3) (1-AGP acyltransferase 3) (1-AGPAT 3) (Lysophosphatidic acid acyltransferase gamma) (LPAAT-gamma)	217		GFTTAVQCLR					0			0		0	0	0		10.3138	55.183	98.684				0	25.5113				0
1-acyl-sn-glycerol-3-phosphate acyltransferase gamma (EC 2.3.1.51) (1-acylglycerol-3-phosphate O-acyltransferase 3) (1-AGP acyltransferase 3) (1-AGPAT 3) (Lysophosphatidic acid acyltransferase gamma) (LPAAT-gamma)	254		YEADMCVR				0	0								0	0	0	0					0					0
2,4-dienoyl-CoA reductase, mitochondrial (EC 1.3.1.34) (2,4-dienoyl-CoA reductase [NADPH]) (4-enoyl-CoA reductase [NADPH])	86	Mitochondrial	AMTTFLSTLGAQCVIASR	1.18526	2.34868	1.11767	0	15.4181	2.81552	1.92307	2.4866		8.1387	8.7934	7.95658	1.27465	0.354579	0	1.022		0.479666	3.25764	0.254084	0.294065		1.1629	5.66082	8.29623	0.662808
2,4-dienoyl-CoA reductase, mitochondrial (EC 1.3.1.34) (2,4-dienoyl-CoA reductase [NADPH]) (4-enoyl-CoA reductase [NADPH])	116	Mitochondrial	CDVR	0.719041	0.862674	3.88743	0	4.79592	0	0	2.3936	15.144	6.83834	6.9695	6.78308	1.35754	1.65799	3.99478	3.44616		0.860981	1.14775	2.07047	0.651388		1.36729	1.79738	8.93374	2.61412
2,4-dienoyl-CoA reductase, mitochondrial (EC 1.3.1.34) (2,4-dienoyl-CoA reductase [NADPH]) (4-enoyl-CoA reductase [NADPH])	268	Mitochondrial	IPCGR	3.14445	4.56454	6.00128	1.97155	6.48276	0	1.64365	10.5725	21.7496	8.81002	22.7891	22.3797	5.97643	6.0725	4.10214	5.92949		0.872979	2.39953	3.38079	0.473602		3.92045	4.67472	18.9321	5.52014
26S protease regulatory subunit 4 (P26s4) (26S proteasome AAA-ATPase subunit RPT2) (Proteasome 26S subunit ATPase 1)	58		LPLVTPHTQCR	0	0	0	0				0		23.7015	28.7487	21.9024	0	0	0	6.4323		0		2.04917	1.60807		0		24.7842	1.60807
26S protease regulatory subunit 7 (26S proteasome AAA-ATPase subunit RPT1) (Proteasome 26S subunit ATPase 2) (Protein MSS1)	270		ACLIFFDEIDAIGGAR	0	0	0	0	0			0		0	0	0	0	0	0	0		0		0	0		0		0	0
26S protease regulatory subunit 7 (26S proteasome AAA-ATPase subunit RPT1) (Proteasome 26S subunit ATPase 2) (Protein MSS1)	236		TDACFIR	100	100		100	100	100	100		100		100				43.1811	41.8955		0	0				100	100
26S proteasome non-ATPase regulatory subunit 1 (26S proteasome regulatory subunit RPN2) (26S proteasome regulatory subunit S1)	898		VLSMTETCR	50.2192	42.5456	72.4008	34.1689	0			42.2328			100	81.965	35.3787	39.7754	44.9098	28.0662		8.20532			3.56728					37.0325
26S proteasome non-ATPase regulatory subunit 2 (26S proteasome regulatory subunit RPN1) (26S proteasome regulatory subunit S2) (26S proteasome subunit p97)	251		CALGVFR	0	0	0	0			0	5.06994		2.95367				0				0					0
26S proteasome non-ATPase regulatory subunit 7 (26S proteasome regulatory subunit RPN8) (26S proteasome regulatory subunit S12) (Mov34 protein) (Proteasome subunit p40)	116		YCPNSVLVIIDVKPK		0	0				0	0		0				0		0
28S ribosomal protein S15, mitochondrial (MRP-S15) (S15mt)	211	Mitochondrial	ALCIR	0	0			0	0	0	0	0		0	41.1401	0	0	0	0			0	13.7134	0			0		0
28S ribosomal protein S30, mitochondrial (MRP-S30) (S30mt)	196	Mitochondrial	TLVNLLAPLNPVLSTAALDCK	0	0						0		0				0
28S ribosomal protein S9, mitochondrial (MRP-S9) (S9mt)	324	Mitochondrial	HDVTCTVSGGGR														58.0407
2-methoxy-6-polyprenyl-1,4-benzoquinol methylase, mitochondrial (EC 2.1.1.201) (Ubiquinone biosynthesis methyltransferase COQ5)	244	Mitochondrial	FLCLEFGQVNDPLISR	0	0	0	0	0	0	0	66.7361		71.1563	29.296			27.7311		19.1217		0	16.684				0
2-oxoglutarate dehydrogenase, mitochondrial (EC 1.2.4.2) (2-oxoglutarate dehydrogenase complex component E1) (OGDC-E1) (Alpha-ketoglutarate dehydrogenase)	395	Mitochondrial	AEQFYCGDTEGK	1.43505	1.09939	6.4451	12.4127	17.5746	0	0	3.8662	29.0174	15.1742	5.43003	6.35946	6.41023	0.530614	2.57954	1.55978		2.65324	4.1722	5.46751	1.28345		5.34807	5.3602	13.9953	2.77004
2-oxoglutarate dehydrogenase, mitochondrial (EC 1.2.4.2) (2-oxoglutarate dehydrogenase complex component E1) (OGDC-E1) (Alpha-ketoglutarate dehydrogenase)	507	Mitochondrial	DVVVDLVCYR	3.31812	3.34613	0.69302	1.46496	5.71931	0	0	2.46694	21.3257	9.39082	9.49867	9.63599	0	2.66404	0	3.48123		0.669264	1.35532	2.95473	0.902542		2.20556	2.04656	12.4628	1.53632
2-oxoglutarate dehydrogenase, mitochondrial (EC 1.2.4.2) (2-oxoglutarate dehydrogenase complex component E1) (OGDC-E1) (Alpha-ketoglutarate dehydrogenase)	331	Mitochondrial	ELEQIFCQFDSK	0.761713	1.35896	0	0	11.6382	0	13.731	0		6.23341	1.76652	0.822295	0	3.16842	4.22458	3.10574		0.329477	3.68656	1.66874	0.911761		0.530167	6.3423	2.94074	2.62468
2-oxoglutarate dehydrogenase, mitochondrial (EC 1.2.4.2) (2-oxoglutarate dehydrogenase complex component E1) (OGDC-E1) (Alpha-ketoglutarate dehydrogenase)	283	Mitochondrial	FGLEGCEVLIPALK	0	0	0	0.372663	13.2516	0	0	1.06302		2.65618	1.26324	1.35779	0	0	0	0		0.0931657	3.23404	0.449385	0		0.0931657	3.57866	1.75907	0
2-oxoglutarate dehydrogenase, mitochondrial (EC 1.2.4.2) (2-oxoglutarate dehydrogenase complex component E1) (OGDC-E1) (Alpha-ketoglutarate dehydrogenase)	566	Mitochondrial	ICEEAFTR	0.65475	1.10295	0.309486	0.98408	0	0	5.19131	0.791166	15.7004	5.38318	2.59178	5.65594	3.455	6.0092	1.136	0.925072		0.178381	1.24593	2.87383	1.18974		0.762817	1.49562	7.33283	2.88132
2-oxoglutarate dehydrogenase, mitochondrial (EC 1.2.4.2) (2-oxoglutarate dehydrogenase complex component E1) (OGDC-E1) (Alpha-ketoglutarate dehydrogenase)	904	Mitochondrial	LLFCTGK	8.04107	0.875199	0.531902	1.16203	6.94489	0	0	0.632873	21.8102	3.92525	4.30371	3.59886	11.5747	0.495154	4.74809	0.336136		1.80078	1.69008	4.46922	2.63488		2.65255	1.89444	8.4095	4.28853
2-oxoglutarate dehydrogenase, mitochondrial (EC 1.2.4.2) (2-oxoglutarate dehydrogenase complex component E1) (OGDC-E1) (Alpha-ketoglutarate dehydrogenase)	604	Mitochondrial	SMTCPSTGLEEDVLFHIGK	32.427	29.2538	21.0383	31.1957	2.12128	0	5.10911	16.6507	13.8294	7.36745	27.8167	27.0353	1.50662	2.66459	0.568976	5.90121		2.56469	3.71116	5.03612	1.16219		28.4787	5.97028	19.0122	2.66035
2-oxoglutarate dehydrogenase, mitochondrial (EC 1.2.4.2) (2-oxoglutarate dehydrogenase complex component E1) (OGDC-E1) (Alpha-ketoglutarate dehydrogenase)	487	Mitochondrial	VVNAPIFHVNSDDPEAVMYVCK	1.93941	5.0428	1.16908	4.87112	11.4955	4.10242	0	1.28532	22.2023	16.4346	15.2687	14.7459	2.86638	3.9185	1.82138	6.05707		0.995404	2.57177	1.71647	0.904755		3.2556	4.22082	17.1629	3.66583
2-oxoglutarate dehydrogenase, mitochondrial (EC 1.2.4.2) (2-oxoglutarate dehydrogenase complex component E1) (OGDC-E1) (Alpha-ketoglutarate dehydrogenase)	956	Mitochondrial	YPNAELAWCQEEHK	0									100	0				5.37897
2-oxoisovalerate dehydrogenase subunit beta, mitochondrial (EC 1.2.4.4) (Branched-chain alpha-keto acid dehydrogenase E1 component beta chain) (BCKDE1B) (BCKDH E1-beta)	380	Mitochondrial	CYDALR	0	0		0	0	0	0	0	0		0	0	0	21.8936	0	0		0	0	0	5.47341		0	0	0	5.47341
2-oxoisovalerate dehydrogenase subunit beta, mitochondrial (EC 1.2.4.4) (Branched-chain alpha-keto acid dehydrogenase E1 component beta chain) (BCKDE1B) (BCKDH E1-beta)	226	Mitochondrial	GLLLSCIEDK	0	0	0	0	0	0		0	0	0	0	0	0	1.40652	0	0		0	0	0	0.35163		0	0	0	0.35163
2-oxoisovalerate dehydrogenase subunit beta, mitochondrial (EC 1.2.4.4) (Branched-chain alpha-keto acid dehydrogenase E1 component beta chain) (BCKDE1B) (BCKDH E1-beta)	297	Mitochondrial	LGVSCEVIDLR	0	0	0	0		0	0	0		0	0	0			0	0		0	0	0			0	0	0
2-oxoisovalerate dehydrogenase subunit beta, mitochondrial (EC 1.2.4.4) (Branched-chain alpha-keto acid dehydrogenase E1 component beta chain) (BCKDE1B) (BCKDH E1-beta)	347	Mitochondrial	LLISHEAPLTGGFASEISSTVQEECFLNLEAPISR	0	0	0	0	0		0			0	0		0	0	0	0		0			0		0			0
2-oxoisovalerate dehydrogenase subunit beta, mitochondrial (EC 1.2.4.4) (Branched-chain alpha-keto acid dehydrogenase E1 component beta chain) (BCKDE1B) (BCKDH E1-beta)	233	Mitochondrial	NPCIFFEPK	0	7.63235	0	0	58.3244		0	0		0	8.4984	4.33565		11.1171	16.4421	9.90706		1.90809	19.4415	2.45345	2.00731		1.90809		4.27802	12.4888
2-oxoisovalerate dehydrogenase subunit beta, mitochondrial (EC 1.2.4.4) (Branched-chain alpha-keto acid dehydrogenase E1 component beta chain) (BCKDE1B) (BCKDH E1-beta)	175	Mitochondrial	SGDLFNCGSLTIR	0		0	0	0	0	0	0	0	0	9.15207	0	0	0	56.9406	0		0	0	2.28802	14.2352		0	0	2.28802
39S ribosomal protein L10, mitochondrial (L10mt) (MRP-L10)	180	Mitochondrial	SVPFLPLLGGCVDDTILSR	0	0	0	0				0		0	0	0						0		0			0		0
39S ribosomal protein L1, mitochondrial (L1mt) (MRP-L1)	284	Mitochondrial	IATLDMPSDQIAANLQAVINEVCK	0	0	0	0			0	0		0	0	0		100	89.8144	100		0		0	3.39521		0		0	96.6048
3-hydroxyacyl-CoA dehydrogenase type-2 (EC 1.1.1.35) (17-beta-hydroxysteroid dehydrogenase 10) (17-beta-HSD 10) (EC 1.1.1.51) (3-hydroxy-2-methylbutyryl-CoA dehydrogenase) (EC 1.1.1.178) (3-hydroxyacyl-CoA dehydrogenase type II) (Endoplasmic reticulum-associated amyloid beta-peptide-binding protein) (Mitochondrial ribonuclease P protein 2) (Mitochondrial RNase P protein 2) (Type II HADH)	91	Mitochondrial	IDVAVNCAGIAVAIK	0	0	0	0	0	0	0	0		0	0	0	0	0	0	0		0	0	0	0		0	0	0	0
3-hydroxyacyl-CoA dehydrogenase type-2 (EC 1.1.1.35) (17-beta-hydroxysteroid dehydrogenase 10) (17-beta-HSD 10) (EC 1.1.1.51) (3-hydroxy-2-methylbutyryl-CoA dehydrogenase) (EC 1.1.1.178) (3-hydroxyacyl-CoA dehydrogenase type II) (Endoplasmic reticulum-associated amyloid beta-peptide-binding protein) (Mitochondrial ribonuclease P protein 2) (Mitochondrial RNase P protein 2) (Type II HADH)	58	Mitochondrial	LGESCIFAPANVTSEK	0	1.8308	2.6438	0.700372	0	0	0	0				10.4265	0	1.09126	0	0		0.58715	0		0.272815		1.29374	0		0.272815
3-hydroxyisobutyrate dehydrogenase, mitochondrial (HIBADH) (EC 1.1.1.31)	74	Mitochondrial	HGYPLILYDVFPDVCK	7.40164	0	0	0	0			0	0	0	0	0	0	0	0	0		1.85041		0	0		1.85041		0	0
3-hydroxyisobutyryl-CoA hydrolase, mitochondrial (EC 3.1.2.4) (3-hydroxyisobutyryl-coenzyme A hydrolase) (HIB-CoA hydrolase) (HIBYL-CoA-H)	94	Mitochondrial	AFCAGGDIK	7.72108	10.7457	18.4143	7.25377	32.7839	23.5172			0	28.3891	0	0	15.8582	17.9881	10.0368	9.15347		2.57904		7.09728	2.16714		11.0337		7.09728	13.2591
3-hydroxyisobutyryl-CoA hydrolase, mitochondrial (EC 3.1.2.4) (3-hydroxyisobutyryl-coenzyme A hydrolase) (HIB-CoA hydrolase) (HIBYL-CoA-H)	44	Mitochondrial	GCGGVITLNRPK	0	0	0	0	0	0	0	0	0	10.1439	9.46487	13.6369	0	0.425515	0	0		0	0	2.91731	0.106379		0	0	8.3114	0.106379
3-hydroxyisobutyryl-CoA hydrolase, mitochondrial (EC 3.1.2.4) (3-hydroxyisobutyryl-coenzyme A hydrolase) (HIB-CoA hydrolase) (HIBYL-CoA-H)	270	Mitochondrial	INSCFSANTVEQIIENLR	0	0	1.50842	0	0			0	0	0	1.67515	2.70048	0	0	1.34974	0		0.377105		0.665343	0.337434		0.377105		1.09391	0.337434
3-hydroxyisobutyryl-CoA hydrolase, mitochondrial (EC 3.1.2.4) (3-hydroxyisobutyryl-coenzyme A hydrolase) (HIB-CoA hydrolase) (HIBYL-CoA-H)	335	Mitochondrial	ITQACMEGHDFHEGVR	0	1.94951	7.48885	0	0	0	0	0	0	6.42929	7.73177	8.76755	5.48913	3.6275	6.87184	7.44351		1.77042	0	1.96968	0.849162		2.35959	0	5.73215	5.858
3-ketoacyl-CoA thiolase B, peroxisomal (EC 2.3.1.16) (Acetyl-CoA acyltransferase B) (Beta-ketothiolase B) (Peroxisomal 3-oxoacyl-CoA thiolase B)	381	Mitochondrial	VNPLGGAIALGHPLGCTGAR	0	0	0	0	0	0	70.3626	0	0	11.9002	6.95691	16.8895	0	0	0	0		0	17.5906	3.60339	0		0		8.93664	0
3-ketoacyl-CoA thiolase, mitochondrial (EC 2.3.1.16) (Acetyl-CoA acyltransferase) (Beta-ketothiolase) (Mitochondrial 3-oxoacyl-CoA thiolase)	116 128	Mitochondrial	DAEVVLCGGTESMSQSPYCVR	0	0	0	0				0			0		0	0	0	0		0			0		0			0
3-ketoacyl-CoA thiolase, mitochondrial (EC 2.3.1.16) (Acetyl-CoA acyltransferase) (Beta-ketothiolase) (Mitochondrial 3-oxoacyl-CoA thiolase)	179	Mitochondrial	EDCDR	0.573354	0.783031	0.222922	0	1.69928	0	0	0.687757	14.6255	4.79169	5.82649	5.83287	0	0.110351	0	0.141764		0.175122	0.40167	2.2985	0.0369503		0.394827	0.596758	7.76913	0.0630288
3-ketoacyl-CoA thiolase, mitochondrial (EC 2.3.1.16) (Acetyl-CoA acyltransferase) (Beta-ketothiolase) (Mitochondrial 3-oxoacyl-CoA thiolase)	92 103 107	Mitochondrial	LCGSGFQSIVSGCQEICSK	2.46396	7.507	0	0	0	0		2.5311	0	28.5124	9.73143	14.0026		16.8872		6.42093		1.76944	0.843701	5.92529			2.49274	0.843701	13.0616
3-ketoacyl-CoA thiolase, mitochondrial (EC 2.3.1.16) (Acetyl-CoA acyltransferase) (Beta-ketothiolase) (Mitochondrial 3-oxoacyl-CoA thiolase)	287	Mitochondrial	VVGYFVSGCDPTIMGIGPVPAINGALK	0.934222	0.551654	0.174237	0.278627	14.3891	0.818904	0.828992	0.411432		6.44295	7.40032	3.32063	0	3.73097	0.31966	0.535041		0.169658	3.42705	1.23174	0.868499		0.484685	4.11211	5.7213	1.14642
3-oxoacyl-[acyl-carrier-protein] synthase, mitochondrial (EC 2.3.1.41) (Beta-ketoacyl-ACP synthase)	264	Mitochondrial	LACRPFHPER	21.6805	8.13983	7.84928	0	0	0	0	13.1458	0		13.044	18.1327	0	9.46539	13.1067	12.8024		4.5015	3.28644	5.39978	3.06107		9.4174	3.28644	10.3923	8.84362
3-oxoacyl-[acyl-carrier-protein] synthase, mitochondrial (EC 2.3.1.41) (Beta-ketoacyl-ACP synthase)	86	Mitochondrial	NIPCSVAAYVPR	8.87636	5.85223	26.1842	0	39.8009			4.9223		26.7557	23.2886		0	0	0	67.2577		5.6287			16.8144		10.2282
40S ribosomal protein S11	131		DVQIGDIVTVGECRPLSK	0		0	0				0		0	0	0	0	0	0	0		0		0	0		0		0	0
40S ribosomal protein S11	116		NMSVHLSPCFR		0	0	0			0	0	0	8.06388	5.62164	12.0464		0	0	0		0		2.52012	0		0		6.43298	0
40S ribosomal protein S17	35		VCEEIAIIPSK	0	0	0	0		0				17.2158	0	0		0	0	0		0		5.73859	0		0		5.73859	0
40S ribosomal protein S21	56		TYGICGAIR	96.6379	97.4541	91.0984	94.6225				96.0649	96.1383	92.8197	95.5638	94.7578	98.757	97.4482	94.6	94.1159		1.41602		0.724343	1.1179		94.9532		94.8199	96.2303
40S ribosomal protein S2 (40S ribosomal protein S4) (Protein LLRep3)	188		CGSVLVR	0	0	0	0		0	0	50.1434			0	0		49.1541	0	0		0	16.7145		16.3847		0
40S ribosomal protein S2 (40S ribosomal protein S4) (Protein LLRep3)	229		GCTATLGNFAK	19.8981	6.11611	17.7543	19.4711				18.8387	0	14.0279	10.7473	12.5678		0	0	0		3.2643		3.18344	0		15.8099		9.33576	0
40S ribosomal protein S2 (40S ribosomal protein S4) (Protein LLRep3)	222		LLMMAGIDDCYTSAR			7.22675		0			100		78.5069	46.1649	63.1195			71.8153					9.33998
40S ribosomal protein S27	77		LTEGCSFR	0	4.35627	0	0	0	0	0	2.02248	0	0	11.601	10.4103	14.5312	0	0	12.7421		1.08907	0.505619	3.18635	3.95347		1.08907	0.505619	5.50284	6.81832
40S ribosomal protein S3a (Protein TU-11)	201		ACQSIYPLHDVFVR	0	0	0	0	0			0		13.2142	5.3869	0	22.7831	0	0	6.20293		0		3.83622	5.38129		0		6.20036	7.24652
40S ribosomal protein S3a (Protein TU-11)	139		LFCVGFTK	0	0	0	0	0	0	0	0	0	0	0	0		0	0	0		0	0	0	0		0	0	0	0
40S ribosomal protein S3a (Protein TU-11)	96		NCLTNFHGMDLTR	42.8947	28.6755	29.8901	37.6337	0	0	0	61.8769		24.0741	43.4379	41.1032	0	0	0	5.71582		3.35619	15.4692	6.1028	1.42895		34.7735		36.2051	1.42895
40S ribosomal protein S5 [Cleaved into: 40S ribosomal protein S5, N-terminally processed]	66		AQCPIVER	0	0	0	0				0			39.9349	39.3081		0	0	0		0			0		0			0
40S ribosomal protein SA (37 kDa laminin receptor precursor) (37LRP) (37 kDa oncofetal antigen) (37/67 kDa laminin receptor) (LRP/LR) (67 kDa laminin receptor) (67LR) (Laminin receptor 1) (LamR) (Laminin-binding protein precursor p40) (LBP/p40) (OFA/iLRP)	148		ADHQPLTEASYVNLPTIALCNTDSPLR	30.9425	34.2727	40.4562	42.305	44.9713	33.2871	28.5814	35.1035			38.6286	39.4239		11.8202	61.9484	45.8247		2.64919	3.44754		14.7744		36.9941	35.4858
40S ribosomal protein SA (37 kDa laminin receptor precursor) (37LRP) (37 kDa oncofetal antigen) (37/67 kDa laminin receptor) (LRP/LR) (67 kDa laminin receptor) (67LR) (Laminin receptor 1) (LamR) (Laminin-binding protein precursor p40) (LBP/p40) (OFA/iLRP)	163		YVDIAIPCNNK		0				0	0	11.1868		15.1725	0	12.581	29.3838	18.5155	13.7347	9.06247			3.72892	4.68568	4.35414			3.72892	9.25116	17.6741
5'-AMP-activated protein kinase catalytic subunit alpha-2 (AMPK subunit alpha-2) (EC 2.7.11.1) (Acetyl-CoA carboxylase kinase) (ACACA kinase) (EC 2.7.11.27) (Hydroxymethylglutaryl-CoA reductase kinase) (HMGCR kinase) (EC 2.7.11.31)	490		SCSAAGLHR				100									0		0	33.7183					11.2394
5'-AMP-activated protein kinase subunit gamma-1 (AMPK gamma1) (AMPK subunit gamma-1) (AMPKg)	130		EVYLQDSFKPLVCISPNASLFDAVSSLIR										0	0		0	0	0	0					0					0
60 kDa heat shock protein, mitochondrial (60 kDa chaperonin) (Chaperonin 60) (CPN60) (HSP-65) (Heat shock protein 60) (HSP-60) (Hsp60) (Mitochondrial matrix protein P1)	442	Mitochondrial	AAVEEGIVLGGGCALLR	3.07806	2.90105	2.09752	1.60694	5.55652	3.87365	1.71714	3.14608	14.0157	20.0684	27.0247	27.1545	0	0.832489	0.694479	0		0.345145	0.798498	3.15276	0.222192		2.42089	3.57335	22.0658	0.381742
60 kDa heat shock protein, mitochondrial (60 kDa chaperonin) (Chaperonin 60) (CPN60) (HSP-65) (Heat shock protein 60) (HSP-60) (Hsp60) (Mitochondrial matrix protein P1)	237	Mitochondrial	CEFQDAYVLLSEK	0.601347	1.35664	0.268831	0.710382	0	6.8949	14.9864	1.33005	3.5836	6.77428	9.81922	8.03591	0	2.5002	0.774041	0.725275		0.22771	3.406	1.31442	0.530497		0.734301	5.80284	7.05325	0.999878
60 kDa heat shock protein, mitochondrial (60 kDa chaperonin) (Chaperonin 60) (CPN60) (HSP-65) (Heat shock protein 60) (HSP-60) (Hsp60) (Mitochondrial matrix protein P1)	447	Mitochondrial	CIPALDSLKPANEDQK	1.12866	0	0	0	9.5549	0	1.17532	2.84013		9.62013	14.7157	16.5831	0	0.30374	0.156475	0.560568		0.282164	2.13513	2.08079	0.119191		0.282164	3.39259	13.6396	0.255196
60S acidic ribosomal protein P0 (60S ribosomal protein L10E)	226	Mitochondrial	NVASVCLQIGYPTVASVPHSIINGYK	0	0	0	0	0			0		0	0	28.7065	0	0	0	0		0		9.56883	0		0			0
60S ribosomal protein L10a (CSA-19) (Neural precursor cell expressed developmentally down-regulated protein 6) (NEDD-6)	164	Mitochondrial	VLCLAVAVGHVK													0		0	15.1526					5.05085					5.05085
60S ribosomal protein L10-like	105		MLSCAGADR	47.0419	83.0207	75.2943					44.4334			0	0		66.9415	18.1709	37.2804		10.9351			14.1883
60S ribosomal protein L10-like	49		VDEFPLCGHMVSDEYEQLSSEALEAAR				0		0	0			100					0
60S ribosomal protein L12	17		CTGGEVGATSALAPK	0	0	0	0		0	0	0		12.3646	9.02273	0	0	0	0	0		0	0	3.69279	0		0	0	7.12911	0
60S ribosomal protein L12	162		HPHDIIDDINSGAVECPA	40.6425	37.5213	6.43056	15.6465	27.322			35.7014		39.5042	36.2628	36.3446	57.9287	66.2679	29.4793	39.5585		8.3355		1.06711	8.39738				37.3705
60S ribosomal protein L13a (Transplantation antigen P198) (Tum-P198 antigen)	38		CEGINISGNFYR	19.8099	0	8.75643	0	42.6783			9.55504		12.5788	0	0		30.0696				4.70016		4.19293			7.14157		4.19293
60S ribosomal protein L14	42		ALVDGPCTR	0	0	9.4867			0	0	0		44.962	16.8981	15.5894	0	0	0	0		3.16223	0	9.58021	0		3.16223	0		0
60S ribosomal protein L14	54		CMQLTDFILK	6.18107	0	0	0	46.3407					14.0118	7.18915			5.31751	0	0		1.54527			1.7725		1.54527			1.7725
60S ribosomal protein L18a	22		CHTPPLYR	0	0	0	0		0	0	0	0	0	12.6896	9.46886	0	0	0	0		0	0	3.26517	0		0	0	5.53961	0
60S ribosomal protein L22 (Heparin-binding protein HBp15)	25		FTLDCTHPVEDGIMDAANFEQFLQER	19.6889	14.5603	0	0	0		0	0		0	9.02297	8.82915		3.81425	8.97926	0		5.05308	0	2.97588	2.60185		8.56231	0	5.9507	4.2645
60S ribosomal protein L36	48		EVCGFAPYER	90.465	92.3147	89.6521	89.1731			0	92.322		80.3181	96.1373		87.4034	87.7776	93.1574	94.1465		0.691316			1.76305		90.4012			90.6212
60S ribosomal protein L3 (J1 protein)	114	Mitochondrial	TVFAEHISDECK			7.7253	100	0			0		0	0	1.06829	0	0	0	0				0.356096	0				0.356096	0
60S ribosomal protein L4	208		GPCIIYNEDNGIIK	0	0	0	0				0		0		0			0	0		0					0
60S ribosomal protein L4	96		SGQGAFGNMCR			0	0				100					100	100		100					0					100
60S ribosomal protein L4	125		YAICSALAASALPALVMSK	41.0284	41.7568					40.9179	37.3806		53.4082	0	0	17.5552	85.902	35.4693	17.9637				17.8027	16.1102
60S ribosomal protein L9	74		TICSHVQNMIK			0	0	0	0	0	0		6.44081	0	0		0	0	0			0	2.14694	0			0	2.14694	0
6-phosphofructokinase, liver type (EC 2.7.1.11) (Phosphofructo-1-kinase isozyme B) (PFK-B) (Phosphofructokinase 1) (Phosphohexokinase)	114		LAAAYNLLQHGITNLCVIGGDGSLTGANIFR	0									0	0		0	0	11.9966	0					2.99916					2.99916
6-phosphofructokinase, liver type (EC 2.7.1.11) (Phosphofructo-1-kinase isozyme B) (PFK-B) (Phosphofructokinase 1) (Phosphohexokinase)	351		LPLMECVQVTK	0.302771	0	0	0		0	59.4604	0		7.51054	3.33621	5.30077	0	0	0	0		0.0756927	19.8201	1.20572	0		0.0756927		5.38251	0
6-phosphofructokinase, liver type (EC 2.7.1.11) (Phosphofructo-1-kinase isozyme B) (PFK-B) (Phosphofructokinase 1) (Phosphohexokinase)	708		VFANAPDSACVIGLR	0	0	0	0	0	0	0	0	0	0	0	0	0	0	0	0		0	0	0	0		0	0	0	0
6-phosphofructokinase, muscle type (EC 2.7.1.11) (Phosphofructo-1-kinase isozyme A) (PFK-A) (Phosphofructokinase-M) (Phosphofructokinase 1) (Phosphohexokinase)	631		CNENYTTDFIFNLYSEEGK	0	0	0	1.42411	0		0	1.33015	21.7834	3.62816	2.33622	0	7.54714	0.934101	6.68017	4.49499		0.356027	0.443383	5.00543	1.47388		0.356027	0.443383	6.93694	4.9141
6-phosphofructokinase, muscle type (EC 2.7.1.11) (Phosphofructo-1-kinase isozyme A) (PFK-A) (Phosphofructokinase-M) (Phosphofructokinase 1) (Phosphohexokinase)	114		GITNLCVIGGDGSLTGADTFR	5.41631	0.814913	21.5762	0	0			1.93958	0	8.16211	5.11195	2.05751	7.30604	0	13.5233	0		5.01846		1.78468	3.26335		6.95185		3.83289	5.20735
6-phosphofructokinase, muscle type (EC 2.7.1.11) (Phosphofructo-1-kinase isozyme A) (PFK-A) (Phosphofructokinase-M) (Phosphofructokinase 1) (Phosphohexokinase)	709		IFANTPDSGCVLGMR	1.50257	0.65633	6.31041	0	2.04358	0	0	1.39243	10.7804	10.3167	7.66124	10.8829	0.43941	1.24087	5.60801	3.9796		1.43113	0.513448	0.759741	1.19995		2.11733	0.859003	9.91031	2.81697
6-phosphofructokinase, muscle type (EC 2.7.1.11) (Phosphofructo-1-kinase isozyme A) (PFK-A) (Phosphofructokinase-M) (Phosphofructokinase 1) (Phosphohexokinase)	351		LPLMECVQVTK	0.544572	0	0	0	16.9582		59.4604			7.50124	3.33621	4.96836	0	0	0	0		0.136143		1.21168	0		0.136143		5.2686	0
6-phosphofructokinase, muscle type (EC 2.7.1.11) (Phosphofructo-1-kinase isozyme A) (PFK-A) (Phosphofructokinase-M) (Phosphofructokinase 1) (Phosphohexokinase)	334		MGVEAVMALLEGTPDTPACVVSLSGNQAVR	37.4475	79.2894	38.649		0					89.8448	67.2266	22.0863	82.4071	81.6953	100	100		13.7514		19.9171	5.1834					91.0256
6-phosphofructokinase, muscle type (EC 2.7.1.11) (Phosphofructo-1-kinase isozyme A) (PFK-A) (Phosphofructokinase-M) (Phosphofructokinase 1) (Phosphohexokinase)	519 550 553		QFDELCIPFVVIPATVSNNVPGSDFSIGADTALNTICTTCDR	0	0		0				0		0	0	0	0	0	0	0		0		0	0		0		0	0
6-phosphofructokinase, muscle type (EC 2.7.1.11) (Phosphofructo-1-kinase isozyme A) (PFK-A) (Phosphofructokinase-M) (Phosphofructokinase 1) (Phosphohexokinase)	170		SSYLNIVGLVGSIDNDFCGTDMTIGTDSALHR	0	0	2.59238	0	0		0	0		2.1745	3.0078	2.74335	0	0	3.27961	2.1592		0.648094	0	0.245846	0.817661		0.648094	0	2.64188	1.3597
6-phosphogluconate dehydrogenase, decarboxylating (EC 1.1.1.44)	289		CLSSLK	0	0	0	0				0		0	0	0	0	0	0	0		0		0	0		0		0	0
6-phosphogluconolactonase (6PGL) (EC 3.1.1.31)	33		AASCLEGDR				0			0						0		0	0					0					0
6-phosphogluconolactonase (6PGL) (EC 3.1.1.31)	156		QALQGDAVPVFDLLILGVGPDGHTCSLFPDHPLLQER	0			0			0			0	15.3404	0		0	0	0				5.11347	0				5.11347	0
6-phosphogluconolactonase (6PGL) (EC 3.1.1.31)	78		WTLGFCDER	70.5723	75.5221			100		100	51.7734		59.5205			68.4921	68.1073	88.9233	82.6779			16.0755		5.21104					77.0501
Acetyl-CoA acetyltransferase, mitochondrial (EC 2.3.1.9) (Acetoacetyl-CoA thiolase)	139	Mitochondrial	AIMMASQSLMCGHQDVMVAGGMESMSNVPYVMSR			0	0	0		0		0				0	0	0	0					0					0
Acetyl-CoA acetyltransferase, mitochondrial (EC 2.3.1.9) (Acetoacetyl-CoA thiolase)	193	Mitochondrial	IHMGNCAENTAK	14.1457	34.8137	14.4716	17.2068		31.6341		19.2406			6.23868	3.81751	19.0913	18.0372	23.4882	37.8618		4.93274			4.56914		20.1595			24.6196
Acetyl-CoA acetyltransferase, mitochondrial (EC 2.3.1.9) (Acetoacetyl-CoA thiolase)	410	Mitochondrial	IVVHMAHALKPGEFGLASICNGGGGASALLIEK	25.9094	11.2716	27.2375	97.2575		21.7452	30.3494	11.1141		6.22648	5.56867		1.42345	7.72526	0.339663	0		19.2883	5.56302		1.81002			21.0696		2.37209
Acetyl-CoA acetyltransferase, mitochondrial (EC 2.3.1.9) (Acetoacetyl-CoA thiolase)	116	Mitochondrial	QATLGAGLPISTPCTTVNK	0	5.03192	0	1.98392	0	0	0	0	0	15.8152	19.6665	17.4975	0	0	0	0		1.18851	0	4.48475	0		1.75396	0	13.2448	0
Acetyl-CoA acetyltransferase, mitochondrial (EC 2.3.1.9) (Acetoacetyl-CoA thiolase)	116 123	Mitochondrial	QATLGAGLPISTPCTTVNKVCASGMK	0	0				0	0	0		13.4249	31.9529		0	0	0	0			0		0			0		0
Acetyl-coenzyme A synthetase 2-like, mitochondrial (EC 6.2.1.1) (Acetate--CoA ligase 2) (Acetyl-CoA synthetase 2) (AceCS2) (Acyl-CoA synthetase short-chain family member 1)	144	Mitochondrial	ELLETTCR	28.0844	27.8612	22.3663	24.4514	55.145		80.5517	29.4425		15.3555	7.93685	8.56011	39.6908	29.9918	26.1349	24.7826		1.38528	14.754	2.37584	3.36628		25.6908		10.6175	30.15
Acetyl-coenzyme A synthetase 2-like, mitochondrial (EC 6.2.1.1) (Acetate--CoA ligase 2) (Acetyl-CoA synthetase 2) (AceCS2) (Acyl-CoA synthetase short-chain family member 1)	235	Mitochondrial	SCPTVQHVLVAHR	3.07398	2.59055	0	3.58961	7.98003	0	0	0		8.30222	10.9919	10.2985	0	0	0	2.05346		0.797695	1.99501	0.806231	0.513364		2.31353	1.99501	9.8642	0.513364
Acetyl-coenzyme A synthetase 2-like, mitochondrial (EC 6.2.1.1) (Acetate--CoA ligase 2) (Acetyl-CoA synthetase 2) (AceCS2) (Acyl-CoA synthetase short-chain family member 1)	178	Mitochondrial	VAIYMPVSPLAVAAMLACAR	63.7913	31.5065			71.3722		48.1651			10.4375		28.4462	58.668	17.668	32.5497	25.6639					8.88028
Acidic leucine-rich nuclear phosphoprotein 32 family member A (Acidic nuclear phosphoprotein pp32) (Leucine-rich acidic nuclear protein) (LANP) (Potent heat-stable protein phosphatase 2A inhibitor I1PP2A)	27		ELVLDNCK	71.2492	49.2655						0			80.2647	15.3774		59.3225	0	0					19.7742
Acidic leucine-rich nuclear phosphoprotein 32 family member A (Acidic nuclear phosphoprotein pp32) (Leucine-rich acidic nuclear protein) (LANP) (Potent heat-stable protein phosphatase 2A inhibitor I1PP2A)	123		SLDLFNCEVTNLNAYR	41.3919						43.8544	23.8395	100		100			51.6349	50.988
Acidic leucine-rich nuclear phosphoprotein 32 family member B (Proliferation-related acidic leucine-rich protein PAL31)	27		ELVLDNCK	60.4653	38.6945						0			80.432	15.138		0	0	0					0					0
Acidic leucine-rich nuclear phosphoprotein 32 family member B (Proliferation-related acidic leucine-rich protein PAL31)	123		SLDLFGCEVTNR		83.4172			68.3995		63.4729	81.4683		90.5911		49.5735	68.8349	41.897	76.1917				5.36913		10.4241			71.1136
Acidic leucine-rich nuclear phosphoprotein 32 family member E (Cerebellar postnatal development protein 1) (LANP-like protein) (LANP-L)	123		SLDLFNCEITNLEDYR	26.6064		0	0			0	0		63.5735				25.5044	23.3409			8.8688
Aconitate hydratase, mitochondrial (Aconitase) (EC 4.2.1.3) (Citrate hydro-lyase)	410	Mitochondrial	CK	1.06684	1.41274	0	1.84166	0	0.935025	0.985558	3.12091	0	9.06507	14.3961	11.6909	0	0.403338	0	0		0.393427	0.660273	3.12494	0.100834		1.08031	1.26037	8.788	0.100834
Aconitate hydratase, mitochondrial (Aconitase) (EC 4.2.1.3) (Citrate hydro-lyase)	592	Mitochondrial	CTTDHISAAGPWLK	0	0		0	0	0	0		0			0	0	0.570176	0.0984968	0		0	0		0.136327		0	0		0.167168
Aconitate hydratase, mitochondrial (Aconitase) (EC 4.2.1.3) (Citrate hydro-lyase)	740	Mitochondrial	CVIK													0	0	0	0					0					0
Aconitate hydratase, mitochondrial (Aconitase) (EC 4.2.1.3) (Citrate hydro-lyase)	448 451	Mitochondrial	DVGGIVLANACGPCIGQWDR	0		0	0		0	0	0		0		0		4.9841	0	6.19512		0	0		1.89572		0	0		3.72641
Aconitate hydratase, mitochondrial (Aconitase) (EC 4.2.1.3) (Citrate hydro-lyase)	277 284	Mitochondrial	GGTGAIVEYHGPGVDSISCTGMATICNMGAEIGATTSVFPYNHR			55.936	64.336	55.4712		74.3503			16.2299	20.6802	19.0149	12.9926	0	1.89833	5.44647				1.29817	2.86753				18.6417	5.08435
Aconitate hydratase, mitochondrial (Aconitase) (EC 4.2.1.3) (Citrate hydro-lyase)	126	Mitochondrial	VAVPSTIHCDHLIEAQVGGEK	0.657064	1.31168	0.13816	0.196705	2.70577	1.46886	0	1.14155	17.1064	6.58049	9.56246	9.03633	0	0	0.132254	0.0620299		0.27132	0.556509	2.27318	0.0314936		0.575903	1.32904	10.5714	0.0485708
Aconitate hydratase, mitochondrial (Aconitase) (EC 4.2.1.3) (Citrate hydro-lyase)	385	Mitochondrial	VGLIGSCTNSSYEDMGR	0	1.01233	0.471635	0.564109	0	1.88988	0	1.30498	0	5.02583	13.6256	9.18346	0	0	0	0.852352		0.20753	0.476344	2.90914	0.213088		0.512019	0.798716	6.95874	0.213088
Actin-binding LIM protein 1 (abLIM-1) (Actin-binding LIM protein family member 1)	285 288		CEACHQFITGK	18.6338		27.5499	11.4179						29.9843	58.1811	48.5128	73.1077	58.2691	60.1199	75.6878		4.66553		8.2726	4.4364		19.2006			66.7961
Actin-binding LIM protein 1 (abLIM-1) (Actin-binding LIM protein family member 1)	158 161		CHGCGEFVEGEVVTALGK	6.48246	0	0	0	0		48.4018	0			29.2674	30.1507	5.04201	0	0	0		1.62062	16.1339		1.2605		1.62062			1.2605
Actin-binding LIM protein 1 (abLIM-1) (Actin-binding LIM protein family member 1)	222 226 229		EASCSSNCAGCGR	0	0	0	0				0			0	34.405		0	0	0		0			0		0			0
Actin-binding LIM protein 1 (abLIM-1) (Actin-binding LIM protein family member 1)	308		HYHPSCAR			0								36.7663	32.8732		0
Actin-related protein 10 (Actin-related protein 11)	291		SVATLILDSLLQCPIDTR															70.491
Actin-related protein 2/3 complex subunit 1A (SOP2-like protein) (Sid 329)	70		IVTCGADR							0						0	0	0	0					0					0
Actin-related protein 2/3 complex subunit 5-like protein (Arp2/3 complex 16 kDa subunit 2) (ARC16-2)	42		FVDEHEEAAAAAGEPGPDPCEVDGLLR	0	0	0	0	0	0	0	0		4.86577	7.42385	11.6797	0	0	0	0		0	0	1.98727	0		0	0	7.98979	0
Actin-related protein 3 (Actin-like protein 3)	34		LGYAGNTEPQFIIPSCIAIK			0	0						0		0	0		0	12.289					4.09633					4.09633
Actin-related protein 3 (Actin-like protein 3)	189		TLTGTVIDSGDGVTHVIPVAEGYVIGSCIK	0	0	0	0	0	0	0	0	0	11.6411	0	0	0	0	0	0		0	0	2.91028	0		0	0	2.91028	0
Actin-related protein 3 (Actin-like protein 3)	235		YSYVCPDLVK	11.0264	0	0	3.41425	0	0	0	0		0	0	71.0008	33.8797	0	0	0		2.59976	0	23.6669	8.46992		3.61015	0
Acyl carrier protein, mitochondrial (ACP) (CI-SDAP) (NADH-ubiquinone oxidoreductase 9.6 kDa subunit)	140	Mitochondrial	LMCPQEIVDYIADK	14.6669	18.4981	12.2361	15.2128	28.4572			4.93157	29.005	46.8188	28.651	31.3023	9.17697	15.0269	9.42048	5.34935		1.28899		4.33156	1.99265		15.1535		33.9442	9.74342
Acyl-CoA dehydrogenase family member 9, mitochondrial (ACAD-9) (EC 1.3.99.-)	617	Mitochondrial	AYICAHPLDR	0	0	0	0	0	0	0	0	0	13.92	6.15345	1.50853	10.2498	0	0	0		0	0	3.12865	2.56244		0	0	5.39549	2.56244
Acyl-CoA dehydrogenase family member 9, mitochondrial (ACAD-9) (EC 1.3.99.-)	275	Mitochondrial	GSNTCEVHFENTR	6.94221	2.81119	0	0	15.9906		46.675	10.6312	36.6568	27.7469	17.6546	10.9029		14.482	29.9884	33.3934		1.64101	11.2285	5.65482	5.81992		2.43835		23.2403	25.9546
Acyl-CoA dehydrogenase family member 9, mitochondrial (ACAD-9) (EC 1.3.99.-)	183	Mitochondrial	LSSGEHIAAFCLTEPASGSDAASIQTR	0	0	0	7.47596	0	0	0	0				9.2796	0	0	0	0		1.86899	0		0		1.86899	0		0
Acyl-coenzyme A thioesterase 13 (Acyl-CoA thioesterase 13) (EC 3.1.2.-) (Thioesterase superfamily member 2) [Cleaved into: Acyl-coenzyme A thioesterase 13, N-terminally processed]	74	Mitochondrial	LGTLHGGLTATLVDSISTMALMCTER	0	0	55.5536	0	0	0	33.164	0			100	0	0	0	0	0		13.8884	8.291		0					0
Acyl-coenzyme A thioesterase 13 (Acyl-CoA thioesterase 13) (EC 3.1.2.-) (Thioesterase superfamily member 2) [Cleaved into: Acyl-coenzyme A thioesterase 13, N-terminally processed]	40	Mitochondrial	LICEMK	0	1.4354	2.12126	5.28912	3.15354	10.8239	38.1426	3.18256	29.24	8.73674	11.4994	11.5864	0	0.743569	0	0		1.11703	8.30408	4.70488	0.185892		2.21145		15.2657	0.185892
Acylphosphatase-2 (EC 3.6.1.7) (Acylphosphatase, muscle type isozyme) (Acylphosphate phosphohydrolase 2)	29	Mitochondrial	SVDYEVFGTVQGVCFR	0	0	5.4402	0	0	0	16.3672	5.74083	47.2422		3.02819	19.4589	20.9166	34.236	3.3363	7.48025		1.36005	3.85844	12.903	7.00423		1.36005	5.52701		16.4923
Acyl-protein thioesterase 1 (APT-1) (EC 3.1.2.-) (Lysophospholipase 1) (Lysophospholipase I) (LPL-I) (LysoPLA I)	169 173		DISVLQCHGDCDPLVPLMFGSLTVER	22.4248	16.0915	81.0689	62.7876	100			86.7056		56.7814	66.0323	45.5812		44.2354	55.3599			15.7091		5.91267					56.1316
Acyl-protein thioesterase 1 (APT-1) (EC 3.1.2.-) (Lysophospholipase 1) (Lysophospholipase I) (LPL-I) (LysoPLA I)	211		IYEGMMHSSCQQEMMDVK			0	0							0	0			0	0
Acylpyruvase FAHD1, mitochondrial (EC 3.7.1.5) (Fumarylacetoacetate hydrolase domain-containing protein 1)	25	Mitochondrial	NIVCVGR	0	0	0		0		0	0		0	0	0	0	0	0	0		0	0	0	0		0	0	0	0
Acylpyruvase FAHD1, mitochondrial (EC 3.7.1.5) (Fumarylacetoacetate hydrolase domain-containing protein 1)	132	Mitochondrial	SFTSSCPVSAFVPK	44.2864	32.2423	16.1549	20.5379		16.8751	13.6716	23.835	48.4228	43.2198	58.8439	52.4482	94.8795	74.8534	81.5502	85.5576		6.31704	2.99996	3.2979	4.18604		28.3054	18.1272	50.7337	84.2102
Acylpyruvase FAHD1, mitochondrial (EC 3.7.1.5) (Fumarylacetoacetate hydrolase domain-containing protein 1)	68	Mitochondrial	STVLSEPVLFLKPSTAYAPEGSPVLMPAYCR	0	0	0	0	0	0	0	0	0	0	0	0	0	0	0	0		0	0	0	0		0	0	0	0
Adenosine kinase (AK) (EC 2.7.1.20) (Adenosine 5'-phosphotransferase)	139 142		AADAHVDAHYYEQNEQPTGTCAACITGGNR	0	0											0	0	0	0					0					0
Adenosine kinase (AK) (EC 2.7.1.20) (Adenosine 5'-phosphotransferase)	105		AATFFGCIGIDK	0	0	0	0	0	0	14.372	0		0	0	0	0	2.2088	2.84396	2.29547		0	3.593	0	0.628289		0	3.593	0	1.83706
Adenosine kinase (AK) (EC 2.7.1.20) (Adenosine 5'-phosphotransferase)	159		SLVANLAAANCYK	2.19542	2.2423	0.920871	5.25471	0	0	0	0.647193		6.32782		47.1106	22.0916	15.3094	12.6822	0		0.919565	0.161798		4.62036		2.65332	0.161798		12.5208
Adenosine kinase (AK) (EC 2.7.1.20) (Adenosine 5'-phosphotransferase)	352		TGCTFPEKPDF	0	0	0	0				0		0	0	0	0	0	0	0		0		0	0		0		0	0
Adenosylhomocysteinase (AdoHcyase) (EC 3.3.1.1) (CUBP) (Liver copper-binding protein) (S-adenosyl-L-homocysteine hydrolase)	195		FDNLYGCR	12.1305	16.9601	23.5819	15.3096				11.2814		12.6882	14.6133	18.1481	18.7786	10.7504	15.8642	7.17157		2.41338		1.59881	2.59081		16.9955		15.1499	13.1412
Adenosylhomocysteinase (AdoHcyase) (EC 3.3.1.1) (CUBP) (Liver copper-binding protein) (S-adenosyl-L-homocysteine hydrolase)	228		GCAQALR						0	0							0
Adenylate kinase 2, mitochondrial (AK 2) (EC 2.7.4.3) (ATP-AMP transphosphorylase 2) (ATP:AMP phosphotransferase) (Adenylate monophosphate kinase) [Cleaved into: Adenylate kinase 2, mitochondrial, N-terminally processed]	208	Mitochondrial	GIHCAIDASQTPDIVFASILAAFSK	0		0				0	0		24.1816	9.86462		0	0	0	0					0					0
Adenylate kinase 2, mitochondrial (AK 2) (EC 2.7.4.3) (ATP-AMP transphosphorylase 2) (ATP:AMP phosphotransferase) (Adenylate monophosphate kinase) [Cleaved into: Adenylate kinase 2, mitochondrial, N-terminally processed]	92	Mitochondrial	NLETPSCK	0	0	0	0	0	0	0	0		0	0		0		0	0		0	0		0		0	0		0
Adenylate kinase isoenzyme 1 (AK 1) (EC 2.7.4.3) (EC 2.7.4.6) (ATP-AMP transphosphorylase 1) (ATP:AMP phosphotransferase) (Adenylate monophosphate kinase) (Myokinase)	187	Mitochondrial	VNAEGTVDTVFSEVCTYLDSLK	2.1132	2.46392	1.21539	0	0		1.1809	1.19081	15.7622	9.92706	7.55469	8.67588	0	0	0.423142	0		0.549651	0.395296	1.8262	0.105786		1.44813	0.790571	10.48	0.105786
Adenylosuccinate lyase (ASL) (EC 4.3.2.2) (Adenylosuccinase) (ASase)	304 305		CCSLAR	0	0	0	0				0			0	0	0	0	0	0		0			0		0			0
Adenylosuccinate lyase (ASL) (EC 4.3.2.2) (Adenylosuccinase) (ASase)	98 99		HDVMAHVHTFGHCCPK										22.1348	0	0								7.37826					7.37826
Adenylosuccinate synthetase isozyme 1 (AMPSase 1) (AdSS 1) (EC 6.3.4.4) (Adenylosuccinate synthetase, basic isozyme) (Adenylosuccinate synthetase, muscle isozyme) (M-type adenylosuccinate synthetase) (IMP--aspartate ligase 1)	63		CQGGNNAGHTVVVDGK	0	0	0	0	0	0	0	2.8281	0		0	0	0	0	0	0		0	0.707026	0	0		0	0.707026	0	0
Adenylosuccinate synthetase isozyme 1 (AMPSase 1) (AdSS 1) (EC 6.3.4.4) (Adenylosuccinate synthetase, basic isozyme) (Adenylosuccinate synthetase, muscle isozyme) (M-type adenylosuccinate synthetase) (IMP--aspartate ligase 1)	183		ICDLLSDFDEFSAR	0	0	0	0	0	0	0	0		4.32671	6.17021	2.21476	0	0	0	0		0	0	1.14272	0		0	0	4.23723	0
Adenylyl cyclase-associated protein 1 (CAP 1)	29		LEAVSHTSDMHCGYGDSPSK	0	0	0	0				0			7.48177	22.5701	0	0	0	0		0			0		0			0
Adenylyl cyclase-associated protein 1 (CAP 1)	426		NSLDCEIVSAK	8.41302	0	0	7.95821	0	0		7.56933	0	13.9024	0	0	0	0	0	0		2.36481	2.52311	3.4756	0		4.09281	2.52311	3.4756	0
ADP/ATP translocase 1 (ADP,ATP carrier protein 1) (ADP,ATP carrier protein, heart/skeletal muscle isoform T1) (Adenine nucleotide translocator 1) (ANT 1) (Solute carrier family 25 member 4) (mANC1)	160	Mitochondrial	EFNGLGDCLTK	1.56695	1.36661	0.961461	0.848529	5.45952	2.40153	1.54111	1.37535	38.5481	2.11161	2.61053	2.58898	0.251623	0.16133	0.352682	0.285889		0.168832	0.948756	9.0285	0.0398256		1.18589	2.69438		0.262881
ADP/ATP translocase 1 (ADP,ATP carrier protein 1) (ADP,ATP carrier protein, heart/skeletal muscle isoform T1) (Adenine nucleotide translocator 1) (ANT 1) (Solute carrier family 25 member 4) (mANC1)	257	Mitochondrial	GADIMYTGTLDCWR	51.671	59.5394	67.0993	76.385	46.9174			41.9925		55.4961	65.3369	70.887	24.7893	12.8323	14.5148	17.6711		5.27942		4.50015	2.64344		63.6737		63.9067	17.4519
ADP/ATP translocase 1 (ADP,ATP carrier protein 1) (ADP,ATP carrier protein, heart/skeletal muscle isoform T1) (Adenine nucleotide translocator 1) (ANT 1) (Solute carrier family 25 member 4) (mANC1)	57	Mitochondrial	GIIDCVVR	0	0		0	17.6881	0	0	0	63.3482				0	0	0	0		0	4.42202		0		0	4.42202		0
ADP/ATP translocase 1 (ADP,ATP carrier protein 1) (ADP,ATP carrier protein, heart/skeletal muscle isoform T1) (Adenine nucleotide translocator 1) (ANT 1) (Solute carrier family 25 member 4) (mANC1)	129	Mitochondrial	YFAGNLASGGAAGATSLCFVYPLDFAR	2.52129	3.25738	2.13068	1.59745	11.7852	0	1.40277	2.02066		4.91388	2.79648	5.05873	0.591194	0.892805	1.16102	0.694461		0.349317	2.69437	0.731137	0.12544		2.3767	3.80215	4.25637	0.83487
ADP/ATP translocase 2 (ADP,ATP carrier protein 2) (Adenine nucleotide translocator 2) (ANT 2) (Solute carrier family 25 member 5) [Cleaved into: ADP/ATP translocase 2, N-terminally processed]	57	Mitochondrial	GIIDCVVR	0	0		0	17.6881	0	0	0	63.3482				0	0	0	0		0	4.42202		0		0	4.42202		0
ADP/ATP translocase 2 (ADP,ATP carrier protein 2) (Adenine nucleotide translocator 2) (ANT 2) (Solute carrier family 25 member 5) [Cleaved into: ADP/ATP translocase 2, N-terminally processed]	160	Mitochondrial	GLGDCLVK	1.06052	1.69501	0.860819	1.40605	15.1126	0	0	1.76588		4.96913	3.58498	3.69807	0.401625	0.742271	0.78125	0.421329		0.184758	3.65477	0.443737	0.10151		1.2556	4.21962	4.08406	0.586619
ADP/ATP translocase 2 (ADP,ATP carrier protein 2) (Adenine nucleotide translocator 2) (ANT 2) (Solute carrier family 25 member 5) [Cleaved into: ADP/ATP translocase 2, N-terminally processed]	257	Mitochondrial	GTDIMYTGTLDCWR	100	100	100	89.0272	100			59.6862		74.8111	86.7499	69.1202			17.7836	25.2975		2.74321		5.1947			97.2568		76.8937
ADP/ATP translocase 2 (ADP,ATP carrier protein 2) (Adenine nucleotide translocator 2) (ANT 2) (Solute carrier family 25 member 5) [Cleaved into: ADP/ATP translocase 2, N-terminally processed]	129	Mitochondrial	YFAGNLASGGAAGATSLCFVYPLDFAR	2.00918	2.56009	1.9161	1.59906	11.7852	0	1.45253	1.98379		6.1507	2.84999	4.99721	0.525919	0.690064	1.04476	0.575712		0.199956	2.69277	0.967119	0.117039		2.02111	3.80538	4.66597	0.709114
AFG3-like protein 2 (EC 3.4.24.-)	524	Mitochondrial	LASLTPGFSGADVANVCNEAALIAAR	0	0	0	0		0	0	0		0	0	0	18.2736	0		0		0	0	0	6.09119		0	0	0	6.09119
AFG3-like protein 2 (EC 3.4.24.-)	401	Mitochondrial	NAPCILFIDEIDAVGR	0	2.9976	0	0	0	0	32.9011	0	0	1.82062	0	0	0	0	0	0		0.749399	8.22529	0.455154	0		0.749399		0.455154	0
A-kinase anchor protein 1, mitochondrial (Dual specificity A-kinase-anchoring protein 1) (D-AKAP-1) (Protein kinase A-anchoring protein 1) (PRKA1) (Spermatid A-kinase anchor protein) (S-AKAP)	352	Mitochondrial	EESCVPASQETSLGQDTSDPASTR	0	0	0	0	0			0		0	0	0	0	0	0	0		0		0	0		0		0	0
Alanine--tRNA ligase, cytoplasmic (EC 6.1.1.7) (Alanyl-tRNA synthetase) (AlaRS)	947		NVGCLQEALQLATSFAQLR		0	42.3149	0				0		0	0	0		0				14.105		0					0
Alcohol dehydrogenase 1 (EC 1.1.1.1) (ADH-A2) (Alcohol dehydrogenase A subunit)	47		MVATGVCR						0	0				0					0
Alcohol dehydrogenase class-3 (EC 1.1.1.1) (Alcohol dehydrogenase 2) (Alcohol dehydrogenase 5) (Alcohol dehydrogenase B2) (ADH-B2) (Alcohol dehydrogenase class-III) (Glutathione-dependent formaldehyde dehydrogenase) (FALDH) (FDH) (GSH-FDH) (EC 1.1.1.-) (S-(hydroxymethyl)glutathione dehydrogenase) (EC 1.1.1.284)	240		EFGASECISPQDFSK	0	0	4.33848	0	0		0	5.11427		0	0	0		0	0	0		1.08462	1.70476	0	0		1.08462	1.70476	0	0
Alcohol dehydrogenase class-3 (EC 1.1.1.1) (Alcohol dehydrogenase 2) (Alcohol dehydrogenase 5) (Alcohol dehydrogenase B2) (ADH-B2) (Alcohol dehydrogenase class-III) (Glutathione-dependent formaldehyde dehydrogenase) (FALDH) (FDH) (GSH-FDH) (EC 1.1.1.-) (S-(hydroxymethyl)glutathione dehydrogenase) (EC 1.1.1.284)	103		FCLNPK	12.4861	0	0	0	0	0		18.435		25.0749	33.6372	33.1046		12.3899		100		3.12153	6.14498	2.76961			3.12153	6.14498	30.6055
Alcohol dehydrogenase class-3 (EC 1.1.1.1) (Alcohol dehydrogenase 2) (Alcohol dehydrogenase 5) (Alcohol dehydrogenase B2) (ADH-B2) (Alcohol dehydrogenase class-III) (Glutathione-dependent formaldehyde dehydrogenase) (FALDH) (FDH) (GSH-FDH) (EC 1.1.1.-) (S-(hydroxymethyl)glutathione dehydrogenase) (EC 1.1.1.284)	45 60		ILATAVCHTDAYTLSGADPEGCFPVILGHEGAGIVESVGEGVTK							100			0	0	0	0	0	0	0				0	0				0	0
Aldehyde dehydrogenase, mitochondrial (EC 1.2.1.3) (AHD-M1) (ALDH class 2) (ALDH-E2) (ALDHI)	388	Mitochondrial	LLCGGGAAADR	35.2602	41.0792			0	0	0	0.855066	12.8002	14.8549	19.1135	18.2145	45.3322	38.7013	23.2404	39.0384			0.213766	1.46929	4.7001			0.213766	16.2458	36.5781
Aldehyde dehydrogenase, mitochondrial (EC 1.2.1.3) (AHD-M1) (ALDH class 2) (ALDH-E2) (ALDHI)	68	Mitochondrial	TFPTVNPSTGEVICQVAEGNK	1.33753	1.46617	0	0	0	0	0	0	11.6422	4.85783	11.9557	5.33888	0	5.27796	3.88517	0		0.405529	0	1.93784	1.35279		0.700923	0	8.44865	2.29078
Aldose reductase (AR) (EC 1.1.1.21) (Aldehyde reductase)	45		HIDCAQVYQNEK	1.62153	2.45601	0.87477	0	4.07882	34.9092	22.603	0.804446	18.3933	9.1256	6.84771	6.20214	0	1.38906	0	0		0.524025	8.02877	2.82092	0.347265		1.23808		10.1422	0.347265
Aldose reductase (AR) (EC 1.1.1.21) (Aldehyde reductase)	200		LIEYCHSK	0	0	0	3.41987	11.334	0	0	0	0		0	0	0	0	0	0		0.854967	2.8335	0	0		0.854967	2.8335	0	0
Aldose reductase (AR) (EC 1.1.1.21) (Aldehyde reductase)	299 304		VCALMSCAK	0		0	0				0		14.2382	16.6474	15.7888	0	0	0	0		0		0.704953	0		0		15.5581	0
Aldose reductase (AR) (EC 1.1.1.21) (Aldehyde reductase)	187		YKPAVNQIECHPYLTQEK	9.25887	8.73196	0	0	10.716	0	0	0		7.33877	8.49223	7.96817	0	0	0	0		2.59898	2.679	0.333436	0		4.49771	2.679	7.93306	0
Alpha-1-syntrophin (59 kDa dystrophin-associated protein A1 acidic component 1) (Syntrophin-1)	220		CTPTDPEPR	0	0	0	0		0	0				0							0					0
Alpha-1-syntrophin (59 kDa dystrophin-associated protein A1 acidic component 1) (Syntrophin-1)	319		ELLFYCSLPQSR	38.6168	27.9317	11.067	5.88982	36.5329			36.0808		30.3057	40.3909	42.262	81.4586	49.8055	50.2343	44.957		7.55713		3.71309	8.36756		20.8763		37.6529
Alpha-1-syntrophin (59 kDa dystrophin-associated protein A1 acidic component 1) (Syntrophin-1)	233		YLEICAADGQDAVFLR	36.7578	25.2105				0	0	0		24.2891	34.0121	18.4364		27.9072	49.5946	44.439			0	4.54235	6.54144			0	25.5792	40.6469
Alpha-2-HS-glycoprotein (Countertrypin) (Fetuin-A)	247		ANLMHNLGGEEVSVACK				100											15.1329	66.8891
Alpha-2-HS-glycoprotein (Countertrypin) (Fetuin-A)	208		AQNVPLPVSTLVEFVIAATDCTAK			100					100		75.7236		100
Alpha-2-HS-glycoprotein (Countertrypin) (Fetuin-A)	219		CNLLAEK					100			68.3783		100	100	100	100	99.3178	88.3733	92.6744				0	2.78286				100	95.0914
Alpha-2-HS-glycoprotein (Countertrypin) (Fetuin-A)	32		ELACDDPEAEQVALLAVDYLNNHLLQGFK								0		81.0958
Alpha-2-HS-glycoprotein (Countertrypin) (Fetuin-A)	114		QLTEHAVEGDCDFHILK						100	100		100			100		100	100
Alpha-2-HS-glycoprotein (Countertrypin) (Fetuin-A)	336		VGQPGAAGPVSPMCPGR					0			0		100	100	100			100					0					100
Alpha-2-macroglobulin (Alpha-2-M) (Pregnancy zone protein) [Cleaved into: Alpha-2-macroglobulin 165 kDa subunit; Alpha-2-macroglobulin 35 kDa subunit]	594		AAPLSLCALTAVDQSVLLLKPEAK	0	0	52.9604	0			41.8541			83.2518	96.567	93.6939		0	0	0		13.2401		4.04549	0				91.1709	0
Alpha-2-macroglobulin (Alpha-2-M) (Pregnancy zone protein) [Cleaved into: Alpha-2-macroglobulin 165 kDa subunit; Alpha-2-macroglobulin 35 kDa subunit]	689		FCQEFQHYPAMGGVAPQALAVAASGPGSSFR		0		0	0			0		92.3862	74.1531	94.4043			64.7973	0				6.44044					86.9812
Alpha-2-macroglobulin (Alpha-2-M) (Pregnancy zone protein) [Cleaved into: Alpha-2-macroglobulin 165 kDa subunit; Alpha-2-macroglobulin 35 kDa subunit]	1339		GSGSGCVYLQTSLK	98.5898	98.4599			86.1289			56.3586			91.1434			64.03		86.5783
Alpha-2-macroglobulin (Alpha-2-M) (Pregnancy zone protein) [Cleaved into: Alpha-2-macroglobulin 165 kDa subunit; Alpha-2-macroglobulin 35 kDa subunit]	249		TMAFLEEELPITACGVYTYGKPVPGLVTLR								100		100	100	100				100				0					100
Alpha-actinin-2 (Alpha-actinin skeletal muscle isoform 2) (F-actin cross-linking protein)	781		ACLISMGYDLGEAEFAR	1.39972	1.90137	0.88123	0	5.13326	0	6.25409	0.475716	27.2916	4.15249	5.65982	4.37375	0.737294	0.513513	2.14015	0.125124		0.406001	1.59445	5.65049	0.438984		1.04558	2.96577	10.3694	0.879019
Alpha-actinin-2 (Alpha-actinin skeletal muscle isoform 2) (F-actin cross-linking protein)	251		AIMTYVSCFYHAFAGAEQAETAANR	91.8581	2.51183	3.64023		4.55909		6.29259	64.9544		38.904	30.713	10.1381	37.209	6.70166	4.00723	5.5474		29.5958	19.8491	8.55665	7.96669					13.3663
Alpha-actinin-2 (Alpha-actinin skeletal muscle isoform 2) (F-actin cross-linking protein)	339		CQLEINFNTLQTK	1.22029	1.64309	0.712196	1.2858	3.52378	1.673	5.35412	1.14835	16.9082	6.22879	7.35023	7.71773	3.25791	0.0164931	3.28805	3.0541		0.191727	0.956693	2.47268	0.797575		1.21534	2.92481	9.55124	2.40414
Alpha-actinin-2 (Alpha-actinin skeletal muscle isoform 2) (F-actin cross-linking protein)	187		DGLGLCALIHR	0.628024	1.77969	0.428808	0.576365	4.78293	0	0	0.85756	17.2946	8.64261	9.39046	10.1334	0	1.87992	0	0		0.311693	1.1423	1.99972	0.46998		0.853222	1.41012	11.3653	0.46998
Alpha-actinin-2 (Alpha-actinin skeletal muscle isoform 2) (F-actin cross-linking protein)	161		EGLLLWCQR			36.8235	28.9493				0		100	45.5216	100		9.90098	28.1409	25.1143				18.1595	5.64358					21.052
Alpha-actinin-2 (Alpha-actinin skeletal muscle isoform 2) (F-actin cross-linking protein)	862		ELPPDQAQYCIK	0	0.443268	0.767787	1.21429	0	0	0	0.954454	0	3.26702	4.20809	7.2692	0	0	0	0.680968		0.256566	0.238613	1.4965	0.170242		0.606337	0.238613	3.68608	0.170242
Alpha-actinin-2 (Alpha-actinin skeletal muscle isoform 2) (F-actin cross-linking protein)	487		ICDQWDR		41.7111			0		0	18.7107		20.8776	31.4883	32.4421	5.34734	0	1.36624	1.56915			6.23689	3.70611	1.14644			6.23689	28.2694	2.07068
Alpha-actinin-2 (Alpha-actinin skeletal muscle isoform 2) (F-actin cross-linking protein)	48		TFTAWCNSHLR	1.36268	2.03238	1.19018	2.0945				1.37603		1.06314	7.3524	1.24241	3.24538	5.44645	22.9223	0.4245		0.230252		2.06719	5.07601		1.66994		3.21932	8.00966
Alpha-actinin-4 (F-actin cross-linking protein) (Non-muscle alpha-actinin 4)	794		ACLISLGYDVENDR	37.6034	40.015	32.9661	10.8476				17.2325		27.5903	16.1388	34.1099		0	27.7198	0		6.6659		5.25252	9.23994		30.358		25.9464
Alpha-actinin-4 (F-actin cross-linking protein) (Non-muscle alpha-actinin 4)	352		CQLEINFNTLQTK	1.22414	1.63394	0.662572	1.28611	3.68265	1.70116	2.93665	1.15063	17.0948	6.24083	7.35466	7.72613	2.69562	0.0248271	3.48097	3.12292		0.201064	0.575784	2.51677	0.785332		1.20169	2.36777	9.60411	2.33108
Alpha-actinin-4 (F-actin cross-linking protein) (Non-muscle alpha-actinin 4)	61		TFTAWCNSHLR	0	0	0	2.24639	0			0			10.0353		7.38688	3.70848	51.0943			0.561598			15.2193		0.561598
Alpha/beta hydrolase domain-containing protein 11 (Abhydrolase domain-containing protein 11) (EC 3.-.-.-) (Williams-Beuren syndrome chromosomal region 21 protein homolog)	127	Mitochondrial	NHGDSPHSPDASYEAMSQDLQGLLPQLGLVPCVLVGHSMGGK		0		0						55.2937	0	0	0	27.5348	0	0				18.4312	6.88371					6.88371
Alpha-centractin (Centractin) (ARP1) (Actin-RPV) (Centrosome-associated actin homolog)	34		YCFPNYVGRPK	4.44358	5.55561	0	19.5467	17.4643			3.03366		7.80171	6.71365	8.52354	9.54617	9.67511	0	6.06496		4.22733		0.526024	2.26702		7.38647		7.67964	6.32156
Alpha-enolase (EC 4.2.1.11) (2-phospho-D-glycerate hydro-lyase) (Enolase 1) (Non-neural enolase) (NNE)	119		FGANAILGVSLAVCK		0	0	51.1136	4.79284		0	0	32.4682		19.2794				0	0		17.0379	1.59761					1.59761
Alpha-enolase (EC 4.2.1.11) (2-phospho-D-glycerate hydro-lyase) (Enolase 1) (Non-neural enolase) (NNE)	337 339		SCNCLLLK		0	0		0	0	0	0	0	17.755	19.1517	20.306	0	0	0				0	4.79616	0			0	14.3032	0
Alpha-enolase (EC 4.2.1.11) (2-phospho-D-glycerate hydro-lyase) (Enolase 1) (Non-neural enolase) (NNE)	389		SGETEDTFIADLVVGLCTGQIK	0	0	0	0	6.34027		2.09055	1.26245	27.1977		13.8927			2.56579	0			0	1.57286				0	3.23109
Alpha-enolase (EC 4.2.1.11) (2-phospho-D-glycerate hydro-lyase) (Enolase 1) (Non-neural enolase) (NNE)	399		TGAPCR										0		0
Alpha-enolase (EC 4.2.1.11) (2-phospho-D-glycerate hydro-lyase) (Enolase 1) (Non-neural enolase) (NNE)	357		VNQIGSVTESLQACK	0	0	0	0	7.10117	0	0	0	19.8889	19.3236	22.7418	24.4829	0	0	0	0		0	1.77529	1.21533	0		0	1.77529	21.6093	0
Amine oxidase [flavin-containing] B (EC 1.4.3.4) (Monoamine oxidase type B) (MAO-B)	365	Mitochondrial	LCELYAK	7.26298	24.0016		51.5603	0			0		19.2782	6.14096	13.6319	0	11.4957	0	10.8305		12.914		3.80485	3.22537				13.017	5.58155
Amine oxidase [flavin-containing] B (EC 1.4.3.4) (Monoamine oxidase type B) (MAO-B)	26	Mitochondrial	LLHDCGLSVVVLEAR	0	0			26.2263	0		0			0		0	0	0	0			8.7421		0					0
Aminoacyl tRNA synthase complex-interacting multifunctional protein 2 (Multisynthase complex auxiliary component p38) (Protein JTV-1)	306		SCENLAPFSTALQLLK	0	0	0	0			0	0		0	0	0	0	0	0	0		0		0	0		0		0	0
AMP deaminase 1 (EC 3.5.4.6) (AMP deaminase isoform M) (Myoadenylate deaminase)	143	Mitochondrial	ALCIR	0	0		0	0	0	0	0			25.1724	41.1401	0	0	0	0		0	0		0		0	0		0
Amyloid-like protein 1 (APLP) (APLP-1) [Cleaved into: C30]	83		CLLDPQR	100	100			12.8129	0	0	0.0748211	42.4242	4.83814			21.1173	0.151197	0.0108548	0.220291			3.19704		5.24764			3.22194		5.37491
Ankyrin-2 (ANK-2) (Brain ankyrin)	1352		DVEVLEGKPIYVDCFGNLVPLTK								0		0	0			0
Ankyrin-2 (ANK-2) (Brain ankyrin)	1413		GLVHQAICNLNITLPIYAK	0	0								0	0	0	0	0	0	0				0	0				0	0
Annexin A11 (Annexin XI) (Annexin-11) (Calcyclin-associated annexin 50) (CAP-50)	224		GFGTDEQAIIDCLGSR	47.1779	14.2407	27.5686	10.8267	100			0		88.4689		54.7933	100	100		100		8.24162			0					100
Annexin A2 (Annexin II) (Annexin-2) (Calpactin I heavy chain) (Calpactin-1 heavy chain) (Chromobindin-8) (Lipocortin II) (Placental anticoagulant protein IV) (PAP-IV) (Protein I) (p36)	262		GDLENAFLNLVQCIQNKPLYFADR		0	0	0			0	0		0	0	0	0	1.58277	0	0		0		0	0.395693		0		0	0.395693
Annexin A2 (Annexin II) (Annexin-2) (Calpactin I heavy chain) (Calpactin-1 heavy chain) (Chromobindin-8) (Lipocortin II) (Placental anticoagulant protein IV) (PAP-IV) (Protein I) (p36)	133		GLGTDEDSLIEIICSR	0	0	0	0	0	0	0	0	0	16.9057	11.3998	6.36725	0	0	0	0		0	0	3.60265	0		0	0	8.66817	0
Annexin A6 (67 kDa calelectrin) (Annexin VI) (Annexin-6) (Calphobindin-II) (CPB-II) (Chromobindin-20) (Lipocortin VI) (Protein III) (p68) (p70)	114		CLIEILASR	58.9957	52.1905	25.1366	27.2931	38.5825	31.6409	18.4166	42.6639		41.7502	59.7755	54.7421	67.1676	67.522	52.8491	52.3959		8.60504	5.31473	5.36986	4.25158			32.826	52.0892	59.9837
Annexin A6 (67 kDa calelectrin) (Annexin VI) (Annexin-6) (Calphobindin-II) (CPB-II) (Chromobindin-20) (Lipocortin VI) (Protein III) (p68) (p70)	552		FMTVLCTR	9.99644	9.2809	21.1459	26.2931	0	0	10.1477	6.02686	25.7993	12.8228	9.26704	12.508		9.09724	27.0856	20.4386		4.20092	2.4815	3.65606	5.25139		16.6791	4.04363	15.0993	18.8738
Annexin A6 (67 kDa calelectrin) (Annexin VI) (Annexin-6) (Calphobindin-II) (CPB-II) (Chromobindin-20) (Lipocortin VI) (Protein III) (p68) (p70)	358		GTVCAANDFNPDADAK	0	0	0	0		0		0		0	0	0	0	0	0	0		0		0	0		0		0	0
Annexin A6 (67 kDa calelectrin) (Annexin VI) (Annexin-6) (Calphobindin-II) (CPB-II) (Chromobindin-20) (Lipocortin VI) (Protein III) (p68) (p70)	96		LIVNLMRPLAYCDAK	0	0	0		0	0	0	0	24.0274	8.18074	11.569	0	0	0	0	0		0	0	4.99144	0		0	0	10.9443	0
Annexin A6 (67 kDa calelectrin) (Annexin VI) (Annexin-6) (Calphobindin-II) (CPB-II) (Chromobindin-20) (Lipocortin VI) (Protein III) (p68) (p70)	59		QEICQNYK	18.7884	9.66121	4.84706	16.7161	0	0	0	4.23981		0	0	12.7778	17.6013		28.6281	19.9879		3.21385	1.05995	4.25927	3.34944		12.5032	1.05995	4.25927	22.0724
Annexin A7 (Annexin VII) (Annexin-7) (Synexin)	273		CYQLEFGR	0	77.3907	0	0	98.2634	100	97.8941		100				96.9912	100	96.5568	97.0165		19.3477	0.649231		0.793339			98.7192		97.6411
Annexin A7 (Annexin VII) (Annexin-7) (Synexin)	338		LGTDESCFNMILATR	86.8978	89.1468	38.9317			41.0087		85.3524		100	100	36.5397			100	0		16.3764		21.1534
AP-1 complex subunit beta-1 (Adapter-related protein complex 1 subunit beta-1) (Adaptor protein complex AP-1 subunit beta-1) (Beta-1-adaptin) (Beta-adaptin 1) (Clathrin assembly protein complex 1 beta large chain) (Golgi adaptor HA1/AP1 adaptin beta subunit)	380		CAIK	0	0	0	0			0	0		0	0	0	0	0	0	0		0		0	0		0		0	0
AP-2 complex subunit beta (AP105B) (Adapter-related protein complex 2 subunit beta) (Adaptor protein complex AP-2 subunit beta) (Beta-2-adaptin) (Beta-adaptin) (Clathrin assembly protein complex 2 beta large chain) (Plasma membrane adaptor HA2/AP2 adaptin beta subunit)	380		CAIK	0	0	0	0		0	0	0		0	0	0	0	0	0	0		0	0	0	0		0	0	0	0
AP-2 complex subunit beta (AP105B) (Adapter-related protein complex 2 subunit beta) (Adaptor protein complex AP-2 subunit beta) (Beta-2-adaptin) (Beta-adaptin) (Clathrin assembly protein complex 2 beta large chain) (Plasma membrane adaptor HA2/AP2 adaptin beta subunit)	391		CVSTLLDLIQTK	0	0	0	0	0		0	0		0	0	0	0	0	0	0		0	0	0	0		0	0	0	0
AP-2 complex subunit beta (AP105B) (Adapter-related protein complex 2 subunit beta) (Adaptor protein complex AP-2 subunit beta) (Beta-2-adaptin) (Beta-adaptin) (Clathrin assembly protein complex 2 beta large chain) (Plasma membrane adaptor HA2/AP2 adaptin beta subunit)	857		ECHLNADTVSSK	0	0	0	0				0			0	10.283	0	0	0	0		0			0		0			0
Apolipoprotein O-like (Protein FAM121A)	152	Mitochondrial	IAYPLGLATLGATVCYPAQSVIIAK	0	0	0	0		0	0	0		0	0	4.71804	0	0	0	0		0	0	1.57268	0		0	0	1.57268	0
Apoptosis-inducing factor 1, mitochondrial (EC 1.1.1.-) (Programmed cell death protein 8)	255	Mitochondrial	CLIATGGTPR	0.527028	3.94321	0	0		0		0.975361		4.64407	5.52304	6.63402		0	0			0.95004		0.575749			1.11756		5.60038
Apoptosis-inducing factor 1, mitochondrial (EC 1.1.1.-) (Programmed cell death protein 8)	316	Mitochondrial	SITVIGGGFLGSELACALGR	1.99096	1.29009	0	3.50426	9.16743	0	0	0		9.18929	6.46451	3.26077	0	1.0885	0.99757	0		0.730182	2.29186	1.71328	0.30167		1.69633	2.29186	6.30486	0.521517
Aquaporin-1 (AQP-1) (Aquaporin-CHIP) (Delayed early response protein 2) (DER2) (Water channel protein for red blood cells and kidney proximal tubule)	189		DLGGSAPLAIGLSVALGHLLAIDYTGCGINPAR				0			0			0	0	0			0					0					0
Arginine--tRNA ligase, cytoplasmic (EC 6.1.1.19) (Arginyl-tRNA synthetase) (ArgRS)	502	Mitochondrial	AAQTSVAYGCIK	0	0	4.65245	14.5784				0		10.8169	14.0544	0	0	0	0	0		3.43654		4.24926	0		4.8077		8.29042	0
Arginine--tRNA ligase, cytoplasmic (EC 6.1.1.19) (Arginyl-tRNA synthetase) (ArgRS)	369	Mitochondrial	IVFVPGCSVPLTIVK	0	0	0	0			0	0		0	0	0				0		0		0			0		0
Arginine--tRNA ligase, cytoplasmic (EC 6.1.1.19) (Arginyl-tRNA synthetase) (ArgRS)	86	Mitochondrial	LQEVFGCAIR	22.0318	3.99909	9.94419	14.2391	0	0	0	0		13.6807	0	0	29.544	19.8431	20.5009	21.0956		3.79325	0	4.56022	2.28043		12.5535	0	4.56022	22.7459
Argininosuccinate synthase (EC 6.3.4.5) (Citrulline--aspartate ligase)	132		FELTCYSLAPQIK	0	0		0		0	0	0		0	0		0		0			0	0				0	0
Aspartate aminotransferase, cytoplasmic (cAspAT) (EC 2.6.1.1) (EC 2.6.1.3) (Cysteine aminotransferase, cytoplasmic) (Cysteine transaminase, cytoplasmic) (cCAT) (Glutamate oxaloacetate transaminase 1) (Transaminase A)	160		DIRPYCYWDAEK	0							24.2336		9.2627	0	0		0	0.988541	0				3.08757	0.329514				3.08757	0.329514
Aspartate aminotransferase, cytoplasmic (cAspAT) (EC 2.6.1.1) (EC 2.6.1.3) (Cysteine aminotransferase, cytoplasmic) (Cysteine transaminase, cytoplasmic) (cCAT) (Glutamate oxaloacetate transaminase 1) (Transaminase A)	391		INMCGLTTK	4.76525	4.31613	3.97232	3.59755	3.24874	0	0	4.49148	14.8495	16.0203	15.6602	15.5651	6.50509	7.26943	4.05097	3.80638		0.248704	1.14564	0.245204	0.869639		4.16281	1.93506	15.5238	5.40797
Aspartate aminotransferase, cytoplasmic (cAspAT) (EC 2.6.1.1) (EC 2.6.1.3) (Cysteine aminotransferase, cytoplasmic) (Cysteine transaminase, cytoplasmic) (cCAT) (Glutamate oxaloacetate transaminase 1) (Transaminase A)	83		SCASR	67.2541	100			68.3759	100	100	100		100	100	71.4865	32.4042	75.9382	87.2039				7.90603	9.50449	16.7085			92.094
Aspartate aminotransferase, cytoplasmic (cAspAT) (EC 2.6.1.1) (EC 2.6.1.3) (Cysteine aminotransferase, cytoplasmic) (Cysteine transaminase, cytoplasmic) (cCAT) (Glutamate oxaloacetate transaminase 1) (Transaminase A)	253		YFVSEGFELFCAQSFSK	11.971				14.8743	0	0	3.57073	25.217	56.187	5.81059		0	4.55573	10.2735	1.31651			3.52302	14.6696	2.28877			4.61126		4.03644
Aspartate aminotransferase, mitochondrial (mAspAT) (EC 2.6.1.1) (EC 2.6.1.7) (Fatty acid-binding protein) (FABP-1) (Glutamate oxaloacetate transaminase 2) (Kynurenine aminotransferase 4) (Kynurenine aminotransferase IV) (Kynurenine--oxoglutarate transaminase 4) (Kynurenine--oxoglutarate transaminase IV) (Plasma membrane-associated fatty acid-binding protein) (FABPpm) (Transaminase A)	382	Mitochondrial	EGSSHNWQHITDQIGMFCFTGLKPEQVER	54.2437	100	100	100				100		75.9197	67.5604		35.816	9.02765		17.8888		11.4391			7.87937					20.9108
Aspartate aminotransferase, mitochondrial (mAspAT) (EC 2.6.1.1) (EC 2.6.1.7) (Fatty acid-binding protein) (FABP-1) (Glutamate oxaloacetate transaminase 2) (Kynurenine aminotransferase 4) (Kynurenine aminotransferase IV) (Kynurenine--oxoglutarate transaminase 4) (Kynurenine--oxoglutarate transaminase IV) (Plasma membrane-associated fatty acid-binding protein) (FABPpm) (Transaminase A)	106	Mitochondrial	EYLPIGGLAEFCK	1.34132	1.50886	0.613399	0.435344	3.25644	1.38334	0.891774	0.940264	17.9196	5.56899	6.06226	6.20813	0.278491	0.393085	0.289166	0.158952		0.264761	0.557247	2.99641	0.047895		0.974731	1.61796	8.93974	0.279924
Aspartate aminotransferase, mitochondrial (mAspAT) (EC 2.6.1.1) (EC 2.6.1.7) (Fatty acid-binding protein) (FABP-1) (Glutamate oxaloacetate transaminase 2) (Kynurenine aminotransferase 4) (Kynurenine aminotransferase IV) (Kynurenine--oxoglutarate transaminase 4) (Kynurenine--oxoglutarate transaminase IV) (Plasma membrane-associated fatty acid-binding protein) (FABPpm) (Transaminase A)	272 274	Mitochondrial	HFIEQGINVCLCQSYAK	0	0	0.352797	0.83704	4.35598	0	0	0	11.3386	6.3799	6.63849	10.881	0	0.217919	0	0		0.198153	1.08899	1.33241	0.0544799		0.297459	1.08899	8.8095	0.0544799
Aspartate aminotransferase, mitochondrial (mAspAT) (EC 2.6.1.1) (EC 2.6.1.7) (Fatty acid-binding protein) (FABP-1) (Glutamate oxaloacetate transaminase 2) (Kynurenine aminotransferase 4) (Kynurenine aminotransferase IV) (Kynurenine--oxoglutarate transaminase 4) (Kynurenine--oxoglutarate transaminase IV) (Plasma membrane-associated fatty acid-binding protein) (FABPpm) (Transaminase A)	187	Mitochondrial	TCGFDFSGALEDISK	1.05305	1.36922	1.07272	1.55864	2.04083	0	0	1.55707	12.1907	7.45991	10.9334	11.4904	0	0	0.836798	0.639585		0.122124	0.528618	1.05151	0.216866		1.26341	0.899477	10.5186	0.369096
Aspartate aminotransferase, mitochondrial (mAspAT) (EC 2.6.1.1) (EC 2.6.1.7) (Fatty acid-binding protein) (FABP-1) (Glutamate oxaloacetate transaminase 2) (Kynurenine aminotransferase 4) (Kynurenine aminotransferase IV) (Kynurenine--oxoglutarate transaminase 4) (Kynurenine--oxoglutarate transaminase IV) (Plasma membrane-associated fatty acid-binding protein) (FABPpm) (Transaminase A)	295	Mitochondrial	VGAFTVVCK	0.615163	1.21448	0.76291	0.532348	7.13855	2.18821	2.50763	0.847026	14.5701	11.19	12.9113	12.2521	0	0	1.27886	0		0.152085	1.37077	0.708203	0.319715		0.781224	3.17035	12.7309	0.319715
Aspartyl aminopeptidase (EC 3.4.11.21)	445		ETACTTGVLQTLTLFK	0	0	0	0	0	0	0	0	0	0	0	4.21171	0	63.5399	0	0		0	0	1.05293	15.885		0	0	1.05293
Aspartyl aminopeptidase (EC 3.4.11.21)	97		NSSSIIAFAVGGQYVPGNGFSLIGAHTDSPCLR	0	0		0				100					0	11.641	0	0		0			2.91024		0			2.91024
Aspartyl aminopeptidase (EC 3.4.11.21)	36		SPSPFHVVAECR	0	0	0	5.80878				0		0	0	0		56.4546	0	0		1.45219		0	18.8182		1.45219		0
ATP-binding cassette sub-family B member 8, mitochondrial	465	Mitochondrial	GSITFQNVTFSYPCRPGFNVLK	95.5903	93.338			43.7987			29.1056	45.2486	0	0	0		3.35861		63.3406				11.3122
ATP-binding cassette sub-family E member 1 (RNase L inhibitor) (Ribonuclease 4 inhibitor) (RNS4I)	65		CPFGALSIVNLPSNLEK	0	0	0	0				0		0	0	7.2271		0				0		2.40903			0		2.40903
ATP-dependent RNA helicase DDX1 (EC 3.6.4.13) (DEAD box protein 1)	571		FLICTDVAAR	0	0	0	0	0	0	0	0		6.821	0	0	0	0	0	0		0	0	2.27367	0		0	0	2.27367	0
ATP-dependent RNA helicase DDX3Y (EC 3.6.4.13) (D1Pas1-related sequence 1) (DEAD box protein 3, Y-chromosomal) (DEAD-box RNA helicase DEAD2) (mDEAD2)	316		GCHLLVATPGR	0	0	0	0		0	0	0		0	9.47624	0	0	0	0	0		0	0	3.15875	0		0	0	3.15875	0
ATP-dependent (S)-NAD(P)H-hydrate dehydratase (EC 4.2.1.93) (ATP-dependent NAD(P)HX dehydratase) (Carbohydrate kinase domain-containing protein)	78	Mitochondrial	IGIVGGCQEYTGAPYFAGISALK			0	0								0				0
ATP synthase F(0) complex subunit B1, mitochondrial (ATP synthase subunit b) (ATPase subunit b)	239	Mitochondrial	CIEDLK	0.870736	1.61771	17.0503	6.04549	24.3263	1.50823	0.539772	0	60.019	1.25523	0.766538	1.55678	0.158837	0.307736	0.32806	0.286291		3.73049	5.91914	14.7075	0.0380978		6.39607	6.59358		0.270231
ATP synthase subunit alpha, mitochondrial	244	Mitochondrial	LYCIYVAIGQK	1.73281	3.11692	1.73187	1.29913	8.92147	2.2304	1.81703	1.15822	26.5091	15.8855	10.3631	12.731	1.74844	3.62899	1.02606	1.07477		0.395648	1.81008	3.56326	0.609195		1.97018	3.53178	16.3722	1.86956
ATP synthase subunit alpha, mitochondrial	294	Mitochondrial	YTIVVSATASDAAPLQYLAPYSGCSMGEYFR	27.2604	2.71349		7.0292				0.796087	9.45893	11.5033	16.3009	15.9603	0	8.14699	0.789315	8.60983		7.5663		1.68485	2.31227		12.3344		13.3059	4.38653
ATP synthase subunit d, mitochondrial (ATPase subunit d)	101	Mitochondrial	SCAEFVSGSQLR	4.08934	5.13398	3.45945	11.2179	21.9844	3.4966	15.4746	0	33.8406	13.558	20.781	16.7499	0	4.47257	3.3743	1.31527		1.78137	5.12887	4.45495	1.00555		5.97517	10.2389	21.2324	2.29053
ATP synthase subunit epsilon, mitochondrial (ATPase subunit epsilon)	19	Mitochondrial	FSQICAK	2.45644	2.94511	1.71584	3.53347	13.1845	2.02023	0	1.37533			7.04651	7.30267	0.823813	0.885311	0	0.422686		0.384824	3.04246		0.205133		2.66272	4.14501		0.532953
ATP synthase subunit gamma, mitochondrial (F-ATPase gamma subunit)	103	Mitochondrial	GLCGAIHSSVAK	1.47379	2.44214	2.70398	0.903646	7.28054	2.13013	0	2.00615	23.5927	12.8641	13.3006	13.7989	0.647136	1.19372	0.484725	0.653814		0.419643	1.55409	2.57496	0.154645		1.88089	2.85421	15.8891	0.744848
ATP synthase subunit O, mitochondrial (Oligomycin sensitivity conferral protein) (OSCP)	141	Mitochondrial	GEVPCTVTTASPLDDAVLSELK	50.6874	48.9736	14.6656	16.3048	36.3737			41.1297	40.12	39.1586	49.1725	37.0381	54.2817	21.0935	22.3164	23.2157		9.92646		2.67859	8.03007				41.3723
BAG family molecular chaperone regulator 3 (BAG-3) (Bcl-2-associated athanogene 3) (Bcl-2-binding protein Bis)	154		QCGQMPATATTAAAQPPTAHGPER			0							0	28.1389
BAG family molecular chaperone regulator 3 (BAG-3) (Bcl-2-associated athanogene 3) (Bcl-2-binding protein Bis)	185		SQSPAASDCSSSSSSASLPSSGR										0
Band 3 anion transport protein (Anion exchange protein 1) (AE 1) (Anion exchanger 1) (MEB3) (Solute carrier family 4 member 1) (CD antigen CD233)	903	Mitochondrial	ELELQCLDGDDAK			0		0	0	0	0		0	0	0	0	2.90722	0	0			0	0	0.726805			0	0	0.726805
Band 3 anion transport protein (Anion exchange protein 1) (AE 1) (Anion exchanger 1) (MEB3) (Solute carrier family 4 member 1) (CD antigen CD233)	215	Mitochondrial	SGGASEPLLPHQPSLETQLYCGQAEGGSEGPSTSGTLK		0	0	0		0					0					0		0					0
Band 3 anion transport protein (Anion exchange protein 1) (AE 1) (Anion exchanger 1) (MEB3) (Solute carrier family 4 member 1) (CD antigen CD233)	330	Mitochondrial	SLESFLDCSLVLPPTDAPSEK	20.1434	0	16.065	20.9581		0	0	18.6238		54.7659	62.6466	59.2229	88.5216	92.865	100	90.7499		4.88262	6.20795	2.28145	2.48551		14.2916	6.20795	58.8785	93.0341
Basal cell adhesion molecule (B-CAM cell surface glycoprotein) (Lutheran antigen) (CD antigen CD239)	230		DANFHCAAHYDLPSGQHGR								0		100	100	100								0					100
Basal cell adhesion molecule (B-CAM cell surface glycoprotein) (Lutheran antigen) (CD antigen CD239)	47		GEQVALDCTPR		0						0		5.89715	100	100		0						31.3676
Basement membrane-specific heparan sulfate proteoglycan core protein (HSPG) [Cleaved into: Endorepellin; LG3 peptide]	3137		AGLSSGFVGCVR		100			0	0	0	62.9		54.8235	60.9528	63.0397	55.1103	64.7545		17.5845			15.725	2.46567	14.3879				59.6053
Basement membrane-specific heparan sulfate proteoglycan core protein (HSPG) [Cleaved into: Endorepellin; LG3 peptide]	731		AHSVEECR					0
Basement membrane-specific heparan sulfate proteoglycan core protein (HSPG) [Cleaved into: Endorepellin; LG3 peptide]	1530		ALEVEECR			0	0				29.6874			86.8935	87.769	0	0	0	0					0					0
Basement membrane-specific heparan sulfate proteoglycan core protein (HSPG) [Cleaved into: Endorepellin; LG3 peptide]	3705		AQAGANTRPCP					0
Basement membrane-specific heparan sulfate proteoglycan core protein (HSPG) [Cleaved into: Endorepellin; LG3 peptide]	811 814 816		ATATACRPCPCPYIDASR			100	100	0					100	100	100		0		0				0					100
Basement membrane-specific heparan sulfate proteoglycan core protein (HSPG) [Cleaved into: Endorepellin; LG3 peptide]	2876		CAATNAAGTTQSHVLLLVQALPQISTPPEIR		0	48.2199				33.359	18.1305		77.3695	74.0839	80.5239			18.7849	60.3326				1.85918					77.3258
Basement membrane-specific heparan sulfate proteoglycan core protein (HSPG) [Cleaved into: Endorepellin; LG3 peptide]	851 854		CESCAPGYEGNPIQPGGK										100	100	100								0					100
Basement membrane-specific heparan sulfate proteoglycan core protein (HSPG) [Cleaved into: Endorepellin; LG3 peptide]	924 926		CFCMGVSR			100							100	100	100								0					100
Basement membrane-specific heparan sulfate proteoglycan core protein (HSPG) [Cleaved into: Endorepellin; LG3 peptide]	795		CKPGFFGDATK	0	0			0			0		94.5649	92.2338		0	64.3624		0					21.4541
Basement membrane-specific heparan sulfate proteoglycan core protein (HSPG) [Cleaved into: Endorepellin; LG3 peptide]	3481 3483		CLCLPGFSGPR		20.8385			77.7646		64.4044		100	88.2626	100	100				29.7896				2.93435					97.0656
Basement membrane-specific heparan sulfate proteoglycan core protein (HSPG) [Cleaved into: Endorepellin; LG3 peptide]	733 742 745		CPIGYSGLSCESCDAHFTR					0
Basement membrane-specific heparan sulfate proteoglycan core protein (HSPG) [Cleaved into: Endorepellin; LG3 peptide]	869		CRPTTQEIVR	46.3931		74.6126		0			0			95.2676	95.5577		0	0	0					0					0
Basement membrane-specific heparan sulfate proteoglycan core protein (HSPG) [Cleaved into: Endorepellin; LG3 peptide]	479		EADQGAYTCEAMNSR			0					0			100	100
Basement membrane-specific heparan sulfate proteoglycan core protein (HSPG) [Cleaved into: Endorepellin; LG3 peptide]	1137 1140		GPSCQDCDTGYTR										100	100	100								0					100
Basement membrane-specific heparan sulfate proteoglycan core protein (HSPG) [Cleaved into: Endorepellin; LG3 peptide]	892		GSLGTSGETCR	100	100	100	100	54.061			92.7443	43.0845		100	100	100	89.6161	100	100		0		18.9718	2.59598		100			97.404
Basement membrane-specific heparan sulfate proteoglycan core protein (HSPG) [Cleaved into: Endorepellin; LG3 peptide]	2506		IASVKPSDAGTYVCQAQNALGTAQK	0	25.1254		0	0		0	0			98.3537		0			0		8.37514	0					0
Basement membrane-specific heparan sulfate proteoglycan core protein (HSPG) [Cleaved into: Endorepellin; LG3 peptide]	903 906		LCNECSDGSFHLSK										100	100	100								0					100
Basement membrane-specific heparan sulfate proteoglycan core protein (HSPG) [Cleaved into: Endorepellin; LG3 peptide]	2021		LHHMSVADSGEYVCR					0			0		95.4478			0			0
Basement membrane-specific heparan sulfate proteoglycan core protein (HSPG) [Cleaved into: Endorepellin; LG3 peptide]	1932		LPAIEPSDQGQYLCR	0	0	0	0	47.2223			4.5753		26.1946	32.9447	40.3634	0	0	0	0		0		4.0917	0		0		33.1675	0
Basement membrane-specific heparan sulfate proteoglycan core protein (HSPG) [Cleaved into: Endorepellin; LG3 peptide]	2313		LYQLSPADSGEYVCQVAGSSHPEHEASFK		100			0			0		92.144	92.118	95.0544			0					0.974509					93.1055
Basement membrane-specific heparan sulfate proteoglycan core protein (HSPG) [Cleaved into: Endorepellin; LG3 peptide]	2742		NIGASVEFHCAVPNER	0	0	10.126	16.5172	0			0		42.2473	43.282	43.9815	0	0	0	0		4.06088		0.503719	0		6.6608		43.1703	0
Basement membrane-specific heparan sulfate proteoglycan core protein (HSPG) [Cleaved into: Endorepellin; LG3 peptide]	1792		SQSVRPGADVTFICTAK	100	100	77.467	100	0			38.8069		91.1568	95.275	96.8412	0	18.4212	0			5.63324		1.69519	6.1404		94.3668		94.4243	6.1404
Basement membrane-specific heparan sulfate proteoglycan core protein (HSPG) [Cleaved into: Endorepellin; LG3 peptide]	1628		TCESLGAGGYR					0			0		96.7844	90.8113	85.806		100		100				3.1733					91.1339
Basement membrane-specific heparan sulfate proteoglycan core protein (HSPG) [Cleaved into: Endorepellin; LG3 peptide]	1156		VPSGLYLGTCER			0		0			0		97.8984	97.6768				39.6753	98.7524
Basigin (Basic immunoglobulin superfamily) (HT7 antigen) (Membrane glycoprotein gp42) (CD antigen CD147)	203		SGEYSCIFLPEPVGR			55.1049	80.7213			100	0		100	88.3309	100	64.5615	57.3797	83.2485	78.82				3.88969	6.04253				96.1103	71.0024
Bcl-2-like protein 13 (Bcl2-L-13) (Bcl-rambo) (Protein Mil1)	82 100	Mitochondrial	EVSEAFTSTGFDCHTSPVFSPANPESSIEDCLAHLGER	0	0	0	0				0		41.2192		42.3521	0	0	0	0		0			0		0			0
Beta-enolase (EC 4.2.1.11) (2-phospho-D-glycerate hydro-lyase) (Enolase 3) (Muscle-specific enolase) (MSE) (Skeletal muscle enolase)	337 339		ACNCLLLK	0	0	0	0	0		0	0.472696		14.9651	18.6146	18.7605	0	0	0	0		0	0.157565	1.24155	0		0	0.157565	17.4467	0
Beta-enolase (EC 4.2.1.11) (2-phospho-D-glycerate hydro-lyase) (Enolase 3) (Muscle-specific enolase) (MSE) (Skeletal muscle enolase)	119		FGANAILGVSLAVCK						0	0	0	55.527		32.6144	52.8031	0	0.621722	0	0			0	7.22644	0.155431			0	46.9815	0.155431
Beta-enolase (EC 4.2.1.11) (2-phospho-D-glycerate hydro-lyase) (Enolase 3) (Muscle-specific enolase) (MSE) (Skeletal muscle enolase)	389		SGETEDTFIADLVVGLCTGQIK	0	0	0	1.1833	6.3493	0	2.09055	1.26245	27.2216	45.7384	22.4821	29.5895	0	3.05505	0	0		0.295825	1.37672	5.04789	0.763762		0.295825	2.42558	31.2579	0.763762
Beta-enolase (EC 4.2.1.11) (2-phospho-D-glycerate hydro-lyase) (Enolase 3) (Muscle-specific enolase) (MSE) (Skeletal muscle enolase)	399		TGAPCR										0
Beta-enolase (EC 4.2.1.11) (2-phospho-D-glycerate hydro-lyase) (Enolase 3) (Muscle-specific enolase) (MSE) (Skeletal muscle enolase)	357		VNQIGSVTESIQACK	0	0	0	0	6.90301	0	0	0	19.9714	19.3236	22.7204	24.448	0	0	0	0		0	1.72575	1.19721	0		0	1.72575	21.6158	0
Betaine--homocysteine S-methyltransferase 1 (EC 2.1.1.5)	104		VNEAACDIAR	74.5845	94.6142				0	0	0			94.5954		100	100	100	100			0		0			0		100
Beta-sarcoglycan (Beta-SG) (43 kDa dystrophin-associated glycoprotein) (43DAG)	309 316		VQVTGHNMGCQVSDNPCGNT										100	100	100								0					100
Beta-taxilin (Muscle-derived protein 77)	36		CSTSGQAPEQEGSLHPEK	0	0	0	0	0		0	0		0	0	4.35802	0	0	0	0		0	0	1.45267	0		0	0	1.45267	0
Beta-taxilin (Muscle-derived protein 77)	275		LCQENTELAEK			66.438	81.5668				0		0	0	0	0	0	0	0				0	0				0	0
Bifunctional epoxide hydrolase 2 [Includes: Cytosolic epoxide hydrolase 2 (CEH) (EC 3.3.2.10) (Epoxide hydratase) (Soluble epoxide hydrolase) (SEH); Lipid-phosphate phosphatase (EC 3.1.3.76)]	78		ACGANLPENFSISQIFSQAMAAR	7.69581	7.84708	0	3.75184	0	0	0	1.17298	0	9.77917	9.24921	10.9849	16.3646	16.3696	1.78185	15.4555		1.86652	0.293246	2.52733	3.57681		4.82368	0.293246	7.50332	12.4929
Bifunctional epoxide hydrolase 2 [Includes: Cytosolic epoxide hydrolase 2 (CEH) (EC 3.3.2.10) (Epoxide hydratase) (Soluble epoxide hydrolase) (SEH); Lipid-phosphate phosphatase (EC 3.1.3.76)]	312		GYGDSSSPPEIEEYAMELLCK	67.842	68.271			0	0	0	5.81981			11.1926	61.7918	73.2479	73.3982	44.6022	45.1019			1.45495		8.21956			1.45495
Bifunctional epoxide hydrolase 2 [Includes: Cytosolic epoxide hydrolase 2 (CEH) (EC 3.3.2.10) (Epoxide hydratase) (Soluble epoxide hydrolase) (SEH); Lipid-phosphate phosphatase (EC 3.1.3.76)]	230		VTGTQFPEAPLPVPCNPNDVSHGYVTVKPGIR	0	0	0	0	0	0	0	0	0	6.8562	12.2252	12.1092	0	0	0	0		0	0	2.88505	0		0	0	7.79764	0
Bifunctional glutamate/proline--tRNA ligase (Bifunctional aminoacyl-tRNA synthetase) [Includes: Glutamate--tRNA ligase (EC 6.1.1.17) (Glutamyl-tRNA synthetase) (GluRS); Proline--tRNA ligase (EC 6.1.1.15) (Prolyl-tRNA synthetase) (ProRS)]	744		ERPAPAVSSTCATAEDSSVLYSR	0	0	8.44263	16.058	0	0		0	0	0	19.5831	0	0	0	0	0		3.86293	0	4.89578	0		6.12515	0	4.89578	0
Bifunctional glutamate/proline--tRNA ligase (Bifunctional aminoacyl-tRNA synthetase) [Includes: Glutamate--tRNA ligase (EC 6.1.1.17) (Glutamyl-tRNA synthetase) (GluRS); Proline--tRNA ligase (EC 6.1.1.15) (Prolyl-tRNA synthetase) (ProRS)]	1076		LGVENCYFPIFVSQAALEK		0	0	6.05407											100	0		2.01802					2.01802
Bifunctional glutamate/proline--tRNA ligase (Bifunctional aminoacyl-tRNA synthetase) [Includes: Glutamate--tRNA ligase (EC 6.1.1.17) (Glutamyl-tRNA synthetase) (GluRS); Proline--tRNA ligase (EC 6.1.1.15) (Prolyl-tRNA synthetase) (ProRS)]	1377		SCQFVAVR	14.9184	8.64362	0	0	0			3.12716		16.7831	11.8154	13.5291	24.5681	22.1247				3.63408		1.45685			5.8905		14.0426
Bifunctional glutamate/proline--tRNA ligase (Bifunctional aminoacyl-tRNA synthetase) [Includes: Glutamate--tRNA ligase (EC 6.1.1.17) (Glutamyl-tRNA synthetase) (GluRS); Proline--tRNA ligase (EC 6.1.1.15) (Prolyl-tRNA synthetase) (ProRS)]	910		VACQGEVVR	0	0	0	0		0	0	0			0	0	0	5.34888	0	0		0	0		1.33722		0	0		1.33722
Bifunctional glutamate/proline--tRNA ligase (Bifunctional aminoacyl-tRNA synthetase) [Includes: Glutamate--tRNA ligase (EC 6.1.1.17) (Glutamyl-tRNA synthetase) (GluRS); Proline--tRNA ligase (EC 6.1.1.15) (Prolyl-tRNA synthetase) (ProRS)]	381		YNVYPTYDFACPIVDSIEGVTHALR	89.8106	88.5162			74.8415			33.6556		84.8051	65.9807	45.0223	0	0	38.8261	0				11.4898	9.70651
Bifunctional purine biosynthesis protein PURH [Includes: Phosphoribosylaminoimidazolecarboxamide formyltransferase (EC 2.1.2.3) (5-aminoimidazole-4-carboxamide ribonucleotide formyltransferase) (AICAR transformylase); IMP cyclohydrolase (EC 3.5.4.10) (ATIC) (IMP synthase) (Inosinicase)]	101	Mitochondrial	VVVCNLYPFVK	0	0	0	0	0	0	0	0		0	0	0		30.9585		6.72147		0	0	0			0	0	0
Biliverdin reductase A (BVR A) (EC 1.3.1.24) (Biliverdin-IX alpha-reductase)	280		ILHCLELASDIQR	0	0	0	0	0			0	0	0	0	0	0	0	0	0		0		0	0		0		0	0
Bleomycin hydrolase (BH) (BLM hydrolase) (BMH) (EC 3.4.22.40)	111	Mitochondrial	CYFFLNAFVDTAQK	8.10431	13.7429	0	0			0	0		36.9758		100	0	0	17.7267	7.06237		3.35686			4.18816		5.4618			6.19727
Branched-chain-amino-acid aminotransferase, mitochondrial (BCAT(m)) (EC 2.6.1.42)	343 346	Mitochondrial	EVFGSGTACQVCPVHQILYEGK	0	4.76232	0	0	0	0	6.23817	7.56294		34.5348	39.5466	45.0747	0	1.42078	1.00216	0.685414		1.19058	2.01029	3.04382	0.299619		1.19058	3.45028	39.7187	0.777087
Branched-chain-amino-acid aminotransferase, mitochondrial (BCAT(m)) (EC 2.6.1.42)	93	Mitochondrial	IQPFQNLTLHPACSGLHYSLQLFEGLK	0			0			0	0		0	0	14.3686		0	0	0				4.78952	0				4.78952	0
Branched-chain-amino-acid aminotransferase, mitochondrial (BCAT(m)) (EC 2.6.1.42)	136 148	Mitochondrial	LCLPDFDKQELLECIR	0	24.0943	1.32242	0	0		0	0		4.71511	8.63142	3.08029	0	4.06057	0.828312	0		5.92158	0	1.64697	0.96605		6.35417	0	5.47561	1.22222
Calcium-binding mitochondrial carrier protein Aralar1 (Mitochondrial aspartate glutamate carrier 1) (Solute carrier family 25 member 12)	487	Mitochondrial	ACFLR	1.58284	1.20247	0.873792	0	6.62187	0	0	1.35207	25.745	5.0914	8.83605	7.79161	0	0	0	0		0.337585	1.57537	4.6931	0		0.914774	1.99349	11.866	0
Calcium-binding mitochondrial carrier protein Aralar1 (Mitochondrial aspartate glutamate carrier 1) (Solute carrier family 25 member 12)	487 505	Mitochondrial	ACFLRDIPFSAIYFPVYAHCK	0	0		0			0			0	0	0			22.8446	28.5413		0		0			0		0
Calcium-binding mitochondrial carrier protein Aralar1 (Mitochondrial aspartate glutamate carrier 1) (Solute carrier family 25 member 12)	563	Mitochondrial	AGQTTYSGVVDCFR	93.8602	94.7871	68.0093	65.8602	83.8953	80.8456	86.8949	88.4107	82.7198	88.5142	84.2767	87.7607	88.5594	88.0393	81.7877	84.562		7.92092	1.67587	1.38498	1.58758		80.6292	85.0116	85.8178	85.7371
Calcium-binding mitochondrial carrier protein Aralar1 (Mitochondrial aspartate glutamate carrier 1) (Solute carrier family 25 member 12)	435	Mitochondrial	DGSIPLPAEILAGGCAGGSQVIFTNPLEIVK	2.13633	0	6.91266	4.50504				0		0	6.9937	10.489						1.4921		3.08354			3.38851		5.82756
Calcium-binding mitochondrial carrier protein Aralar1 (Mitochondrial aspartate glutamate carrier 1) (Solute carrier family 25 member 12)	505	Mitochondrial	DIPFSAIYFPVYAHCK	0.626146	1.75963	0.434069	0	11.577	0		0		8.58523	7.92364	8.2927	0.9759	0.658449	0	0.409635		0.375154	3.85899	0.191412	0.206007		0.70496	3.85899	8.26719	0.510996
Calcium-binding mitochondrial carrier protein Aralar1 (Mitochondrial aspartate glutamate carrier 1) (Solute carrier family 25 member 12)	375	Mitochondrial	NSFDCFK	1.7439	0	0	2.77955	9.59881	0	0	0.676824	9.49263	4.54649	7.19433	5.42503	0	2.80998	6.00212	4.91024		0.686275	2.34872	1.09168	1.3215		1.13086	2.56891	6.66462	3.43058
Calcium-binding mitochondrial carrier protein Aralar2 (Citrin) (Mitochondrial aspartate glutamate carrier 2) (Solute carrier family 25 member 13)	490	Mitochondrial	ACFLR	1.58284	1.20247	0.873792	0	0	0	0	1.35207	0	5.0914	8.83605	7.79161	0	0	0	0		0.337585	0.338017	1.97438	0		0.914774	0.338017	5.42976	0
Calcium-binding mitochondrial carrier protein Aralar2 (Citrin) (Mitochondrial aspartate glutamate carrier 2) (Solute carrier family 25 member 13)	566	Mitochondrial	AGQTTYNGVTDCFR	0	7.6836	1.68157	0	0	0	0	28.5666		53.6982	28.8967	20.7365	16.8929	51.1644				1.82434	7.14165	9.91121			2.34129	7.14165
Calcium-binding mitochondrial carrier protein Aralar2 (Citrin) (Mitochondrial aspartate glutamate carrier 2) (Solute carrier family 25 member 13)	438	Mitochondrial	DGSVPLLAEIFAGGCAGGSQVIFTNPLEIVK	0	0	0	0	0		0	0	21.4659	0	0	0	0	0	0	0		0	0	5.36648	0		0	0	5.36648	0
Calcium-binding mitochondrial carrier protein Aralar2 (Citrin) (Mitochondrial aspartate glutamate carrier 2) (Solute carrier family 25 member 13)	202	Mitochondrial	DIMVTIRPHVLTPFVEECLVAAAGGTR	0	0	0	0	0	0	0	0		4.27664			11.3131	14.1994	0	3.57961		0	0		3.30195		0	0		7.27301
Calcium-binding mitochondrial carrier protein Aralar2 (Citrin) (Mitochondrial aspartate glutamate carrier 2) (Solute carrier family 25 member 13)	504	Mitochondrial	DIPFSAIYFPCYAHVK	1.45511	1.16399	0	0	5.10709	0	0	0	10.6114	6.62223	12.718	12.5118	0	0	0	0.212877		0.382677	1.27677	1.41312	0.0532193		0.654775	1.27677	10.6159	0.0532193
Calcium-binding mitochondrial carrier protein Aralar2 (Citrin) (Mitochondrial aspartate glutamate carrier 2) (Solute carrier family 25 member 13)	378	Mitochondrial	NSFDCFK	1.13397	0	0	2.0912	9.29287	0	0	0.432818	13.9587	3.98807	6.47549	6.67233	0	2.60144	4.60828	3.92246		0.504858	2.28942	2.15025	1.01686		0.806292	2.43142	7.77364	2.78304
Calcium/calmodulin-dependent protein kinase type II subunit delta (CaM kinase II subunit delta) (CaMK-II subunit delta) (EC 2.7.11.17)	373		ICDPGLTAFEPEALGNLVEGMDFHR	85.2956						96.5102	83.2135		17.7877	19.7631	12.8576	72.6853	13.5392	45.426					2.05337	17.0914				16.8028
Calpain small subunit 1 (CSS1) (Calcium-activated neutral proteinase small subunit) (CANP small subunit) (Calcium-dependent protease small subunit) (CDPS) (Calcium-dependent protease small subunit 1) (Calpain regulatory subunit)	233		YADESGNMDFDNFISCLVR			100									100		100		51.7984
Calpastatin (Calpain inhibitor)	408		CGEDEDTVPAEYR														100
Calponin-2 (Calponin H2, smooth muscle) (Neutral calponin)	215		CASQVGMTAPGTR			0					0
Calreticulin (CRP55) (Calregulin) (Endoplasmic reticulum resident protein 60) (ERp60) (HACBP)	163		CK	0	0	0				0	0		32.9785	27.5852		0	0	0	0		0			0		0			0
Calreticulin (CRP55) (Calregulin) (Endoplasmic reticulum resident protein 60) (ERp60) (HACBP)	137		DMHGDSEYNIMFGPDICGPGTK			0		0		0	0	49.4716		77.3026					0			0					0
Calreticulin (CRP55) (Calregulin) (Endoplasmic reticulum resident protein 60) (ERp60) (HACBP)	105		HEQNIDCGGGYVK			94.9473	95.4158	78.1987			73.6117			88.085	93.1575		97.8818	66.5651	69.9716					9.92002
Calsequestrin-2 (Calsequestrin, cardiac muscle isoform)	53		YDLLCLYYHEPVSSDK	0.23005	1.01808	0	0.44283	3.70159	3.29915	9.77189	1.69969	18.5856	12.4322	4.0596	4.0563	1.4523	2.21912	0	0		0.218073	1.77149	3.5362	0.552558		0.42274	4.61808	9.78343	0.917856
cAMP-dependent protein kinase type II-alpha regulatory subunit	356		CLVMDVQAFER	0	0	0	0	0	0	31.2939	0	0	1.08706	0	0		11.6888	4.205	0		0	7.82347	0.271765	3.41824		0	7.82347	0.271765	5.29795
Carbamoyl-phosphate synthase [ammonia], mitochondrial (EC 6.3.4.16) (Carbamoyl-phosphate synthetase I) (CPSase I)	516	Mitochondrial	AERPDGLILGMGGQTALNCGVELFK	16.8159					0	13.9846	0		11.9409	0	0			11.728	29.5062			4.66152	3.98032				4.66152	3.98032
Carbamoyl-phosphate synthase [ammonia], mitochondrial (EC 6.3.4.16) (Carbamoyl-phosphate synthetase I) (CPSase I)	920	Mitochondrial	CLGLTEAQTR	0	5.29437		0		0	0	0		0			0	0				1.76479	0				1.76479	0
Carbamoyl-phosphate synthase [ammonia], mitochondrial (EC 6.3.4.16) (Carbamoyl-phosphate synthetase I) (CPSase I)	1256	Mitochondrial	GNDVLVIECNLR	0	17.0667				0	0	0		9.66045		0		86.8325	100				0					0
Carbamoyl-phosphate synthase [ammonia], mitochondrial (EC 6.3.4.16) (Carbamoyl-phosphate synthetase I) (CPSase I)	1049 1052	Mitochondrial	ILDIYHQEACNGCIISVGGQIPNNLAVPLYK	0	0		0				0		0	0		0		0			0					0
Carbamoyl-phosphate synthase [ammonia], mitochondrial (EC 6.3.4.16) (Carbamoyl-phosphate synthetase I) (CPSase I)	816	Mitochondrial	MCHPSVDGFTPR	31.0258	53.179						34.2912		38.3664	100	100	100	100	100	100				20.5445	0					100
Carbamoyl-phosphate synthase [ammonia], mitochondrial (EC 6.3.4.16) (Carbamoyl-phosphate synthetase I) (CPSase I)	600	Mitochondrial	SAYALGGLGSGICPNK	0					0	0	0		26.1995	0			45.2459					0					0
Carbamoyl-phosphate synthase [ammonia], mitochondrial (EC 6.3.4.16) (Carbamoyl-phosphate synthetase I) (CPSase I)	761	Mitochondrial	TSACFEPSLDYMVTK		25.7721						20.2375		15.0177					100	100
Carbamoyl-phosphate synthase [ammonia], mitochondrial (EC 6.3.4.16) (Carbamoyl-phosphate synthetase I) (CPSase I)	225	Mitochondrial	VVAVDCGIK	0	0				0	0	0		0									0					0
Carbonyl reductase family member 4 (EC 1.-.-.-) (3-oxoacyl-[acyl-carrier-protein] reductase) (EC 1.1.1.-) (Quinone reductase CBR4)	55	Mitochondrial	CDVAK		100				0	0							0	0
Carbonyl reductase family member 4 (EC 1.-.-.-) (3-oxoacyl-[acyl-carrier-protein] reductase) (EC 1.1.1.-) (Quinone reductase CBR4)	5	Mitochondrial	VCAVFGGSR		90.0003	70.3792	76.4328	97.6136			78.38		74.0522	60.4321	68.758		71.1812	43.8826	61.603		5.80092		3.96412	7.99641		78.9375		67.7475	58.889
Carboxylesterase 3A (EC 3.1.1.1) (ES-male) (Liver carboxylesterase 31) (Esterase-31)	434		YLQDAGCPVFLYEFQHTPSSFAK	40.6913	8.04784				0	0	0		0			100	100	100	100			0		0			0		100
Carboxymethylenebutenolidase homolog (EC 3.1.-.-)	222		EDCSPADKPYIEEAR	0	0	0	0				0		1.86628	4.85522	0	0	0	0	0		0		1.41402	0		0		2.2405	0
Carnitine O-acetyltransferase (Carnitine acetylase) (EC 2.3.1.7) (Carnitine acetyltransferase) (CAT) (CrAT)	449	Mitochondrial	IYGQACATYESASLR	0	0	0	0	0		0	0		0	0	0	0	0	0	0		0	0	0	0		0	0	0	0
Carnitine O-acetyltransferase (Carnitine acetylase) (EC 2.3.1.7) (Carnitine acetyltransferase) (CAT) (CrAT)	287	Mitochondrial	SIFTVCLDK	0	0.577018	0	0	1.50666	0	0	0.789417	18.6381	2.94893	7.82008	4.40437	0	0	0	0		0.144254	0.362308	3.54522	0		0.144254	0.574019	8.45287	0
Carnitine O-acetyltransferase (Carnitine acetylase) (EC 2.3.1.7) (Carnitine acetyltransferase) (CAT) (CrAT)	169 180	Mitochondrial	SMIDNETLPVEFLGGQPLCMNQYYQILSSCR	0	0	5.63422	5.16304				22.4598		8.32525	12.5536	21.3198	12.1764	8.08635	12.9148	0		1.56142		3.82669	2.96167		2.69932		14.0662	8.29437
Carnitine O-acetyltransferase (Carnitine acetylase) (EC 2.3.1.7) (Carnitine acetyltransferase) (CAT) (CrAT)	337	Mitochondrial	TLQFIVAEDGSCGMVYEHAAAEGPPIVALVDHVMEYTK			24.4347	100	0			100			34.6013	27.9661		0	0	15.1784					5.05947					5.05947
Carnitine O-palmitoyltransferase 1, muscle isoform (CPT1-M) (EC 2.3.1.21) (Carnitine O-palmitoyltransferase I, muscle isoform) (CPT I) (CPTI-M) (Carnitine palmitoyltransferase 1B)	427	Mitochondrial	AAFFVTLDEDSHCYNPDDETSLSLYGK	0	0	0	0	18.4794	0	0	0		3.44519	4.10091	3.49954	0	0	0	0		0	4.61985	0.210103	0		0	4.61985	3.68188	0
Carnitine O-palmitoyltransferase 1, muscle isoform (CPT1-M) (EC 2.3.1.21) (Carnitine O-palmitoyltransferase I, muscle isoform) (CPT I) (CPTI-M) (Carnitine palmitoyltransferase 1B)	548	Mitochondrial	ALADDVELYCFQFLPFGK	0.887419	1.10851	1.50957	0	10.2968	0	0	3.01		7.38336	5.91389	6.97701	1.85109	1.67497	4.9584	1.38794		0.319241	2.42928	0.438095	0.835567		0.876375	3.3267	6.75808	2.4681
Carnitine O-palmitoyltransferase 1, muscle isoform (CPT1-M) (EC 2.3.1.21) (Carnitine O-palmitoyltransferase I, muscle isoform) (CPT I) (CPTI-M) (Carnitine palmitoyltransferase 1B)	448	Mitochondrial	ALLHGNCYNR	1.37933	1.58128	2.49391	4.71192	2.4169	0		1.57177	0	7.98505	8.45532	9.42427	0	0.496461	0	0		0.762979	0.708133	2.17611	0.124115		2.54161	1.32956	6.46616	0.124115
Carnitine O-palmitoyltransferase 1, muscle isoform (CPT1-M) (EC 2.3.1.21) (Carnitine O-palmitoyltransferase I, muscle isoform) (CPT I) (CPTI-M) (Carnitine palmitoyltransferase 1B)	90	Mitochondrial	CLPER		87.8147	87.6921	88.5742	6.28405			91.5965	40.0164		50.1361		10.1026	53.2496	17.1853	16.1573		0.275866			9.8171		88.027
Carnitine O-palmitoyltransferase 1, muscle isoform (CPT1-M) (EC 2.3.1.21) (Carnitine O-palmitoyltransferase I, muscle isoform) (CPT I) (CPTI-M) (Carnitine palmitoyltransferase 1B)	305	Mitochondrial	EEIKPVMALGMVPMCSYQMER	13.3454	32.9592	52.4171	56.4506	45.5609			71.1745		32.683	22.1584	27.5694	4.30888	0.528998	7.08003	20.3842		9.91221		3.0386	4.31695				27.4703	8.07553
Carnitine O-palmitoyltransferase 1, muscle isoform (CPT1-M) (EC 2.3.1.21) (Carnitine O-palmitoyltransferase I, muscle isoform) (CPT I) (CPTI-M) (Carnitine palmitoyltransferase 1B)	586	Mitochondrial	FCLTYEASMTR	6.24192	7.09765	51.8902	34.1532	20.5159			11.0802	62.3396	39.8715	51.5009	40.0741	0	8.80137	3.62378	14.4583		11.1023		5.36949	3.14853				48.4465	6.72087
Carnitine O-palmitoyltransferase 1, muscle isoform (CPT1-M) (EC 2.3.1.21) (Carnitine O-palmitoyltransferase I, muscle isoform) (CPT I) (CPTI-M) (Carnitine palmitoyltransferase 1B)	659	Mitochondrial	HLFCLYIVSK	0	0	0	0	40.5472			0	69.501	4.46579			0	0	0.97642	0		0			0.244105		0			0.244105
Carnitine O-palmitoyltransferase 1, muscle isoform (CPT1-M) (EC 2.3.1.21) (Carnitine O-palmitoyltransferase I, muscle isoform) (CPT I) (CPTI-M) (Carnitine palmitoyltransferase 1B)	155	Mitochondrial	IWAICVR	0								0				0	4.92705	11.3219	11.9282					2.8322					7.04431
Carnitine O-palmitoyltransferase 1, muscle isoform (CPT1-M) (EC 2.3.1.21) (Carnitine O-palmitoyltransferase I, muscle isoform) (CPT I) (CPTI-M) (Carnitine palmitoyltransferase 1B)	526	Mitochondrial	LPWDIPEQCR	0	0	0	0	0			0		0	0	0	2.07793	1.01591	2.1017	0		0		0	0.501547		0		0	1.29889
Carnitine O-palmitoyltransferase 1, muscle isoform (CPT1-M) (EC 2.3.1.21) (Carnitine O-palmitoyltransferase I, muscle isoform) (CPT I) (CPTI-M) (Carnitine palmitoyltransferase 1B)	608	Mitochondrial	SCTNESAAFVQAMMK	6.32979	11.8999	18.7534	28.1415		48.5776		0.49759	0	4.59714	10.056	12.2558	0	0	0	0		4.69933		2.76041	0		16.2811		6.72722	0
Carnitine O-palmitoyltransferase 1, muscle isoform (CPT1-M) (EC 2.3.1.21) (Carnitine O-palmitoyltransferase I, muscle isoform) (CPT I) (CPTI-M) (Carnitine palmitoyltransferase 1B)	462	Mitochondrial	SFTLISCK	0.430318	0	0	0	2.76405	0	0		13.1477	4.58088	7.62246	5.95618	0	0	0	0		0.107579	0.92135	1.87947	0		0.107579	0.92135	7.82681	0
Carnitine O-palmitoyltransferase 1, muscle isoform (CPT1-M) (EC 2.3.1.21) (Carnitine O-palmitoyltransferase I, muscle isoform) (CPT I) (CPTI-M) (Carnitine palmitoyltransferase 1B)	86	Mitochondrial	VDISMGLVDCIQR	0	0	0	0	32.961			0				3.41554	0	0	0	0		0			0		0			0
Carnitine O-palmitoyltransferase 1, muscle isoform (CPT1-M) (EC 2.3.1.21) (Carnitine O-palmitoyltransferase I, muscle isoform) (CPT I) (CPTI-M) (Carnitine palmitoyltransferase 1B)	695	Mitochondrial	YLGVSSPFLAEVLSEPWSLSTSQIPQFQICMFDPK											0			0	0
Carnitine O-palmitoyltransferase 2, mitochondrial (EC 2.3.1.21) (Carnitine palmitoyltransferase II) (CPT II)	643	Mitochondrial	CLEDMFDALEGK	0	0.534743	0	0	26.5616	0	0	0		2.40593	4.20495	3.21543	0	0	0	0		0.133686	6.64039	0.520196	0		0.133686	6.64039	3.27543	0
Carnitine O-palmitoyltransferase 2, mitochondrial (EC 2.3.1.21) (Carnitine palmitoyltransferase II) (CPT II)	512	Mitochondrial	CSEAFVR	1.87105	0	0.855764	0.549892	0	0	0	1.16262			13.0127	12.0385	4.00171	3.03548	1.54961	2.19428		0.392783	0.290654		0.531198		0.819177	0.290654		2.69527
Carnitine O-palmitoyltransferase 2, mitochondrial (EC 2.3.1.21) (Carnitine palmitoyltransferase II) (CPT II)	639	Mitochondrial	EFLHCVQK	2.42475	25.1573	0	5.13351	39.7846	52.0329				24.5788	9.86486	40.5184	9.97337	0	0	0		5.75577		8.85126	2.49334		8.1789			2.49334
Carnitine O-palmitoyltransferase 2, mitochondrial (EC 2.3.1.21) (Carnitine palmitoyltransferase II) (CPT II)	535	Mitochondrial	HSVGELQHMMAECSK	0	0	1.16266	1.13148	0			4.38048	0		11.7572	14.5813	0	18.3871	9.30161	12.3788		0.331191		4.4648	3.83503		0.573534		8.77949	10.0169
Carnitine O-palmitoyltransferase 2, mitochondrial (EC 2.3.1.21) (Carnitine palmitoyltransferase II) (CPT II)	489	Mitochondrial	QYGQTVATYESCSTAAFK	0	0	0	0	40.9373			0		0	0	95.5562		0	0	0		0		31.8521	0		0			0
Carnitine O-palmitoyltransferase 2, mitochondrial (EC 2.3.1.21) (Carnitine palmitoyltransferase II) (CPT II)	84	Mitochondrial	TEVLCK	4.6956	2.59	0	21.6921	0	0	0	7.96887	6.65279	0	0	0	0	1.37819	2.73493	0		4.91068	1.99222	1.6632	0.655096		7.24443	1.99222	1.6632	1.02828
Carnitine O-palmitoyltransferase 2, mitochondrial (EC 2.3.1.21) (Carnitine palmitoyltransferase II) (CPT II)	324 326	Mitochondrial	VDSAVFCLCLDDFPMK	0	0	4.80874	0								0		0	0	0		1.20218			0		1.20218			0
Catalase (EC 1.11.1.6)	393	Mitochondrial	DGPMCMHDNQGGAPNYYPNSFSAPEQQR			0	0			0
Catalase (EC 1.11.1.6)	460	Mitochondrial	LCENIAGHLK	0	0	0	0	0			0		0	0	0	0	3.31683	0	0		0		0	0.829207		0		0	0.829207
Catalase (EC 1.11.1.6)	377	Mitochondrial	LGPNYLQIPVNCPYR	0	0	0	0		0		0		0	22.2893	0		0		0		0		7.42977			0		7.42977
Catalase (EC 1.11.1.6)	232	Mitochondrial	LVNADGEAVYCK		33.5452		6.66534	0	0	0	15.5453		15.252	49.7062	43.324	0	0	0	0			3.88632	10.5826	0			3.88632		0
Catalase (EC 1.11.1.6)	425	Mitochondrial	SALEHSVQCAVDVK	0	0	0	0	0	0	0	0			12.4197	25.6411	24.7203	31.6891		2.76277		0	0		8.71597		0	0
Catechol O-methyltransferase (EC 2.1.1.6)	200	Mitochondrial	YLPDTLLLEECGLLR	0	0	0	0	0		0	0		0	0	0	17.0523	0	0	0		0	0	0	4.26308		0	0	0	4.26308
Catenin alpha-1 (102 kDa cadherin-associated protein) (Alpha E-catenin) (CAP102)	526		CVIALQEK	0	0	0	0		0	0	0		0	0	0	0	0	0	0		0	0	0	0		0	0	0	0
Catenin alpha-1 (102 kDa cadherin-associated protein) (Alpha E-catenin) (CAP102)	324		LESIISGAALMADSSCTR	0	0	0	0				0		24.005	9.68761	4.78254		24.0092		6.52913		0		5.76654			0		12.8251
Catenin alpha-1 (102 kDa cadherin-associated protein) (Alpha E-catenin) (CAP102)	461		MSASQLEALCPQVINAALALAAKPQSK	4.04198			38.2177		0	0	0		2.69536	0	0	0	0	4.08015	0			0	0.898452	1.02004			0	0.898452	1.02004
Catenin alpha-1 (102 kDa cadherin-associated protein) (Alpha E-catenin) (CAP102)	228		NVPILYTASQACLQHPDVAAYK	3.19253	0	0	0			0	0		6.88728	0	0	0	0		0		0.798132		2.29576	0		0.798132		2.29576	0
Catenin alpha-1 (102 kDa cadherin-associated protein) (Alpha E-catenin) (CAP102)	116		SAAGEFADDPCSSVK	21.4356	26.3275	17.8531	24.5309				0		0	26.5956	0		33.5842	0	0		1.85956		8.86521	11.1947		22.5368
Catenin alpha-3 (Alpha T-catenin) (Cadherin-associated protein)	521		CIIALR	0	0	0	8.70941	100			0		0	0	0		0		0		2.17735		0			2.17735		0
Catenin alpha-3 (Alpha T-catenin) (Cadherin-associated protein)	456		IAANHLETLCPQIINAALALASRPK	0							0		0	0	0	0	0	0	0				0	0				0	0
Catenin alpha-3 (Alpha T-catenin) (Cadherin-associated protein)	332		IIAECNAIR	0	0	0	0		0	0	0	0	0	0	0	0	0	0	0		0	0	0	0		0	0	0	0
Catenin alpha-3 (Alpha T-catenin) (Cadherin-associated protein)	40		LLEPLIIQVTTLVNCPQNPSNR	3.97857	0	0	0				0		2.82306	0	0	0	0		0		0.994642		0.941019	0		0.994642		0.941019	0
Catenin beta-1 (Beta-catenin)	213		CTAGTLHNLSHHR	25.7707	0		0				0						14.6975	0	0		8.59025			4.89918					4.89918
Catenin beta-1 (Beta-catenin)	573		MEEIVEGCTGALHILAR	2.0964	7.50357	2.54633	4.14663	20.9812	70.6333	75.5306				18.3986	2.93818	9.83296	0	5.06124	7.69875		1.22515	17.4244		2.12061		4.07323			5.64824
Catenin beta-1 (Beta-catenin)	520		NLALCPANHAPLR	6.36866	6.39437	4.18522	9.03815	0	0	0	2.77121	0	4.2198	10.1433	10.1125	0	1.6978	0	0		0.99284	0.692803	2.46969	0.424449		6.4966	0.692803	6.11891	0.424449
Catenin beta-1 (Beta-catenin)	619		VAAGVLCELAQDK	1.02415	1.26337	0	0	0	0	0	3.05547	0	2.7204	5.17024	0	0	0	8.08829	0		0.333767	0.763867	1.24386	2.02207		0.571881	0.763867	1.97266	2.02207
Cathepsin B (EC 3.4.22.1) (Cathepsin B1) [Cleaved into: Cathepsin B light chain; Cathepsin B heavy chain]	319		GENHCGIESEIVAGIPR	0	0	0	0	0	0	0	0		8.86868	6.08171	9.97737	4.54153	0	0	0		0	0	1.15884	1.13538		0	0	8.30925	1.13538
Cathepsin B (EC 3.4.22.1) (Cathepsin B1) [Cleaved into: Cathepsin B light chain; Cathepsin B heavy chain]	211		SCEAGYSPSYK			0	0				0		83.6662	83.4666	84.8177		0	0	0				0.421055	0				83.9835	0
Cathepsin D (EC 3.4.23.5)	327		AIGAVPLIQGEYMIPCEK	0	0	0	0	0			0		82.7868	92.7107							0					0
Cathepsin D (EC 3.4.23.5)	288		GGCEAIVDTGTSLLVGPVEEVK	47.5875		39.3143					100			0	100	12.2629		74.0157
Cathepsin Z (EC 3.4.18.1)	156		HGIPDETCNNYQAK				0						50.0045		100
Caveolin-3 (M-caveolin)	19		DIHCK						0	0
CD81 antigen (26 kDa cell surface protein TAPA-1) (Target of the antiproliferative antibody 1) (CD antigen CD81)	156 157		TFHETLNCCGSNALTTLTTTILR		0		0	0			0		100	88.8739	85.8824			100	100				4.29499					91.5854
CDGSH iron-sulfur domain-containing protein 1 (MitoNEET)	72	Mitochondrial	AVYCR	0	0	0	0		0	0	39.569		9.28364				36.7659	64.1001	72.3752		0	13.1897		10.7591		0
CDGSH iron-sulfur domain-containing protein 1 (MitoNEET)	83	Mitochondrial	FPFCDGAHIK	0	0	1.37488	0	3.90519	0	0	1.41542	9.82601	18.8974	31.126	23.7487	0	0	0.422276	0		0.343721	0.920902	4.46589	0.105569		0.343721	1.33015	20.8995	0.105569
CDGSH iron-sulfur domain-containing protein 3, mitochondrial (Melanoma nuclear protein 13)	81		NQPFCDGSHFFQR	0	0	0	0		0		0					0	0				0					0
Cellular nucleic acid-binding protein (CNBP) (Zinc finger protein 9)	141 151		CGETGHVAINCSK			0	0				0			0	0
Cellular nucleic acid-binding protein (CNBP) (Zinc finger protein 9)	159		TSEVNCYR															0	0
Ceruloplasmin (EC 1.16.3.1) (Ferroxidase)	356		DCNKPSPEDNIQDR	0	0	0	0	0	0	0	0	17.4404		41.3253	33.1118		0	0	0		0	0	7.00612	0		0	0	30.6258	0
Ceruloplasmin (EC 1.16.3.1) (Ferroxidase)	239		TFCSEPEK		0	0	0				0			0	0						0					0
Chaperone activity of bc1 complex-like, mitochondrial (Chaperone-ABC1-like) (EC 2.7.11.-) (aarF domain-containing protein kinase 3)	638	Mitochondrial	AMFEEAYSNYCR	0	0	0	0	0	0	0	0		0	0	0	0	0	0	0		0	0	0	0		0	0	0	0
Chaperone activity of bc1 complex-like, mitochondrial (Chaperone-ABC1-like) (EC 2.7.11.-) (aarF domain-containing protein kinase 3)	403	Mitochondrial	ELTLECDYQR	0	0	0	0			77.0642	73.91		0	76.0036	0		66.4916		76.7303		0		25.3345			0
Chaperone activity of bc1 complex-like, mitochondrial (Chaperone-ABC1-like) (EC 2.7.11.-) (aarF domain-containing protein kinase 3)	617	Mitochondrial	MGGSFLICSK	40.773		22.8884			0	0	43.1545		37.1905	37.1187	48.9459	50.1918	19.8137	65.2714	66.0135			14.3848	3.9305	10.8031				41.085
Chloride intracellular channel protein 4 (mc3s5/mtCLIC)	189	Mitochondrial	FLDGDEMTLADCNLLPK		18.5198		11.5022	0								0	0
Citrate lyase subunit beta-like protein, mitochondrial (Citrate lyase beta-like) (EC 4.1.-.-)	181	Mitochondrial	AVCEETLK	0	0	0	0	0	0	0	0	0		0	0	0	0	0	0		0	0	0	0		0	0	0	0
Citrate lyase subunit beta-like protein, mitochondrial (Citrate lyase beta-like) (EC 4.1.-.-)	67 72	Mitochondrial	VDCAVLDCEDGVAENK	0	0	0	4.07586	0			0	0	0	0	10.4883	0	0	0	0		1.01897		2.62206	0		1.01897		2.62206	0
Citrate synthase, mitochondrial (EC 2.3.3.1)	101	Mitochondrial	GYSIPECQK	1.20138	1.82884	1.1854	1.18469	3.00261	2.15584	0	1.77933	10.3258	7.64377	14.1689	12.4829	0.444948	0.28294	0.220349	0.215868		0.159634	0.6322	1.41018	0.0535422		1.35008	1.73444	11.1554	0.291026
Citrate synthase, mitochondrial (EC 2.3.3.1)	211	Mitochondrial	LPCVAAK	1.22073	1.44889	0.853166	0.945656	2.96306	0	0	1.61239	9.79409	0	11.8149	11.8989	0.302972	0.277995	0	0.140192		0.135364	0.71565	2.83439	0.0699461		1.11711	1.14386	8.37698	0.18029
Citrate synthase, mitochondrial (EC 2.3.3.1)	359	Mitochondrial	YSCQR	34.7066	53.7451	56.5659	45.7215	3.04936			57.8478		7.45116	61.9085	59.5532		57.3024	82.8244			4.89804		17.7729			47.6848
Clathrin heavy chain 1	617		AHIAQLCEK	0	0	0	0	0			0		0	0	0	0	0	0	0		0		0	0		0		0	0
Clathrin heavy chain 1	926 934		GQCDLELINVCNENSLFK	0	0	0					40.9496		0	0	0		23.7051		0		0		0			0		0
Clathrin heavy chain 1	151		HSSLAGCQIINYR	10.3093	0	0	0	0			0		8.35145			14.8285	17.0073	30.3606	31.3413		2.57732			4.33831		2.57732			23.3844
Clathrin heavy chain 1	870		IHEGCEEPATHNALAK	0	0	0	0	7.36927	0		6.21924				1.80198	0	0				0	2.28895				0	4.5295
Clathrin heavy chain 1	459		LECSEELGDLVK	0	30.8768	0	0	0		0	0	0	11.6815	0	8.52481	12.9055	9.01336	0	5.74884		7.7192	0	2.98686	2.73049		7.7192	0	5.05157	6.91693
Clathrin heavy chain 1	824		LPVVIGGLLDVDCSEDVIK	0	0	0	0	0			0		0	0	0						0		0			0		0
Clathrin heavy chain 1	436		YESLELCRPVLQQGR	7.72678	0	10.4715	0	17.8718			7.47758		91.839			0	18.9509	13.695	0		2.68577			4.83263		4.54956			8.16149
Clathrin heavy chain 1	736		YIQAACK		12.9983	37.543		93.2428			13.8893	100	100	100	100	92.6991	89.3086	91.4413	90.046				0	0.752151				100	90.8738
Clathrin light chain B (Lcb)	199		VAQLCDFNPK	0		0	5.34086			100	0		15.2914		28.2353		0	0	0		1.78029			0		1.78029			0
Cleft lip and palate transmembrane protein 1 homolog (Thymic epithelial cell surface antigen)	645		ATSGACTASQPQEAPPKPAEDK	0	0		0	0			0		0		0	0	0	0	0		0			0		0			0
Clustered mitochondria protein homolog	755		DAAAFLLSCQIPGLVK	0	0	0	0				0		0	0	0	0	0	0	0		0		0	0		0		0	0
Clustered mitochondria protein homolog	153		SLDPSDAFNGVDCNSLSFLSVFTDGDLGDSGK				41.1523				0			33.9608	0	0		0
Coatomer subunit delta (Archain) (Delta-coat protein) (Delta-COP)	286		ITLTCGR	0	0						0			0		0	0	0	0					0					0
Coatomer subunit gamma-1 (Gamma-1-coat protein) (Gamma-1-COP)	420		AIVDCIISIIEENSESK	34.6621	0						26.1634			100	100	71.5701		82.7377
Coatomer subunit gamma-1 (Gamma-1-coat protein) (Gamma-1-COP)	296		ELAPAVSVLQLFCSSPK	0	0	0	0				0		0	0	0		0	0	0		0		0	0		0		0	0
Cofilin-1 (Cofilin, non-muscle isoform)	39		AVLFCLSEDK	0	0	0	0	0	0	0	0	0	0	11.2849	0	0	0				0	0	2.82122			0	0	2.82122
Cofilin-1 (Cofilin, non-muscle isoform)	80		DCR							0									0
Cofilin-1 (Cofilin, non-muscle isoform)	139		HELQANCYEEVK	100	100		100	100			17.8121		98.2132	0	0			47.8314	44.5041		0		32.7377			100
Cofilin-2 (Cofilin, muscle isoform)	39		AVLFCLSDDK	0	0	0	0		0	0	0				0		36.127	41.5962	38.9435		0	0		1.57906		0	0		38.8889
Cofilin-2 (Cofilin, muscle isoform)	80		LLPLNDCR	0	0	0	0	0	0	0	0	0	10.3499	5.73667	8.3612	0	0	0	0		0	0	2.24566	0		0	0	6.11194	0
Coiled-coil-helix-coiled-coil-helix domain-containing protein 3, mitochondrial	193	Mitochondrial	ILQCYR	0		100		24.8472			0			98.507	98.1789		44.0919		39.6257
Coiled-coil-helix-coiled-coil-helix domain-containing protein 3, mitochondrial	183	Mitochondrial	YEYHPVCADLQTK	47.7695	36.3105	70.9138	41.5093	39.8236			36.1147		70.236	78.0751	79.6734		56.0509		45.3567		7.63108		2.91614			49.1258		75.9949
Collagen alpha-1(IV) chain [Cleaved into: Arresten]	1493		AHGQDLGTAGSCLR	33.0016	34.1815	38.587	33.49	26.2487			41.3357		89.4432	72.5014	74.7924	50.5954	7.95355	36.4176	25.3507		1.28041		5.3068	9.00459		34.815		78.9123
Collagen alpha-1(IV) chain [Cleaved into: Arresten]	1505 1511		FSTMPFLFCNINNVCNFASR			0							100	100	100		0		0				0					100
Collagen alpha-1(IV) chain [Cleaved into: Arresten]	1460		HSQTTDDPLCPPGTK	100	85.701	100	100	20.5902					95.9121			100	100	100	100		3.57474			0		96.4253			100
Collagen alpha-1(VI) chain	812 817		CPDYTCPITFSSPADITILLDSSASVGSHNFETTK			100							100	100	100								0					100
Collagen alpha-1(VI) chain	744		DTTPLSVLCGADIQVVSVGIK			100							100	100	100			100					0					100
Collagen alpha-1(VI) chain	773		DVFGFVAGSDQLNVISCQGLSQGRPGISLVK					100			100		100	100	100		0						0					100
Collagen alpha-1(VI) chain	168		EPCGGLEDAVNEAK	100			100	0			0		95.5146	97.9605		0	0		0					0					0
Collagen alpha-1(VI) chain	130		GTYTDCAIK				0				12.2889			100	95.4481
Collagen alpha-2(IV) chain [Cleaved into: Canstatin]	1532		AHNQDLGLAGSCLAR	32.739	26.5167	57.6944					7.0401		86.3132	92.7637	92.37	0	0	0	0		9.5264		2.08766	0				90.4823	0
Collagen alpha-2(IV) chain [Cleaved into: Canstatin]	1653		ATPFIECNGGR			0	0	0			0		53.4219		55.1299	0	0.968003	0	0					0.242001					0.242001
Collagen alpha-2(IV) chain [Cleaved into: Canstatin]	1544 1550		FSTMPFLYCNPGDVCYYASR		100	58.4975							84.6539	100
Collagen alpha-2(IV) chain [Cleaved into: Canstatin]	1499		HSQTDQEPMCPVGMNK		0	63.199	0	0			0			93.782	95.1205		0				21.0663
Collagen alpha-2(VI) chain	763		ALCDR														100
Collagen alpha-2(VI) chain	185		GVVNFAVVITDGHVTGSPCGGIK	93.7512				0			0			94.1886	91.6973	90.6436	100	100	97.1282					2.20619					96.9429
Collagen alpha-2(VI) chain	261		HEAYGECYK			0	0	0			0	0		0	0	0	51.5879	0	0				0	12.897				0
Collagen alpha-6(VI) chain	1731		GLASFSTCDLIQYVR	0					0	0	0		100	100	100	0	0	0	0			0	0	0			0	100	0
Collagen alpha-6(VI) chain	538		VPCHLVVLTNGMSR	85.8197	84.3571			100			83.0686		71.802	81.1794	72.5025	94.7647	81.1513	45.2133	83.8544				3.01586	10.7545				75.1613
Complement C3 (HSE-MSF) [Cleaved into: Complement C3 beta chain; Complement C3 alpha chain; C3a anaphylatoxin; Acylation stimulating protein (ASP) (C3adesArg); Complement C3b alpha' chain; Complement C3c alpha' chain fragment 1; Complement C3dg fragment; Complement C3g fragment; Complement C3d fragment; Complement C3f fragment; Complement C3c alpha' chain fragment 2]	720		LITQGENCIK								0		100				0
Complement component 1 Q subcomponent-binding protein, mitochondrial (GC1q-R protein) (Glycoprotein gC1qBP) (C1qBP)	182	Mitochondrial	TLVLDCHYPEDEIGHEDEAESDIFSIK	5.057	6.68612	1.46695	0	33.2415	7.37364	5.00987		0	2.70256	2.65389	0	0	0	1.08158	1.25133		1.54927	9.04238	0.773201	0.338504		3.30252		1.33911	0.583227
COP9 signalosome complex subunit 1 (SGN1) (Signalosome subunit 1) (G protein pathway suppressor 1) (GPS-1) (JAB1-containing signalosome subunit 1)	231		CAAGLAELAAR	77.4279	66.9757	81.67	73.2918	100	100	100	58.6644	58.7081	63.7917	69.9115	65.9284	89.8972	100	91.136	91.8584		3.13035	10.3339	2.33353	2.29503		74.8413		64.5849	93.2229
COP9 signalosome complex subunit 3 (SGN3) (Signalosome subunit 3) (JAB1-containing signalosome subunit 3)	104		YATDTFAGLCHQLTNALVER	0	0	0		0		0	24.3672		70.6852	60.9717	19.4954	0	10.1624	0	0		0	8.12239	15.6968	2.54061		0			2.54061
COP9 signalosome complex subunit 6 (SGN6) (Signalosome subunit 6) (JAB1-containing signalosome subunit 6)	140		QVCEIIESPLFLK	0	0	0	0				0		0	0	0				0		0		0			0		0
COP9 signalosome complex subunit 7a (SGN7a) (Signalosome subunit 7a) (JAB1-containing signalosome subunit 7a)	110		CIPYAVLLEALALR	0	0					0			0			0	0	0	0					0					0
Copine-3 (Copine III)	506		EALAQCVLAEIPQQVVGYFNTYK	0	0	0					0		22.0502	0	0	0	0	0	0		0		7.35006	0		0		7.35006	0
Copper transport protein ATOX1 (Metal transport protein ATX1)	12 15		HEFSVDMTCEGCAEAVSR		100	100	81.6615				100		100	100	100		0	46.7464	0		6.11283		0	15.5821		93.8872		100
Core histone macro-H2A.1 (Histone macroH2A1) (mH2A1) (H2A.y) (H2A/y)	297		NCLALADDR			9.20385	27.4286			0	0	0	0	0	7.25183	0	0	0	0				1.81296	0				1.81296	0
Costars family protein ABRACL (ABRA C-terminal-like protein)	39		CANLFEALVGTLK	0	0	0	0		0	0	0	100				0	0	0	0		0	0		0		0	0		0
Creatine kinase B-type (EC 2.7.3.2) (B-CK) (Creatine kinase B chain)	254		FCTGLTQIETLFK	0	0		0	0			0		2.74818	4.47974	0		0	0	0		0		1.30424	0		0		2.40931	0
Creatine kinase M-type (EC 2.7.3.2) (Creatine kinase M chain) (M-CK)	283		AGHPFMWNEHLGYVLTCPSNLGTGLR		100		0	100			100		27.0109			11.7031	2.27111	3.75552	2.03415					2.286					4.94097
Creatine kinase M-type (EC 2.7.3.2) (Creatine kinase M chain) (M-CK)	74		ETPSGFTLDDVIQTGVDNPGHPFIMTVGCVAGDEESYTVFK	0	0	3.12559	8.32885	23.9842		0	0	23.847	22.9829	33.6434	5.63555	0	11.547	0	0		1.96507	7.99472	5.8227	2.88675		2.86361	7.99472	21.5272	2.88675
Creatine kinase M-type (EC 2.7.3.2) (Creatine kinase M chain) (M-CK)	254		FCVGLQK	1.97145	2.97809	1.10805	1.57212	44.8167			2.01307		5.95726	5.42641	4.9769	0.782933	2.83823	3.87871	4.43758		0.398105		0.283328	0.805158		1.90743		5.45352	2.98436
Creatine kinase M-type (EC 2.7.3.2) (Creatine kinase M chain) (M-CK)	146		GYTLPPHCSR	1.40903	2.3896	1.09115	0.666327	2.74935	0	0	0.732124		14.2801	30.0043	19.1098	0.877463	0.71529	1.18422	0.313421		0.366579	0.649665	4.65038	0.181329		1.38902	0.870369	21.1314	0.7726
Creatine kinase S-type, mitochondrial (EC 2.7.3.2) (Basic-type mitochondrial creatine kinase) (Mib-CK) (Sarcomeric mitochondrial creatine kinase) (S-MtCK)	180	Mitochondrial	GLSLPPACSR	2.21831	2.1909	1.75853	0.551418	5.19184	2.43499	0	1.47811			19.5067	18.6681	0	0.21145	0.151074	0		0.390583	1.09332		0.0537576		1.67979	2.27624		0.0906311
Creatine kinase S-type, mitochondrial (EC 2.7.3.2) (Basic-type mitochondrial creatine kinase) (Mib-CK) (Sarcomeric mitochondrial creatine kinase) (S-MtCK)	63 67	Mitochondrial	HNNCMAECLTPTIYAK	17.1805	12.9353	3.41457	18.9803	26.9888	20.15	43.9961	3.78585		19.4825	23.9897	25.8157	12.8351	1.44733	6.82546	4.8997		3.47683	8.32627	1.88206	2.38624		13.1277		23.096	6.5019
Creatine kinase S-type, mitochondrial (EC 2.7.3.2) (Basic-type mitochondrial creatine kinase) (Mib-CK) (Sarcomeric mitochondrial creatine kinase) (S-MtCK)	317	Mitochondrial	LGYILTCPSNLGTGLR	1.72614	2.99719	1.20125	1.28348	0	2.15986	0	2.4613	26.8154	10.4106	14.7854	13.4947	0	0	0	0		0.414728	0.66984	3.59861	0		1.80201	1.15529	16.3765	0
Creatine kinase S-type, mitochondrial (EC 2.7.3.2) (Basic-type mitochondrial creatine kinase) (Mib-CK) (Sarcomeric mitochondrial creatine kinase) (S-MtCK)	238	Mitochondrial	LIDDHFLFDKPVSPLLTCAGMAR	1.73427	2.10711	1.20899	0.743781	3.76309	2.89261	2.2256	1.91046	9.39234	10.3924	18.1766	15.7541	1.06092	0.680488	0.360856	0.231607		0.298528	0.409845	2.11071	0.185008		1.44854	2.69794	13.4289	0.583467
Creatine kinase S-type, mitochondrial (EC 2.7.3.2) (Basic-type mitochondrial creatine kinase) (Mib-CK) (Sarcomeric mitochondrial creatine kinase) (S-MtCK)	90	Mitochondrial	MTPSGYTLDQCIQTGVDNPGHPFIK	1.1562	1.34037	0.656488	0	4.7866	2.72361	0.974228	1.69303	23.4238	10.3277	13.2238	13.2715	0.546425	0.454251	0	0.147705		0.299851	0.829148	2.8711	0.128143		0.788265	2.54437	15.0617	0.287095
Creatine kinase S-type, mitochondrial (EC 2.7.3.2) (Basic-type mitochondrial creatine kinase) (Mib-CK) (Sarcomeric mitochondrial creatine kinase) (S-MtCK)	397	Mitochondrial	SEVELVQIVIDGVNYLVDCEK	1.0123	0	3.55089	1.75691	0		0.802605	1.19917	21.8317	5.12861	6.46788	6.17504	0	0.361852	0.368622	0.105179		0.749132	0.352724	3.98733	0.0927823		1.58002	0.667259	9.90081	0.208913
C-terminal-binding protein 1 (CtBP1) (EC 1.1.1.-)	118 134		SAGDLGIAVCNVPAASVEETADSTLCHILNLYR				0						0	0	0			0	0				0					0
Cullin-associated NEDD8-dissociated protein 2 (Cullin-associated and neddylation-dissociated protein 2) (TBP-interacting protein of 120 kDa B) (TBP-interacting protein 120B) (p120 CAND2)	593		AISCVGHLVGHLGDR	0	0	0	0	0			0	0	0			0		0	0		0			0		0			0
Cullin-associated NEDD8-dissociated protein 2 (Cullin-associated and neddylation-dissociated protein 2) (TBP-interacting protein of 120 kDa B) (TBP-interacting protein 120B) (p120 CAND2)	71		CLGPLVGK	0	0	0	0	0		0	0		0	4.89041	0	0	0	0	0		0	0	1.63014	0		0	0	1.63014	0
Cullin-associated NEDD8-dissociated protein 2 (Cullin-associated and neddylation-dissociated protein 2) (TBP-interacting protein of 120 kDa B) (TBP-interacting protein 120B) (p120 CAND2)	278		ESCLQAFEAFLR	13.8322		53.1894	57.0722				23.9236			24.4884	28.9893	18.2475	0	7.00802	13.159		13.8118			3.94042					9.60362
Cullin-associated NEDD8-dissociated protein 2 (Cullin-associated and neddylation-dissociated protein 2) (TBP-interacting protein of 120 kDa B) (TBP-interacting protein 120B) (p120 CAND2)	240		TLIQCLGSVGR	0	3.52051	0	0		0		0		0	0	0	0	0	0	0		0.880127		0	0		0.880127		0	0
Cysteine and glycine-rich protein 1 (Cysteine-rich protein 1) (CRP) (CRP1)	122		CSQAVYAAEK			86.9903	73.0806				92.0051			100	100	100		100	100					0					100
Cysteine and glycine-rich protein 3 (Cysteine-rich protein 3) (CRP3) (LIM domain protein, cardiac) (Muscle LIM protein)	58		ALDSTTVAAHESEIYCK	1.95108	2.71051	2.91271	2.09978	15.3879	6.72976	6.7754	3.40378	26.8178	45.5201	44.5669	50.0398	2.2759	3.1351	3.3879	3.29153		0.232661	2.56251	5.11402	0.254294		2.41852	8.07421	41.7361	3.02261
Cysteine and glycine-rich protein 3 (Cysteine-rich protein 3) (CRP3) (LIM domain protein, cardiac) (Muscle LIM protein)	147 150		CAICGK	0	0	0	0	0		0	0			51.9405	45.3878	0	0	0	0		0	0		0		0	0		0
Cysteine and glycine-rich protein 3 (Cysteine-rich protein 3) (CRP3) (LIM domain protein, cardiac) (Muscle LIM protein)	120		CPR	0	7.74526	0	0		5.05014		7.81539			0	0	14.6132	9.59997	0	5.03734		1.93631			3.12492		1.93631			7.31263
Cysteine and glycine-rich protein 3 (Cysteine-rich protein 3) (CRP3) (LIM domain protein, cardiac) (Muscle LIM protein)	120 123		CPRCGK														0	0	0					0					0
Cysteine and glycine-rich protein 3 (Cysteine-rich protein 3) (CRP3) (LIM domain protein, cardiac) (Muscle LIM protein)	168		DGELYCK	13.7198	13.0994	14.9202	14.6617	6.04524	9.96885	6.73804	18.033		37.398	41.6962	42.7449	10.2539	6.23732	8.5597	7.44256		0.421698	2.74858	1.63577	0.853919		14.1003	10.1963	40.6131	8.12337
Cysteine and glycine-rich protein 3 (Cysteine-rich protein 3) (CRP3) (LIM domain protein, cardiac) (Muscle LIM protein)	168 171		DGELYCKVCYAK															0
Cysteine and glycine-rich protein 3 (Cysteine-rich protein 3) (CRP3) (LIM domain protein, cardiac) (Muscle LIM protein)	79		GIGFGQGAGCLSTDTGEHLGLQFQQSPKPAR	3.67753	0	0	0	0	6.87281	0	0	14.2922	10.3893	9.76531	13.6366	0	0	0	0		0.919383	1.7182	1.13722	0		0.919383	1.7182	12.0209	0
Cysteine and glycine-rich protein 3 (Cysteine-rich protein 3) (CRP3) (LIM domain protein, cardiac) (Muscle LIM protein)	34 37 40		TCFHCMACR	0	0	0	32.8122				0		22.1138	25.6749	31.3774	0	0	0	0		8.20305		2.69787	0				26.3887	0
Cysteine and glycine-rich protein 3 (Cysteine-rich protein 3) (CRP3) (LIM domain protein, cardiac) (Muscle LIM protein)	25		TVYHAEEIQCNGR	2.64201	2.7131	1.96181	1.64018	9.01945	4.16711	2.28782	2.58819	15.5414	19.1481	20.9163	23.1599	1.32947	1.79412	0.423636	0.348864		0.261822	1.55681	1.60854	0.352687		2.23927	4.51564	19.6914	0.974023
Cysteine and glycine-rich protein 3 (Cysteine-rich protein 3) (CRP3) (LIM domain protein, cardiac) (Muscle LIM protein)	171		VCYAK	0	0	0		4.73557				0	19.1598	0		0			0		0		6.3866			0		6.3866
Cysteine and glycine-rich protein 3 (Cysteine-rich protein 3) (CRP3) (LIM domain protein, cardiac) (Muscle LIM protein)	61		VCYGR	0	0	0	0	5.96958	0	0	0	12.6542	32.0145			0		0	0		0	1.4924		0		0	1.4924		0
Cysteine-rich protein 1 (CRP-1) (Cysteine-rich intestinal protein) (CRIP)	7		CDK	0	0	0	0			0	78.7237		79.3295			0	0	0	0		0			0		0			0
Cysteine-rich protein 2 (CRP-2) (Heart LIM protein)	126		ASSVTTFTGEPNMCPR	37.2083	46.2589					72.8364	2.09719		40.3751	41.8804	40.6045		0	0	0				0.468254	0				40.9533	0
Cysteine-rich protein 2 (CRP-2) (Heart LIM protein)	8		CDK	83.9123	84.2999		46.624				97.8824	100	91.5653	100	100	97.3355	93.3778	93.5888	96.4468		12.4945		2.10868	1.00127				97.8913	95.1872
Cysteine-rich protein 2 (CRP-2) (Heart LIM protein)	174 178		TLTPGGHAEHDGQPYCHKPCYGILFGPK								0		18.9695	0	0								6.32316					6.32316
Cytochrome b-c1 complex subunit 1, mitochondrial (Complex III subunit 1) (Core protein I) (Ubiquinol-cytochrome-c reductase complex core protein 1)	445 453	Mitochondrial	DICSKYFYDQCPAVAGYGPIEQLPDYNR	15.0563	10.02					11.2576	88.755		74.0106	13.4886		4.78228	4.51926	4.94779	10.8215					1.52048					6.26769
Cytochrome b-c1 complex subunit 1, mitochondrial (Complex III subunit 1) (Core protein I) (Ubiquinol-cytochrome-c reductase complex core protein 1)	380	Mitochondrial	LCTSATESEVTR		29.0587	0.585538	1.09403	17.8294	0	0	1.4918		8.50962	7.86921	7.6323	9.72504	0.556601	2.54614	3.28811		9.40745	4.34727	0.262035	1.98432			4.8303	8.00371	4.02897
Cytochrome b-c1 complex subunit 1, mitochondrial (Complex III subunit 1) (Core protein I) (Ubiquinol-cytochrome-c reductase complex core protein 1)	410	Mitochondrial	NALVSHLDGTTPVCEDIGR	1.32043	2.0004	0.568684	0.567345	3.01443	1.6848	3.17593	1.9124	20.3335	5.70514	8.18828	7.22754	12.2019	5.80802	3.67528	4.49256		0.344544	0.378601	3.36237	1.93631		1.11422	2.44689	10.3636	6.54444
Cytochrome b-c1 complex subunit 1, mitochondrial (Complex III subunit 1) (Core protein I) (Ubiquinol-cytochrome-c reductase complex core protein 1)	69	Mitochondrial	VASEQSSHATCTVGVWIDAGSR	16.0088	12.2651	6.19036		100			59.6711		37.8196		3.84663	15.7829	10.1083	3.77349	4.71594		2.86084			2.77264		11.4881			8.59517
Cytochrome b-c1 complex subunit 1, mitochondrial (Complex III subunit 1) (Core protein I) (Ubiquinol-cytochrome-c reductase complex core protein 1)	268	Mitochondrial	VYEEDAVPGLTPCR	9.69337	8.95211	11.7632	7.14773	16.4707	15.7809	29.9494	25.4758		59.683	44.0953	37.495	11.6524	24.8644	17.2329	13.2966		0.954972	3.47009	6.57792	2.94375		9.3891	21.9192	47.0911	16.7616
Cytochrome b-c1 complex subunit 1, mitochondrial (Complex III subunit 1) (Core protein I) (Ubiquinol-cytochrome-c reductase complex core protein 1)	453	Mitochondrial	YFYDQCPAVAGYGPIEQLPDYNR	2.02636	1.35946	2.3998	0			6.07493	2.84069		18.1705	20.0126	21.3367	5.63571	5.36164	4.01401	4.46502		0.527963		0.918055	0.379115		1.4464		19.8399	4.86909
Cytochrome b-c1 complex subunit 2, mitochondrial (Complex III subunit 2) (Core protein II) (Ubiquinol-cytochrome-c reductase complex core protein 2)	192	Mitochondrial	NALANPLYCPDYR	1.316	1.82801	0.827643	0.876067	3.99031	1.66016	0.898559	1.44575	18.3333	6.34993	6.65792	6.38402	0.200313	0.197642	0	0.442277		0.232894	0.682959	2.96814	0.0905074		1.21193	1.9987	9.4313	0.210058
Cytochrome b-c1 complex subunit 6, mitochondrial (Complex III subunit 6) (Complex III subunit VIII) (Cytochrome c1 non-heme 11 kDa protein) (Mitochondrial hinge protein) (Ubiquinol-cytochrome c reductase complex 11 kDa protein)	51	Mitochondrial	LELCDNR			74.3445	86.1783	88.2452			21.1945			92.4418	91.1819		97.7234	91.9068
Cytochrome b-c1 complex subunit 6, mitochondrial (Complex III subunit 6) (Complex III subunit VIII) (Cytochrome c1 non-heme 11 kDa protein) (Mitochondrial hinge protein) (Ubiquinol-cytochrome c reductase complex 11 kDa protein)	65	Mitochondrial	SQTEEDCTEELFDFLHAR		13.8069	51.0479	14.2654	38.8915		0	0		84.039	93.2502	92.7621		33.2276		24.6524		12.338	12.9638	2.99238					90.0171
Cytochrome b-c1 complex subunit Rieske, mitochondrial (EC 1.10.2.2) (Complex III subunit 5) (Cytochrome b-c1 complex subunit 5) (Rieske iron-sulfur protein) (RISP) (Ubiquinol-cytochrome c reductase iron-sulfur subunit) [Cleaved into: Cytochrome b-c1 complex subunit 11 (Complex III subunit IX) (Ubiquinol-cytochrome c reductase 8 kDa protein)]	51	Mitochondrial	RPFLCR	0	0		0	0	0	0		0			0	0	0	0	0		0	0		0		0	0		0
Cytochrome c1, heme protein, mitochondrial (Complex III subunit 4) (Complex III subunit IV) (Cytochrome b-c1 complex subunit 4) (Ubiquinol-cytochrome-c reductase complex cytochrome c1 subunit) (Cytochrome c-1)	219	Mitochondrial	HGGEDYVFSLLTGYCEPPTGVSLR	2.07958	6.90302	2.37552	2.33152	5.97626	4.46588	0	0	30.8556	8.86727	11.2904	10.8553	0	0.847163	1.92458	1.17611		1.16203	1.5384	5.15652	0.398804		3.42241	2.61054	15.4671	0.986962
Cytochrome c1, heme protein, mitochondrial (Complex III subunit 4) (Complex III subunit IV) (Cytochrome b-c1 complex subunit 4) (Ubiquinol-cytochrome-c reductase complex cytochrome c1 subunit) (Cytochrome c-1)	139	Mitochondrial	HLVGVCYTEEEAK	5.36535	7.739	4.48727	2.42005	11.4558	7.32186	1.55846	2.92805	38.3439	14.2456	15.5978	16.2177	0	2.01683	0.724779	0.308416		1.10131	2.24614	5.76226	0.443693		5.00292	5.81605	21.1013	0.762506
Cytochrome c oxidase protein 20 homolog	28	Mitochondrial	LLGILDVENTPCAR	0	0	0	0			0	0		0				0				0					0
Cytochrome c oxidase subunit 1 (EC 1.9.3.1) (Cytochrome c oxidase polypeptide I)	498	Mitochondrial	EVMSVSYASTNLEWLHGCPPPYHTFEEPTYVK			0									0	0	0	0	0					0					0
Cytochrome c oxidase subunit 2 (Cytochrome c oxidase polypeptide II)	196 200	Mitochondrial	LNQATVTSNRPGLFYGQCSEICGSNHSFMPIVLEMVPLK		72.6021	59.8177	81.4714	60.909		68.4758	26.8714		4.46624	5.70876	62.3599	57.6785	54.4556	39.9811	41.6364		6.28484	12.7948	19.0942	4.46634		71.2971			48.4379
Cytochrome c oxidase subunit 5B, mitochondrial (Cytochrome c oxidase polypeptide Vb)	112 115	Mitochondrial	CPNCGTHYK	0	0	0	0	0		0	0		33.1324	41.7887	38.0218	0	0	0	0		0	0	2.50586	0		0	0	37.6476	0
Cytoplasmic aconitate hydratase (Aconitase) (EC 4.2.1.3) (Citrate hydro-lyase) (Iron regulatory protein 1) (IRP1) (Iron-responsive element-binding protein 1) (IRE-BP 1)	118	Mitochondrial	INPVCPADLVIDHSIQVDFNR	0	0	0	4.94655	17.6462		0	0	0	0	0	15.2249	0	0	0	0		1.23664	5.88208	3.80623	0		1.23664	5.88208	3.80623	0
Cytoplasmic dynein 1 heavy chain 1 (Cytoplasmic dynein heavy chain 1) (Dynein heavy chain, cytosolic)	1886		CYLTMTQALEAR	100	100		100	0			0	0	9.23543	0	11.904	0	0	42.9339	0		0		3.09945	10.7335		100		5.28485
Cytoplasmic dynein 1 heavy chain 1 (Cytoplasmic dynein heavy chain 1) (Dynein heavy chain, cytosolic)	3145		EAIVNSCVFVHQTLHQANAR	0	0	0	0	0	0		0	0		0	0	0	0	0	0		0	0	0	0		0	0	0	0
Cytoplasmic dynein 1 heavy chain 1 (Cytoplasmic dynein heavy chain 1) (Dynein heavy chain, cytosolic)	2592		HEALLYTWLAEHKPLVLCGPPGSGK										100				0	0
Cytoplasmic dynein 1 heavy chain 1 (Cytoplasmic dynein heavy chain 1) (Dynein heavy chain, cytosolic)	3938		LSCLPAFK	0	0	0	0	0			0	0					0	0	0		0			0		0			0
Cytoplasmic dynein 1 heavy chain 1 (Cytoplasmic dynein heavy chain 1) (Dynein heavy chain, cytosolic)	1975		MLSAVSQQVQCIQEALR	8.20669	0						0		13.6575		0
Cytoplasmic dynein 1 heavy chain 1 (Cytoplasmic dynein heavy chain 1) (Dynein heavy chain, cytosolic)	2637		TFDHYCEYR	10.4835	0	0	0				0		0	0	0	0	0	48.021	0		2.62088		0	12.0053		2.62088		0
Cytoplasmic dynein 1 heavy chain 1 (Cytoplasmic dynein heavy chain 1) (Dynein heavy chain, cytosolic)	631		VQYPQSQACK	0		0	0				0			0	0	0	0	0	0		0			0		0			0
Cytoplasmic dynein 1 light intermediate chain 1 (Dynein light chain A) (DLC-A) (Dynein light intermediate chain 1, cytosolic)	247		CDAISVLEK			89.6913			0	0		100	0			100			100
Cytoplasmic dynein 1 light intermediate chain 1 (Dynein light chain A) (DLC-A) (Dynein light intermediate chain 1, cytosolic)	244		GDSVVLPLGADTLTHNLGLPVLVVCTK	0	0									0	0			0
Cytosol aminopeptidase (EC 3.4.11.1) (Leucine aminopeptidase 3) (LAP-3) (Leucyl aminopeptidase) (Proline aminopeptidase) (EC 3.4.11.5) (Prolyl aminopeptidase)	376	Mitochondrial	LILADALCYAHTFNPK	0	0	0	0	0	0	19.4473	0	22.4708	4.34607	0	2.34086	0	4.37456	2.11574	1.93746		0	4.86183	5.13779	0.894897		0	4.86183	7.28944	2.10694
Cytosol aminopeptidase (EC 3.4.11.1) (Leucine aminopeptidase 3) (LAP-3) (Leucyl aminopeptidase) (Proline aminopeptidase) (EC 3.4.11.5) (Prolyl aminopeptidase)	335	Mitochondrial	LNLPINIIGLAPLCENMPSGK	35.4023	46.2873				0	0	42.0708	0	26.0856	14.742	14.8606		0					14.0236	5.34889					13.922
Cytosol aminopeptidase (EC 3.4.11.1) (Leucine aminopeptidase 3) (LAP-3) (Leucyl aminopeptidase) (Proline aminopeptidase) (EC 3.4.11.5) (Prolyl aminopeptidase)	145	Mitochondrial	QVQDLELPSVEVDPCGDAQAAAEGAVLGLYEYDDLK	0	0	0							0								0					0
Cytosol aminopeptidase (EC 3.4.11.1) (Leucine aminopeptidase 3) (LAP-3) (Leucyl aminopeptidase) (Proline aminopeptidase) (EC 3.4.11.5) (Prolyl aminopeptidase)	462	Mitochondrial	SAGACTAAAFLR	0	0	0	0	0				100				0		0	0		0			0		0			0
Cytosolic 5'-nucleotidase 3A (EC 3.1.3.5) (Cytosolic 5'-nucleotidase 3) (Cytosolic 5'-nucleotidase III) (cN-III) (Lupin) (Pyrimidine 5'-nucleotidase 1) (P5'N-1) (P5N-1) (PN-I)	98 101 108	Mitochondrial	CPTCHNIIDNCK			0	0				0		0	0	0				0				0					0
Cytosolic 5'-nucleotidase 3A (EC 3.1.3.5) (Cytosolic 5'-nucleotidase 3) (Cytosolic 5'-nucleotidase III) (cN-III) (Lupin) (Pyrimidine 5'-nucleotidase 1) (P5'N-1) (P5N-1) (PN-I)	68	Mitochondrial	VEEIICGLIK	0										0	0		0	0	0					0					0
D-beta-hydroxybutyrate dehydrogenase, mitochondrial (BDH) (EC 1.1.1.30) (3-hydroxybutyrate dehydrogenase)	63	Mitochondrial	AILITGCDSGFGFSLAK	0	0	0	0		0	0	56.3018	0	5.44941	0	0		42.9975		1.63988		0	18.7673	1.36235			0		1.36235
D-beta-hydroxybutyrate dehydrogenase, mitochondrial (BDH) (EC 1.1.1.30) (3-hydroxybutyrate dehydrogenase)	221	Mitochondrial	FGIEAFSDCLR	0		0	0		0	0			0	0	0		25.3553	25.63	3.96683		0		0	7.17571		0		0	18.3174
D-beta-hydroxybutyrate dehydrogenase, mitochondrial (BDH) (EC 1.1.1.30) (3-hydroxybutyrate dehydrogenase)	288	Mitochondrial	METYCNSGSTDTSSVINAVTHALTAATPYTR	27.032	34.577				0	0			19.7331	100		0	0	3.20343	0					0.800857					0.800857
D-beta-hydroxybutyrate dehydrogenase, mitochondrial (BDH) (EC 1.1.1.30) (3-hydroxybutyrate dehydrogenase)	115	Mitochondrial	TIQLNVCNSEEVEK	5.72948	18.8158	23.3365	30.8797	0	0	0	12.8625			100	100	0	0	6.61582	0		5.27704	3.21562		1.65396		19.6904	3.21562		1.65396
D-dopachrome decarboxylase (EC 4.1.1.84) (D-dopachrome tautomerase)	24		LCAATATILDKPEDR	3.05001		9.56804	27.5036	40.7157			4.69306	10.7618	14.6542	25.2002	20.0221	0	4.37617	2.55153	0		7.31113		3.14978	1.06704		13.3739		17.6596	1.73192
D-dopachrome decarboxylase (EC 4.1.1.84) (D-dopachrome tautomerase)	57		STEPCAHLLVSSIGVVGTAEQNR	8.06332	0	0	4.93484	21.8664	0	15.5726	8.15286	0	11.5651	20.6041	20.5796	0	30.6341	0	0		1.98183	4.72105	4.88358	7.65852		3.24954	11.398	13.1872	7.65852
Dehydrogenase/reductase SDR family member 4 (EC 1.1.1.184) (NADPH-dependent carbonyl reductase/NADP-retinol dehydrogenase) (CR) (PHCR) (NADPH-dependent retinol dehydrogenase/reductase) (NDRD) (mouNRDR) (Peroxisomal short-chain alcohol dehydrogenase) (PSCD)	89	Mitochondrial	AVATLQGEGLSVTGIVCHVGK	0	0	0	0	22.1531			85.6075		76.8729	75.0337	74.6082	40.8032	1.6145	8.58656	14.9998		0		0.694927	8.54935		0		75.5049
Dehydrogenase/reductase SDR family member 4 (EC 1.1.1.184) (NADPH-dependent carbonyl reductase/NADP-retinol dehydrogenase) (CR) (PHCR) (NADPH-dependent retinol dehydrogenase/reductase) (NDRD) (mouNRDR) (Peroxisomal short-chain alcohol dehydrogenase) (PSCD)	210	Mitochondrial	VNCLAPGLIK	0	0	0	0	10.0225	0	0		36.3407				0	0	0	0		0	3.34082		0		0	3.34082		0
Dehydrogenase/reductase SDR family member 7C (EC 1.1.-.-)	67		LVLCGK	0	8.20406		0	0	0	0	3.44501			53.8549	49.756	10.6041	0	0	1.4386		2.73469	0.861251		2.55375		2.73469	0.861251		3.01068
Dehydrogenase/reductase SDR family member 7C (EC 1.1.-.-)	105		LVLLDLSDISCVQDVAK	0	0	0	0			0	0		0	0	0	0	0	0	22.1613		0		0	5.54034		0		0	5.54034
Delta-1-pyrroline-5-carboxylate dehydrogenase, mitochondrial (P5C dehydrogenase) (EC 1.2.1.88) (Aldehyde dehydrogenase family 4 member A1) (L-glutamate gamma-semialdehyde dehydrogenase)	279	Mitochondrial	EAGLPPNIIQFVPADGPTFGDTVTSSEHLCGINFTGSVPTFK	0		0	0										0	0	0		0			0		0			0
Delta(3,5)-Delta(2,4)-dienoyl-CoA isomerase, mitochondrial (EC 5.3.3.-)	158 170 181	Mitochondrial	CPKPVIAAIHGGCIGGGVDLVSACDIR	0	0	0	0	0	0	0	0	0	1.77735	1.48257	3.49881	0	0	0	0		0	0	0.71755	0		0	0	1.68968	0
Delta(3,5)-Delta(2,4)-dienoyl-CoA isomerase, mitochondrial (EC 5.3.3.-)	91	Mitochondrial	ELVECFQK	2.25392	6.75806	3.34381	4.19949	37.6589		15.5622			4.93752	4.36316	3.11051	4.03264	5.78721	3.73433	4.73997		0.959556		0.539392	0.456211		4.13882		4.13707	4.57354
Delta(3,5)-Delta(2,4)-dienoyl-CoA isomerase, mitochondrial (EC 5.3.3.-)	186	Mitochondrial	YCTQDAFFQIK	10.4169	12.2167	4.35834	1.10178	5.42061	5.48402	4.29184	8.99364	0	16.8629	19.7946	19.4451	0	16.9833	0	7.25686		2.59252	1.0195	4.7207	4.02284		7.02341	6.04753	14.0256	6.06005
Delta-aminolevulinic acid dehydratase (ALADH) (EC 4.2.1.24) (Porphobilinogen synthase)	75		CVLIFGVPSR	0	0	0	0	0			0		0	0	0		0				0		0			0		0
Desmin	332		HQIQSYTCEIDALK		39.1132	50.1941	71.2417	34.0985		77.9831	2.01215		21.762	19.139	21.9153	6.62991	2.10918	1.18269	7.80016		9.4223	22.0189	0.900954	1.63628				20.9388	4.43048
Desmoplakin (DP)	479		ALCDYK	0	96.5642	0	0	0			0			69.4602	71.478		98.529	37.0214	6.51493		24.141			27.06
Desmoplakin (DP)	379		CIDVHLK	0	0	0	0	29.722			0		0	0	0	0	0	0	0		0		0	0		0		0	0
Desmoplakin (DP)	2445 2454		CIKDEETGLCLLPLK	10.5647	11.4275	8.22096	0	0	0	0	0	0	5.45026	5.68039	2.84231			7.92388	34.1043		2.60729	0	1.33041			7.55327	0	3.49324
Desmoplakin (DP)	1511		CLEDENSK		26.3647	70.9583	88.286	0			13.9594			49.8499	58.2224	11.8625	9.23204	16.9172	8.22065		18.4437			1.94427					11.5581
Desmoplakin (DP)	2202		CR	0	0	0		0			0	0	0	0	0		0	0	0		0		0	0		0		0	0
Desmoplakin (DP)	58 69		CTVNDQNSDGYCQTGTMSR	0	0								0		0	0	0	0	0					0					0
Desmoplakin (DP)	1112		CYGQIK	51.5944	78.8238	80.4827	41.7143	57.6376			76.905	72.2981	49.5833	78.8205	77.1878	35.0099	20.1859	35.2718	46.0685		9.743		6.77295	5.31542				69.4724	34.134
Desmoplakin (DP)	2271		DFLQGSSCIAGIYNETTK	0	0	0	27.7494				0		0	0	0	0	0	0	0		6.93734		0	0		6.93734		0	0
Desmoplakin (DP)	911		DNYQSFCK		0	0	0						0	0	0	0	0	0	0		0		0	0		0		0	0
Desmoplakin (DP)	494		GDECILK	0	0	0	4.01093				0		0	7.33686	10.0172	0	0	0	0		1.00273		2.99404	0		1.00273		5.78467	0
Desmoplakin (DP)	966		IAELCANSIK	0	3.12026	0	5.49846	65.0431			0			7.70426	3.81701	0	0	0	0		1.33537			0		2.15468			0
Desmoplakin (DP)	2788		ILTCPK	0	0	0	0	0	0	0	0	0	0	0	25.8893	0	0	0	0		0	0	6.47233	0		0	0	6.47233	0
Desmoplakin (DP)	780		LENINGVSDGYLNSLCSVR	0	0	14.3808	0				0	0	0	0	0	0	0		0		3.5952		0	0		3.5952		0	0
Desmoplakin (DP)	2668		LLEAQACTGGIIHPTTGQK	0	0	0	0	0	0	0	0	8.01983	4.42196	4.58757	9.29787	0	0	0	0		0	0	1.22769	0		0	0	6.58181	0
Desmoplakin (DP)	810		LTEEETVCLDLDK	0	5.92051	0	0	9.51768	0	0	0	0	0	5.64851	0	0	0		0		1.48013	2.37942	1.41213	0		1.48013	2.37942	1.41213	0
Desmoplakin (DP)	147		QMGQPCDAYQK	0	0	0	0	0	0		0			0	0	0	0	0	0		0	0		0		0	0		0
Desmoplakin (DP)	1418		SLCEEVK	0	0	0	0	0			0			0	0	0	0	0	0		0			0		0			0
Desmoplakin (DP)	1817		SQCTQVVQER	0	0	0	0	0	0		0	0		0	6.64825	0		0	0		0	0	2.21608	0		0	0	2.21608	0
Desmoplakin (DP)	658		TEITHLGTCQDVNHNK	7.57342	10.7847	5.75695	7.88408	0			8.34144	0	4.30544	10.2527	18.0287	8.01534	5.74765	6.34346	6.12496		1.04008		3.90739	0.50117		7.99979		8.1467	6.55785
Desmoplakin (DP)	752		YCYLQNEIFGLFQK	0	0	0		0			0		0	0	0	0	0	0	0		0		0	0		0		0	0
Desmoplakin (DP)	1081		YQAECSQFK	5.41274	4.15961	8.97321	4.48251	0			10.0409		39.0473	14.3257	12.3813	15.031	9.24657	15.8191	13.0192		1.10448		8.58297	1.4677		5.75702			13.279
Destrin (Actin-depolymerizing factor) (ADF) (Sid 23)	39		AVIFCLSADK	0		0	0	0			0		12.7344	14.0691	0						0		4.48382			0		8.93448
Destrin (Actin-depolymerizing factor) (ADF) (Sid 23)	46		CIVVEEGK	0	0	0	0	0			0		0	1.7399	1.55714	0	0	0	0		0		0.552033	0		0		1.09901	0
Destrin (Actin-depolymerizing factor) (ADF) (Sid 23)	23		CSTPEEIK			0	0		0	0	3.83789			0	0	0	0	0	0			1.2793		0			1.2793		0
Destrin (Actin-depolymerizing factor) (ADF) (Sid 23)	80		DCR	1.65688	1.97696	0.780692	0.891415	0	0	75.0725	0	0	6.33598	8.59131	8.56385	0	0	0	0		0.29147	18.7681	2.02765	0		1.32649		5.87279	0
Dihydrolipoyl dehydrogenase, mitochondrial (EC 1.8.1.4) (Dihydrolipoamide dehydrogenase)	80 85	Mitochondrial	NETLGGTCLNVGCIPSK	12.6521	26.4727	3.82035	1.89263	0			39.5364		53.6258	27.1223	10.1875	43.6871	43.9826	23.3902	35.0569		5.60097		12.6406	4.84416		11.2094			36.5292
Dihydrolipoyl dehydrogenase, mitochondrial (EC 1.8.1.4) (Dihydrolipoamide dehydrogenase)	69	Mitochondrial	TVCIEK				0	5.00232	0	0		15.2445				0	0	0	0			1.66744		0			1.66744		0
Dihydrolipoyl dehydrogenase, mitochondrial (EC 1.8.1.4) (Dihydrolipoamide dehydrogenase)	69 80 85	Mitochondrial	TVCIEKNETLGGTCLNVGCIPSK	0	0	0	0	0	0	0	0	0	6.44491	6.96116	7.71581	0	1.5085	1.68696	0.761437		0	0	1.77939	0.385891		0	0	5.28047	0.989225
Dihydrolipoyl dehydrogenase, mitochondrial (EC 1.8.1.4) (Dihydrolipoamide dehydrogenase)	484	Mitochondrial	VCHAHPTLSEAFR	0.861802	0.847657	0.182935	0	2.40463	2.89439	36.9319	0.878467	11.7714	10.6514	14.1667	14.6308	0	0.363756	0	0.139523		0.223495	8.72875	0.952811	0.0858596		0.473099		12.8051	0.12582
Dihydrolipoyl dehydrogenase, mitochondrial (EC 1.8.1.4) (Dihydrolipoamide dehydrogenase)	477	Mitochondrial	VLGAHILGPGAGEMVNEAALALEYGASCEDIAR	1.14936	1.9021	12.6111	17.1135	1.98912	0	1.12518	0.927871	21.3645	12.9025	13.0925	15.1759	1.36939	1.8439	2.56606	0.130886		3.96109	0.408123	1.97841	0.511881		8.19401	1.01054	15.6338	1.47756
Dihydrolipoyllysine-residue acetyltransferase component of pyruvate dehydrogenase complex, mitochondrial (EC 2.3.1.12) (Dihydrolipoamide acetyltransferase component of pyruvate dehydrogenase complex) (Pyruvate dehydrogenase complex component E2) (PDC-E2) (PDCE2)	483	Mitochondrial	ASALACLK	0.748127	0.555901	0	0.38535	8.1583	0	0	0.567283		5.61217		3.29677	0	0	0	0		0.15909	1.99678		0		0.422344	2.1814		0
Dihydrolipoyllysine-residue acetyltransferase component of pyruvate dehydrogenase complex, mitochondrial (EC 2.3.1.12) (Dihydrolipoamide acetyltransferase component of pyruvate dehydrogenase complex) (Pyruvate dehydrogenase complex component E2) (PDC-E2) (PDCE2)	290	Mitochondrial	DVPLGAPLCIIVEK	1.00453	0.66261	0	0.348375	0	0	0	0	13.6967	5.63632	6.18547	6.44773	0	0	0	0		0.21485	0	1.90921	0		0.503879	0	7.99155	0
Dihydrolipoyllysine-residue acetyltransferase component of pyruvate dehydrogenase complex, mitochondrial (EC 2.3.1.12) (Dihydrolipoamide acetyltransferase component of pyruvate dehydrogenase complex) (Pyruvate dehydrogenase complex component E2) (PDC-E2) (PDCE2)	163	Mitochondrial	DVPVGSIICITVEKPQDIEAFK	0.327409	0.354539	0.529766	0.314572	3.14637	1.63828	0.726822	1.03696	14.1208	5.49724	6.57271	7.60358	0.431309	0.390283	0.25874	0.129942		0.0500956	0.537485	1.93903	0.068306		0.381571	1.63711	8.44859	0.302569
Dihydrolipoyllysine-residue acetyltransferase component of pyruvate dehydrogenase complex, mitochondrial (EC 2.3.1.12) (Dihydrolipoamide acetyltransferase component of pyruvate dehydrogenase complex) (Pyruvate dehydrogenase complex component E2) (PDC-E2) (PDCE2)	613	Mitochondrial	GFDVASVMSVTLSCDHR	5.96491	3.29712	1.40027	19.8796	18.2326	0	4.1503	21.9473		26.4441	62.1601	46.8061		72.2282	29.5787	5.53985		4.18737	5.32325	10.3441	19.4995		7.63549	11.0825
Dihydrolipoyllysine-residue acetyltransferase component of pyruvate dehydrogenase complex, mitochondrial (EC 2.3.1.12) (Dihydrolipoamide acetyltransferase component of pyruvate dehydrogenase complex) (Pyruvate dehydrogenase complex component E2) (PDC-E2) (PDCE2)	581	Mitochondrial	NFSAIINPPQACILAIGASEDK	1.04355	0	1.23324	4.32107	7.04221	0	2.1981	0	7.06621	7.03472	13.2291	10.5872	1.91651	0.686685	0.505417	0.254955		0.930885	1.66028	1.50242	0.3693		1.64946	2.31008	9.4793	0.840891
Dihydrolipoyllysine-residue succinyltransferase component of 2-oxoglutarate dehydrogenase complex, mitochondrial (EC 2.3.1.61) (2-oxoglutarate dehydrogenase complex component E2) (OGDC-E2) (Dihydrolipoamide succinyltransferase component of 2-oxoglutarate dehydrogenase complex) (E2K)	246	Mitochondrial	EAQNTCAMLTTFNEVDMSNIQEMR	0	0	0	2.91654			22.0577				15.0824		0	0	0	0		0.729134			0		0.729134			0
Dihydropteridine reductase (EC 1.5.1.34) (HDHPR) (Quinoid dihydropteridine reductase)	23	Mitochondrial	CVQAFR	19.8181	18.8475	19.2856	7.18895	0	0	7.05852	0	47.129		54.2632	44.4654	38.0246	27.5843	33.7722	25.2076		3.03851	1.76463	2.92486	2.9178		16.285	1.76463	48.6192	31.1472
Dihydropteridine reductase (EC 1.5.1.34) (HDHPR) (Quinoid dihydropteridine reductase)	158	Mitochondrial	GAVHQLCQSLAGK	0	0	0	0	0	0	0	0		1.93784	4.9688	3.56491	0	1.48642	0	0		0	0	0.875756	0.371604		0	0	3.49052	0.371604
Dihydropyrimidinase-related protein 2 (DRP-2) (Unc-33-like phosphoprotein 2) (ULIP-2)	504		GLYDGPVCEVSVTPK	0	0	0	0	0	0	0	0	0	0	13.3862	19.1019		33.8387	0	0		0	0	4.83221	11.2796		0	0	8.12201
Dihydropyrimidinase-related protein 2 (DRP-2) (Unc-33-like phosphoprotein 2) (ULIP-2)	248		SITIANQTNCPLYVTK	0	0	0	0		0	0	0		0	38.1412	0		0	0	0		0	0	12.7137	0		0	0		0
Dihydropyrimidinase-related protein 2 (DRP-2) (Unc-33-like phosphoprotein 2) (ULIP-2)	439		THNSALEYNIFEGMECR	0	0	18.6143	0		0		0		0	0	0	0	0	0	0		4.65358		0	0		4.65358		0	0
DnaJ homolog subfamily A member 2 (mDj3)	280		IGLVEALCGFQFTFK	0	0	0	0			0	0		0	0	0		0		0		0		0			0		0
DnaJ homolog subfamily A member 3, mitochondrial (DnaJ protein Tid-1) (mTid-1) (Tumorous imaginal discs protein Tid56 homolog)	236	Mitochondrial	EFTVNIMDTCER	0	13.0734	0	0	0				0				0	0	0	7.8477		3.26836			1.96192		3.26836			1.96192
DnaJ homolog subfamily C member 11	494	Mitochondrial	VIDVTVPLQCLVK	0	0	0	0				0		24.9055	42.9964	40.1616		0	0	0		0		5.61777	0		0		36.0212	0
Dolichyl-diphosphooligosaccharide--protein glycosyltransferase subunit 1 (EC 2.4.99.18) (Dolichyl-diphosphooligosaccharide--protein glycosyltransferase 67 kDa subunit) (Ribophorin I) (RPN-I) (Ribophorin-1)	546		TEGSDLCDR	0	0	0	0		0	0	0		0	0	0		0	0	0		0	0	0	0		0	0	0	0
Dual specificity protein phosphatase 3 (EC 3.1.3.16) (EC 3.1.3.48) (T-DSP11) (Vaccinia H1-related phosphatase) (VHR)	171		EIGPNDGFLAQLCQLNDR	21.7124	21.3863								0		0		0	0	37.0673					12.3558
Dynamin-1-like protein (EC 3.6.5.5) (Dynamin family member proline-rich carboxyl-terminal domain less) (Dymple) (Dynamin-related protein 1)	437	Mitochondrial	CVELVHEEMQR	0	0						0		7.28008	0	0		0	0	0				2.42669	0				2.42669	0
Dynamin-1-like protein (EC 3.6.5.5) (Dynamin family member proline-rich carboxyl-terminal domain less) (Dymple) (Dynamin-related protein 1)	373	Mitochondrial	ICYIFHETFGR	25.0531	0	0			0	0	16.3244		0	46.0596	0	0	7.77728	5.04078	0		8.35102	5.44147	15.3532	1.93261			5.44147		3.20452
Dynamin-1-like protein (EC 3.6.5.5) (Dynamin family member proline-rich carboxyl-terminal domain less) (Dymple) (Dynamin-related protein 1)	452	Mitochondrial	IIQHCSNYSTQELLR	0	0	0	0	0			0		0	0	0	0	0	0	0		0		0	0		0		0	0
Dynamin-1-like protein (EC 3.6.5.5) (Dynamin family member proline-rich carboxyl-terminal domain less) (Dymple) (Dynamin-related protein 1)	476	Mitochondrial	LHDAIVEVVTCLLR			0				0						0	0	0	0					0					0
Dynamin-like 120 kDa protein, mitochondrial (EC 3.6.5.5) (Large GTP-binding protein) (LargeG) (Optic atrophy protein 1 homolog) [Cleaved into: Dynamin-like 120 kDa protein, form S1]	786	Mitochondrial	TQEQCVHNETK	0	0	13.0235	0				3.62716			71.2585	71.0032	0	0	0	0		3.25586			0		3.25586			0
Dysferlin (Dystrophy-associated fer-1-like protein) (Fer-1-like protein 1)	1716		DQLRPSQLLHLFCQQHR										0				0
Dysferlin (Dystrophy-associated fer-1-like protein) (Fer-1-like protein 1)	1894		FVFPFDYLPAEQVCAVAK	0	9.06817	0	0	0		73.3628	0		0	0	11.9348		0	79.3152	0		2.26704	24.4543	3.97827	26.4384		2.26704		3.97827
Dystrophin	3113 3123		ALCLDLLSLSAACDALDQHNLK	3.83161	0	0	0	0		0	0		0	0	0	0	0	0	0		0.957902	0	0	0		0.957902	0	0	0
Dystrophin	205		CQLGIEK	0	0		0	0		0	0	0		0	0	0	93.049	0	0		0	0	0	23.2623		0	0	0
Dystrophin	875		ICK					0								0		0	0					0					0
Dystrophin	1507		SVEQEVIQSQLSHCVNLYK								100	0	0	0		0	0	8.32105	0				0	2.08026				0	2.08026
E3 ubiquitin-protein ligase HECTD1 (EC 6.3.2.-) (HECT domain-containing protein 1) (Protein open mind)	254		MAAAGGTVSGPSSACKPGR	100	100	100	100				100		0	100		0	0	14.7474	2.50098		0			3.52804		100			4.3121
E3 ubiquitin-protein ligase NEDD4 (EC 6.3.2.-) (Neural precursor cell expressed developmentally down-regulated protein 4) (NEDD-4)	365		LAVCGNPATSQPVTSSNHSSR	0	0		0	0		0	0	0	9.2804	0	0	0	0	0	0		0	0	2.3201	0		0	0	2.3201	0
EH domain-containing protein 1 (PAST homolog 1) (mPAST1)	138		FMCAQLPNPVLDSISIIDTPGILSGEK	0	0		0	0		0	0	0		0	11.3802			15.1466			0	0	3.7934			0	0	3.7934
EH domain-containing protein 2	138		FMCAQLPNQVLESISIIDTPGILSGAK	0	4.52457	0	0			0	0	0	7.30817	3.40728	7.05421	0	0	0	0		1.13114		1.72821	0		1.13114		4.44242	0
EH domain-containing protein 2	356		IQLEHHISPGDFPDCQK	10.4114	0	0	4.14866		77.4812	64.9199		0	15.4941	21.2788	18.607	0	8.8505	0	0		2.45984		4.76394	2.21262		3.64002		13.845	2.21262
EH domain-containing protein 4 (PAST homolog 2) (mPAST2)	141		FMCSQLPNQVLK	13.6016	17.3907	0	0							0	0	0	0	0	0		4.53973			0		7.74808			0
Electron transfer flavoprotein subunit alpha, mitochondrial (Alpha-ETF)	60 68	Mitochondrial	CDKVVQDLCK	0	0	0	0	0	0	0	0	0	1.99741	8.09304	6.37745	0	0	0	0		0	0	1.87885	0		0	0	4.11697	0
Electron transfer flavoprotein subunit alpha, mitochondrial (Alpha-ETF)	53	Mitochondrial	LGGEVSCLVAGTK	0	0	1.52628	0.581273	0	0	0	0	14.0809	18.1932	20.122	20.2812	0	0	0	0		0.360204	0	1.44305	0		0.526888	0	18.1693	0
Electron transfer flavoprotein subunit alpha, mitochondrial (Alpha-ETF)	53 60	Mitochondrial	LGGEVSCLVAGTKCDK	19.7591	0	0	0		0		0		0					0	11.3732		4.93979					4.93979
Electron transfer flavoprotein subunit alpha, mitochondrial (Alpha-ETF)	109	Mitochondrial	QFSYTHICAGASAFGK	1.62654	1.49539	0.283679	0.626038	5.92175	6.08494	9.54095	6.05658	22.7145	11.6947	12.5299	11.8567	0	1.59638	0.129692	1.35004		0.327959	0.880685	2.67796	0.410513		1.00791	6.90105	14.699	0.769029
Electron transfer flavoprotein subunit alpha, mitochondrial (Alpha-ETF)	155	Mitochondrial	TIYAGNALCTVK	1.15757	3.26954	1.90017	1.15726	10.3687	4.60464	4.57695	1.85682	21.1755	22.7578	18.9959	20.0769	0.465452	1.09488	0.18843	0.5297		0.497927	1.79217	0.803238	0.190099		1.87113	5.35177	20.7515	0.569617
Electron transfer flavoprotein subunit alpha, mitochondrial (Alpha-ETF)	155 159	Mitochondrial	TIYAGNALCTVKCDEK	0			0		0	0			0	0			0	0	0					0					0
Electron transfer flavoprotein subunit alpha, mitochondrial (Alpha-ETF)	68	Mitochondrial	VVQDLCK	1.6429	0	0	0.781065	7.06903	0	0	0.821094	31.7565		10.8991	14.0462	0	0	0	0		0.391607	1.70982	6.49183	0		0.60599	1.97253	18.9006	0
Electron transfer flavoprotein subunit beta (Beta-ETF)	66 71	Mitochondrial	EIIAVSCGPSQCQETIR	0	0	0	0		0	0	0	0	7.07487	13.0757	11.2897	0	1.19969	0	0		0	0	2.90635	0.299923		0	0	7.86006	0.299923
Electron transfer flavoprotein subunit beta (Beta-ETF)	42	Mitochondrial	HSMNPFCEIAVEEAVR	1.4848	2.17166	0.78742	0.919375	7.8255	5.52025	2.84886	3.12231	28.042	9.18039	9.60558	9.82833	2.7259	0.570367	1.05704	1.17608		0.315554	1.16514	4.62794	0.46662		1.34081	4.82923	14.1641	1.38235
Electron transfer flavoprotein subunit beta (Beta-ETF)	131	Mitochondrial	QAIDDDCNQTGQMTAGLLDWPQGTFASQVTLEGDK		100		30.4988	0		0	0	12.9043	0	0		0.49102	0	0	0.497543			0	4.30144	0.142693			0	4.30144	0.247141
Electron transfer flavoprotein-ubiquinone oxidoreductase, mitochondrial (ETF-QO) (ETF-ubiquinone oxidoreductase) (EC 1.5.5.1) (Electron-transferring-flavoprotein dehydrogenase) (ETF dehydrogenase)	117	Mitochondrial	AAQIGAHTLSGACLDPAAFK	0.958317	19.6583	0	0.680896	10.0889	0	9.3852	1.29863		7.73742	6.52035	6.11725	2.37951	1.30329	1.41364	0.247117		4.78221	2.64067	0.486982	0.436051		5.32437	5.19318	6.79167	1.33589
Electron transfer flavoprotein-ubiquinone oxidoreductase, mitochondrial (ETF-QO) (ETF-ubiquinone oxidoreductase) (EC 1.5.5.1) (Electron-transferring-flavoprotein dehydrogenase) (ETF dehydrogenase)	265	Mitochondrial	ASCDAQTYGIGLK	0.98514	0	0.817984	0.772985	8.4467			50.954		45.2694	51.7999			47.9654		40.2289		0.219473					0.644027
Electron transfer flavoprotein-ubiquinone oxidoreductase, mitochondrial (ETF-QO) (ETF-ubiquinone oxidoreductase) (EC 1.5.5.1) (Electron-transferring-flavoprotein dehydrogenase) (ETF dehydrogenase)	501	Mitochondrial	DCTPIEYPKPDGQISFDLLSSVALSGTNHEHDQPAHLTLK	0	3.44053	2.1	0				3.02374	21.9943	7.09887	12.7274	8.464	6.22833	8.27856	11.6896	3.34633		0.845227		3.36197	1.7554		1.38513		12.5711	7.38572
Electron transfer flavoprotein-ubiquinone oxidoreductase, mitochondrial (ETF-QO) (ETF-ubiquinone oxidoreductase) (EC 1.5.5.1) (Electron-transferring-flavoprotein dehydrogenase) (ETF dehydrogenase)	560	Mitochondrial	FCPAGVYEFVPLEQGDGFR	1.40425	1.05967	0.273672	0.51225	0	0	0	1.33969	7.84439	9.89271	12.0669	11.3155	0	2.43151	0	0		0.256864	0.334922	0.928596	0.607877		0.81246	0.334922	10.2799	0.607877
Electron transfer flavoprotein-ubiquinone oxidoreductase, mitochondrial (ETF-QO) (ETF-ubiquinone oxidoreductase) (EC 1.5.5.1) (Electron-transferring-flavoprotein dehydrogenase) (ETF dehydrogenase)	560 585 588	Mitochondrial	FCPAGVYEFVPLEQGDGFRLQINAQNCVHCK		100		100			0			100		66.6849		7.77438	33.8282	27.0607					7.80515					22.8878
Electron transfer flavoprotein-ubiquinone oxidoreductase, mitochondrial (ETF-QO) (ETF-ubiquinone oxidoreductase) (EC 1.5.5.1) (Electron-transferring-flavoprotein dehydrogenase) (ETF dehydrogenase)	585 588	Mitochondrial	LQINAQNCVHCK	0	0	0	0	0	0	0	0		24.7779	28.9112	29.6982	0	0	0	0		0	0	1.52593	0		0	0	27.7958	0
Electron transfer flavoprotein-ubiquinone oxidoreductase, mitochondrial (ETF-QO) (ETF-ubiquinone oxidoreductase) (EC 1.5.5.1) (Electron-transferring-flavoprotein dehydrogenase) (ETF dehydrogenase)	386	Mitochondrial	LTFPGGLLIGCSPGFMNVPK	0	1.03378	0	1.16175	11.1944	0	5.49057	1.30617		7.60396	7.59365	7.57865	0.995047	2.72471	2.37574	2.85623		0.317972	2.5207	0.00734644	0.426518		0.548883	4.49779	7.59209	2.23793
Electron transfer flavoprotein-ubiquinone oxidoreductase, mitochondrial (ETF-QO) (ETF-ubiquinone oxidoreductase) (EC 1.5.5.1) (Electron-transferring-flavoprotein dehydrogenase) (ETF dehydrogenase)	100	Mitochondrial	VCLVEK	0	0	0	0.314664	0	0	0	0			5.81513		0	0	0	0.301933		0.078666	0		0.0754832		0.078666	0		0.0754832
Electron transfer flavoprotein-ubiquinone oxidoreductase, mitochondrial (ETF-QO) (ETF-ubiquinone oxidoreductase) (EC 1.5.5.1) (Electron-transferring-flavoprotein dehydrogenase) (ETF dehydrogenase)	247	Mitochondrial	VTVFAEGCHGHLAK	0.640063	0.920391	0	0	7.54885	0	0	1.14669	25.5133	7.90227	12.1525	10.2205	0	0.703068	0.317706	0.159614		0.232387	1.81193	3.95206	0.150662		0.390113	2.17388	13.9472	0.295097
Elongation factor 1-alpha 2 (EF-1-alpha-2) (Eukaryotic elongation factor 1 A-2) (eEF1A-2) (Statin-S1)	363 370		ADPPQEAAQFTSQVIILNHPGQISAGYSPVIDCHTAHIACK	6.67014	21.8197	25.0669	50.2527	46.8684		64.1366	15.4079		16.6095	14.8133	26.432	6.37221	2.5646	8.79167	4.9866		9.03776	14.2642	3.61096	1.30218				19.2849	5.67877
Elongation factor 1-alpha 2 (EF-1-alpha-2) (Eukaryotic elongation factor 1 A-2) (eEF1A-2) (Statin-S1)	326		GNVCGDSK			0
Elongation factor 1-alpha 2 (EF-1-alpha-2) (Eukaryotic elongation factor 1 A-2) (eEF1A-2) (Statin-S1)	111		NMITGTSQADCAVLIVAAGVGEFEAGISK	2.57316	11.2841	1.37292	0	42.3965		0	0		36.0703	7.29366		0	2.52817	5.70357	0		2.54702	14.1322		1.35345		3.80755			2.05793
Elongation factor 1-alpha 2 (EF-1-alpha-2) (Eukaryotic elongation factor 1 A-2) (eEF1A-2) (Statin-S1)	411		SGDAAIVEMVPGKPMCVESFSQYPPLGR	0	6.9917	0.9665	3.28142		13.8173	65.2404	6.05593	8.81542	9.17757	8.79175	5.30031	0	3.36006	4.55923	0		1.55466	18.5702	0.911269	1.16897		2.80991		8.02126	1.97982
Elongation factor 1-beta (EF-1-beta)	191		LQIQCVVEDDK		0	0	0				0			0					0		0					0
Elongation factor 1-beta (EF-1-beta)	50		SYIEGYVPSQADVAVFEAVSGPPPADLCHALR	49.286	73.6123	74.5651	66.6605				69.3626		9.22605	10.5828	16.0455		82.0182	74.4561	73.5958		5.85305		2.08417	2.67564		66.031		11.9515	76.69
Elongation factor 1-delta (EF-1-delta)	247		LQIQCVVEDDK	0	0	0	0				0		0	0	0	0	0	30.8227	0		0		0	7.70567		0		0	7.70567
Elongation factor 1-gamma (EF-1-gamma) (eEF-1B gamma)	266		AAAPAPEEEMDECEQALAAEPK	0	0	2.91294	0	0	0	0	0		0	0	0	0	0	0	0		0.728235	0	0	0		0.728235	0	0	0
Elongation factor 1-gamma (EF-1-gamma) (eEF-1B gamma)	68		VPAFEGDDGFCVFESNAIAYYVSNEELR				0				0		100	100		100	100	100						0					100
Elongation factor 1-gamma (EF-1-gamma) (eEF-1B gamma)	194		WFLTCINQPQFR	0	0	0	0	50.4934			0		3.11693	0	0	0	3.30141	7.33442	0		0		1.03898	1.74195		0		1.03898	2.65896
Elongation factor 2 (EF-2)	369		CELLYEGPPDDEAAMGIK	16.4932	13.7185	16.8266	19.204	0	0	0	19.0998		18.9311	26.4057	24.7939	37.6064	30.4046	14.8395	45.0057		1.12326	4.77496	2.27108	6.43947		16.5606	4.77496	23.3769	31.9641
Elongation factor 2 (EF-2)	728		CLYASVLTAQPR	2.22704	0.760524	0.862159	3.34591		88.1935		2.45286	0	6.99656	12.7503	11.2359	2.23506	9.02123	5.98571	18.9012		0.614562		2.85458	3.5693		1.79891		7.74567	9.03579
Elongation factor 2 (EF-2)	567		DLEEDHACIPIK	0	0	0	0		93.1714		76.3756		74.1926	60.9625	59.4487	90.8635	88.0987	82.0283	85.7755		0		4.68276	1.87017		0		64.8679	86.6915
Elongation factor 2 (EF-2)	693		EGALCEENMR	0	0	9.04926	1.89333	100			0			39.6276	18.4004	0	0	0	0		2.15133			0		2.73565			0
Elongation factor 2 (EF-2)	591		ETVSEESNVLCLSK	0	0	0	0	68.4606	0	0	0	33.4852	0	0	0	0	0	0	0		0	17.1152	8.3713	0		0			0
Elongation factor 2 (EF-2)	651		IWCFGPDGTGPNILTDITK						38.0985		22.2492		0	0	0	7.02551	4.13333	6.66816	6.62095				0	0.665708				0	6.11199
Elongation factor 2 (EF-2)	751		LMEPIYLVEIQCPEQVVGGIYGVLNR	0	0	0	1.50978	16.7806		0	0	33.1253	7.1268				29.4027		1.22654		0.377446	5.59354				0.377446	5.59354
Elongation factor 2 (EF-2)	41		STLTDSLVCK	0	1.559	0	0		0	0	12.2283	0	9.74468	5.8807	10.4063						0.38975	4.0761	2.38782			0.38975	4.0761	6.50791
Elongation factor 2 (EF-2)	290		TFCQLILDPIFK	0	0	0	0	6.9628		0	0		7.77662	9.94868	11.1773	0	0	0.549748	0.863878		0	2.32093	0.99421	0.213878		0	2.32093	9.63421	0.353406
Elongation factor 2 (EF-2)	466		YVEPIEDVPCGNIVGLVGVDQFLVK	0.534132	1.30462	0	0	0	0	0	1.38435	0	5.68567	6.44397	9.4736	0	0	0	0		0.308501	0.346087	1.97749	0		0.459687	0.346087	5.40081	0
Elongation factor G, mitochondrial (EF-Gmt) (Elongation factor G 1, mitochondrial) (mEF-G 1) (Elongation factor G1)	594	Mitochondrial	GFLDACEK	0	6.98686	8.3569	0	0	0	0	0			5.13176				100			2.23227	0				3.83594	0
Elongation factor Ts, mitochondrial (EF-Ts) (EF-TsMt)	70	Mitochondrial	ALETCGGDLK	0	0	0	0			0	0			22.7491	23.1424	0	0	0	0		0			0		0			0
Elongation factor Ts, mitochondrial (EF-Ts) (EF-TsMt)	148	Mitochondrial	FQQLVQQVALGTMAHCQNLTDR			31.1858	71.1064	25.5113			62.1179		0	0	62.5187		0	0	0				20.8396	0					0
Elongation factor Ts, mitochondrial (EF-Ts) (EF-TsMt)	239	Mitochondrial	YGALVICETPEQIANLEEVGR			18.5358					100			0	0
Elongation factor Tu GTP-binding domain-containing protein 1	670		CLDDLR					6.34179								100	1.1701	100	100					24.7075
Elongation factor Tu, mitochondrial	290	Mitochondrial	GDECELLGHNK	33.4856	31.9859	8.4111	5.9715	63.1018			37.9225	30.8174		49.0844	39.4095	12.1289	16.3683	3.17134	15.8934		7.39718		5.27633	3.05717		19.9635		39.7704	11.8905
Elongation factor Tu, mitochondrial	222	Mitochondrial	GEETPVIVGSALCALEQR	1.63369	4.90755	1.23916	3.12156	0	0	8.97552	1.18041	9.92821	8.76484	10.8564	13.1708	1.1102	2.26639	4.4925	7.09632		0.832641	2.16348	0.934002	1.32031		2.72549	2.53898	10.6801	3.74135
Elongation factor Tu, mitochondrial	127	Mitochondrial	HYAHTDCPGHADYVK	0.860019	1.97864	1.60953	0.571481	0	0	0	1.51272	0	0	20.2311	18.6219	0	0.330012	0	0.352023		0.325647	0.37818	5.61757	0.0985458		1.25492	0.37818	9.71326	0.170509
Elongation factor Tu, mitochondrial	147	Mitochondrial	NMITGTAPLDGCILVVAANDGPMPQTR	7.25999	6.42645	0	19.6592		0	0	0			42.9067	52.5329		61.2147		23.5379		4.10801	0				8.33642	0
Endonuclease G, mitochondrial (Endo G) (EC 3.1.30.-)	193	Mitochondrial	TYQNVYVCTGPLFLPR	0	0	0	0		0	0	0		32.4238	0	0		0		0		0	0	10.8079			0	0
Endoplasmic reticulum resident protein 44 (ER protein 44) (ERp44) (Thioredoxin domain-containing protein 4)	92		VDCDQHSDIAQR	69.3325		0	0				33.5751			0	0		0	0	0		23.1108			0					0
Endoplasmin (94 kDa glucose-regulated protein) (GRP-94) (Endoplasmic reticulum resident protein 99) (ERp99) (Heat shock protein 90 kDa beta member 1) (Polymorphic tumor rejection antigen 1) (Tumor rejection antigen gp96)	576		GYEVIYLTEPVDEYCIQALPEFDGK	9.69885	0	0	7.70115			43.6167	85.8967	0	0	0	9.26102	31.2847	35.7356		27.9477		2.54436		2.31526	2.25582		4.35		2.31526	31.656
Enoyl-CoA delta isomerase 1, mitochondrial (EC 5.3.3.8) (3,2-trans-enoyl-CoA isomerase) (Delta(3),Delta(2)-enoyl-CoA isomerase) (D3,D2-enoyl-CoA isomerase) (Dodecenoyl-CoA isomerase)	87	Mitochondrial	GVILTSECPGIFSAGLDLLEMYGR	2.36792	0	0	0	0		0	0	25.0497	8.22618	12.1282	11.6117	0	0	0	0		0.591979	0	3.70115	0		0.591979	0	14.254	0
Enoyl-CoA delta isomerase 1, mitochondrial (EC 5.3.3.8) (3,2-trans-enoyl-CoA isomerase) (Delta(3),Delta(2)-enoyl-CoA isomerase) (D3,D2-enoyl-CoA isomerase) (Dodecenoyl-CoA isomerase)	142 147 148	Mitochondrial	LYTSNMILVSAINGASPAGGCLLALCCDYR	0									0	0				0	0
Enoyl-CoA delta isomerase 1, mitochondrial (EC 5.3.3.8) (3,2-trans-enoyl-CoA isomerase) (Delta(3),Delta(2)-enoyl-CoA isomerase) (D3,D2-enoyl-CoA isomerase) (Dodecenoyl-CoA isomerase)	61	Mitochondrial	NPPVNSLSLECLTEFTISLEK	39.2645	42.551	13.6096	17.2626	29.6244		3.8279	35.111		29.6539	23.0876		8.40186	8.50339	0.867229	4.47688		7.42113	9.6442		1.82426		28.1719			5.56234
Enoyl-CoA delta isomerase 2, mitochondrial (EC 5.3.3.8) (Delta(3),delta(2)-enoyl-CoA isomerase) (D3,D2-enoyl-CoA isomerase) (Dodecenoyl-CoA isomerase) (Peroxisomal 3,2-trans-enoyl-CoA isomerase) (pECI)	279	Mitochondrial	ATFHTPFSQLGQSPEACSSYTFPK	21.5747	15.8601	11.7198	5.88395	27.699	0	7.31495	11.2096	22.8231	10.9932	10.9253	17.5314	11.4006	6.90715	3.52671	6.43917		3.31254	5.8612	2.87191	1.62617		13.7596	11.5559	15.5683	7.0684
Enoyl-CoA delta isomerase 2, mitochondrial (EC 5.3.3.8) (Delta(3),delta(2)-enoyl-CoA isomerase) (D3,D2-enoyl-CoA isomerase) (Dodecenoyl-CoA isomerase) (Peroxisomal 3,2-trans-enoyl-CoA isomerase) (pECI)	365	Mitochondrial	LYAVNAEECTTLQAR	0		22.3843	0				0		0	0	0		5.25183	0	0		7.46142		0	1.75061		7.46142		0	1.75061
Enoyl-CoA hydratase domain-containing protein 3, mitochondrial	183	Mitochondrial	SSFATPGVNVGLFCSTPAVALGR			0	0				100		0	0	0								0					0
Enoyl-CoA hydratase, mitochondrial (EC 4.2.1.17) (Enoyl-CoA hydratase 1) (Short-chain enoyl-CoA hydratase) (SCEH)	62	Mitochondrial	ALNALCNGLIEELNQALETFEQDPAVGAIVLTGGDK	0		0	0				0		23.3757	0		0	4.95849	0	0		0			1.23962		0			1.23962
Enoyl-CoA hydratase, mitochondrial (EC 4.2.1.17) (Enoyl-CoA hydratase 1) (Short-chain enoyl-CoA hydratase) (SCEH)	143 149	Mitochondrial	KPVIAAVNGYALGGGCELAMMCDIIYAGEK	0	0	0	0	0			0	0		7.97933	8.13784	0	0	3.83845	0		0		2.68659	0.959614		0		5.37239	0.959614
Enoyl-CoA hydratase, mitochondrial (EC 4.2.1.17) (Enoyl-CoA hydratase 1) (Short-chain enoyl-CoA hydratase) (SCEH)	225	Mitochondrial	LVEEAIQCAEK	0.713789	2.1349	0	0	20.5642	0	0	1.63025		3.45925			1.61967	0	0	0		0.5032	5.01992		0.404917		0.712172	5.54861		0.404917
Enoyl-CoA hydratase, mitochondrial (EC 4.2.1.17) (Enoyl-CoA hydratase 1) (Short-chain enoyl-CoA hydratase) (SCEH)	111	Mitochondrial	TFQDCYSSK	0	0	0	2.37773	0	0	0	0	18.9996	4.37461	9.62982	7.20837	0	0	0	0		0.594433	0	3.16961	0		0.594433	0	10.0531	0
Epidermal growth factor receptor substrate 15-like 1 (Epidermal growth factor receptor pathway substrate 15-related sequence) (Eps15-rs) (Eps15-related protein) (Eps15R)	533		CTQDDINQAR			0	0							0	0	100	100	100	100					0					100
Erythrocyte membrane protein band 4.2 (Erythrocyte protein 4.2) (P4.2)	281		CLGIPAR	11.9727	10.4074	0	0	34.4193			9.7165		22.3914		19.8076	17.8755	17.6131	28.369	23.1178		3.24606			2.54636		5.59504			21.7438
ES1 protein homolog, mitochondrial	151	Mitochondrial	DCK	30.9596	34.2614	15.0698	18.6442		16.6422		58.7801		40.3746	58.5742	68.7738	70.731	37.0219	42.6992	37.2237		4.65484		8.30587	8.04555		24.7337
ES1 protein homolog, mitochondrial	174 175	Mitochondrial	KPIGLCCIAPVLAAK	0	0	0	0	5.90562	0	0	1.39706	23.9714	27.1416	32.0533	31.425	0.516309	0	0	0		0	1.39928	1.9028	0.129077		0	1.82567	28.6478	0.129077
ES1 protein homolog, mitochondrial	50	Mitochondrial	VALVLSGCGVYDGTEIHEASAILVHLSR											100				0	0
ES1 protein homolog, mitochondrial	242	Mitochondrial	VVTTPAFMCETALHHIHDGIGAMVK	19.3512	0	1.97463	0.757298		37.1676	26.5564		0	13.5225	23.8853	17.5306	0	3.04417	4.4978	1.37103		4.62804		5.05083	0.979646		5.52077		13.7346	2.22825
Estradiol 17-beta-dehydrogenase 8 (EC 1.1.1.62) (17-beta-hydroxysteroid dehydrogenase 8) (17-beta-HSD 8) (3-oxoacyl-[acyl-carrier-protein] reductase) (EC 1.1.1.-) (Protein Ke6) (Ke-6) (Testosterone 17-beta-dehydrogenase 8) (EC 1.1.1.239)	192	Mitochondrial	CNSVLPGFIATPMTQK	0	0	0	0	0	0	0	0	0	3.45222	0	0	0	0	0	0		0	0	0.863055	0		0	0	0.863055	0
Eukaryotic initiation factor 4A-I (eIF-4A-I) (eIF4A-I) (EC 3.6.4.13) (ATP-dependent RNA helicase eIF4A-1)	131 134		VVMALGDYMGASCHACIGGTNVR			0		0			0		30.6597		28.6393		0	0	0					0					0
Eukaryotic translation initiation factor 1 (eIF1) (Protein translation factor SUI1 homolog)	69		FACNGTVIEHPEYGEVIQLQGDQR	43.2798			54.4363				100		46.4145	44.8381	28.4086			59.1728	58.0985				5.75726					39.887
Eukaryotic translation initiation factor 1 (eIF1) (Protein translation factor SUI1 homolog)	94		NICQFLIEIGLAK			0	0						0		0		0	0	0					0					0
Eukaryotic translation initiation factor 3 subunit I (eIF3i) (Eukaryotic translation initiation factor 3 subunit 2) (TGF-beta receptor-interacting protein 1) (TRIP-1) (eIF-3-beta) (eIF3 p36)	76		HVLTGSADNSCR															0	0
Eukaryotic translation initiation factor 3 subunit J-A (eIF3j-A) (Eukaryotic translation initiation factor 3 subunit 1-A) (eIF-3-alpha-A) (eIF3 p35)	210		ITNSLTVLCSEK						100
Eukaryotic translation initiation factor 4H (eIF-4H) (Williams-Beuren syndrome chromosomal region 1 protein homolog)	85		GFCYVEFDEVDSLK	0	0	0	0	0	0	0	0	0		0	0	1.11742	0	0	0		0	0	0	0.279356		0	0	0	0.279356
Exportin-1 (Exp1) (Chromosome region maintenance 1 protein homolog)	34		LDINLLDNVVNCLYHGEGAQQR	0	51.8763	0	0	70.3902			0		22.6016	39.7586	49.6962	0	9.57697	7.77701	0		12.9691		7.91353	2.53164				37.3522	4.3385
Exportin-7 (Exp7) (Ran-binding protein 16)	194		DSSLFDIFTLSCNLLK								0			0	0	0	0
F-actin-capping protein subunit alpha-2 (CapZ alpha-2)	141		EHYPNGVCTVYGK	0	0	0	0	0	0	0	0		7.46533	5.19469	12.3356	0	5.35474	20.1707	8.28394		0	0	2.10643	4.26601		0	0	8.33186	8.45236
F-actin-capping protein subunit alpha-2 (CapZ alpha-2)	157		VDGQQTIIACIESHQFQAK	0	0	0	0	54.6635	0	0	0		0	0	0	0	0	7.6413	0		0	13.6659	0	1.91032		0		0	1.91032
F-actin-capping protein subunit beta (CapZ beta)	206		DETVSDCSPHIANIGR	1.71576	0.992155	2.53094	2.05357	0	0	0	6.14316	0	4.10121	5.17488	7.84216	4.43619	2.33431	4.08358	4.83528		0.323541	1.53579	1.62891	0.551161		1.82311	1.53579	4.27956	3.92234
F-actin-capping protein subunit beta (CapZ beta)	62		DYLLCDYNR	2.30564	3.31864	2.40568	0	54.886	0	0	0	0	14.6575	0	0	0		3.01762	0		0.706904	13.7215	3.66438	1.00587		2.00749		3.66438	1.00587
F-actin-capping protein subunit beta (CapZ beta)	36		NLSDLIDLVPSLCEDLLSSVDQPLK	0	0	0	0			0	0	0	0	0	0	0	0	0	0		0		0	0		0		0	0
Fatty acid-binding protein, adipocyte (3T3-L1 lipid-binding protein) (Adipocyte lipid-binding protein) (ALBP) (Adipocyte-type fatty acid-binding protein) (A-FABP) (AFABP) (Fatty acid-binding protein 4) (Myelin P2 protein homolog) (P15) (P2 adipocyte protein) (Protein 422)	118		LVVECVMK	5.68756	5.29618	9.78623	17.6083	16.5574	11.4985	24.3321	1.71601	36.8805	30.7488	15.0614	22.0749	0	3.62066	3.1392	1.91508		2.8577	4.73945	4.79451	0.807137		9.59456	13.526	26.1914	2.16874
Fatty acid-binding protein, epidermal (Epidermal-type fatty acid-binding protein) (E-FABP) (Fatty acid-binding protein 5) (Keratinocyte lipid-binding protein) (Psoriasis-associated fatty acid-binding protein homolog) (PA-FABP)	43 47		MAAMAKPDCIITCDGNNITVK			0					0		7.85292	21.2476			0	0	0					0					0
Fatty acid-binding protein, epidermal (Epidermal-type fatty acid-binding protein) (E-FABP) (Fatty acid-binding protein 5) (Keratinocyte lipid-binding protein) (Psoriasis-associated fatty acid-binding protein homolog) (PA-FABP)	67		TTVFSCNLGEK	0	0	5.78361	0		48.2437	33.7278	8.92852		11.103	35.3731	12.3887	0	0	0	46.8747		1.4459	11.478	7.8845	11.7187		1.4459		19.6216
Fatty acid-binding protein, liver (14 kDa selenium-binding protein) (Fatty acid-binding protein 1) (Liver-type fatty acid-binding protein) (L-FABP)	69		NEFTLGEECELETMTGEK	7.53357	11.1642	16.1468	9.57214	0	18.0839	0	20.4507	0	4.62593	10.0599	11.3619	7.43813	9.55539	8.99773	18.8016		1.83776	5.58292	2.61523	2.57375		11.1042	9.63364	6.51194	11.1982
Fermitin family homolog 2 (Kindlin-2) (Pleckstrin homology domain-containing family C member 1)	520		MQHLNPDPQLIPDQITTDVNPECLVSPR	6.43424	0	18.5707	6.51369	0			0		15.3253	0	0		15.2296		29.8397		3.87666		5.10845			7.87966		5.10845
Ferritin heavy chain (Ferritin H subunit) (EC 1.16.3.1) [Cleaved into: Ferritin heavy chain, N-terminally processed]	131	Mitochondrial	NDPHLCDFIETYYLSEQVK	0	0	4.51743	0			32.9096	4.38736	25.7288		31.9595	16.0703	13.8843	11.2782	41.5318	8.17903		1.12936		4.62225	7.69336		1.12936		24.5862	18.7183
Fibrillin-1	1833 1835		CDCKPGYR					0							59.0051		0	0	0					0					0
Fibrillin-1	1097		CDEGYESGFMMMK					0					100	100	100								0					100
Fibrillin-1	1055		CDSGFALDSEER					0					100	100	100								0					100
Fibrillin-1	637 639		CECFPGLAVGLDGR		0	0	0	0	0	0	0		95.3866		98.1139		0				0	0				0	0
Fibrillin-1	935 937		CECPNGMTLDATGR										100	100	100								0					100
Fibrillin-1	596 598		CICKPGFQLASDGR	23.1579	25.3068			20.317	38.6313	72.9913	79.2647		100	100	100	58.5019			60.209			14.0356	0					100
Fibrillin-1	315		CPPGFYTSPDGTR	100		100	100	0			100		100	100	100		100				0		0			100		100
Fibrillin-1	1633		CPTGYYLNEDTR	100	100	100	60.2543	0			91.3767		95.4369			100		100	100		9.93643			0					100
Fibrillin-1	2232		CPVGYVLR				0	0			0		96.9361	97.3471			0		0
Fibrillin-1	160		CVAPNR										100
Fibrillin-1	1171		CVNLIGK		0	0		0			0		45.1643	84.0925	92.0046		0						14.4761
Fibrillin-1	2565 2571		GFSLDQSGASCEDVDECEGNHR			0		0					100	100	100								0					100
Fibrillin-1	59		GPNVCGSR					0				0
Fibrillin-1	145 150 154		GYIGTHCGQPVCESGCLNGGR			0		0			40.763		100	100	100								0					100
Fibrillin-1	950		ICLDIR							0	0		92.1047	100	100		0						2.63176					97.3682
Fibrillin-1	1847		LTSTGQCNDR					0
Fibrillin-1	2245 2251 2258		MCKDEDECAEGKHDCTEK											100
Fibrillin-1	1039		MIPSLCTHGK	0	0		0	0			32.3114		88.0068	87.4417	84.0659	0	0	21.3738	0		0		1.23034	5.34345		0		86.5048	5.34345
Fibrillin-1	2289 2295 2302		RPDGEGCIDENECQTKPGICENGR					0					100	100	100								0					100
Fibrillin-1	1320 1326 1333		TGCTDINECEIGAHNCGR			100		0			100		100	100	100		100						0					100
Fibrillin-1	845		TICIETIK	0	0						0		83.851	94.5791	96.9978		0						4.03995					91.8093
Fibrillin-1	80 85		TLPGGNQCIVPICR					0					100	100	100								0					100
Fibrillin-1	2413		VIHDVCR					0
Fibrillin-1	460		YLCQNGR	0	0	0		15.1886			0	58.3134		0	0	0	3.36558		0		0		19.4378	1.12186		0			1.12186
Fibrillin-1	1180 1182		YQCACNPGYHPTHDR	0	0	0		0			43.7784		97.7237	98.0877	98.4588						0		0.212209			0		98.0901
Fibrinogen beta chain [Cleaved into: Fibrinopeptide B; Fibrinogen beta chain]	213		LESDISAQMEYCR			29.4488		0	0	0				26.8177			0					0					0
Fibrinogen beta chain [Cleaved into: Fibrinopeptide B; Fibrinogen beta chain]	85 96 100		RPPDAGGCLHADTDMGVLCPTGCTLQQTLLNQERPIK					100					100	100	100			0					0					100
Fibrinogen beta chain [Cleaved into: Fibrinopeptide B; Fibrinogen beta chain]	217 221		TPCTVSCNIPVVSGK										100	100	100								0					100
Fibrinogen gamma chain	364		CHAGHLNGVYHQGGTYSK			25.4195	0	0			0		91.4793	94.7012	94.3674			0					1.02287					93.516
Fibrinogen gamma chain	178		DCQEIANK										73.2214	100	100								8.92619
Fibrinogen gamma chain	160 164		VAQLEAQCQEPCK										100	100	100								0					100
Fibulin-5 (FIBL-5) (Developmental arteries and neural crest EGF-like protein) (Dance)	332 334 341		CMCPAEHTSCR			100	100							100	100
Filamin-A (FLN-A) (Actin-binding protein 280) (ABP-280) (Alpha-filamin) (Endothelial actin-binding protein) (Filamin-1) (Non-muscle filamin)	1157		AHVAPCFDASK	0	0	0	0		0		0		14.9415	16.0006	13.5555	0	0	0	0		0		0.707922	0		0		14.8325	0
Filamin-A (FLN-A) (Actin-binding protein 280) (ABP-280) (Alpha-filamin) (Endothelial actin-binding protein) (Filamin-1) (Non-muscle filamin)	810		CAPGVVGPTEADIDFDIIR	0	0	0	14.3426				0		47.8777	0	0	100	100	100			3.58566		15.9592	0		3.58566			100
Filamin-A (FLN-A) (Actin-binding protein 280) (ABP-280) (Alpha-filamin) (Endothelial actin-binding protein) (Filamin-1) (Non-muscle filamin)	1165		CSGPGLER			0	0		0	0						0	0	0						0					0
Filamin-A (FLN-A) (Actin-binding protein 280) (ABP-280) (Alpha-filamin) (Endothelial actin-binding protein) (Filamin-1) (Non-muscle filamin)	1453		CSGPGLSPGMVR	0	0	14.6286	9.58791		0	0	0		0	0	0		0	0	0		3.64364	0	0	0		6.05412	0	0	0
Filamin-A (FLN-A) (Actin-binding protein 280) (ABP-280) (Alpha-filamin) (Endothelial actin-binding protein) (Filamin-1) (Non-muscle filamin)	623 631		IECDDKGDGSCDVR	0	0	0	2.06443	0			0.748717		0	5.24866	4.68853	0	0	0	0		0.516108		1.66407	0		0.516108		3.3124	0
Filamin-A (FLN-A) (Actin-binding protein 280) (ABP-280) (Alpha-filamin) (Endothelial actin-binding protein) (Filamin-1) (Non-muscle filamin)	1018		IVSPSGAAVPCK		0				0	0	0	0										0					0
Filamin-A (FLN-A) (Actin-binding protein 280) (ABP-280) (Alpha-filamin) (Endothelial actin-binding protein) (Filamin-1) (Non-muscle filamin)	2199		THEAEIVEGENHTYCIR	0	0	0	0		0	0	0		16.2192	28.4646	16.0854			35.2964	42.0218		0	0	4.10427			0	0	20.2564
Filamin-A (FLN-A) (Actin-binding protein 280) (ABP-280) (Alpha-filamin) (Endothelial actin-binding protein) (Filamin-1) (Non-muscle filamin)	2107		VTYCPTEPGNYIINIK	0	0	0	0		68.7129					11.9235	74.2235			66.0663	88.5692		0					0
Filamin-A (FLN-A) (Actin-binding protein 280) (ABP-280) (Alpha-filamin) (Endothelial actin-binding protein) (Filamin-1) (Non-muscle filamin)	1723		YVICVR	16.2041	0	16.4127	16.6318			34.4403	10.7378	0	0	0		26.9394	22.8367	38.3023	40.1969		4.10498		0	4.2472		12.3122		0	32.0688
Filamin-B (FLN-B) (ABP-280-like protein) (Actin-binding-like protein) (Beta-filamin)	1326		VAVTEGCQPSR			0					0			100	100		0
Filamin-binding LIM protein 1 (FBLP-1) (CSX-associated LIM)	248		CGEVVQEHVIR		100		0			35.6806			0				29.9516	0	0					9.98388
Filamin-binding LIM protein 1 (FBLP-1) (CSX-associated LIM)	305 308		FAPVCSICENPIIPR		0	0	0				0		0	0	0			0			0		0			0		0
Filamin-C (FLN-C) (ABP-280-like protein) (ABP-L) (Actin-binding-like protein) (Filamin-2) (Gamma-filamin)	1907		AEITCK	3.75564	0	0	0		0	0	0		11.5429	0	0	0	0	23.7433	0		0.93891	0	3.84763	5.93582		0.93891	0	3.84763	5.93582
Filamin-C (FLN-C) (ABP-280-like protein) (ABP-L) (Actin-binding-like protein) (Filamin-2) (Gamma-filamin)	683		AFGPGLEPTGCIVDRPAEFTIDAR	0.753558	1.55798	3.26494	0	0	0	9.83327	2.84924	11.16	2.82855	9.02786	3.42947	0	0	5.77916	0		0.700042	2.3202	2.06082	1.44479		1.39412	3.17063	6.61147	1.44479
Filamin-C (FLN-C) (ABP-280-like protein) (ABP-L) (Actin-binding-like protein) (Filamin-2) (Gamma-filamin)	1992		APSGNEEPCLLK	0	0	1.77536	0	0	0	0	0	0	3.25273	7.39926	6.66334	0	0	0	0		0.44384	0	1.70231	0		0.44384	0	4.32883	0
Filamin-C (FLN-C) (ABP-280-like protein) (ABP-L) (Actin-binding-like protein) (Filamin-2) (Gamma-filamin)	806		CAPGVVGPVEADIDFDIIK	2.6562	0	0	0	0	0	22.4264	0	0	0	5.08808	0			48.9058	2.18836		0.66405	5.60659	1.27202			0.66405	5.60659	1.27202
Filamin-C (FLN-C) (ABP-280-like protein) (ABP-L) (Actin-binding-like protein) (Filamin-2) (Gamma-filamin)	1640 1654		CLVTVSIGGHGLGACLGPR	0	0	4.85824	0	0	0	0	0	0	0	2.63407	1.75332	0	0	0	0		1.21456	0	0.65829	0		1.21456	0	1.09685	0
Filamin-C (FLN-C) (ABP-280-like protein) (ABP-L) (Actin-binding-like protein) (Filamin-2) (Gamma-filamin)	1449		CSGPGLGTGVR	0	0	0	13.2274			41.2217	0.695158		70.5989	19.9557	29.1329	0	1.62809	0	0		3.30685		15.5785	0.407024		3.30685			0.407024
Filamin-C (FLN-C) (ABP-280-like protein) (ABP-L) (Actin-binding-like protein) (Filamin-2) (Gamma-filamin)	729		CSYVPTKPIK	0	0	0	0	0	0	0	1.92352	0	8.32007	9.26662	9.37802	3.21342	6.29756	5.70336	0		0	0.48088	2.25956	1.43308		0	0.48088	6.74118	3.80358
Filamin-C (FLN-C) (ABP-280-like protein) (ABP-L) (Actin-binding-like protein) (Filamin-2) (Gamma-filamin)	439		CTYRPVMEGPHTVHVAFAGAPITR	62.704	60.0208	85.3512	81.8366	77.394		35.2011	53.1673	55.6843	65.5153	65.5586	70.6183	70.9676	62.3302	79.7664	71.0447		6.48085	12.2247	3.12522	3.5592		72.4781		64.3441	71.0272
Filamin-C (FLN-C) (ABP-280-like protein) (ABP-L) (Actin-binding-like protein) (Filamin-2) (Gamma-filamin)	1915		DGTCTVSYLPTAPGDYSIIVR	22.0177	27.6811		57.0914	100		100	22.9117		16.3573		42.9729	79.8511			41.4147		10.871	25.6961
Filamin-C (FLN-C) (ABP-280-like protein) (ABP-L) (Actin-binding-like protein) (Filamin-2) (Gamma-filamin)	666		DSPFIAHIQPAPPDCFPDK	71.94	68.592		72.0844	59.8979	49.4249	45.0892	77.1483		7.59902	5.92896	78.0369	72.2558	81.1005	92.4106	79.6719		1.14083	7.13228	23.7625	4.16254		70.8721	57.8901		81.3597
Filamin-C (FLN-C) (ABP-280-like protein) (ABP-L) (Actin-binding-like protein) (Filamin-2) (Gamma-filamin)	536		EAGDGVFECEYYPVVPGK	0	0	0	0	0	0		0				0	0	0	0	0		0	0		0		0	0		0
Filamin-C (FLN-C) (ABP-280-like protein) (ABP-L) (Actin-binding-like protein) (Filamin-2) (Gamma-filamin)	2556		ECPEGHVVTYTPMAPGNYLIAIK	0	0	0	0	0	0		0	0	16.7401	10.7362	13.2482	0	0	0	0		0	0	3.61006	0		0	0	10.1811	0
Filamin-C (FLN-C) (ABP-280-like protein) (ABP-L) (Actin-binding-like protein) (Filamin-2) (Gamma-filamin)	1104		GAGTGGLGLTVEGPCEAK	0	0	0	0	0			0		0	0	0	0	0	0	0		0		0	0		0		0	0
Filamin-C (FLN-C) (ABP-280-like protein) (ABP-L) (Actin-binding-like protein) (Filamin-2) (Gamma-filamin)	619 627		IECDDKGDGSCDVR	0	0	0	2.06443	0			0.748717		0	5.24866	4.68853	0	0	0	0		0.516108		1.66407	0		0.516108		3.3124	0
Filamin-C (FLN-C) (ABP-280-like protein) (ABP-L) (Actin-binding-like protein) (Filamin-2) (Gamma-filamin)	1110 1118		IECQDNGDGSCAVSYLPTEPGEYTINILFAEAHIPGSPFK	15.8302	20.3318	42.8779	62.7112				5.99569		16.7459	24.7844	17.8531	9.92154	22.5236	8.51049	12.8481		10.8468		2.51535	3.15623				19.7945	13.4509
Filamin-C (FLN-C) (ABP-280-like protein) (ABP-L) (Actin-binding-like protein) (Filamin-2) (Gamma-filamin)	713		LYAQDADGCPIDIK	0	0		0	0		0	0		0	13.0834	6.52492	0	5.79908	0	0		0	0	3.77684	1.44977		0	0	6.53609	1.44977
Filamin-C (FLN-C) (ABP-280-like protein) (ABP-L) (Actin-binding-like protein) (Filamin-2) (Gamma-filamin)	1014		RPIPCK	0	1.1989	0	0	0	0	0	0	20.3749	14.0905	0	4.86213	0	6.89599	3.75846	4.26462		0.299725	0	4.57033	1.42077		0.299725	0	9.83189	3.72977
Filamin-C (FLN-C) (ABP-280-like protein) (ABP-L) (Actin-binding-like protein) (Filamin-2) (Gamma-filamin)	473 478		SPFPVHVAEACNPNACR	0	0	0	0	0	0	0	0		8.92762	7.24903	8.12205	0	0	0	0		0	0	0.484697	0		0	0	8.09957	0
Filamin-C (FLN-C) (ABP-280-like protein) (ABP-L) (Actin-binding-like protein) (Filamin-2) (Gamma-filamin)	2680		TPCEEVYVK		23.7198		27.5673	0	0	0	33.7902			21.0989	20.8532	25.6969	38.7156	51.0951	43.1525			8.44755		5.31367					39.665
Filamin-C (FLN-C) (ABP-280-like protein) (ABP-L) (Actin-binding-like protein) (Filamin-2) (Gamma-filamin)	1067		VCAYGPGLK	0	0	0	0	0			0	0	0	0	0	0	8.27586	0	0		0		0	2.06896		0		0	2.06896
Filamin-C (FLN-C) (ABP-280-like protein) (ABP-L) (Actin-binding-like protein) (Filamin-2) (Gamma-filamin)	2089 2097		VDINCEDMEDGTCK	0	0	0	0						0	0	12.075		0	0	0		0		4.02501	0		0		4.02501	0
Filamin-C (FLN-C) (ABP-280-like protein) (ABP-L) (Actin-binding-like protein) (Filamin-2) (Gamma-filamin)	1349		VGVTEGCDPTR		53.2747	15.6772	17.2969	100			50.9011			45.2231	43.1261		52.7833	35.3663	44.5681		12.2715			5.03052					44.2392
Filamin-C (FLN-C) (ABP-280-like protein) (ABP-L) (Actin-binding-like protein) (Filamin-2) (Gamma-filamin)	2455		VHTPSGAVEECYVSELDSDK	23.728	17.2896		44.3559	25.8921	40.264	30.6678	3.30775	26.6442	0	7.82577	5.20879	10.522	10.6931	23.5031	13.5314		8.16343	7.83401	5.80723	3.05908			25.0329	9.91969	14.5624
Filamin-C (FLN-C) (ABP-280-like protein) (ABP-L) (Actin-binding-like protein) (Filamin-2) (Gamma-filamin)	1470		VPQTFTVDCSQAGR	0	0	15.0581	17.7555	0	0	0	3.55841	0	10.5213	12.2082	22.5735	0	0	0	0		4.76813	0.889603	4.6207	0		8.2034	0.889603	11.3257	0
Filamin-C (FLN-C) (ABP-280-like protein) (ABP-L) (Actin-binding-like protein) (Filamin-2) (Gamma-filamin)	2553		VQLDCR	0	0	0	5.31042	0			15.4213	0		0	0	0	4.16803	0	3.10982		1.3276		0	1.07245		1.3276		0	1.81946
Filamin-C (FLN-C) (ABP-280-like protein) (ABP-L) (Actin-binding-like protein) (Filamin-2) (Gamma-filamin)	2102		VTYCPTEPGTYIINIK	0	0	5.9193	0		0		0		0	0	0	0	8.28673	12.721	0		1.47983		0	3.16441		1.47983		0	5.25192
Flavin reductase (NADPH) (FR) (EC 1.5.1.30) (Biliverdin reductase B) (BVR-B) (EC 1.3.1.24) (Biliverdin-IX beta-reductase) (NADPH-dependent diaphorase) (NADPH-flavin reductase) (FLR)	188		CLTTNEYDGHTTYPSHQY	0	0	0	0	0	0	0	0	24.375	0	0	0	0	5.85495	0	3.40733		0	0	6.09375	1.4272		0	0	6.09375	2.31557
Four and a half LIM domains protein 1 (FHL-1) (KyoT) (RBP-associated molecule 14-1) (RAM14-1) (Skeletal muscle LIM-protein 1) (SLIM) (SLIM-1)	71		CLHPLASETFVSK	0	0	0	0	0			0		35.2199	30.853	29.9245	7.76329	0	8.34604	1.49791		0		1.63254	2.13434		0		31.9992	4.40181
Four and a half LIM domains protein 1 (FHL-1) (KyoT) (RBP-associated molecule 14-1) (RAM14-1) (Skeletal muscle LIM-protein 1) (SLIM) (SLIM-1)	273 276		FVFHNEQVYCPDCAK	0	0	0	0				0		31.9071	19.3252	40.407		0	0	0		0		6.1237	0		0		30.5464	0
Four and a half LIM domains protein 2 (FHL-2) (Skeletal muscle LIM-protein 3) (SLIM-3)	221 224		CAGCTNPISGLGGTK	7.19142	5.58653	0	0	0		0	7.23558	0	22.9352	25.4788	14.0964	29.0357		1.62118			1.87321	2.41186	5.75191			3.19449	2.41186	15.6276
Four and a half LIM domains protein 2 (FHL-2) (Skeletal muscle LIM-protein 3) (SLIM-3)	71		CGSSLVDKPFAAK	0	4.01722	2.59948	2.24197	0	0	17.0791	5.35152	6.34682	15.071	18.5719	17.1806	0	0.933652	0	0		0.831804	4.02649	2.7446	0.233413		2.21467	5.60766	14.2926	0.233413
Four and a half LIM domains protein 2 (FHL-2) (Skeletal muscle LIM-protein 3) (SLIM-3)	132		CQQPIGTK			0	0	0			0	9.57207	0		0	0	0	0	0				3.19069	0				3.19069	0
Four and a half LIM domains protein 2 (FHL-2) (Skeletal muscle LIM-protein 3) (SLIM-3)	254		CSLSLVGR	1.69235	1.75224	1.66121	0.41466	3.93143	0	1.98481	1.36761	9.39571	17.7774	18.7572	18.6721	0	0.346147	0	0		0.322372	0.816616	2.2625	0.0865367		1.38011	1.82096	16.1506	0.0865367
Four and a half LIM domains protein 2 (FHL-2) (Skeletal muscle LIM-protein 3) (SLIM-3)	272 275		DDILCPDCGK	0	0	0	0				0		48.2213	45.5121	41.9231	0	0	0	0		0		1.82404	0		0		45.2188	0
Four and a half LIM domains protein 2 (FHL-2) (Skeletal muscle LIM-protein 3) (SLIM-3)	209 212 214		DEFPYCLTCFCDLYAK		0	0	0				0		19.9772	20.8658	16.2415	0		0			0		1.41674			0		19.0282
Four and a half LIM domains protein 2 (FHL-2) (Skeletal muscle LIM-protein 3) (SLIM-3)	185 188 191		ECFVCTACK	0	0	0	0				0		28.5002	14.0833	14.26		0	0	0		0		4.77648	0		0		18.9478	0
Four and a half LIM domains protein 2 (FHL-2) (Skeletal muscle LIM-protein 3) (SLIM-3)	89 92		EEQLLCTDCYSNEYSSK	0	0											0	0	0						0					0
Four and a half LIM domains protein 2 (FHL-2) (Skeletal muscle LIM-protein 3) (SLIM-3)	150 153		ENQNFCVPCYEK	0	0	0	0	0	0	0	0		12.2692	0	0	0	0	0	0		0	0	4.08972	0		0	0	4.08972	0
Four and a half LIM domains protein 2 (FHL-2) (Skeletal muscle LIM-protein 3) (SLIM-3)	7 10		FDCHHCNESLYGK	21.5882	20.66			42.3532			24.3134		23.8895	33.3321	39.1359	38.3659	0	0	0				4.44284	9.59147				32.1192
Four and a half LIM domains protein 2 (FHL-2) (Skeletal muscle LIM-protein 3) (SLIM-3)	126 129		GSSWHETCFTCQR			100					0		22.5674		44.6659		0	0	0					0					0
Four and a half LIM domains protein 2 (FHL-2) (Skeletal muscle LIM-protein 3) (SLIM-3)	162 165		QYALQCVQCK	0	0	0	0	0			0		14.0766	21.4458	17.2024	0	0	0	0		0		2.13545	0		0		17.5749	0
Fructose-1,6-bisphosphatase isozyme 2 (FBPase 2) (EC 3.1.3.11) (D-fructose-1,6-bisphosphate 1-phosphohydrolase 2) (RAE-30)	331		VPLILGSPEDVQEYLSCVQR	4.03902	0	0	0	0	0	0	0	0	0	4.53578	4.36526	0	0	17.4934	0		1.00976	0	1.28523	4.37335		1.00976	0	2.22526	4.37335
Fructose-bisphosphate aldolase A (EC 4.1.2.13) (Aldolase 1) (Muscle-type aldolase)	339		ALANSLACQGK	1.30275	1.98565	0	1.23642	3.12284	2.12387	0	1.30503	9.68822	11.1731	17.6782	15.7422	0.243948	0.421855	0	0.178617		0.413339	0.660476	1.87991	0.0871373		1.1312	1.63794	13.5704	0.211105
Fructose-bisphosphate aldolase A (EC 4.1.2.13) (Aldolase 1) (Muscle-type aldolase)	240		ALSDHHVYLEGTLLKPNMVTPGHACTQK	6.18989	8.60142	2.66743	17.2827	11.0728	0	4.18503	7.14235	32.4942	16.2329	29.2033	24.6129	4.69996	1.3619	3.66803	2.77013		3.11401	2.33973	3.52638	0.707686		8.68536	5.60004	25.6358	3.12501
Fructose-bisphosphate aldolase A (EC 4.1.2.13) (Aldolase 1) (Muscle-type aldolase)	290		CPLLKPWALTFSYGR	0						0	0					0	0.50267	0	0					0.125668					0.125668
Fructose-bisphosphate aldolase A (EC 4.1.2.13) (Aldolase 1) (Muscle-type aldolase)	202		CQYVTEK	8.98778	46.5152		4.5861	3.97508	0	0	8.50883	7.07334	8.66089	27.3278	0	3.05503	2.13263	2.81349	2.87494		13.3036	2.02566	5.83285	0.20207			3.12098	10.7655	2.71902
Fructose-bisphosphate aldolase A (EC 4.1.2.13) (Aldolase 1) (Muscle-type aldolase)	150		CVLK				0							0
Fructose-bisphosphate aldolase A (EC 4.1.2.13) (Aldolase 1) (Muscle-type aldolase)	73		VNPCIGGVILFHETLYQK	2.96007	2.78685	1.52244	1.43185	7.82142	3.57942	1.3647	6.85704	26.808	12.6271	13.4437	13.5172	1.80388	0.782714	1.66746	3.51293		0.405051	1.48904	3.40897	0.570543		2.1753	4.90565	16.599	1.94175
Fructose-bisphosphate aldolase A (EC 4.1.2.13) (Aldolase 1) (Muscle-type aldolase)	178		YASICQQNGIVPIVEPEILPDGDHDLK	2.66591	1.75613	0.473694	0	6.29627	4.69093	0	4.0752	26.7198	9.92862	12.0937	12.1467	0.358896	0	0.291698	0		0.607138	1.33966	3.86721	0.0949017		1.22393	3.7656	15.2222	0.162649
Fumarylacetoacetate hydrolase domain-containing protein 2A (EC 3.-.-.-)	300	Mitochondrial	GDEVQCEIEELGVIINK	100	100	100	100	100			88.6705	100	100	100	100	100		100	74.8022		0		0	8.39926		100		100
Fumarylacetoacetate hydrolase domain-containing protein 2A (EC 3.-.-.-)	214	Mitochondrial	TFDTFCPLGPALVTK	0	0	0	0	0	0	0	0		0	0	0	0	0	0	0		0	0	0	0		0	0	0	0
Galectin-1 (Gal-1) (14 kDa lectin) (Beta-galactoside-binding lectin L-14-I) (Galaptin) (Lactose-binding lectin 1) (Lectin galactoside-binding soluble 1) (S-Lac lectin 1)	43		DSNNLCLHFNPR	0	0	0	0.446113	0	0	68.9719	0	0	9.14952	21.012	22.1561	0	0.989946	0.42731	0		0.111528	17.243	5.25854	0.234598		0.111528		13.0794	0.354314
Galectin-1 (Gal-1) (14 kDa lectin) (Beta-galactoside-binding lectin L-14-I) (Galaptin) (Lactose-binding lectin 1) (Lectin galactoside-binding soluble 1) (S-Lac lectin 1)	61		FNAHGDANTIVCNTK	42.1801	50.6118		14.5639	50.3976		19.0888	33.0589		41.7848	69.0657	87.92		46.749	10.0412	14.2369		10.8863	9.05549	13.3919	11.6001
Gap junction alpha-1 protein (Connexin-43) (Cx43) (Gap junction 43 kDa heart protein)	260		DCGSPK	0	0		0		0	0	0		31.5744	79.3385		40.7062	26.3203	25.0241			0	0		5.02529		0	0		30.6835
Gap junction alpha-1 protein (Connexin-43) (Cx43) (Gap junction 43 kDa heart protein)	298		NNSSCR						0							0		0	17.7322					5.91073					5.91073
Gelsolin (Actin-depolymerizing factor) (ADF) (Brevin)	670		LFACSNR	0	3.45242	0	2.56832	0	0	0	19.026			24.195	16.2128	60.144	62.6843	31.2212	39.2785		0.887559	4.75649		7.74735		1.50518	4.75649		48.332
Gelsolin (Actin-depolymerizing factor) (ADF) (Brevin)	329		SEDCFILDHGR	36.6357	40.3988	22.275	15.0331			100	0		3.44294	4.35098		17.2574	19.8155	3.35102	2.87683		5.97111			4.48367		28.5856			10.8252
Glucose-6-phosphate isomerase (GPI) (EC 5.3.1.9) (Autocrine motility factor) (AMF) (Neuroleukin) (NLK) (Phosphoglucose isomerase) (PGI) (Phosphohexose isomerase) (PHI)	404		MIPCDFLIPVQTQHPIR	0.448818	1.76357	0	0.30425	0	0	0	0.49535	12.081	2.60884	4.13204	3.43381	3.88404	5.65604	3.73161	2.04544		0.389532	0.123838	2.19454	0.737772		0.629161	0.123838	5.56391	3.82928
Glutamate dehydrogenase 1, mitochondrial (GDH 1) (EC 1.4.1.3)	172	Mitochondrial	CAVVDVPFGGAK	0	1.20359	0	0	0	0	0	1.15632	0	9.89213	8.82583	13.2368	0	0	0	0		0.300897	0.289081	2.82379	0		0.300897	0.289081	7.98869	0
Glutamate dehydrogenase 1, mitochondrial (GDH 1) (EC 1.4.1.3)	112	Mitochondrial	IIKPCNHVLSLSFPIR	0							32.0104		10.2081	0	0		0	0	0				3.40271	0				3.40271	0
Glutamate dehydrogenase 1, mitochondrial (GDH 1) (EC 1.4.1.3)	376	Mitochondrial	VYEGSILEADCDILIPAASEK	0	0	0	0		0		0		0	5.32243	0			0	0		0		1.77414			0		1.77414
Glutamine synthetase (GS) (EC 6.3.1.2) (Glutamate decarboxylase) (EC 4.1.1.15) (Glutamate--ammonia ligase)	99	Mitochondrial	LVLCEVFK	0	0		0	0		0						0		0	0		0			0		0			0
Glutamine synthetase (GS) (EC 6.3.1.2) (Glutamate decarboxylase) (EC 4.1.1.15) (Glutamate--ammonia ligase)	346	Mitochondrial	RPSANCDPYAVTEAIVR	12.0563	15.2377	0					11.2201			100	0	26.1066		28.7679			4.64079					9.09802
Glutaredoxin-related protein 5, mitochondrial (Monothiol glutaredoxin-5)	63	Mitochondrial	GTPEQPQCGFSNAVVQILR	55.6538	0	0	0	100			9.21509		46.3726	47.6231	35.3132		93.1308	56.8695	50.1617		13.9134		3.91157	13.3463				43.103
Glutaryl-CoA dehydrogenase, mitochondrial (GCD) (EC 1.3.8.6)	176	Mitochondrial	GELLGCFGLTEPNHGSDPGGMETR	90.1648	90.8215				66.8638	63.2442	94.1162		90.1229	0	0	76.0886			71.8102			9.74357	30.041
Glutaryl-CoA dehydrogenase, mitochondrial (GCD) (EC 1.3.8.6)	115	Mitochondrial	GYGCAGVSSVAYGLLTR				71.3011		79.2809				29.8281	30.1239	65.0508	62.6362	91.9334						11.6919
Glutathione S-transferase kappa 1 (EC 2.5.1.18) (GST 13-13) (GST class-kappa) (GSTK1-1) (mGSTK1) (Glutathione S-transferase subunit 13)	176	Mitochondrial	LIENTDAACK	0	0	0	0	0	0	0	3.26688			9.97205	7.2272	0	0	0	0		0	0.81672		0		0	0.81672		0
Glutathione S-transferase Mu 1 (EC 2.5.1.18) (GST 1-1) (GST class-mu 1) (Glutathione S-transferase GT8.7) (pmGT10)	174		CLDAFPNLR	0	0	0	0	0		0	0	26.7653	5.19808	6.74773	6.31692	0	2.01868	0	1.31833		0	0	5.17975	0.502425		0	0	11.257	0.834254
Glutathione S-transferase Mu 1 (EC 2.5.1.18) (GST 1-1) (GST class-mu 1) (Glutathione S-transferase GT8.7) (pmGT10)	115		MQLIMLCYNPDFEK	5.50677	0	0	21.1405		58.8012	38.9619	6.08938	0	13.7318	0	0	47.0922	12.4628	34.2961	12.9955		4.99771	15.3709	3.43296	8.48556		6.66181		3.43296
Glutathione S-transferase Mu 2 (EC 2.5.1.18) (GST 5-5) (GST class-mu 2) (Glutathione S-transferase pmGT2)	174		CLDAFPNLK			0	0			95.3923	64.2014			9.73229		87.003		63.6476	61.9018					8.0918
Glutathione S-transferase Mu 2 (EC 2.5.1.18) (GST 5-5) (GST class-mu 2) (Glutathione S-transferase pmGT2)	87		HNLCGETEEER	0	0	0	0	0	0		13.9699					0	0	0	0		0	4.65663		0		0	4.65663		0
Glutathione S-transferase Mu 2 (EC 2.5.1.18) (GST 5-5) (GST class-mu 2) (Glutathione S-transferase pmGT2)	115		IQLAMVCYSPDFEK	0	0	0	0				0		0		0		57.2269	74.6577			0					0
Glutathione S-transferase Mu 3 (EC 2.5.1.18) (GST class-mu 3) (Glutathione S-transferase GT9.3)	174		CLDAFPNLR	0	0	0	0	0		0	0	26.7653	5.19808	6.74773	6.31692	0	2.01868	0	1.24968		0	0	5.17975	0.497178		0	0	11.257	0.817092
Glutathione S-transferase Mu 3 (EC 2.5.1.18) (GST class-mu 3) (Glutathione S-transferase GT9.3)	87		HNLCGETEEER	0	0	0	0				30.8396					0	0	0	0		0			0		0			0
Glutathione S-transferase Mu 5 (EC 2.5.1.18) (Fibrous sheath component 2) (Fsc2) (GST class-mu 5)	177		CLDEFPNLK	0	0	16.4142	17.1915	75.1101		0	0	0	0	0	0	0	0	0	0		4.85317	25.0367	0	0		8.40144		0	0
Glutathione S-transferase Mu 6 (EC 2.5.1.18) (GST class-mu 6) (Glutathione-S-transferase class M5)	87		HNLCGETEEER					0	0							0		0	0					0					0
Glutathione S-transferase Mu 7 (EC 2.5.1.18) (GST class-mu 7) (GSTM-7)	174		CLDAFPNLK			0	0				66.9388			9.75665		91.2532		75.9984	75.4547					5.17794					80.9021
Glutathione S-transferase Mu 7 (EC 2.5.1.18) (GST class-mu 7) (GSTM-7)	87		HNLCGETEEER	0	0	0	0				24.5151						0	0	0		0			0		0			0
Glutathione S-transferase Mu 7 (EC 2.5.1.18) (GST class-mu 7) (GSTM-7)	115		LCYNADFEK	0	0	0	0	0	0		0		0	0	0	0	0	0	0		0	0	0	0		0	0	0	0
Glutathione S-transferase omega-1 (GSTO-1) (EC 2.5.1.18) (Glutathione S-transferase omega 1-1) (GSTO 1-1) (Glutathione-dependent dehydroascorbate reductase) (EC 1.8.5.1) (Monomethylarsonic acid reductase) (MMA(V) reductase) (EC 1.20.4.2) (S-(Phenacyl)glutathione reductase) (SPG-R) (p28)	191		ECLAHTPK		100	100	100	0		0	0			100	100		12.6273	29.2675	21.7708		0	0		4.81143		100	0		21.2219
Glyceraldehyde-3-phosphate dehydrogenase (GAPDH) (EC 1.2.1.12) (Peptidyl-cysteine S-nitrosylase GAPDH) (EC 2.6.99.-)	22		AAICSGK	0	0	0	0	0			0		13.4788	0	0		0				0		4.49294			0		4.49294
Glyceraldehyde-3-phosphate dehydrogenase (GAPDH) (EC 1.2.1.12) (Peptidyl-cysteine S-nitrosylase GAPDH) (EC 2.6.99.-)	282		GILGYTEDQVVSCDFNSNSHSSTFDAGAGIALNDNFVK	4.54707	0	0	19.2098	0		3.82157	2.06883	18.3957	13.2397	43.9695	26.9154	2.41492	3.8304	1.37861	1.83883		4.55152	1.10445	6.73204	0.532268		5.93922	1.96347	25.6301	2.36569
Glyceraldehyde-3-phosphate dehydrogenase (GAPDH) (EC 1.2.1.12) (Peptidyl-cysteine S-nitrosylase GAPDH) (EC 2.6.99.-)	150 154		IVSNASCTTNCLAPLAK	0.486283	0	0	0	10.7787	0	0	0.749554	10.2358	21.6923	18.6771	20.8881	0	0	0	0		0.121571	2.63814	2.62442	0		0.121571	2.88207	17.8733	0
Glyceraldehyde-3-phosphate dehydrogenase (GAPDH) (EC 1.2.1.12) (Peptidyl-cysteine S-nitrosylase GAPDH) (EC 2.6.99.-)	245		VPTPNVSVVDLTCR	1.89074	2.05196	1.55453	1.69507	13.395	13.2496	7.07664	1.31936	21.7798	6.73567	8.53505	7.91251	4.17969	1.98514	3.51119	2.28611		0.109151	2.8844	3.53276	0.515768		1.79807	8.76017	11.2407	2.99053
Glycerol-3-phosphate dehydrogenase [NAD(+)], cytoplasmic (GPD-C) (GPDH-C) (EC 1.1.1.8)	162 168	Mitochondrial	FCETTIGCK	0	0	0	0				0		10.8848	19.9591	0	0	0	0	0		0		5.76959	0		0		10.2813	0
Glycerol-3-phosphate dehydrogenase [NAD(+)], cytoplasmic (GPD-C) (GPDH-C) (EC 1.1.1.8)	329	Mitochondrial	VCYEGQPVGEFIR	0	0	9.51024	0			0	0		0	0	0	0	0	9.11406	0		2.37756		0	2.27852		2.37756		0	2.27852
Glycine--tRNA ligase (EC 6.1.1.14) (Diadenosine tetraphosphate synthetase) (AP-4-A synthetase) (Glycyl-tRNA synthetase) (GlyRS)	606	Mitochondrial	CSVLPLSQNQEFMPFVK	2.31688	3.20739	6.95126	5.06464	15.5228	11.258	23.9836	2.63062		0	0	0	1.46147	0	0	0		1.02922	4.44482	0	0.365367		4.38504	13.3487	0	0.365367
Glycogen phosphorylase, brain form (EC 2.4.1.1)	446		INMAHLCVIGSHAVNGVAR	2.19088	0	0	0	14.9232	0	0	0	27.0759	12.7118	9.79021	9.92489	0	1.78931	1.52212	2.32351		0.54772	3.73081	4.12209	0.49825		0.54772	3.73081	14.8757	1.40873
Glycogen phosphorylase, brain form (EC 2.4.1.1)	143		LAACFLDSMATLGLAAYGYGIR	0	0		35.115	67.1357			65.7273	0	0	19.6546		4.45262	0	3.42568	0		11.705		6.55152	1.15629				6.55152	1.96957
Glycogen phosphorylase, brain form (EC 2.4.1.1)	437		MSVIEEGDCK		32.8076		35.6344	8.08129			8.50776		64.7891	1.60694	5.91978	21.3086	21.4732	19.3323	17.6308				20.38	0.909458					19.9362
Glycogen phosphorylase, brain form (EC 2.4.1.1)	808		NIACSGK	0	0	0	0		0	0	0			0	0	0	0	0	0		0	0		0		0	0		0
Glycogen phosphorylase, brain form (EC 2.4.1.1)	581		QLLNCLHIITLYNR	0.328609	0.993731	0	0	35.5691	0	0	0		3.94387			0.752939	1.40817	1.30631	1.42885		0.234225	8.89229		0.159309		0.330585			1.22406
Glycogen phosphorylase, brain form (EC 2.4.1.1)	373		TCAYTNHTVLPEALER	0.705679	0	0	0	3.20402		4.48011	30.552	5.37493	11.1735	7.98109	10.3015	0.519349	1.64943	0	4.03189		0.17642	8.91094	1.29922	0.896028		0.17642		8.70775	1.55017
Glycogen phosphorylase, brain form (EC 2.4.1.1)	326		TCFETFPDK	3.46197	4.37035	2.72925	12.5962	0	0	77.0691	0	0	16.2202	11.4181	9.01505	3.29313	1.92717	19.798	16.2167		2.2936	19.2673	3.40187	4.51311		5.78943		9.16334	10.3087
Glycogen phosphorylase, brain form (EC 2.4.1.1)	784		VFADYEAYIQCQAQVDR	5.5464	0	8.62651	3.13217	0		0	8.05662		30.9477	6.11426	4.55035	0	6.86526	7.77973	0		1.82855	2.68554	8.55039	2.12205		4.32627	2.68554		3.66125
Glycogen phosphorylase, brain form (EC 2.4.1.1)	496		WLLLCNPGLAEIIVER	0		0				0	0		0	0	2.84889	0	0	0	0				0.94963	0				0.94963	0
Glycogen phosphorylase, muscle form (EC 2.4.1.1) (Myophosphorylase)	784		CQDK	6.31358	2.89665	20.0207	23.6658	0	0	0	5.66034	19.8542	5.47536	3.55229	3.03812	4.53888	4.03632	12.1055	7.40977		5.07966	1.41509	3.99267	1.85006		13.2242	1.41509	7.98	7.02262
Glycogen phosphorylase, muscle form (EC 2.4.1.1) (Myophosphorylase)	446		INMAHLCIAGSHAVNGVAR	15.9927	17.3224	12.9832	14.6892	14.0513			29.3126		14.6989	19.4778	19.2621	0	5.75934	2.40262	6.76417		0.926436		1.55825	1.55454		15.2469		17.813	3.73153
Glycogen phosphorylase, muscle form (EC 2.4.1.1) (Myophosphorylase)	143		LAACFLDSMATLGLAAYGYGIR	0	0		35.115	56.0437			74.9901	0	0	12.4929		7.04341	0	2.16491	0		11.705		4.1643	1.66078				4.1643	2.30208
Glycogen phosphorylase, muscle form (EC 2.4.1.1) (Myophosphorylase)	581		QLLNCLHIITLYNR	0.655066	1.96791	0	0	50.2607	0	0	0		3.94387			1.32813	2.64812	2.57214	2.60207		0.46384	12.5652		0.320209		0.655743			2.28761
Glycogen phosphorylase, muscle form (EC 2.4.1.1) (Myophosphorylase)	373		TCAYTNHTVLPEALER	0.778993	0	0	0	3.27217		4.2487	28.9707	5.418	9.85603	6.92523	15.7931	0.528502	1.6275	3.15641	1.29628		0.194748	8.40815	2.29169	0.551713		0.194748		9.4981	1.65217
Glycogen phosphorylase, muscle form (EC 2.4.1.1) (Myophosphorylase)	109		TLQNTMVNLALENACDEATYQLGLDMEELEEIEEDAGLGNGGLGR			0	0							0			0	0
Glycogen phosphorylase, muscle form (EC 2.4.1.1) (Myophosphorylase)	496		WLVLCNPGLAEVIAER		56.528	27.768					0		2.13031	0.690122	0.919294	0	0.278707	0	1.12487				0.446791	0.266224				1.24657	0.350894
Glyoxalase domain-containing protein 4	182	Mitochondrial	ALLGYADNQCK	0	0	0	0				0		28.6359	14.8548	14.8991	0	0	0	0		0		4.58634	0		0		19.4633	0
Glyoxalase domain-containing protein 4	41	Mitochondrial	HEEFEEGCK				39.8462	0								0	0	0	0					0					0
Glyoxalase domain-containing protein 4	206	Mitochondrial	IAFSCPQK	87.7798	80.7016	58.7221	58.6296				69.195		0	0	0		81.8829	62.9257	68.1116		7.52007		0	5.65647		71.4583		0	70.9734
Glyoxylate reductase/hydroxypyruvate reductase (EC 1.1.1.79) (EC 1.1.1.81)	57	Mitochondrial	DLEQGVVGAHGLLCR		36.9194	48.4783	52.234	40.7407	46.7763	45.7793			2.47126			0	13.5164	0	0		4.60826	1.868		3.3791		45.8772	44.4321		3.3791
Glyoxylate reductase/hydroxypyruvate reductase (EC 1.1.1.79) (EC 1.1.1.81)	288	Mitochondrial	NCVILPHIGSATYK	17.4982	3.69553	0	0	22.2348		27.1141			0	0	0	0	8.07827	4.1121	3.86108		4.15883		0	1.64984		5.29843		0	4.01286
GMP reductase 1 (EC 1.7.1.7) (Guanosine 5'-monophosphate oxidoreductase 1) (Guanosine monophosphate reductase 1)	87 95		CFAETHPECLQHVAVSSGSGQNDLER		2.71825	1.09368	0.750035	4.12346			2.60464		16.7699	29.1429		2.08537	5.19613	2.90958	3.41144		0.606959			0.657961		1.52065			3.40063
GMP reductase 1 (EC 1.7.1.7) (Guanosine 5'-monophosphate oxidoreductase 1) (Guanosine monophosphate reductase 1)	222 224		GHIISDGGCTCPGDVAK	6.28732	8.32401	13.366	14.6532	0			27.8887		5.39195	14.1048	0	0	0	0	0		1.99676		4.10915	0		10.6576		6.49892	0
GrpE protein homolog 1, mitochondrial (Mt-GrpE#1)	108	Mitochondrial	LYGIQGFCK	0	0	0	0	0			0		0	0	0	2.86892	0	0	0		0		0	0.717229		0		0	0.717229
GTP-binding nuclear protein Ran (GTPase Ran) (Ras-like protein TC4) (Ras-related nuclear protein)	112 120		VCENIPIVLCGNK	0	0	0	0				0		0	0	0			0			0		0			0		0
Guanine nucleotide-binding protein G(i) subunit alpha-1 (Adenylate cyclase-inhibiting G alpha protein)	325		EIYTHFTCATDTK	28.2076	0	0	0	0			0		17.0253	10.5063	12.6049		6.54317		59.5741		7.05189		1.92124			7.05189		13.3789
Guanine nucleotide-binding protein G(i) subunit alpha-2 (Adenylate cyclase-inhibiting G alpha protein)	326		EIYTHFTCATDTK	38.2444	14.4329			0			0		17.0253	10.5063	13.9092		6.54317		58.938				1.88248					13.8136
Guanine nucleotide-binding protein G(i) subunit alpha-2 (Adenylate cyclase-inhibiting G alpha protein)	66		IIHEDGYSEEECR	0	0	0	0	0	0		0		9.84251	0	0	0		0	0		0	0	3.28084	0		0	0	3.28084	0
Guanine nucleotide-binding protein G(i) subunit alpha-2 (Adenylate cyclase-inhibiting G alpha protein)	112		QLFALSCAAEEQGMLPEDLSGVIR	96.2885	96.4566	95.0292	93.4548	100	100	82.1074	99.4398	100	97.3956	93.5723	90.2659	99.4475	98.9007	96.8837	97.2076		0.694782	4.42843	2.13713	0.627977		95.3073	95.3868	95.3085	98.1099
Guanine nucleotide-binding protein G(s) subunit alpha isoforms short (Adenylate cyclase-stimulating G alpha protein)	174		SNEYQLIDCAQYFLDK	0	0	0	0			0	0		0	15.5973	0	0	0	0	0		0		5.19909	0		0		5.19909	0
Haptoglobin (Zonulin) [Cleaved into: Haptoglobin alpha chain; Haptoglobin beta chain]	207		VMPICLPSK	44.5104		45.7638	64.5005				8.87983						12.9085	40.6591			6.4646					51.5916
Heat shock 70 kDa protein 12B	106		TPTCLLLTPEGIFHSFGYTAR	0	0	0	0	0	0	0	0		0	12.4266	0	0	0	0	0		0	0	4.14221	0		0	0	4.14221	0
Heat shock 70 kDa protein 4 (Heat shock 70-related protein APG-2)	34 38		CTPACVSFGPK	73.0388	75.8949	65.2989	64.9257	100			68.9323	72.315	69.0658	66.3586	62.982	80.8315	56.1234	87.9168	89.8362		2.76368		1.98372	7.7632		69.7896		67.6804	78.6769
Heat shock 70 kDa protein 4 (Heat shock 70-related protein APG-2)	310		FLEMCDDLLAR	18.2572	15.5686	8.23595	0	47.0449		61.3933	22.3218		34.0218	15.4975	17.8434	0	3.91295	0	12.8121		4.09512	11.4107	5.82328	3.02116		10.5154		22.4542	4.18125
Heat shock 70 kDa protein 4 (Heat shock 70-related protein APG-2)	376 380		GCALQCAILSPAFK	0	0	0	0				0		10.6043	19.4707	10.6088	0	0	0	0		0		2.95472	0		0		13.5613	0
Heat shock 70 kDa protein 4 (Heat shock 70-related protein APG-2)	140		KPVVDCVVSVPSFYTDAER	7.66456	0			0		0	0	0	0	0	0	0	0	0	0			0	0	0			0	0	0
Heat shock 70 kDa protein 4 (Heat shock 70-related protein APG-2)	167		SVMDATQIAGLNCLR	72.3624	74.1985	82.0822	80.585	100	100	100	83.7585		88.3311	71.0476	65.3941	100	98.7306	86.8683	88.5539		2.3745	4.06038	6.89923	3.39172		77.307	95.9396	74.9243	93.5382
Heat shock 70 kDa protein 4L (Heat shock 70-related protein APG-1) (Osmotic stress protein 94)	540		CHAEHTPEEEIDHTGAK	0	0	0	0	0		0	0	0		0	8.79689	0	0	0	0		0	0	2.9323	0		0	0	2.9323	0
Heat shock 70 kDa protein 4L (Heat shock 70-related protein APG-1) (Osmotic stress protein 94)	376 380		GCALQCAILSPAFK	0	0	0	0				0		10.4469	19.4707	10.605	0	0	0	0		0		2.98195	0		0		13.5075	0
Heat shock cognate 71 kDa protein (Heat shock 70 kDa protein 8)	574		CNEIISWLDK	100	100	100	100	23.5694	100	100	100		100	100	100	7.89908		67.4291	57.3496		0	19.1077	0	18.395		100		100
Heat shock cognate 71 kDa protein (Heat shock 70 kDa protein 8)	17		GPAVGIDLGTTYSCVGVFQHGK	1.38797	0	0	0	2.88857	0	0	0	7.53903	13.064	8.50828	8.08293	0	0	1.29583	0.666694		0.346994	0.722142	1.27073	0.311018		0.346994	0.722142	9.29857	0.490632
Heat shock cognate 71 kDa protein (Heat shock 70 kDa protein 8)	603		VCNPIITK	0.556238	0.93267	0.230485	0.224768	0	0	0	0.320931	13.7559	3.7734	5.02095	4.8814	0	0	0	0		0.167824	0.0802327	2.3162	0		0.48604	0.0802327	6.85792	0
Heat shock protein 105 kDa (42 degrees C-HSP) (Heat shock 110 kDa protein) (Heat shock-related 100 kDa protein E7I) (HSP-E7I)	659	Mitochondrial	FICEQEHEK				52.5558										0	0	0					0					0
Heat shock protein 105 kDa (42 degrees C-HSP) (Heat shock 110 kDa protein) (Heat shock-related 100 kDa protein E7I) (HSP-E7I)	376 380	Mitochondrial	GCALQCAILSPAFK	0	0	0	0				0		10.4488	19.4707	10.6088	0	0	0	0		0		2.981	0		0		13.5094	0
Heat shock protein 105 kDa (42 degrees C-HSP) (Heat shock 110 kDa protein) (Heat shock-related 100 kDa protein E7I) (HSP-E7I)	845	Mitochondrial	NNLGAEAPHQNGECHPNEK	0	0	0	0				0			0	0	0	0	0	0		0			0		0			0
Heat shock protein 75 kDa, mitochondrial (HSP 75) (TNFR-associated protein 1) (Tumor necrosis factor type 1 receptor-associated protein) (TRAP-1)	135	Mitochondrial	LVCEGQVLPEMEIHLQTDAK	95.371		79.1921	79.0687	37.3741			7.81739	38.6866	84.4022				22.2621	75.8336			5.41366					84.5439
Heat shock protein 75 kDa, mitochondrial (HSP 75) (TNFR-associated protein 1) (Tumor necrosis factor type 1 receptor-associated protein) (TRAP-1)	503	Mitochondrial	NIYYLCAPNR		84.6198		77.0883	48.349		36.9691		61.346	0	0	0	0	0	80.13	0				15.3365	20.0325
Heat shock protein 75 kDa, mitochondrial (HSP 75) (TNFR-associated protein 1) (Tumor necrosis factor type 1 receptor-associated protein) (TRAP-1)	263	Mitochondrial	SDCK	0	0	0	0				0			0	0	0	0	0	0		0			0		0			0
Heat shock protein beta-7 (HspB7) (Cardiovascular heat shock protein) (cvHsp) (Heat shock protein 25 kDa 2) (Protein p19/6.8)	125	Mitochondrial	CQLPEDVDPTSVTSALR	0	0	0	0		25.5103	0	0		3.46075	0	0	57.0601	44.5768	31.0703	13.6676		0	8.50343	1.15358	9.30375		0		1.15358
Heat shock protein HSP 90-alpha (Heat shock 86 kDa) (HSP 86) (HSP86) (Tumor-specific transplantation 86 kDa antigen) (TSTA)	482		DYCTR			17.5046			0	0						0	0	0	0					0					0
Heat shock protein HSP 90-alpha (Heat shock 86 kDa) (HSP 86) (HSP86) (Tumor-specific transplantation 86 kDa antigen) (TSTA)	573		FENLCK	11.866	7.74177	0.935894	0	55.0529			5.59987			4.57336	5.08061	0	0.823759	0	1.8914		2.82994			0.448419		5.13593			0.678791
Hemoglobin subunit alpha (Alpha-globin) (Hemoglobin alpha chain)	105		LLSHCLLVTLASHHPADFTPAVHASLDK	5.36425	8.52163	8.45571	5.0274	28.0331		23.612	10.0353		36.8004	25.656	19.5171	6.49741	4.82562	0.756257	0.281982		0.953142	5.41499	5.05853	1.52627		6.84225	20.5601	27.3245	3.09032
Hemoglobin subunit beta-1 (Beta-1-globin) (Hemoglobin beta-1 chain) (Hemoglobin beta-major chain)	94	Mitochondrial	GTFASLSELHCDK	2.20311	4.30341	2.90796	1.69003	19.0206	12.3754	4.20427	4.81888	48.4034	24.9284	28.6079	23.4543	3.09379	1.5883	0.402719	0.20054		0.567004	3.50481	5.78732	0.665387		2.77613	10.1048	31.3485	1.32134
Hemopexin	255		CSPDPGLTALLSDHR		55.7915	49.8632	8.85196	23.2178	52.91	66.9818		31.7861	82.4784		80.13	79.8654	45.4213		28.3707		14.758	12.899	16.5199	15.1453
Hemopexin	230		DYFVSCPGR		46.91	47.4793		0			0		84.2297	95.9875	93.21	100	100	100	78.9701				3.54814	5.25747				91.1424	94.7425
Hemopexin	364		ELGSPPGISLETIDAAFSCPGSSR	0	0		0	0	0	0	11.0995		78.1033	80.9263	87.3296		0		0		0	2.77486	2.72943			0	2.77486	82.1197
Hemopexin	153		GECQSEGVLFFQGNR		0		41.2552		100	100			83.5039	64.2142	85.9773								6.87929					77.8985
Hemopexin	148		LFQEEFPGIPYPPDAAVECHR		95.108			29.1871						79.5713		0	0	0	0					0					0
Hemopexin	406		VDGALCLDK	0	0	0		0					82.3702		90.7457			0	0		0					0
Hemopexin	199		YYCFQGNK			100	0	0			8.735		84.4796	91.9016	95.4379	100	100	100	93.9337				3.229	1.51657				90.6063	98.4834
Heterogeneous nuclear ribonucleoprotein A1 (hnRNP A1) (HDP-1) (Helix-destabilizing protein) (Single-strand-binding protein) (Topoisomerase-inhibitor suppressed) (hnRNP core protein A1) [Cleaved into: Heterogeneous nuclear ribonucleoprotein A1, N-terminally processed]	175		YHTVNGHNCEVR			0	0	0				0				0	0	0	0					0					0
Heterogeneous nuclear ribonucleoprotein A3 (hnRNP A3)	196		YHTINGHNCEVK	0	0		0	0			0	0					0	0	0		0			0		0			0
Heterogeneous nuclear ribonucleoprotein A/B (hnRNP A/B) (CArG-binding factor-A) (CBF-A)	104		FGEVVDCTIK		0		100		0	0			0				0		0
Heterogeneous nuclear ribonucleoprotein D0 (hnRNP D0) (AU-rich element RNA-binding protein 1)	126		FGEVVDCTLK	96.143			18.7813				100					100	100	100	13.511					21.6222
Heterogeneous nuclear ribonucleoprotein H2 (hnRNP H2) (Heterogeneous nuclear ribonucleoprotein H') (hnRNP H') [Cleaved into: Heterogeneous nuclear ribonucleoprotein H2, N-terminally processed]	267		DLNYCFSGMSDHR		0	0	0						0	0	0			0	0		0		0			0		0
Heterogeneous nuclear ribonucleoprotein H2 (hnRNP H2) (Heterogeneous nuclear ribonucleoprotein H') (hnRNP H') [Cleaved into: Heterogeneous nuclear ribonucleoprotein H2, N-terminally processed]	290		YGDGGSSFQSTTGHCVHMR		0	0	12.1274						0	41.8721	0			0	0		4.04246		13.9574			4.04246
Heterogeneous nuclear ribonucleoprotein H (hnRNP H) [Cleaved into: Heterogeneous nuclear ribonucleoprotein H, N-terminally processed]	267		DLNYCFSGMSDHR		0	0	0						0	0	0			0	0		0		0			0		0
Heterogeneous nuclear ribonucleoprotein H (hnRNP H) [Cleaved into: Heterogeneous nuclear ribonucleoprotein H, N-terminally processed]	290		YGDGGSTFQSTTGHCVHMR			0	0						0	0	0				0				0					0
Heterogeneous nuclear ribonucleoprotein K (hnRNP K)	145		GSDFDCELR	0	0	0	8.62962		0	0			59.2983						37.5258		2.15741					2.15741
Heterogeneous nuclear ribonucleoprotein K (hnRNP K)	132		IIPTLEEGLQLPSPTATSQLPLESDAVECLNYQHYK				0
Heterogeneous nuclear ribonucleoprotein L (hnRNP L)	401		VFNVFCLYGNVEK	13.1142	29.558			0	0	0	20.5748		11.1024		30.232		49.8618	11.9954	11.8555			5.1437		12.6455			5.1437
Heterogeneous nuclear ribonucleoproteins A2/B1 (hnRNP A2/B1)	50		LTDCVVMR	21.9815		17.8093	43.9024	0	0	0	19.5025	0	24.0266	9.20232	20.1577		5.32169	4.39135			8.09247	4.87562	5.44487				4.87562	13.3467
Heterogeneous nuclear ribonucleoprotein U (hnRNP U) (Scaffold attachment factor A) (SAF-A)	473		DCEVVMMIGLPGAGK	78.2343		52.1369				60.6943	100		91.4681	64.9725	59.8127		91.4828						9.80563
Heterogeneous nuclear ribonucleoprotein U (hnRNP U) (Scaffold attachment factor A) (SAF-A)	449		EKPYFPIPEDCTFIQNVPLEDR	2.34927	3.11766	0	0	0	0	0	0	0	6.88157	0	4.76819	0	0	3.4519	0		0.804521	0	1.73595	0.862975		1.36673	0	2.91244	0.862975
Heterogeneous nuclear ribonucleoprotein U (hnRNP U) (Scaffold attachment factor A) (SAF-A)	624		GNFTLPEVAECFDEITYVELQK	0	0	0	0			0	2.10023	0	0	5.97505	0	0	0		0		0		1.49376	0		0		1.49376	0
Heterogeneous nuclear ribonucleoprotein U (hnRNP U) (Scaffold attachment factor A) (SAF-A)	570		MCLFAGFQR	21.1704	0	0	0	0			0		7.03052	12.9324	0	0	0	0	0		5.29259		3.73801	0		5.29259		6.65432	0
Hexaprenyldihydroxybenzoate methyltransferase, mitochondrial (EC 2.1.1.114) (2-polyprenyl-6-hydroxyphenyl methylase) (EC 2.1.1.222) (3,4-dihydroxy-5-hexaprenylbenzoate methyltransferase) (DHHB methyltransferase) (DHHB-MT) (DHHB-MTase) (3-demethylubiquinone-9 3-methyltransferase) (EC 2.1.1.64) (Dihydroxyhexaprenylbenzoate methyltransferase)	156	Mitochondrial	ILDVGCGGGLLTEPLGR	0	0	0	0		0	0	0	0	0	6.3652	0			0	0		0	0	1.5913			0	0	1.5913
Hexokinase-1 (EC 2.7.1.1) (Hexokinase type I) (HK I) (Hexokinase, tumor isozyme)	890	Mitochondrial	AAQLCGAGMAAVVEK	0	0	0	6.76229	0		0	0		0	0	0	0	4.87559	0	0		1.69057	0	0	1.2189		1.69057	0	0	1.2189
Hexokinase-1 (EC 2.7.1.1) (Hexokinase type I) (HK I) (Hexokinase, tumor isozyme)	869	Mitochondrial	AILQQLGLNSTCDDSILVK	0	0	0	0		0	0	0		0	0	0	0	0		0		0	0	0	0		0	0	0	0
Hexokinase-1 (EC 2.7.1.1) (Hexokinase type I) (HK I) (Hexokinase, tumor isozyme)	684	Mitochondrial	ATDCVGHDVATLLR	16.0428	28.142	53.1363	44.6535	32.3533	58.4331	57.0096	29.417	40.4082	39.2795	43.6161	40.3465		37.3875	56.0737	48.8817		8.30436	7.77552	0.937677	5.44168			44.3032	40.9126	47.4476
Hexokinase-1 (EC 2.7.1.1) (Hexokinase type I) (HK I) (Hexokinase, tumor isozyme)	942	Mitochondrial	CTVSFLLSEDGSGK	23.4361		53.5208	53.214		44.4453	22.2444			42.3111		44.7434	7.21118	31.4403	23.4572			9.97749			7.12864					20.7029
Hexokinase-1 (EC 2.7.1.1) (Hexokinase type I) (HK I) (Hexokinase, tumor isozyme)	214	Mitochondrial	LPVGFTFSFPCR	0	0	0	0	0	0	0	0	0	4.8292	4.30378	6.34762	0	0	3.96045	1.99924		0	0	1.36087	0.9488		0	0	3.87015	1.48992
Hexokinase-1 (EC 2.7.1.1) (Hexokinase type I) (HK I) (Hexokinase, tumor isozyme)	662	Mitochondrial	MPLGFTFSFPCK	0	0	0	0	0	0	0	0	13.8855	6.657	6.46489	3.4129	2.21093	1.06957	1.03056	2.49496		0	0	2.22144	0.380636		0	0	7.60508	1.70151
Hexokinase-1 (EC 2.7.1.1) (Hexokinase type I) (HK I) (Hexokinase, tumor isozyme)	879	Mitochondrial	TVCGVVSK	0	0				0	0						0	0	0	0					0					0
Hexokinase-2 (EC 2.7.1.1) (Hexokinase type II) (HK II)	834	Mitochondrial	AAQLCGAGMAAVVDK	0	0	0	0	0		0	0	0	0	0	0	0	0	0	11.6958		0	0	0	2.92396		0	0	0	2.92396
Hexokinase-2 (EC 2.7.1.1) (Hexokinase type II) (HK II)	628	Mitochondrial	ASGCEGEDVVTLLK	0	0	3.39425	0	0	0	0	0	0	11.0069	0	3.09033	0	0	0	0		0.848563	0	2.59838	0		0.848563	0	3.52431	0
Hexokinase-2 (EC 2.7.1.1) (Hexokinase type II) (HK II)	886	Mitochondrial	CDVSFLESEDGSGK	0	0	0	0	0		0		0				0	0	0	0		0			0		0			0
Hexokinase-2 (EC 2.7.1.1) (Hexokinase type II) (HK II)	823	Mitochondrial	EVCTVVAR	0	0	0	0	0	0	0	0			5.69056	4.35154	0	0	0	0		0	0		0		0	0		0
Hexokinase-2 (EC 2.7.1.1) (Hexokinase type II) (HK II)	794	Mitochondrial	FLSQIESDCLALLQVR	0	0	0	0	0	0	0	0		6.78771			0	0	0	0		0	0		0		0	0		0
Hexokinase-2 (EC 2.7.1.1) (Hexokinase type II) (HK II)	909	Mitochondrial	GAALITAVACR	0	0	0	0	0			0	24.1981	0.928502	1.52674	0		0	0	0		0		5.85336	0		0		6.66334	0
Hexokinase-2 (EC 2.7.1.1) (Hexokinase type II) (HK II)	606	Mitochondrial	GVSLPLGFTFSFPCQQNSLDQSILLK	0	0	0	0	0		0	0	0	5.14761	9.9126	2.14268	0					0	0	2.14794			0	0	4.30072
Hexokinase-2 (EC 2.7.1.1) (Hexokinase type II) (HK II)	813	Mitochondrial	HLGLESTCDDSIIVK	0	0		0	0		0		0			56.6205	0	0	0	0		0			0		0			0
Hexokinase-2 (EC 2.7.1.1) (Hexokinase type II) (HK II)	375	Mitochondrial	ICQIVSTR	0	0	0	0	0			0		0	0	0	0	0	0	0		0		0	0		0		0	0
Hexokinase-2 (EC 2.7.1.1) (Hexokinase type II) (HK II)	158	Mitochondrial	LPLGFTFSFPCHQTK	6.21323	0	18.8114	0	0	0		0	0	2.60523	6.95138	0	0	0	0	0.919142		4.4339	0	1.64004	0.229786		6.25615	0	2.38915	0.229786
Hexokinase-2 (EC 2.7.1.1) (Hexokinase type II) (HK II)	438	Mitochondrial	LVPDCDVR	0	0	0	0	0		0	0	0	0	0	1.76988	0	0	0	0		0	0	0.442471	0		0	0	0.442471	0
Hexokinase-2 (EC 2.7.1.1) (Hexokinase type II) (HK II)	517	Mitochondrial	MLPTYVCATPDGTEK	0	0	0				46.9629			0	27.7651		0	0	0	0		0			0		0			0
High mobility group protein B1 (High mobility group protein 1) (HMG-1)	23		MSSYAFFVQTCR	72.8487						100	0			51.0804	39.9263			72.9508	75.3869
High mobility group protein B1 (High mobility group protein 1) (HMG-1)	106		RPPSAFFLFCSEYRPK		0		0		0	0						0		0	0					0					0
Histidine triad nucleotide-binding protein 1 (EC 3.-.-.-) (Adenosine 5'-monophosphoramidase) (Protein kinase C inhibitor 1) (Protein kinase C-interacting protein 1) (PKCI-1)	84		CAADLGLK	0	14.3395	6.72793	9.84084		0	0	48.5463			24.7636	8.64553		34.9674	0	0		3.01244	16.1821		11.6558		7.72706
Histidine triad nucleotide-binding protein 1 (EC 3.-.-.-) (Adenosine 5'-monophosphoramidase) (Protein kinase C inhibitor 1) (Protein kinase C-interacting protein 1) (PKCI-1)	38		CLAFHDISPQAPTHFLVIPK	5.22079	0	2.15925	0	0	0	0	0	34.7334	11.2267	15.6927	15.8148	24.0654	18.9023	4.65985	2.47252		1.235	0	5.2322	5.29751		1.84501	0	19.3669	12.525
Histidine triad nucleotide-binding protein 2, mitochondrial (HINT-2) (EC 3.-.-.-) (HINT-3)	75	Mitochondrial	SLPADILYEDQQCLVFR	79.1619	69.379					48.6627	77.1315		33.2832	59.0427	48.7245	69.4098	77.6374	55.7079	34.3019				7.48497	9.47044				47.0168
Histone H3.3C (Embryonic)	111		FQSAAIGALQEASEAYLVGLFEDTNLCAIHAK			3.95247	0			0	0			29.3572	27.7683	0	0	0						0					0
Histone-lysine N-methyltransferase Smyd1 (EC 2.1.1.43) (CD8b-opposite) (SET and MYND domain-containing protein 1) (Zinc finger protein BOP) (m-BOP)	52 55		AYSAVVFDSLINFVCHTCFK								0		34.8227	0		0	0	0	0					0					0
Histone-lysine N-methyltransferase Smyd1 (EC 2.1.1.43) (CD8b-opposite) (SET and MYND domain-containing protein 1) (Zinc finger protein BOP) (m-BOP)	335		ECLEK	47.1445	22.7296					62.4721	84.0649		46.1536	100	100	68.3793	73.8032	77.3488	70.7489				17.9488	1.94156					72.57
Histone-lysine N-methyltransferase Smyd1 (EC 2.1.1.43) (CD8b-opposite) (SET and MYND domain-containing protein 1) (Zinc finger protein BOP) (m-BOP)	74		FAHYCDR				0	0						100	100	0	5.43597	0	0					1.35899					1.35899
Histone-lysine N-methyltransferase Smyd1 (EC 2.1.1.43) (CD8b-opposite) (SET and MYND domain-containing protein 1) (Zinc finger protein BOP) (m-BOP)	332		LCR		39.7093								100	100	100	0	0	0	61.8583				0	15.4646				100
Homeodomain-only protein (Homeobox-only protein) (Odd homeobox protein 1) (mOB1)	34		HPDPTTLCLIAAEAGLTEEQTQK	63.4451			36.2008	0			0		25.3927	0	0			31.7047					8.46423
Homeodomain-only protein (Homeobox-only protein) (Odd homeobox protein 1) (mOB1)	68		SEGLPSECR			100	63.0141
Hydroxyacyl-coenzyme A dehydrogenase, mitochondrial (HCDH) (EC 1.1.1.35) (Medium and short-chain L-3-hydroxyacyl-coenzyme A dehydrogenase) (Short-chain 3-hydroxyacyl-CoA dehydrogenase)	211	Mitochondrial	HPVSCK	40.0302	49.0839			0	0.688358	2.41693	0		23.5462	57.9912		20.8431	4.40907	15.211	11.1592			0.570429		3.4588			0.776321		12.9056
Hydroxyacyl-coenzyme A dehydrogenase, mitochondrial (HCDH) (EC 1.1.1.35) (Medium and short-chain L-3-hydroxyacyl-coenzyme A dehydrogenase) (Short-chain 3-hydroxyacyl-CoA dehydrogenase)	201	Mitochondrial	TFESLVDFCK	1.054	1.34572	0.944125	0.552298	40.6488		2.8267	3.77414		3.73916	5.44193	3.75445	0.928808	1.22385	0	1.07984		0.16414	12.4525	0.565059	0.276027		0.974036		4.31185	0.808126
Hydroxyacyl-coenzyme A dehydrogenase, mitochondrial (HCDH) (EC 1.1.1.35) (Medium and short-chain L-3-hydroxyacyl-coenzyme A dehydrogenase) (Short-chain 3-hydroxyacyl-CoA dehydrogenase)	99	Mitochondrial	TLSCLSTSTDAASVVHSTDLVVEAIVENLK	0	2.52893	3.01745	1.89712	0		1.10998	1.3983	19.7409	11.0118	7.68282	8.74587	0	0.36355	3.08431	0		0.661321	0.426253	2.73797	0.745721		1.86087	0.836095	11.7954	0.861964
Hydroxyacylglutathione hydrolase, mitochondrial (EC 3.1.2.6) (Glyoxalase II) (Glx II)	220	Mitochondrial	VYCGHEYTVNNLK	0	0	6.79883	0				0		16.8872	8.37592	12.0314	0	0	0	0		1.69971		2.46513	0		1.69971		12.4315	0
Hydroxymethylglutaryl-CoA lyase, mitochondrial (HL) (HMG-CoA lyase) (EC 4.1.3.4) (3-hydroxy-3-methylglutarate-CoA lyase)	307	Mitochondrial	LLEAGDFICQALNR	0	10.1952	0	0	0		0	0		0	0	0	0	0	0	0		2.5488	0	0	0		2.5488	0	0	0
Hydroxysteroid dehydrogenase-like protein 2 (EC 1.-.-.-)	136	Mitochondrial	ACIPFLK		0	0					0		0	0	0		0						0					0
Hydroxysteroid dehydrogenase-like protein 2 (EC 1.-.-.-)	11	Mitochondrial	LAGCTVFITGASR	1.66494	1.57703	2.56036	6.44336	0	0	0	0				12.1613	0	3.11299	0	0		1.14899	0		0.778247		3.06142	0		0.778247
Hydroxysteroid dehydrogenase-like protein 2 (EC 1.-.-.-)	71	Mitochondrial	LLGTIYTAAEEIEAAGGTALPCVVDVR	0.672152	1.35066	0	0	0		0	0	26.0602	5.27829	7.23298	2.9615	0	0	1.2357	0		0.323152	0	5.29807	0.308925		0.505703	0	10.3833	0.308925
Hydroxysteroid dehydrogenase-like protein 2 (EC 1.-.-.-)	218	Mitochondrial	TAIHTAAMDMLGGSGVENQCR	9.15797	3.5677	4.17857	0	0	0	0	0	22.8832	13.0519	0	4.38917	5.30343	0.895942	2.41801	1.89635		1.88457	0	5.0559	0.945929		4.22606	0	10.0811	2.62843
Hypoxanthine-guanine phosphoribosyltransferase (HGPRT) (HGPRTase) (EC 2.4.2.8) (HPRT B)	23		SPSVVISDDEPGYDLDLFCIPNHYAEDLEK	0			0				0						63.4889	0	0					21.163
Ig mu chain C region	304		EFVCTVTHR	0	0	0	0	0	0	0	0			51.9763	44.5489		0	0	0		0	0		0		0	0		0
Importin-5 (Imp5) (Importin subunit beta-3) (Karyopherin beta-3) (Ran-binding protein 5) (RanBP5)	1017		EEAVQTFSYLCDLIESNHPIVLGPNNTNLPK	0	0	0	0							0	0	0	100				0					0
Importin-5 (Imp5) (Importin subunit beta-3) (Karyopherin beta-3) (Ran-binding protein 5) (RanBP5)	972		ENVNATENCISAVGK			0					0		0	0	0								0					0
Importin-5 (Imp5) (Importin subunit beta-3) (Karyopherin beta-3) (Ran-binding protein 5) (RanBP5)	560		TIECISLIGLAVGK	0	0	0	0				0				0	0	0	0	0		0			0		0			0
Importin-5 (Imp5) (Importin subunit beta-3) (Karyopherin beta-3) (Ran-binding protein 5) (RanBP5)	733		VAAAESMPLLLECAR	0	0	0	48.8011	100			0		18.1854	0	0	100	44.4761				12.2003		6.06179					6.06179
Inhibitor of carbonic anhydrase	545		CLVEK					0		0		4.67124						0
Inhibitor of carbonic anhydrase	599		KPVTEAQSCHLAR	0			0	0	0	0	0	0				45.7754	57.3705	32.9654	20.4248			0		7.98313			0		39.134
Inorganic pyrophosphatase 2, mitochondrial (EC 3.6.1.1) (Pyrophosphate phospho-hydrolase 2) (PPase 2)	67	Mitochondrial	ADCK	93.3154			84.9943	0			85.8024			97.5383	94.2616	0	0	0	0					0					0
Inorganic pyrophosphatase 2, mitochondrial (EC 3.6.1.1) (Pyrophosphate phospho-hydrolase 2) (PPase 2)	285 291 297	Mitochondrial	GAISCVNVHICDSPFHCTMEEAR			0	0						0	0	0		100	89.5688	84.8786				0	4.4688				0	91.4825
Inositol monophosphatase 1 (IMP 1) (IMPase 1) (EC 3.1.3.25) (Inositol-1(or 4)-monophosphatase 1) (Lithium-sensitive myo-inositol monophosphatase A1)	64		YPCHSFIGEESVAAGEK	0	0	0	0	0		0	3.70735	0	0	20.5279	0	0	0	0	0		0	1.23578	5.13199	0		0	1.23578	5.13199	0
Integrin beta-1 (Fibronectin receptor subunit beta) (VLA-4 subunit beta) (CD antigen CD29)	75		GCQPSDIENPR	0	0			1.85686	0				0		0	0	0	0	4.4044					1.1011					1.1011
Integrin-linked protein kinase (EC 2.7.11.1)	239		DFNEECPR				79.6526	100			0			37.0166			0	0	0					0					0
Integrin-linked protein kinase (EC 2.7.11.1)	346		FSFQCPGR	11.4844	11.6915	16.9594	16.1675	0	0	0	0		24.3997	26.8221	17.647		28.9501		12.6006		1.44599	0	2.74519			14.0757	0	22.9563
Integrin-linked protein kinase (EC 2.7.11.1)	422		VALEGLRPTIPPGISPHVCK	0	26.5836	0	0		0	0	0		13.9387	31.7544	39.6458				19.1068		6.6459	0	7.60309			6.6459	0	28.4463
Interferon-induced guanylate-binding protein 2 (GTP-binding protein 2) (GBP-2) (mGBP-2) (mGBP2) (Guanine nucleotide-binding protein 2)	405		CSDLLEDIFGPLEEEVK	0	0		0				0		3.58685	0	16.3316		0		0		0		4.95544			0		6.63949
Iron-sulfur cluster assembly 2 homolog, mitochondrial (HESB-like domain-containing protein 1)	79	Mitochondrial	LQVEGGGCSGFQYK	0	0	0	0	0		0	0						0	0	0		0	0		0		0	0		0
Isoaspartyl peptidase/L-asparaginase (EC 3.4.19.5) (EC 3.5.1.1) (Asparaginase-like protein 1) (Beta-aspartyl-peptidase) (Isoaspartyl dipeptidase) (L-asparagine amidohydrolase) [Cleaved into: Isoaspartyl peptidase/L-asparaginase alpha chain; Isoaspartyl peptidase/L-asparaginase beta chain]	317		LQAGIDLCETR	0	0	0	0		100		0		27.151	0		0	23.9552	0	0		0			5.9888		0			5.9888
Isoaspartyl peptidase/L-asparaginase (EC 3.4.19.5) (EC 3.5.1.1) (Asparaginase-like protein 1) (Beta-aspartyl-peptidase) (Isoaspartyl dipeptidase) (L-asparagine amidohydrolase) [Cleaved into: Isoaspartyl peptidase/L-asparaginase alpha chain; Isoaspartyl peptidase/L-asparaginase beta chain]	219		VGDSPCIGAGGYADNNLGAVSTTGHGESILK			0	0								64.6706		0
Isobutyryl-CoA dehydrogenase, mitochondrial (EC 1.3.99.-) (Acyl-CoA dehydrogenase family member 8) (ACAD-8)	249	Mitochondrial	AVIFEDCAVPVANR	0	0	4.33199	5.06303	0	0	0	0	0	7.1361	0	3.03289	0	18.3053	0	10.8087		1.36424	0	1.68993	4.47219		2.34876	0	2.54225	7.27849
Isobutyryl-CoA dehydrogenase, mitochondrial (EC 1.3.99.-) (Acyl-CoA dehydrogenase family member 8) (ACAD-8)	32	Mitochondrial	SITFCIDPSLGLNEEQK					0	0	0	24.3488						100	10.5354				6.0872					6.0872
Isochorismatase domain-containing protein 2A, mitochondrial	206	Mitochondrial	EPVPDSGLLSLFQGQSPLTS	0	0	2.9958	0		0	0	0		2.48849	0	0	0	5.24209	0	0		0.748951	0	0.829498	1.31052		0.748951	0	0.829498	1.31052
Isochorismatase domain-containing protein 2A, mitochondrial	136	Mitochondrial	GLQVHVVVDACSSR		0					0					0	0	0	0	7.77787					1.94447					1.94447
Isochorismatase domain-containing protein 2A, mitochondrial	21	Mitochondrial	ILPESSILFLCDLQEK	0	0	0	0	0	0	0	0		0	0	0	0	0	0	0		0	0	0	0		0	0	0	0
Isochorismatase domain-containing protein 2A, mitochondrial	84	Mitochondrial	TCFSMVPALQK	65.4616			19.2557	83.4004	74.6067	79.1885	40.7466		20.8186	21.5284	30.0983		59.6384	68.9416	52.4612			9.74647	2.98199	4.77065				24.1484	60.3471
Isocitrate dehydrogenase [NADP] cytoplasmic (IDH) (EC 1.1.1.42) (Cytosolic NADP-isocitrate dehydrogenase) (IDP) (NADP(+)-specific ICDH) (Oxalosuccinate decarboxylase)	363	Mitochondrial	ALEDVCIETIEAGFMTK	7.66953	29.1572			0	0	0	54.8875		21.6659	0	0			47.0407				13.7219	7.22198					7.22198
Isocitrate dehydrogenase [NADP] cytoplasmic (IDH) (EC 1.1.1.42) (Cytosolic NADP-isocitrate dehydrogenase) (IDP) (NADP(+)-specific ICDH) (Oxalosuccinate decarboxylase)	73	Mitochondrial	CATITPDEK	26.5492	22.0987	9.71407	3.69413	0	0	0	41.5955			43.5381	29.0455	73.5649	85.5872	31.5421	52.8556		5.31102	10.3989		11.89		15.514
Isocitrate dehydrogenase [NADP], mitochondrial (IDH) (EC 1.1.1.42) (ICD-M) (IDP) (NADP(+)-specific ICDH) (Oxalosuccinate decarboxylase)	113	Mitochondrial	CATITPDEAR	5.66451	5.81585	0.510871	0	2.96257	1.16378	1.09595	0.874099	15.1358	8.08933	9.66417	9.78385	0.377732	0.266202	0.822767	0.207448		1.58704	0.483464	1.5384	0.139293		2.99781	1.5241	10.6683	0.418537
Isocitrate dehydrogenase [NADP], mitochondrial (IDH) (EC 1.1.1.42) (ICD-M) (IDP) (NADP(+)-specific ICDH) (Oxalosuccinate decarboxylase)	418	Mitochondrial	DLAGCIHGLSNVK	0.879782	1.24641	0.441973	0.655308	5.24599	1.20684	1.94529	1.59288	18.6856	4.63869	9.36796	7.85514	0.36969	0.405546	0.122636	0.160471		0.171908	0.928407	3.01536	0.0718253		0.805868	2.49775	10.1368	0.264586
Isocitrate dehydrogenase [NADP], mitochondrial (IDH) (EC 1.1.1.42) (ICD-M) (IDP) (NADP(+)-specific ICDH) (Oxalosuccinate decarboxylase)	154	Mitochondrial	EPIICK	0.92104	1.11472	0.5267	0.239244	3.16692	1.13908	0.403923	1.33551	17.5535	6.37587	11.5654	9.4346	0.128865	0.30563	0.105419	0.145803		0.196464	0.587141	2.36089	0.0454933		0.700425	1.51136	11.2323	0.171429
Isocitrate dehydrogenase [NADP], mitochondrial (IDH) (EC 1.1.1.42) (ICD-M) (IDP) (NADP(+)-specific ICDH) (Oxalosuccinate decarboxylase)	235	Mitochondrial	EWEVYNFPAGGVGMGMYNTDESISGFAHSCFQYSIQK	100										0				0	0
Isocitrate dehydrogenase [NADP], mitochondrial (IDH) (EC 1.1.1.42) (ICD-M) (IDP) (NADP(+)-specific ICDH) (Oxalosuccinate decarboxylase)	336	Mitochondrial	NYDGDVQSDILAQGFGSLGLMTSVLVCPDGK	0	0	16.2255	0	0		0	0		3.698	14.5919	19.0752		0	0.929095	0		4.05637	0	4.56579	0.309698		4.05637	0	12.455	0.309698
Isocitrate dehydrogenase [NADP], mitochondrial (IDH) (EC 1.1.1.42) (ICD-M) (IDP) (NADP(+)-specific ICDH) (Oxalosuccinate decarboxylase)	308	Mitochondrial	SSGGFVWACK	0	0				0	100							0	72.5425	0					24.1808
Isocitrate dehydrogenase [NADP], mitochondrial (IDH) (EC 1.1.1.42) (ICD-M) (IDP) (NADP(+)-specific ICDH) (Oxalosuccinate decarboxylase)	402	Mitochondrial	VCVQTVESGAMTK	0.503004	1.24988		45.3875	7.78677	1.1932	1.03419	0.504197		4.67986	7.44825	4.00735	0	0.328888	0	0		14.8386	1.72536	1.05293	0.082222			2.62959	5.37848	0.082222
Isocitrate dehydrogenase [NAD] subunit alpha, mitochondrial (EC 1.1.1.41) (Isocitric dehydrogenase subunit alpha) (NAD(+)-specific ICDH subunit alpha)	351 359	Mitochondrial	CSDFTEEICR	0.241333	2.01003	3.07005	4.98681	9.39419	0	0	2.39874	35.336	12.573	14.4931	14.6673	0	0	0	0.278689		0.992769	2.2218	5.37719	0.0696723		2.57706	2.94823	19.2674	0.0696723
Isocitrate dehydrogenase [NAD] subunit alpha, mitochondrial (EC 1.1.1.41) (Isocitric dehydrogenase subunit alpha) (NAD(+)-specific ICDH subunit alpha)	222	Mitochondrial	EVAENCK	0		0	0		0	0	0		0		0	0	0	0	0		0	0		0		0	0		0
Isocitrate dehydrogenase [NAD] subunit alpha, mitochondrial (EC 1.1.1.41) (Isocitric dehydrogenase subunit alpha) (NAD(+)-specific ICDH subunit alpha)	331	Mitochondrial	IEAACFATIK	1.08618	1.76038	0.560609	0	9.21849	3.6275	1.05353	0.700197		9.08623	7.40769	8.3365	0	0.352259	0.2444	0.566085		0.375366	1.96748	0.48547	0.117713		0.851791	3.64993	8.27681	0.290686
Isocitrate dehydrogenase [NAD] subunit alpha, mitochondrial (EC 1.1.1.41) (Isocitric dehydrogenase subunit alpha) (NAD(+)-specific ICDH subunit alpha)	127	Mitochondrial	TFDLYANVRPCVSIEGYK	3.86564	3.45497	0	0	1.69067	2.79211	1.72881	2.68161	19.3907	10.4304	14.0119	11.7689	0.454942	1.46339	1.35053	1.23278		1.05996	0.297462	1.97359	0.228393		1.83015	2.2233	13.9005	1.12541
Isocitrate dehydrogenase [NAD] subunit gamma 1, mitochondrial (EC 1.1.1.41) (Isocitric dehydrogenase subunit gamma) (NAD(+)-specific ICDH subunit gamma)	81	Mitochondrial	HACVPVDFEEVHVSSNADEEDIR	0	1.3224	0	0	7.47539	0	0	0		5.58904	7.80905	6.38734	0	0	0	0		0.330599	1.86885	0.64923	0		0.330599	1.86885	6.59514	0
Isocitrate dehydrogenase [NAD] subunit gamma 1, mitochondrial (EC 1.1.1.41) (Isocitric dehydrogenase subunit gamma) (NAD(+)-specific ICDH subunit gamma)	235 236	Mitochondrial	LGDGLFLQCCR	0	0	0	0	0	0	0	0		7.37849	13.5976	6.84253	0	0	0	0		0	0	2.1679	0		0	0	9.27289	0
Isocitrate dehydrogenase [NAD] subunit gamma 1, mitochondrial (EC 1.1.1.41) (Isocitric dehydrogenase subunit gamma) (NAD(+)-specific ICDH subunit gamma)	333	Mitochondrial	NIANPTATLLASCMMLDHLK	2.29509	0	0	0	11.3545	0	0	1.98172		10.4535	3.04769	2.88639	4.24664	3.54051	1.22843	1.44876		0.573772	2.71397	2.49591	0.752857		0.573772	3.33405	5.46251	2.61608
Isocitrate dehydrogenase [NAD] subunit gamma 1, mitochondrial (EC 1.1.1.41) (Isocitric dehydrogenase subunit gamma) (NAD(+)-specific ICDH subunit gamma)	148	Mitochondrial	TSLDLYANVIHCK	4.65603	5.23151	4.88941	10.592	17.3722	17.477	16.3279	12.1614	29.777	13.0675	7.55503	7.33944	13.7132	12.3589	7.88486	7.89252		1.4215	1.25157	5.28306	1.51141		6.34224	15.8346	14.4348	10.4624
Isoleucine--tRNA ligase, mitochondrial (EC 6.1.1.5) (Isoleucyl-tRNA synthetase) (IleRS)	1005	Mitochondrial	CAEVIGAK	0	0	0	0	0	0	0		0				0	0	9.99079	12.3134		0	0		3.25406		0	0		5.57605
Isoleucine--tRNA ligase, mitochondrial (EC 6.1.1.5) (Isoleucyl-tRNA synthetase) (IleRS)	1002	Mitochondrial	HTSETADALCPR	0	0	0	0	0	0	0	4.06509			36.4508	39.8648	0	0	0	0		0	1.01627		0		0	1.01627		0
Isoleucine--tRNA ligase, mitochondrial (EC 6.1.1.5) (Isoleucyl-tRNA synthetase) (IleRS)	883	Mitochondrial	KPGLEEAVESACAMR	0	0	0	0	0	0	28.7266	0	0	0	4.21409	0	0	1.3673	0	5.04492		0	7.18166	1.05352	1.19169		0	7.18166	1.05352	1.60305
Isoleucine--tRNA ligase, mitochondrial (EC 6.1.1.5) (Isoleucyl-tRNA synthetase) (IleRS)	819	Mitochondrial	SCQTALAEILDVLVR	0	0	0	0	0		0	0	0	10.1959	5.30868	7.77283	0	0	0	0		0	0	2.18129	0		0	0	5.81936	0
Isovaleryl-CoA dehydrogenase, mitochondrial (IVD) (EC 1.3.8.4)	348	Mitochondrial	ACDEGHIIPK	0	0	0	0	0	0	0	0	20.9687	0	7.51063	8.07234	0	0	0	0		0	0	4.35174	0		0	0	9.13791	0
Isovaleryl-CoA dehydrogenase, mitochondrial (IVD) (EC 1.3.8.4)	134	Mitochondrial	ASGAVGLSYGAHSNLCVNQIVR	38.8626	0	0	0	0	0	0	0	0	3.37292	2.40725	6.27441	0	0	0	1.72902		9.71566	0	1.2978	0.432255			0	3.01364	0.432255
Isovaleryl-CoA dehydrogenase, mitochondrial (IVD) (EC 1.3.8.4)	358 368 379	Mitochondrial	DCAGVILYAAECATQVALDGIQCLGGNGYINDFPMGR			0					0		0	0	0		0	0	0				0	0				0	0
Isovaleryl-CoA dehydrogenase, mitochondrial (IVD) (EC 1.3.8.4)	252 259	Mitochondrial	GSNTCELVFEDCK	0	0	0	0	11.8459	0	0	0	0	10.3259	9.79795	9.30389	0	3.1993	1.33846	0		0	2.96148	2.46117	0.757142		0	2.96148	7.35693	1.13444
Junction plakoglobin (Desmoplakin III) (Desmoplakin-3)	204		CTTSILHNLSHHR	0	0	0	0	0	0	0	0	30.8948	4.05733			0	0	0	0		0	0		0		0	0		0
Junction plakoglobin (Desmoplakin III) (Desmoplakin-3)	49		GIMDEDDACGR	0	0	0	0							10.4979	10.3915	0		0	0		0			0		0			0
Junction plakoglobin (Desmoplakin III) (Desmoplakin-3)	410 420		ILVNQLSVDDVNVLTCATGTLSNLTCNNSK	0	0	0	0			0	0		0	0			0				0					0
Junction plakoglobin (Desmoplakin III) (Desmoplakin-3)	563		MEEIVEGCTGALHILAR	2.08108	5.14984	2.59631	4.24156	20.9947	67.4294	73.2053				19.1835	2.93734	9.86857	0	5.12021	7.6679		0.713017	16.5252		2.12271		3.5172			5.66417
Junction plakoglobin (Desmoplakin III) (Desmoplakin-3)	511		NLALCPANHAPLQEAAVIPR	0	0	0	0	0		0	0	24.9843	7.48991	11.4436	6.60602	0	0	0	0		0	0	4.24996	0		0	0	12.631	0
Junction plakoglobin (Desmoplakin III) (Desmoplakin-3)	609		VAAGVLCELAQDK	1.03341	1.30984	0	0	0	0	0	3.09535	0	2.2039	5.30483	0	0	1.58021	8.04167	0		0.342894	0.773836	1.25509	1.9153		0.585812	0.773836	1.87718	2.40547
Junction plakoglobin (Desmoplakin III) (Desmoplakin-3)	341		VLSVCPSNKPAIVEAGGMQALGK					0		0	0	0	0	19.7236	8.50973		0	0	0			0	4.67399	0			0	7.05832	0
Kelch-like protein 31 (Kelch repeat and BTB domain-containing protein 1) (Kelch-like protein KLHL)	45		LNALNGLLEGSNSLSCVSSELTDTSYGPNLLEGLSK	0	0								0	0				0
Kelch-like protein 41 (Kelch repeat and BTB domain-containing protein 10)	389		CLFGLGEVDDK	0	1.04067	0	5.05736					0	15.2669	2.52549	12.6492		11.0238				1.20289		3.73927			1.52451		7.6104
Kelch-like protein 41 (Kelch repeat and BTB domain-containing protein 10)	135		LAPGNCLAILR	0	0	0	0	0	0	0	0	0	0	5.04694	0		0	0	0		0	0	1.26173	0		0	0	1.26173	0
Kelch-like protein 41 (Kelch repeat and BTB domain-containing protein 10)	221		NLSEVFDCIR	3.17461	7.73827	0	0	0		0	2.45605	0	6.38965	0	0	0	0	4.67196	0		1.82999	0.818685	1.59741	1.16799		2.72822	0.818685	1.59741	1.16799
Kelch-like protein 41 (Kelch repeat and BTB domain-containing protein 10)	451		VYGHNVISHNGMIYCLGGK	0	0	0	0	0			0		52.5868	22.4262	28.6068	27.4696	0	0	0		0		9.19812	6.86741		0			6.86741
Kelch-like protein 41 (Kelch repeat and BTB domain-containing protein 10)	593		YASGASCLATR	0		0	0				0		20.7461	0	0	0	0	0	0		0		6.91536	0		0		6.91536	0
Keratin, type II cytoskeletal 4 (Cytokeratin-4) (CK-4) (Cytoskeletal 57 kDa keratin) (Keratin-4) (K4) (Type-II keratin Kb4)	457		LLEGEECR									100
Keratin, type II cytoskeletal 6B (Cytokeratin-6B) (CK-6B) (Keratin-6-beta) (mK6-beta) (Keratin-6B) (K6B)	471		LLEGEECR									100
Kininogen-1 [Cleaved into: Kininogen-1 heavy chain; Bradykinin; Kininogen-1 light chain]	107		DAEEAATGECTATVGK										69.5358		100	100		100	100					0					100
Kynurenine--oxoglutarate transaminase 1 (EC 2.6.1.7) (Cysteine-S-conjugate beta-lyase) (EC 4.4.1.13) (Glutamine transaminase K) (GTK) (Glutamine--phenylpyruvate transaminase) (EC 2.6.1.64) (Kynurenine aminotransferase I) (KATI) (Kynurenine--oxoglutarate transaminase I)	280 291		TVHQNSIFHCPTQAQAAVAQCFER			33.2318	0			0	0		35.4737	57.9045	42.3428	0	4.46782	2.69275	0				6.63533	1.09521				45.2403	1.79014
Kynurenine--oxoglutarate transaminase 3 (EC 2.6.1.7) (Cysteine-S-conjugate beta-lyase 2) (EC 4.4.1.13) (Kynurenine aminotransferase III) (KATIII) (Kynurenine--glyoxylate transaminase) (EC 2.6.1.63) (Kynurenine--oxoglutarate transaminase III)	417	Mitochondrial	LTAIPVSAFCDSK	63.8633	76.0881		61.7066		82.8996	84.1265	67.2639		87.1544	70.033	61.1669	100	91.741		90.7208		4.47788	5.42795	7.62708	2.93784		67.2193	78.0967	72.7848	94.1539
Lactation elevated protein 1	340 346 352	Mitochondrial	ACGSVADCTFEELCERPLGASDYLELSK	0	0	0	0				0		0				0	0	0		0			0		0			0
Lactation elevated protein 1	72	Mitochondrial	ALAVCHGPLDHYDFLIK	0	0	0	0	0	0	0	0	0	0	8.86448	0		0	0	0		0	0	2.21612	0		0	0	2.21612	0
Lactoylglutathione lyase (EC 4.4.1.5) (Aldoketomutase) (Glyoxalase I) (Glx I) (Ketone-aldehyde mutase) (Methylglyoxalase) (S-D-lactoylglutathione methylglyoxal lyase)	139		GFGHIGIAVPDVYSACK	0	4.09867	0	0	93.427	0	0	0			6.64675		0	11.3347	4.30499	2.38595		1.02467	23.3567		2.44045		1.02467			4.5064
Lamin-B1	199		CQSLTEDLEFR	1.33284	0	0	0	0	0	0	0	0	0	0	0	0	0	0	7.37629		0.333211	0	0	1.84407		0.333211	0	0	1.84407
Laminin subunit alpha-2 (Laminin M chain) (Laminin-12 subunit alpha) (Laminin-2 subunit alpha) (Laminin-4 subunit alpha) (Merosin heavy chain)	349		AEECYYDETVASR								0		100	100	100								0					100
Laminin subunit alpha-2 (Laminin M chain) (Laminin-12 subunit alpha) (Laminin-2 subunit alpha) (Laminin-4 subunit alpha) (Merosin heavy chain)	1447		CALGYYGIVR	0	0			0					98.2845	97.9763				0	0
Laminin subunit alpha-2 (Laminin M chain) (Laminin-12 subunit alpha) (Laminin-2 subunit alpha) (Laminin-4 subunit alpha) (Merosin heavy chain)	1490 1493		CTACPR					0	0										0
Laminin subunit alpha-2 (Laminin M chain) (Laminin-12 subunit alpha) (Laminin-2 subunit alpha) (Laminin-4 subunit alpha) (Merosin heavy chain)	2706		CTYQKPR					0				0
Laminin subunit alpha-2 (Laminin M chain) (Laminin-12 subunit alpha) (Laminin-2 subunit alpha) (Laminin-4 subunit alpha) (Merosin heavy chain)	1502		GYEGQYCER			100		0					100	100	100			100	100				0					100
Laminin subunit alpha-2 (Laminin M chain) (Laminin-12 subunit alpha) (Laminin-2 subunit alpha) (Laminin-4 subunit alpha) (Merosin heavy chain)	944 947		HCDECKPETFGLQLGR		100	100							100	100	100	0							0					100
Laminin subunit alpha-2 (Laminin M chain) (Laminin-12 subunit alpha) (Laminin-2 subunit alpha) (Laminin-4 subunit alpha) (Merosin heavy chain)	79		NPQCR								0		96.9469	100	100								1.0177					98.9823
Laminin subunit alpha-2 (Laminin M chain) (Laminin-12 subunit alpha) (Laminin-2 subunit alpha) (Laminin-4 subunit alpha) (Merosin heavy chain)	828 831		SLGLICDECPIGYTGPR		100	100					100		100	100	100		41.6886	100	100				0	19.4371				100
Laminin subunit alpha-2 (Laminin M chain) (Laminin-12 subunit alpha) (Laminin-2 subunit alpha) (Laminin-4 subunit alpha) (Merosin heavy chain)	933 935		TGQCECRPNVQGR		0						0			100	100
Laminin subunit alpha-2 (Laminin M chain) (Laminin-12 subunit alpha) (Laminin-2 subunit alpha) (Laminin-4 subunit alpha) (Merosin heavy chain)	1141		VNVEGVHCDR			100		0			0				97.9474			0	100
Laminin subunit alpha-2 (Laminin M chain) (Laminin-12 subunit alpha) (Laminin-2 subunit alpha) (Laminin-4 subunit alpha) (Merosin heavy chain)	2150		VSVSSGGDCVR		22.7512	40.6133	29.6902	0			3.28562			93.1052	92.3628		0	0	0		5.19892			0		31.0182			0
Laminin subunit alpha-2 (Laminin M chain) (Laminin-12 subunit alpha) (Laminin-2 subunit alpha) (Laminin-4 subunit alpha) (Merosin heavy chain)	1542 1544		VTGLCTCRPGATGR										100	100	100								0					100
Laminin subunit alpha-4 (Laminin-14 subunit alpha) (Laminin-8 subunit alpha) (Laminin-9 subunit alpha)	113		CLDGYIGDSIR			33.46		100		100	41.3935		95.8234	96.6581			0	0				19.5355
Laminin subunit beta-1 (Laminin B1 chain) (Laminin-1 subunit beta) (Laminin-10 subunit beta) (Laminin-12 subunit beta) (Laminin-2 subunit beta) (Laminin-6 subunit beta) (Laminin-8 subunit beta)	428		CK														0		100
Laminin subunit beta-1 (Laminin B1 chain) (Laminin-1 subunit beta) (Laminin-10 subunit beta) (Laminin-12 subunit beta) (Laminin-2 subunit beta) (Laminin-6 subunit beta) (Laminin-8 subunit beta)	739		CLENSR					0				0						0
Laminin subunit beta-1 (Laminin B1 chain) (Laminin-1 subunit beta) (Laminin-10 subunit beta) (Laminin-12 subunit beta) (Laminin-2 subunit beta) (Laminin-6 subunit beta) (Laminin-8 subunit beta)	1000 1009 1012		CLYHTEGDHCQLCQYGYYGDALR		100	65.0757	100				100		100	100	94.6706		100				11.6414		1.77645					98.2235
Laminin subunit beta-1 (Laminin B1 chain) (Laminin-1 subunit beta) (Laminin-10 subunit beta) (Laminin-12 subunit beta) (Laminin-2 subunit beta) (Laminin-6 subunit beta) (Laminin-8 subunit beta)	710		LELPQYTASGSDVESPYTFIDSLVLMPYCK	0	0	0	0				0		26.7925	0	0	0	0	0	0		0		8.93083	0		0			0
Laminin subunit beta-1 (Laminin B1 chain) (Laminin-1 subunit beta) (Laminin-10 subunit beta) (Laminin-12 subunit beta) (Laminin-2 subunit beta) (Laminin-6 subunit beta) (Laminin-8 subunit beta)	190		VDDIICDSR		0	55.0962	0				0		58.003	87.4964	77.3198						18.3654		8.64923
Laminin subunit beta-1 (Laminin B1 chain) (Laminin-1 subunit beta) (Laminin-10 subunit beta) (Laminin-12 subunit beta) (Laminin-2 subunit beta) (Laminin-6 subunit beta) (Laminin-8 subunit beta)	671		YVVLPRPVCFEK			0		100			0		81.5568	100	100		0						6.14772					93.8523
Laminin subunit beta-2 (Laminin-11 subunit beta) (Laminin-14 subunit beta) (Laminin-15 subunit beta) (Laminin-3 subunit beta) (Laminin-4 subunit beta) (Laminin-7 subunit beta) (Laminin-9 subunit beta) (S-laminin subunit beta) (S-LAM beta)	426 441		CDSHDDPVLGLVSGQCR	34.6671	27.8243					28.5125			86.2053	88.0525			18.9983
Laminin subunit beta-2 (Laminin-11 subunit beta) (Laminin-14 subunit beta) (Laminin-15 subunit beta) (Laminin-3 subunit beta) (Laminin-4 subunit beta) (Laminin-7 subunit beta) (Laminin-9 subunit beta) (S-laminin subunit beta) (S-LAM beta)	966 969		CEACAPGHFGDPSKPGGR			100					100		89.796	100	100								3.40134					96.5987
Laminin subunit beta-2 (Laminin-11 subunit beta) (Laminin-14 subunit beta) (Laminin-15 subunit beta) (Laminin-3 subunit beta) (Laminin-4 subunit beta) (Laminin-7 subunit beta) (Laminin-9 subunit beta) (S-laminin subunit beta) (S-LAM beta)	1011 1020 1023		CLHNTEGPHCGYCKPGFHGQAAR										87.3374	100	100								4.22087					95.7791
Laminin subunit beta-2 (Laminin-11 subunit beta) (Laminin-14 subunit beta) (Laminin-15 subunit beta) (Laminin-3 subunit beta) (Laminin-4 subunit beta) (Laminin-7 subunit beta) (Laminin-9 subunit beta) (S-laminin subunit beta) (S-LAM beta)	1039 1041		CTCNLLGTDPR										100	100	93.0344								2.32185					97.6781
Laminin subunit beta-2 (Laminin-11 subunit beta) (Laminin-14 subunit beta) (Laminin-15 subunit beta) (Laminin-3 subunit beta) (Laminin-4 subunit beta) (Laminin-7 subunit beta) (Laminin-9 subunit beta) (S-laminin subunit beta) (S-LAM beta)	50		GSCYPATGDLLVGR				93.0169				0		100	100	98.1186				10.2069				0.627133					99.3729
Laminin subunit beta-2 (Laminin-11 subunit beta) (Laminin-14 subunit beta) (Laminin-15 subunit beta) (Laminin-3 subunit beta) (Laminin-4 subunit beta) (Laminin-7 subunit beta) (Laminin-9 subunit beta) (S-laminin subunit beta) (S-LAM beta)	925 928 930		LPYGGQCRPCPCPEGPGSQR			0							100	100	100								0					100
Laminin subunit beta-2 (Laminin-11 subunit beta) (Laminin-14 subunit beta) (Laminin-15 subunit beta) (Laminin-3 subunit beta) (Laminin-4 subunit beta) (Laminin-7 subunit beta) (Laminin-9 subunit beta) (S-laminin subunit beta) (S-LAM beta)	185		YFSYDCGADFPGIPLAPPR	0	27.7015						48.5981		71.5436	58.4412	66.9679		0	31.1835	0				3.83921	10.3945				65.6509
Laminin subunit gamma-1 (Laminin B2 chain) (Laminin-1 subunit gamma) (Laminin-10 subunit gamma) (Laminin-11 subunit gamma) (Laminin-2 subunit gamma) (Laminin-3 subunit gamma) (Laminin-4 subunit gamma) (Laminin-6 subunit gamma) (Laminin-7 subunit gamma) (Laminin-8 subunit gamma) (Laminin-9 subunit gamma) (S-laminin subunit gamma) (S-LAM gamma)	933 935 945		CDCHALGSTNGQCDIR			0							100	100	100		88.0518	0	0				0	29.3506				100
Laminin subunit gamma-1 (Laminin B2 chain) (Laminin-1 subunit gamma) (Laminin-10 subunit gamma) (Laminin-11 subunit gamma) (Laminin-2 subunit gamma) (Laminin-3 subunit gamma) (Laminin-4 subunit gamma) (Laminin-6 subunit gamma) (Laminin-7 subunit gamma) (Laminin-8 subunit gamma) (Laminin-9 subunit gamma) (S-laminin subunit gamma) (S-LAM gamma)	850 859		CIYNTAGFYCDR	100	100	100		0			0		81.1295					0			0					100
Laminin subunit gamma-1 (Laminin B2 chain) (Laminin-1 subunit gamma) (Laminin-10 subunit gamma) (Laminin-11 subunit gamma) (Laminin-2 subunit gamma) (Laminin-3 subunit gamma) (Laminin-4 subunit gamma) (Laminin-6 subunit gamma) (Laminin-7 subunit gamma) (Laminin-8 subunit gamma) (Laminin-9 subunit gamma) (S-laminin subunit gamma) (S-LAM gamma)	475		CKPGFFNLESSNPK	100	100	100	100	66.1122	21.0549	36.8515			100	100	100	100	100	98.4968	100		0	13.1991	0	0.375809		100		100	99.6242
Laminin subunit gamma-1 (Laminin B2 chain) (Laminin-1 subunit gamma) (Laminin-10 subunit gamma) (Laminin-11 subunit gamma) (Laminin-2 subunit gamma) (Laminin-3 subunit gamma) (Laminin-4 subunit gamma) (Laminin-6 subunit gamma) (Laminin-7 subunit gamma) (Laminin-8 subunit gamma) (Laminin-9 subunit gamma) (S-laminin subunit gamma) (S-LAM gamma)	380		CR	100	100	100	100	30.4629			33.37	76.7532	98.6495	100	100	32.697					0		5.70803			100		93.8507
Laminin subunit gamma-1 (Laminin B2 chain) (Laminin-1 subunit gamma) (Laminin-10 subunit gamma) (Laminin-11 subunit gamma) (Laminin-2 subunit gamma) (Laminin-3 subunit gamma) (Laminin-4 subunit gamma) (Laminin-6 subunit gamma) (Laminin-7 subunit gamma) (Laminin-8 subunit gamma) (Laminin-9 subunit gamma) (S-laminin subunit gamma) (S-LAM gamma)	472		DNVEGFNCER								0			100	100
Laminin subunit gamma-1 (Laminin B2 chain) (Laminin-1 subunit gamma) (Laminin-10 subunit gamma) (Laminin-11 subunit gamma) (Laminin-2 subunit gamma) (Laminin-3 subunit gamma) (Laminin-4 subunit gamma) (Laminin-6 subunit gamma) (Laminin-7 subunit gamma) (Laminin-8 subunit gamma) (Laminin-9 subunit gamma) (S-laminin subunit gamma) (S-LAM gamma)	790 793		EVVCTHCPTGTAGK			100	100				100		100	100	100								0					100
Laminin subunit gamma-1 (Laminin B2 chain) (Laminin-1 subunit gamma) (Laminin-10 subunit gamma) (Laminin-11 subunit gamma) (Laminin-2 subunit gamma) (Laminin-3 subunit gamma) (Laminin-4 subunit gamma) (Laminin-6 subunit gamma) (Laminin-7 subunit gamma) (Laminin-8 subunit gamma) (Laminin-9 subunit gamma) (S-laminin subunit gamma) (S-LAM gamma)	314		HNTYGVDCEK	0		100		0			0	0			100				0
Laminin subunit gamma-1 (Laminin B2 chain) (Laminin-1 subunit gamma) (Laminin-10 subunit gamma) (Laminin-11 subunit gamma) (Laminin-2 subunit gamma) (Laminin-3 subunit gamma) (Laminin-4 subunit gamma) (Laminin-6 subunit gamma) (Laminin-7 subunit gamma) (Laminin-8 subunit gamma) (Laminin-9 subunit gamma) (S-laminin subunit gamma) (S-LAM gamma)	823 826 828 840		LCRPCQCNDNIDPNAVGNCNR										100	95.2286	100								1.59048					98.4095
Laminin subunit gamma-1 (Laminin B2 chain) (Laminin-1 subunit gamma) (Laminin-10 subunit gamma) (Laminin-11 subunit gamma) (Laminin-2 subunit gamma) (Laminin-3 subunit gamma) (Laminin-4 subunit gamma) (Laminin-6 subunit gamma) (Laminin-7 subunit gamma) (Laminin-8 subunit gamma) (Laminin-9 subunit gamma) (S-laminin subunit gamma) (S-LAM gamma)	847		LTGECLK	9.90755	3.03488	7.62614	0	0	0	0	3.60534			57.0137	52.4323	53.7155	5.16356		14.194		2.23162	0.901334		14.9086		5.14214	0.901334
Laminin subunit gamma-1 (Laminin B2 chain) (Laminin-1 subunit gamma) (Laminin-10 subunit gamma) (Laminin-11 subunit gamma) (Laminin-2 subunit gamma) (Laminin-3 subunit gamma) (Laminin-4 subunit gamma) (Laminin-6 subunit gamma) (Laminin-7 subunit gamma) (Laminin-8 subunit gamma) (Laminin-9 subunit gamma) (S-laminin subunit gamma) (S-LAM gamma)	349		SQECYFDPELYR	100		100		13.6652			0		100	100	100				100				0					100
Laminin subunit gamma-1 (Laminin B2 chain) (Laminin-1 subunit gamma) (Laminin-10 subunit gamma) (Laminin-11 subunit gamma) (Laminin-2 subunit gamma) (Laminin-3 subunit gamma) (Laminin-4 subunit gamma) (Laminin-6 subunit gamma) (Laminin-7 subunit gamma) (Laminin-8 subunit gamma) (Laminin-9 subunit gamma) (S-laminin subunit gamma) (S-LAM gamma)	952 954 963		TGQCECQPGITGQHCER										100	100	100								0					100
Laminin subunit gamma-1 (Laminin B2 chain) (Laminin-1 subunit gamma) (Laminin-10 subunit gamma) (Laminin-11 subunit gamma) (Laminin-2 subunit gamma) (Laminin-3 subunit gamma) (Laminin-4 subunit gamma) (Laminin-6 subunit gamma) (Laminin-7 subunit gamma) (Laminin-8 subunit gamma) (Laminin-9 subunit gamma) (S-laminin subunit gamma) (S-LAM gamma)	1598		TLPTGCFNTPSIEK	0	0	0	0	0		0	0		83.104	87.6895	85.0225		0	0	0		0	0	1.32959	0		0	0	85.272	0
Leiomodin-2 (Cardiac leiomodin) (C-LMOD)	200		NSESPAAIHPCGNPTVIEDALEK	0	0	0		0		0	9.5882		0	0	0	59.8728	51.1323	90.1594			0	3.19607	0	11.8246		0	3.19607	0
LETM1 and EF-hand domain-containing protein 1, mitochondrial (Leucine zipper-EF-hand-containing transmembrane protein 1)	329	Mitochondrial	LFEDELTLDNLTRPQLVALCK	9.40036	0	0	0		0	0	0		0	0	0	0		0	0		2.35009	0	0	0		2.35009	0	0	0
Leucine-rich PPR motif-containing protein, mitochondrial (130 kDa leucine-rich protein) (LRP 130) (mLRP130)	499	Mitochondrial	AALQENECLLASSTFAQAEVK	0	0	0	0				0		100		0		0				0					0
Leucine-rich PPR motif-containing protein, mitochondrial (130 kDa leucine-rich protein) (LRP 130) (mLRP130)	1275 1289	Mitochondrial	CGAIAEQSSLLSVFCLR	0	0		0			100							55.5714		100		0					0
Leucine-rich PPR motif-containing protein, mitochondrial (130 kDa leucine-rich protein) (LRP 130) (mLRP130)	929	Mitochondrial	CIASNQVEALEK	0	0	0	0	0		0	0	0	14.198	18.0246	18.434	0	0	0	0		0	0	4.3278	0		0	0	12.6641	0
Leucine-rich PPR motif-containing protein, mitochondrial (130 kDa leucine-rich protein) (LRP 130) (mLRP130)	847	Mitochondrial	GDLPAALEASIACHK	32.3976		36.4581	48.3706	0			30.0209		26.6188	30.2017	36.0173	22.4271	6.77321	15.7567	20.4953		4.7931		2.73851	3.49023		39.0754		30.9459	16.3631
Leucine-rich PPR motif-containing protein, mitochondrial (130 kDa leucine-rich protein) (LRP 130) (mLRP130)	626	Mitochondrial	GICNLLNTYHVPELIK	0.715028	0.936339	0	0	31.2671		0	0				1.76895	0	0	0	0		0.242598	10.4224		0		0.412842			0
Leucine-rich PPR motif-containing protein, mitochondrial (130 kDa leucine-rich protein) (LRP 130) (mLRP130)	379	Mitochondrial	HCVTLDLPPEK	0	0	0	0	30.9491						5.03306		0	0	0	0		0			0		0			0
Leucine-rich PPR motif-containing protein, mitochondrial (130 kDa leucine-rich protein) (LRP 130) (mLRP130)	862	Mitochondrial	IHDVLCK	0	0	12.4593	3.24998	39.8972			8.98485			74.0674	21.1386	14.9975	2.89723	3.33202	4.43367		2.94536			2.87901		3.92733			6.41511
Leucine-rich PPR motif-containing protein, mitochondrial (130 kDa leucine-rich protein) (LRP 130) (mLRP130)	951	Mitochondrial	LFECDR	0	0	0	0	0			0			0	0	0	0	0	0		0			0		0			0
Leucine-rich PPR motif-containing protein, mitochondrial (130 kDa leucine-rich protein) (LRP 130) (mLRP130)	412	Mitochondrial	LHSSSLQFTLHCALQANR	3.53518	7.52568	11.5094	0	79.8875			2.05123	0	4.5855	4.15946	8.9735	9.56105	4.48412	4.06823	4.5462		2.4874		1.83407	1.30304		5.64257		4.42961	5.6649
Leucine-rich PPR motif-containing protein, mitochondrial (130 kDa leucine-rich protein) (LRP 130) (mLRP130)	207	Mitochondrial	LIAAYCNVGDIEGASK	2.51327	1.45754	8.75498	5.46737	0	0	0	0		0	0	0	0	1.86688	0	0		1.63898	0	0	0.466719		4.54829	0	0	0.466719
Leucine-rich PPR motif-containing protein, mitochondrial (130 kDa leucine-rich protein) (LRP 130) (mLRP130)	393	Mitochondrial	LIDYCR	0	0	10.1048	0	45.5264	0	0	0		0	11.8586	9.61285	0	24.351	0	13.3623		2.52619	11.3816	3.63683	5.88748		2.52619		7.15716	9.42832
Leucine-rich PPR motif-containing protein, mitochondrial (130 kDa leucine-rich protein) (LRP 130) (mLRP130)	689	Mitochondrial	QLLLLLCSEENMQK	10.4018	7.75434	0	11.2379			44.115			0	0	1.80251		7.58154	0	0		2.55954		0.600835	2.52718		7.3485		0.600835	2.52718
Leucine-rich PPR motif-containing protein, mitochondrial (130 kDa leucine-rich protein) (LRP 130) (mLRP130)	129	Mitochondrial	SCGSLLPELSLAER	0	0	0	0	0		0	0		4.61804	3.49641		40.5672	21.9233	48.3288	33.9399		0	0		5.591		0	0		36.1898
Leucine-rich PPR motif-containing protein, mitochondrial (130 kDa leucine-rich protein) (LRP 130) (mLRP130)	1042	Mitochondrial	TLLSNCK	0	0	0	0	0	0	0	0	0		0	0	0	0	0	0		0	0	0	0		0	0	0	0
Leucine-rich PPR motif-containing protein, mitochondrial (130 kDa leucine-rich protein) (LRP 130) (mLRP130)	112	Mitochondrial	VFESTCSSGSPGSNQALLLLR	0	0	0	4.27242				0		24.454	0	0	0	0	0	0		1.06811		8.15134	0		1.06811			0
Leucine-rich PPR motif-containing protein, mitochondrial (130 kDa leucine-rich protein) (LRP 130) (mLRP130)	1321	Mitochondrial	VYSCSMK	0	0		0	0			0			0	0	0	0	0	0		0			0		0			0
Leucine-rich PPR motif-containing protein, mitochondrial (130 kDa leucine-rich protein) (LRP 130) (mLRP130)	570	Mitochondrial	YCSKPPGPAEAVGYFLYNLIDSMSDSEVQAK	0	0						0		0	0	8.32524	0	0	0	0				2.77508	0				2.77508	0
LIM and calponin homology domains-containing protein 1	333		CEEEAAVLPHSR	63.7975	51.6079						46.2711		38.2384	92.6668	67.659	62.4205	44.7554	43.162	46.3294				15.7293	4.46496					49.1668
LIM and calponin homology domains-containing protein 1	55		TGLENGILLCELLNAIKPGLVK														0	0
LIM and senescent cell antigen-like-containing domain protein 1 (Particularly interesting new Cys-His protein 1) (PINCH-1)	97 100		CDLCQEVLADIGFVK	0	0	0	0				0		26.2438	60.5287	38.6255		0		0		0		10.0236			0
LIM domain-binding protein 3 (Protein cypher) (Protein oracle) (Z-band alternatively spliced PDZ-motif protein)	149		ASPGALEFGDTFSSSFSQTSVCSPLMEASGPVLPLGSPVAK	0	0	21.0023	0				0		0	100							5.25059					5.25059
LIM domain-binding protein 3 (Protein cypher) (Protein oracle) (Z-band alternatively spliced PDZ-motif protein)	665 668		CHGCDFPVEAGDK	0	0	0	0				0		14.945	27.1308	25.5292	0	0	0	0		0		3.82306	0		0		22.535	0
LIM domain-binding protein 3 (Protein cypher) (Protein oracle) (Z-band alternatively spliced PDZ-motif protein)	597 606		CYEQFFAPICAK	2.15713	2.64757	1.88259	0	0	0	0	9.60787		12.1222	14.1594	24.121	8.432	9.90424	12.0831	0		0.579297	2.40197	3.70703	2.64355		1.67182	2.40197	16.8009	7.60485
LIM domain-binding protein 3 (Protein cypher) (Protein oracle) (Z-band alternatively spliced PDZ-motif protein)	653		KPFGNSLFHMEDGEPYCEK	42.3197	40.9435			15.1906	59.0306		9.81574		5.08704		6.02319	5.58341	2.34612	24.2391	0			15.5866		5.51896					8.04216
LIM domain-binding protein 3 (Protein cypher) (Protein oracle) (Z-band alternatively spliced PDZ-motif protein)	573 576		SWHPEEFNCAYCK	0									10.2931	21.6516	51.4154		0	0					12.2609
LIM domain-binding protein 3 (Protein cypher) (Protein oracle) (Z-band alternatively spliced PDZ-motif protein)	547 550		TPLCGHCNNVIR		48.4632	13.3687	2.65703	24.3227	60.5374	74.3221	71.5802		20.0983	3.53376	3.75824	15.8592	17.1986	10.4872	12.4497		13.8335	11.5147	5.48447	1.53922				9.13009	13.9987
LIM domain-binding protein 3 (Protein cypher) (Protein oracle) (Z-band alternatively spliced PDZ-motif protein)	584 594		TSLADVCFVEEQNNVYCER	77.7583	88.325	78.2881	78.2135		100	100	62.1913			56.4457	79.1601	71.2649	87.4929		64.1747		2.56228	12.6029		6.90154		80.6462			74.3108
Lipoamide acyltransferase component of branched-chain alpha-keto acid dehydrogenase complex, mitochondrial (EC 2.3.1.168) (Branched-chain alpha-keto acid dehydrogenase complex component E2) (BCKAD-E2) (BCKADE2) (Dihydrolipoamide acetyltransferase component of branched-chain alpha-keto acid dehydrogenase complex) (Dihydrolipoamide branched chain transacylase) (Dihydrolipoyllysine-residue (2-methyl…	333	Mitochondrial	AASLGLLQFPILNASVDENCQNITYK	4.11143	0	0	0		0	0	3.89856		0	4.82206	0		18.3518	100			1.02786	1.29952	1.60735			1.02786	1.29952	1.60735
Lipoamide acyltransferase component of branched-chain alpha-keto acid dehydrogenase complex, mitochondrial (EC 2.3.1.168) (Branched-chain alpha-keto acid dehydrogenase complex component E2) (BCKAD-E2) (BCKADE2) (Dihydrolipoamide acetyltransferase component of branched-chain alpha-keto acid dehydrogenase complex) (Dihydrolipoamide branched chain transacylase) (Dihydrolipoyllysine-residue (2-methyl…	279	Mitochondrial	IPHFGYCDEIDLTQLVK	0	0	0	0	0	0	0	0		0	0	0	0	0	0	0		0	0	0	0		0	0	0	0
Lipoprotein lipase (LPL) (EC 3.1.1.34)	310		CNNLGYEINK	86.7458	51.4276	26.4219		0			58.3194		66.3954		68.7728	58.4929		76.9596	83.7954		17.4986			7.55706					73.0827
L-lactate dehydrogenase A chain (LDH-A) (EC 1.1.1.27) (LDH muscle subunit) (LDH-M)	84	Mitochondrial	DYCVTANSK	2.0746	0	0	8.82042		0	0	3.11729	0	17.7029	0	0	0	7.73373	12.1615	4.65946		2.09022	1.0391	4.42574	2.56075		2.72376	1.0391	4.42574	6.13866
L-lactate dehydrogenase A chain (LDH-A) (EC 1.1.1.27) (LDH muscle subunit) (LDH-M)	293	Mitochondrial	GLYGINEDVFLSVPCILGQNGISDVVK	2.19861	2.34364	0.281193	2.02171	0		0	0.710224	9.63031	8.33458	13.7291	14.278	0	0	0	0		0.481221	0.236741	1.47766	0		1.71129	0.236741	11.493	0
L-lactate dehydrogenase A chain (LDH-A) (EC 1.1.1.27) (LDH muscle subunit) (LDH-M)	35	Mitochondrial	ITVVGVGAVGMACAISILMK					0				0	0	0				0	0				0					0
L-lactate dehydrogenase A chain (LDH-A) (EC 1.1.1.27) (LDH muscle subunit) (LDH-M)	163	Mitochondrial	VIGSGCNLDSAR	1.3479	1.97999	0.866291	0.591132	4.28296	2.39012	0.998248	2.99733	19.8114	10.7804	13.7345	13.6575	0.481032	1.374	0.148835	0.0871695		0.30445	0.682021	1.90047	0.296636		1.19633	2.66716	14.4959	0.522759
L-lactate dehydrogenase A chain (LDH-A) (EC 1.1.1.27) (LDH muscle subunit) (LDH-M)	131	Mitochondrial	YSPHCK	0	0						0		0
L-lactate dehydrogenase B chain (LDH-B) (EC 1.1.1.27) (LDH heart subunit) (LDH-H)	294	Mitochondrial	GMYGIENEVFLSLPCILNAR	1.70802	2.45739	1.41971	0.687033	4.82102	0	0.459408	1.81456	16.2213	11.0821	13.1321	12.9012	0.332089	0.198292	0	0.263233		0.366141	1.08632	1.06596	0.0715534		1.56804	1.77375	13.3342	0.198404
L-lactate dehydrogenase B chain (LDH-B) (EC 1.1.1.27) (LDH heart subunit) (LDH-H)	36	Mitochondrial	ITVVGVGQVGMACAISILGK	1.53155	0.904201	1.10175	0	8.30005	0.918651	2.96813	1.6989	17.5741	23.6716	7.96969	8.44223	7.70543	40.5452	7.88307	6.44058		0.322568	1.66402	3.79561	8.30676		0.884376	3.47143	14.4144
L-lactate dehydrogenase B chain (LDH-B) (EC 1.1.1.27) (LDH heart subunit) (LDH-H)	164	Mitochondrial	VIGSGCNLDSAR	1.36926	2.03664	1.06055	5.98815	36.3926	8.3395	2.8392	2.42994	19.8116	10.9016	13.8106	13.8083	0.836455	2.58766	12.3227	0.31256		1.14313	8.07724	1.87279	2.81168		2.61365		14.583	4.01484
L-lactate dehydrogenase B chain (LDH-B) (EC 1.1.1.27) (LDH heart subunit) (LDH-H)	132	Mitochondrial	YSPDCTIIVVSNPVDILTYVTWK											0	0	0	0	5.23055	0					1.30764					1.30764
Long-chain-fatty-acid--CoA ligase 1 (EC 6.2.1.3) (Long-chain acyl-CoA synthetase 1) (LACS 1)	55	Mitochondrial	ALKPPCDLSMQSVEIAGTTDGIR	9.87176	10.1142	16.3452	16.3512	7.02252	0	0	17.9161	13.9196	10.7189	20.8246	22.9112	6.4119	11.0557	7.61843	9.00355		1.83527	4.23102	2.86467	0.996677		13.1706	6.23465	17.0936	8.52239
Long-chain-fatty-acid--CoA ligase 1 (EC 6.2.1.3) (Long-chain acyl-CoA synthetase 1) (LACS 1)	242	Mitochondrial	CGVEIISLK	0	1.04291	0	0.565198	5.68198	0	0	0		4.65564	5.28091	4.49211	0	0	0	0.652072		0.251763	1.42049	0.24036	0.163018		0.402028	1.42049	4.80955	0.163018
Long-chain-fatty-acid--CoA ligase 1 (EC 6.2.1.3) (Long-chain acyl-CoA synthetase 1) (LACS 1)	133	Mitochondrial	EVAELAECIGSGLIQK	0.489524	1.12758	0	0	8.70844	0	0	0.985556		4.68499	4.59292	4.76559	0	0.156629	0	0		0.267287	2.10782	0.0498828	0.0391573		0.404275	2.4235	4.68117	0.0391573
Long-chain-fatty-acid--CoA ligase 1 (EC 6.2.1.3) (Long-chain acyl-CoA synthetase 1) (LACS 1)	298	Mitochondrial	GAMITHQNIINDCSGFIK	3.40963	3.13163	4.40395	4.63139	11.7192	0	0	4.07029		9.01499	10.1985	12.6373	3.5068	9.2272	7.03708	6.78065		0.367381	2.76254	1.0664	1.17926		3.89415	3.94736	10.6169	6.63793
Long-chain-fatty-acid--CoA ligase 1 (EC 6.2.1.3) (Long-chain acyl-CoA synthetase 1) (LACS 1)	510	Mitochondrial	GEGEVCVK	2.09818	0.404156	12.0311	7.78987	6.14741	15.9738	13.1352	1.43481	10.2627	16.3028	4.6067	3.82911	11.6701	6.72678	13.3684	8.93364		2.66791	3.30382	2.89705	1.46812		5.58083	9.17279	8.75032	10.1747
Long-chain-fatty-acid--CoA ligase 1 (EC 6.2.1.3) (Long-chain acyl-CoA synthetase 1) (LACS 1)	109	Mitochondrial	GIQVSNNGPCLGSR	0	0.474504	0	0.512783	0	0	0	0	7.25041	3.80025	7.48724	8.2861	0	0.905078	0	0		0.142717	0	0.993597	0.22627		0.246822	0	6.706	0.22627
Long-chain-fatty-acid--CoA ligase 1 (EC 6.2.1.3) (Long-chain acyl-CoA synthetase 1) (LACS 1)	626	Mitochondrial	GLQGSFEELCR	2.05889	1.44293	2.37727	1.17988	6.4663	2.91713	0	1.88193		1.73997	3.16118	2.98404	0.670172	1.5236	0.793225	0.659073		0.274975	1.35822	0.447146	0.20628		1.76474	2.81634	2.62839	0.911519
Long-chain-fatty-acid--CoA ligase 1 (EC 6.2.1.3) (Long-chain acyl-CoA synthetase 1) (LACS 1)	221	Mitochondrial	LTPCLK	0	0	0.296136	0	11.28	0	0	1.05291		3.13886	5.325	5.70275	0	0.260382	0	0.725373		0.074034	2.7435	0.799145	0.171035		0.074034	3.08322	4.7222	0.246439
Long-chain-fatty-acid--CoA ligase 1 (EC 6.2.1.3) (Long-chain acyl-CoA synthetase 1) (LACS 1)	275	Mitochondrial	VKPKPPEPEDLAIICFTSGTTGNPK	0.414615	1.19567	0.323216	0.342392	4.52617	2.50786	2.04147	0.855844	18.5212	6.18212	6.17439	6.98132	2.89517	0.117807	0.469446	0.570353		0.209824	0.764729	3.02474	0.634779		0.568974	2.48283	9.46475	1.01319
Long-chain fatty acid transport protein 1 (FATP-1) (Fatty acid transport protein 1) (EC 6.2.1.-) (Solute carrier family 27 member 1)	204		FCSGDLGPESILPDTQLLDPMLAEAPTTPLAQAPGK	0	0						0		0		0
Long-chain specific acyl-CoA dehydrogenase, mitochondrial (LCAD) (EC 1.3.8.8)	351	Mitochondrial	AFVDSCLQLHETK	1.04978	2.5705	0.995548	1.48282	20.6881	1.77759	1.36665	1.20744		10.1815	4.67084	9.98818	2.24925	1.22921	2.24038	2.04561		0.365262	4.81089	1.80552	0.241909		1.52466	6.25995	8.28016	1.94111
Long-chain specific acyl-CoA dehydrogenase, mitochondrial (LCAD) (EC 1.3.8.8)	166	Mitochondrial	CIGAIAMTEPGAGSDLQGVR	0.968201	1.14384	1.54375	1.68231	3.14058	0	0	0.759556	9.0964	8.43444	11.8749	8.91944	0.198268	2.43696	0.62696	1.69181		0.167154	0.743719	0.777228	0.508089		1.33453	0.975035	9.58129	1.2385
Long-chain specific acyl-CoA dehydrogenase, mitochondrial (LCAD) (EC 1.3.8.8)	129	Mitochondrial	HGGIGGDLLSTAVTWEEQAYSNCTGPGFSLHSDIVMPYIANYGTK	100									43.2862			0	32.6989		0					10.8996
Long-chain specific acyl-CoA dehydrogenase, mitochondrial (LCAD) (EC 1.3.8.8)	342	Mitochondrial	THICVTR	0	8.45918	0	0	19.1122	0	21.8626	0	0	9.06286	0	0	1.56882	4.29323	1.7016	2.1066		2.11479	5.9408	2.26571	0.635598		2.11479	10.2437	2.26571	2.41756
Lon protease homolog, mitochondrial (EC 3.4.21.-) (Lon protease-like protein) (LONP) (Mitochondrial ATP-dependent protease Lon) (Serine protease 15)	847	Mitochondrial	DGPSAGCTIVTALLSLALGQPVLQNLAMTGEVSLTGK											0			0	0	0					0					0
Lon protease homolog, mitochondrial (EC 3.4.21.-) (Lon protease-like protein) (LONP) (Mitochondrial ATP-dependent protease Lon) (Serine protease 15)	565	Mitochondrial	IIQCLK	0	0	0	0	0		0	0			6.88656	5.48649	0	0	0	0		0	0		0		0	0		0
Lon protease homolog, mitochondrial (EC 3.4.21.-) (Lon protease-like protein) (LONP) (Mitochondrial ATP-dependent protease Lon) (Serine protease 15)	509	Mitochondrial	ILCFHGPPGVGK	5.00148	2.10309	0	0	0	0	0	0	0	7.17232	0	0	5.03552	3.28741	0	1.0805		1.18389	0	1.79308	1.12638		1.77614	0	1.79308	2.35086
Lon protease homolog, mitochondrial (EC 3.4.21.-) (Lon protease-like protein) (LONP) (Mitochondrial ATP-dependent protease Lon) (Serine protease 15)	671	Mitochondrial	TLCGLDESK	29.7948		12.824		46.8065	70.8057	46.6417			36.0313	20.7808	18.0667	21.7781	0	24.2583	13.5112			8.02733	5.59102	5.46827				24.9596	14.8869
Lon protease homolog, mitochondrial (EC 3.4.21.-) (Lon protease-like protein) (LONP) (Mitochondrial ATP-dependent protease Lon) (Serine protease 15)	626	Mitochondrial	VLFICTANVIDTIPEPLR	0	0	0	0	0	0	0	0	0	0	3.31092	3.98989	0	2.67938	0	0		0	0	1.06286	0.669845		0	0	1.8252	0.669845
Macrophage migration inhibitory factor (MIF) (EC 5.3.2.1) (Delayed early response protein 6) (DER6) (Glycosylation-inhibiting factor) (GIF) (L-dopachrome isomerase) (L-dopachrome tautomerase) (EC 5.3.3.12) (Phenylpyruvate tautomerase)	81		LLCGLLSDR	0	0	0	0	0			0			18.6145	32.3708		0	0	0		0			0		0			0
Major urinary proteins 11 and 8 (MUP11 and MUP8) (Fragment)	127		FAQLCEEHGILR	6.68436	10.4012	13.5137	22.529	0			0		0	0	0	8.94887	7.62578	3.39483	15.1565		3.38364		0	2.43276		13.2821		0	8.78149
Malate dehydrogenase, cytoplasmic (EC 1.1.1.37) (Cytosolic malate dehydrogenase)	154	Mitochondrial	ENFSCLTR	1.23284	1.68626	0.903152	1.05631	4.17151	2.36892	1.20279	2.28098	14.3607	7.48486	10.2734	10.9514	1.83285	0.0405412	1.58904	3.84545		0.169496	0.615205	1.41317	0.781145		1.21964	2.50605	10.7676	1.82697
Malate dehydrogenase, cytoplasmic (EC 1.1.1.37) (Cytosolic malate dehydrogenase)	137	Mitochondrial	VIVVGNPANTNCLTASK	0.655192	1.5139	0.430677	0.142835	3.0174	1.40106	0	1.26005	16.9093	11.2716	13.7127	13.58	0	0	0	0		0.295322	0.618737	1.15822	0		0.68565	1.41962	13.8684	0
Malate dehydrogenase, mitochondrial (EC 1.1.1.37)	128 132 138	Mitochondrial	DDLFNTNATIVATLTAACAQHCPEAMVCIIANPVNSTIPITAEVFK			0	0				0		44.3748	18.6519	30.6992		0	15.7162	0				7.43051	5.23872				31.242	5.23872
Malate dehydrogenase, mitochondrial (EC 1.1.1.37)	275	Mitochondrial	EGVVECSFVQSK	0	6.3986	2.41792	1.4027	9.25554	5.76894	7.03377	3.18074	25.4847	28.4059	8.96364	14.3322	5.26892	14.1283	1.68423	0		1.3738	1.26771	4.58882	3.15041		2.55481	6.30975	19.2966	5.27037
Malate dehydrogenase, mitochondrial (EC 1.1.1.37)	285	Mitochondrial	ETECTYFSTPLLLGK	2.23539	2.88535	1.91275	1.41535	9.08921	2.21068	2.15832	2.61917	24.1505	13.0004	11.6714	12.7314	4.67327	11.2629	5.54653	8.70608		0.307994	1.69309	2.93475	1.51138		2.11221	4.01934	15.3884	7.54719
Malate dehydrogenase, mitochondrial (EC 1.1.1.37)	93	Mitochondrial	GCDVVVIPAGVPR	0.52474	1.01356	0.638872	0.266919	2.66509	1.18804	0	1.71583	17.4273	15.922	17.2004	19.0864	0	0	0.123489	0		0.155097	0.555645	0.649926	0.0308722		0.611022	1.39224	17.409	0.0308722
Malate dehydrogenase, mitochondrial (EC 1.1.1.37)	89	Mitochondrial	GYLGPEQLPDCLK	0.36127	1.04202	0.982127	0.396385	2.75451	2.50186	8.57431	1.44719	15.055	15.3517	17.1086	18.277	0	0	0.054104	0		0.183351	1.61003	0.759606	0.013526		0.69545	3.81947	16.4481	0.013526
Malate dehydrogenase, mitochondrial (EC 1.1.1.37)	89 93	Mitochondrial	GYLGPEQLPDCLKGCDVVVIPAGVPR	0.246805	0	0	0		0.924121	0	0		13.5029	8.42066	0	0	0	4.10009	0		0.0617012	0.30804	3.93745	1.02502		0.0617012	0.30804	7.30784	1.02502
Malate dehydrogenase, mitochondrial (EC 1.1.1.37)	212	Mitochondrial	TIIPLISQCTPK	0.948272	1.37384	0.736648	0.558794	4.24887	1.03832	0.470689	1.58125	16.3925	6.40071	8.55393	8.38121	0.647499	0.869723	0.785386	0.716698		0.175566	0.836022	2.20817	0.0475291		0.904388	1.83478	9.93208	0.754826
Malonyl-CoA decarboxylase, mitochondrial (MCD) (EC 4.1.1.9)	214	Mitochondrial	ISECEAVHPVK	85.7484	78.2501	41.5068	62.7131	56.8197			68.5709			33.4885	38.004	47.1356	56.8929	47.4185	58.7506		9.77386			3.06807					52.5494
Malonyl-CoA decarboxylase, mitochondrial (MCD) (EC 4.1.1.9)	67	Mitochondrial	TPAPAEGQCADFVSFYGGLAEASQR	0	0	0		0	0	0		0	0		0	0	0	0			0	0	0	0		0	0	0	0
Mannose-6-phosphate isomerase (EC 5.3.1.8) (Phosphohexomutase) (Phosphomannose isomerase) (PMI)	309		FIDVPTLCEMLNYTPSPSNNR	0	0	3.9684	0				3.04274		7.16676	0	0	0	0	0	0		0.9921		2.38892	0		0.9921		2.38892	0
Medium-chain specific acyl-CoA dehydrogenase, mitochondrial (MCAD) (EC 1.3.8.7)	156 159	Mitochondrial	MTEQPMMCAYCVTEPSAGSDVAAIK		26.8704		11.0965				54.7967		8.67736	0	0	0	7.17956	10.6972	5.01389				2.89245	2.2383				2.89245	5.72266
Metaxin-2 (Mitochondrial outer membrane import complex protein 2)	51	Mitochondrial	GEQILLSDNAASLAVQAFLQMCNLPVK	5.73182	1.82022	0	0	0		39.9851	0		0	0	0	0	5.03383	6.15365	0		1.35119	13.3284	0	1.63087		1.88801		0	2.79687
Metaxin-2 (Mitochondrial outer membrane import complex protein 2)	246	Mitochondrial	NYSNLLAFCR	0	0	0	0			0	0		6.61952	0	0	0	13.0158	0	6.85721		0		2.20651	3.1318		0		2.20651	4.96825
Metaxin-2 (Mitochondrial outer membrane import complex protein 2)	189 190	Mitochondrial	TLDQVLEDVDQCCQALSQR		0	0	0				0		45.5114		73.5665	91.5417			43.4229		0					0
Methionine-R-sulfoxide reductase B2, mitochondrial (MsrB2) (EC 1.8.4.-)	162	Mitochondrial	FCINSVALK	0	0	0	0				0		13.0103	26.0584	16.4221	0	0	0	0		0		3.90691	0		0		18.4969	0
Methionine-R-sulfoxide reductase B2, mitochondrial (MsrB2) (EC 1.8.4.-)	132	Mitochondrial	LDTSLGCPR	89.5108	100	100	100				45.0659		75.1732	71.3717	84.6042		100	100	77.0413		2.62229		3.93345	7.65289		97.3777		77.0497	92.3471
Methionine-R-sulfoxide reductase B2, mitochondrial (MsrB2) (EC 1.8.4.-)	139	Mitochondrial	MEVVCK			0	0			0		0
Methionine-R-sulfoxide reductase B2, mitochondrial (MsrB2) (EC 1.8.4.-)	142	Mitochondrial	QCEAHLGHVFPDGPKPTGQR										0	10.435	0								3.47832					3.47832
Methylcrotonoyl-CoA carboxylase beta chain, mitochondrial (MCCase subunit beta) (EC 6.4.1.4) (3-methylcrotonyl-CoA carboxylase 2) (3-methylcrotonyl-CoA carboxylase non-biotin-containing subunit) (3-methylcrotonyl-CoA:carbon dioxide ligase subunit beta)	267	Mitochondrial	AATGEEVSAEDLGGADLHCR	0	0	11.3247	3.42929	0	0	0	0		9.35395	6.97522	5.47581	33.958			33.6064		2.67066	0	1.12907			3.6885	0	7.26833
Methylcrotonoyl-CoA carboxylase beta chain, mitochondrial (MCCase subunit beta) (EC 6.4.1.4) (3-methylcrotonyl-CoA carboxylase 2) (3-methylcrotonyl-CoA carboxylase non-biotin-containing subunit) (3-methylcrotonyl-CoA:carbon dioxide ligase subunit beta)	391 392	Mitochondrial	GAHFVQLCCQR	0	0	0	0						0	0	0			0	0		0		0			0		0
Methylcrotonoyl-CoA carboxylase beta chain, mitochondrial (MCCase subunit beta) (EC 6.4.1.4) (3-methylcrotonyl-CoA carboxylase 2) (3-methylcrotonyl-CoA carboxylase non-biotin-containing subunit) (3-methylcrotonyl-CoA:carbon dioxide ligase subunit beta)	167	Mitochondrial	LPCIYLVDSGGANLPR	54.1124	61.1487	36.2777	32.4433	68.4725			54.965	40.6939	55.8311	57.0236	55.5864	74.1163	1.87264				6.91376		3.87601			45.9955		52.2837
Methylcrotonoyl-CoA carboxylase beta chain, mitochondrial (MCCase subunit beta) (EC 6.4.1.4) (3-methylcrotonyl-CoA carboxylase 2) (3-methylcrotonyl-CoA carboxylase non-biotin-containing subunit) (3-methylcrotonyl-CoA:carbon dioxide ligase subunit beta)	431	Mitochondrial	MVAAVACAK	0	0	1.32877	0	0	2.25652	0	3.41226	0	6.52191	7.40309	6.91691	0	0.11341	0	0		0.332192	0.851549	1.74615	0.0283525		0.332192	1.41719	5.21048	0.0283525
Methylcrotonoyl-CoA carboxylase beta chain, mitochondrial (MCCase subunit beta) (EC 6.4.1.4) (3-methylcrotonyl-CoA carboxylase 2) (3-methylcrotonyl-CoA carboxylase non-biotin-containing subunit) (3-methylcrotonyl-CoA:carbon dioxide ligase subunit beta)	131	Mitochondrial	VSGVECMIVANDATVK			21.4883	23.5675	0	0	0	11.1122		0	0	0		0	0	0			2.77805	0	0			2.77805	0	0
Methylcrotonoyl-CoA carboxylase subunit alpha, mitochondrial (MCCase subunit alpha) (EC 6.4.1.4) (3-methylcrotonyl-CoA carboxylase 1) (3-methylcrotonyl-CoA carboxylase biotin-containing subunit) (3-methylcrotonyl-CoA:carbon dioxide ligase subunit alpha)	186	Mitochondrial	DQSDQCLR			33.1582	59.8553	0			0		0	0	0	0	0	0	0				0	0				0	0
Methylcrotonoyl-CoA carboxylase subunit alpha, mitochondrial (MCCase subunit alpha) (EC 6.4.1.4) (3-methylcrotonyl-CoA carboxylase 1) (3-methylcrotonyl-CoA carboxylase biotin-containing subunit) (3-methylcrotonyl-CoA:carbon dioxide ligase subunit alpha)	505	Mitochondrial	ESVCQAALGLILK	0	1.35911	0	0	7.65742	0	0	0	23.6687	6.91842	9.30255	5.09931	0	0	0	0		0.339778	1.91436	4.22898	0		0.339778	1.91436	11.2473	0
Methylcrotonoyl-CoA carboxylase subunit alpha, mitochondrial (MCCase subunit alpha) (EC 6.4.1.4) (3-methylcrotonyl-CoA carboxylase 1) (3-methylcrotonyl-CoA carboxylase biotin-containing subunit) (3-methylcrotonyl-CoA:carbon dioxide ligase subunit alpha)	58	Mitochondrial	GEIACR	0	0	0	0	0	0	0	0	27.0592	10.7421			0	0	0	0		0	0		0		0	0		0
Methylcrotonoyl-CoA carboxylase subunit alpha, mitochondrial (MCCase subunit alpha) (EC 6.4.1.4) (3-methylcrotonyl-CoA carboxylase 1) (3-methylcrotonyl-CoA carboxylase biotin-containing subunit) (3-methylcrotonyl-CoA:carbon dioxide ligase subunit alpha)	591	Mitochondrial	VLGDLSSEDGCTYLK	0	0	0	0	0			0		21.4685	13.985		0	0	18.8608	0		0			4.71519		0			4.71519
Methylcrotonoyl-CoA carboxylase subunit alpha, mitochondrial (MCCase subunit alpha) (EC 6.4.1.4) (3-methylcrotonyl-CoA carboxylase 1) (3-methylcrotonyl-CoA carboxylase biotin-containing subunit) (3-methylcrotonyl-CoA:carbon dioxide ligase subunit alpha)	450	Mitochondrial	YCLHQYNIVGLR	0	0	0	0	0.41575	0	0	0		4.21833	0	0	0	0	0	1.27654		0	0.103937	1.40611	0.319136		0	0.103937	1.40611	0.319136
Methylglutaconyl-CoA hydratase, mitochondrial (EC 4.2.1.18) (AU-specific RNA-binding enoyl-CoA hydratase) (AU-binding enoyl-CoA hydratase) (muAUH)	113	Mitochondrial	SEVPGIFCAGADLK	77.5013	65.7683	31.4981			73.9331	73.5854	48.9376		89.4281	77.0901	64.1351	86.9628	94.854	91.2062	91.3833		13.801	8.27449	7.30217	1.61506				76.8844	91.1016
Methylmalonate-semialdehyde dehydrogenase [acylating], mitochondrial (MMSDH) (Malonate-semialdehyde dehydrogenase [acylating]) (EC 1.2.1.18) (EC 1.2.1.27) (Aldehyde dehydrogenase family 6 member A1)	86	Mitochondrial	AEMDAAVESCK	0	0	0	0	7.12658	0	0	0	14.0064	0	13.5002	5.41847	0	0	0	0		0	1.78165	3.37613	0		0	1.78165	8.23127	0
Methylmalonate-semialdehyde dehydrogenase [acylating], mitochondrial (MMSDH) (Malonate-semialdehyde dehydrogenase [acylating]) (EC 1.2.1.18) (EC 1.2.1.27) (Aldehyde dehydrogenase family 6 member A1)	317	Mitochondrial	CMALSTAILVGEAK	85.6388	86.5505	38.6239		67.8808	33.7542	32.6478	71.0304	51.0046	64.9673	62.1567	57.0256	86.7425	83.5409	86.3882	84.7393		15.8258	10.488	3.07163	0.745132				58.7886	85.3528
Methylmalonate-semialdehyde dehydrogenase [acylating], mitochondrial (MMSDH) (Malonate-semialdehyde dehydrogenase [acylating]) (EC 1.2.1.18) (EC 1.2.1.27) (Aldehyde dehydrogenase family 6 member A1)	149	Mitochondrial	GLQVVEHACSVTSLMLGETMPSITK	50.8691	48.4007		35.7735	0	0	0	0	0	0			10.7977	0	0	0		4.67509	0		2.69943		45.0144	0		2.69943
Methylmalonate-semialdehyde dehydrogenase [acylating], mitochondrial (MMSDH) (Malonate-semialdehyde dehydrogenase [acylating]) (EC 1.2.1.18) (EC 1.2.1.27) (Aldehyde dehydrogenase family 6 member A1)	413	Mitochondrial	GYENGNFVGPTIISNVKPSMTCYK	0		1.81171	0	0			53.2262		60.8076	27.3841	27.8119	48.0265	78.0964	17.0067	27.3438		0.603902		11.0706	13.4698		0.603902
Methylmalonate-semialdehyde dehydrogenase [acylating], mitochondrial (MMSDH) (Malonate-semialdehyde dehydrogenase [acylating]) (EC 1.2.1.18) (EC 1.2.1.27) (Aldehyde dehydrogenase family 6 member A1)	249	Mitochondrial	LLQDSGAPDGTLNIIHGQHDAVNFICDHPDIK	0	0	5.75014	0	0		0	10.9577		17.7907	28.5418	10.8953	0	0	0	0		1.43754	3.65255	5.13447	0		1.43754	3.65255	19.0759	0
Methylmalonate-semialdehyde dehydrogenase [acylating], mitochondrial (MMSDH) (Malonate-semialdehyde dehydrogenase [acylating]) (EC 1.2.1.18) (EC 1.2.1.27) (Aldehyde dehydrogenase family 6 member A1)	368	Mitochondrial	VCNLIDSGTK	31.7972	66.071	60.0715	71.0457	85.2696	60.8595		40.9144		42.2272	37.1978	35.2379	17.6453	5.16595	3.46933	3.10843		8.77466	12.8259	2.08149	3.46186				38.221	7.34726
Methylmalonic aciduria type A homolog, mitochondrial (EC 3.6.-.-)	97	Mitochondrial	ACLAEAITLVESTHTR	0	0	0		0	0		0	0	0	0	0	0		0	0		0	0	0	0		0	0	0	0
Methylmalonyl-CoA mutase, mitochondrial (MCM) (EC 5.4.99.2) (Methylmalonyl-CoA isomerase)	558	Mitochondrial	CTVGEITDALK	7.1437	13.5397	9.63405	9.66485				11.4169		25.0701			77.0342	52.8336	26.9236	63.4653		1.32079			10.6071		9.99556
Methylmalonyl-CoA mutase, mitochondrial (MCM) (EC 5.4.99.2) (Methylmalonyl-CoA isomerase)	531 538	Mitochondrial	DQALAEQCLSALTQCAASGDGNILALAVDAAR	0	0	0	0				0		0	0	0		0	0			0		0			0		0
Methylmalonyl-CoA mutase, mitochondrial (MCM) (EC 5.4.99.2) (Methylmalonyl-CoA isomerase)	469	Mitochondrial	IEECAAR	0	0	0	0	0	0	0			39.6533	48.5111	56.643	0	0	0	0		0	0	4.90597	0		0	0	48.2691	0
Microfibrillar-associated protein 2 (MFAP-2) (Microfibril-associated glycoprotein 1) (MAGP) (MAGP-1)	142		TVCAHEELLR			0	0	0		0			100	100	100	0		0	0				0	0				100	0
Microsomal glutathione S-transferase 1 (Microsomal GST-1) (EC 2.5.1.18) (Microsomal GST-I)	50	Mitochondrial	VFANPEDCAGFGK	5.72617	6.10585	0	3.65584	20.7203	0	11.7923	12.1354	27.2527	30.3481		12.7615	24.2289	7.26378		36.981		1.39843	4.25535	5.42046	8.60731		3.87197	11.162	23.4541
Microsomal glutathione S-transferase 3 (Microsomal GST-3) (EC 2.5.1.18) (Microsomal GST-III)	56		VEYPVMYSTDPENGHMFNCIQR	3.06506	5.29114	28.1396	42.2043	4.76621	0	0	3.93862	29.9723	4.13344	17.6482	17.7934	1.23655	4.30934	5.52029	3.65085		9.40747	1.26774	5.27794	0.901573			2.17621	17.3868	3.67926
Microtubule-associated protein 4 (MAP-4)	636		ETPGSQPSEPCSGVSR			0	0						0		0				0
Microtubule-associated protein RP/EB family member 2 (APC-binding protein EB2) (End-binding protein 2) (EB2)	278		EIELLCQEHGQENDDLVQR	42.6655	49.5928	69.1178	67.2588	45.3802			73.0477	81.3816	63.7375	75.9764	68.6778	36.9182	39.1133	22.733	47.8523		6.53405		3.89813	5.20669		57.1587		72.4433	36.6542
Microtubule-associated protein tau (Neurofibrillary tangle protein) (Paired helical filament-tau) (PHF-tau)	614		CGSLGNIHHKPGGGQVEVK	0	0	0	0	0			0	0		10.057	10.2591		0				0		3.38651			0		6.77202
Microtubule-associated protein tau (Neurofibrillary tangle protein) (Paired helical filament-tau) (PHF-tau)	151		EATCQPSGTRPEDIEK	0	0	0	0	0	0	0	0			56.9374	40.2661	0	0	0	0		0	0		0		0	0		0
Mitochondrial 2-oxoglutarate/malate carrier protein (OGCP) (Solute carrier family 25 member 11)	184	Mitochondrial	GCIPTMAR	0.894948	1.23604	0.534265	0.812721	10.7539	0	0	1.33596			3.39968	3.86269	0	0	0	0		0.144513	2.59632		0		0.869494	3.02247		0
Mitochondrial antiviral-signaling protein (MAVS) (CARD adapter inducing interferon beta) (Cardif) (Interferon beta promoter stimulator protein 1) (IPS-1) (Virus-induced-signaling adapter) (VISA)	20 21 33	Mitochondrial	FCCVDVLEILPYLSCLTASDQDR	0							0			18.8156	0			32.1188	0
Mitochondrial carnitine/acylcarnitine carrier protein (Carnitine/acylcarnitine translocase) (CAC) (mCAC) (Solute carrier family 25 member 20)	283	Mitochondrial	AFPANAACFLGFEIAMK	8.27753	15.8534	0	0	0		0	6.22734		10.175	5.08864		0	0	0	0		3.81086	2.07578		0		6.03273	2.07578		0
Mitochondrial carnitine/acylcarnitine carrier protein (Carnitine/acylcarnitine translocase) (CAC) (mCAC) (Solute carrier family 25 member 20)	136	Mitochondrial	CLLQIQASSGENK	0	1.31375	0	0	0	0	0	0		0	0	0	0	0	0	0		0.328438	0	0	0		0.328438	0	0	0
Mitochondrial carnitine/acylcarnitine carrier protein (Carnitine/acylcarnitine translocase) (CAC) (mCAC) (Solute carrier family 25 member 20)	136 155	Mitochondrial	CLLQIQASSGENKYSGTLDCAK	56.2616		76.9365			0	20.0819	0		27.8199	23.3302	47.0436	0	0	36.1492	0			6.69398	7.27258	9.03731			6.69398	32.7312
Mitochondrial carnitine/acylcarnitine carrier protein (Carnitine/acylcarnitine translocase) (CAC) (mCAC) (Solute carrier family 25 member 20)	89	Mitochondrial	GMAAPIIGVTPMFAVCFFGFGLGK	39.1325		0				26.2297	100		17.7144		45.3345	0	5.42523	0	0					1.35631					1.35631
Mitochondrial carnitine/acylcarnitine carrier protein (Carnitine/acylcarnitine translocase) (CAC) (mCAC) (Solute carrier family 25 member 20)	58	Mitochondrial	LQTQPPSLSGQPPMYSGTLDCFR	1.74079	1.57895	0	0			0	3.61208	19.1843	7.76078	5.71364	3.11142	0	0	0.85618	0		0.4803		3.54398	0.214045		0.829934		8.94253	0.214045
Mitochondrial carnitine/acylcarnitine carrier protein (Carnitine/acylcarnitine translocase) (CAC) (mCAC) (Solute carrier family 25 member 20)	23	Mitochondrial	NLLAGGFGGMCLVFVGHPLDTVK	4.80459	5.47583	5.47927	4.88743	34.4749	61.0692	15.4083	7.74324		16.8688	4.51592	5.9514	2.69613	3.43704	4.10393	3.75386		0.183094	11.8785	3.90045	0.299906		5.16178		9.11204	3.49774
Mitochondrial carnitine/acylcarnitine carrier protein (Carnitine/acylcarnitine translocase) (CAC) (mCAC) (Solute carrier family 25 member 20)	155	Mitochondrial	YSGTLDCAK	1.21924	2.53464	1.16871	1.56161	0	0	0	2.48886			6.66407	5.73008	0	0	0	0.996129		0.316786	0.622216		0.249032		1.62105	0.622216		0.249032
Mitochondrial carrier homolog 2	79	Mitochondrial	LCSGVLGTVVHGK	1.35814	0.859217	0	0	7.7886	0	0	0.511909	25.3429	5.31396	5.74297	5.19187	0	0	0	0		0.335861	1.90831	4.98305	0		0.554339	2.07513	10.3979	0
Mitochondrial carrier homolog 2	49 56	Mitochondrial	QVCQLPGLFCYAQHIASIDGR	0	0	0	0	0	0	0	0	0	8.55238	11.8434	12.4645	2.04002	0	2.00026	0		0	0	2.86973	0.58322		0	0	8.21508	1.01007
Mitochondrial carrier homolog 2	296	Mitochondrial	TYCYDLR	2.58234	1.27851	1.06058	0	50.1742	0	0	0	0	4.33102	12.408	10.3214	0	0	0	2.33273		0.530156	12.5435	2.83109	0.583182		1.23036		6.76509	0.583182
Mitochondrial carrier homolog 2	160 163	Mitochondrial	YCGLCDSIVTIYR			48.4699	53.9658			0	0			20.9494	0		26.1151		0
Mitochondrial coenzyme A transporter SLC25A42 (Solute carrier family 25 member 42)	235	Mitochondrial	MVFGACAGLIGQSASYPLDVVR	0	0	11.387	0				0		0	0	0		0				2.84674		0			2.84674		0
Mitochondrial glutamate carrier 1 (GC-1) (Glutamate/H(+) symporter 1) (Solute carrier family 25 member 22)	25	Mitochondrial	LINGGIAGLIGVTCVFPIDLAK	0	0	0	0			0	0		8.01651	0	0	0	0		0		0		2.67217	0		0		2.67217	0
Mitochondrial import inner membrane translocase subunit TIM50	249	Mitochondrial	VVVVDCK															0
Mitochondrial import receptor subunit TOM70 (Mitochondrial precursor proteins import receptor) (Translocase of outer membrane 70 kDa subunit)	505	Mitochondrial	CIDLEPDNATTYVHK	0	0	0	0	0		0	0		0	0	0	0	17.5774	0	0		0	0	0	4.39436		0	0	0	4.39436
Mitochondrial inner membrane organizing system protein 1	13	Mitochondrial	CMADTVVK	100	100		23.3982	70.3349			39.8644	48.3266	100	100		97.5565	90.5532	85.0513	82.3191		25.5339		17.2245	3.36386					88.87
Mitochondrial inner membrane protein (Mitofilin)	696	Mitochondrial	LLSYASYCIEHGDLELAAK	4.29932	9.70146	10.1247	32.7885	31.8235			17.0245		12.5658	31.4902	33.4078	0	14.2829	0	0		6.32718		6.65082	3.57071		14.2285		25.8212	3.57071
Mitochondrial inner membrane protein (Mitofilin)	602	Mitochondrial	VNCSDNEFTQALTAAIPPESLTR	0.669126	0	0	2.68481	0			0		0	4.20856	0	0	6.52995	0	6.10939		0.63533		1.40285	1.82635		0.838485		1.40285	3.15984
Mitochondrial inner membrane protein OXA1L (Oxidase assembly 1-like protein) (OXA1-like protein)	148	Mitochondrial	CLVFPLIVK	0	0	0	0		0	0	0	100	0				0				0	0				0	0
Mitochondrial-processing peptidase subunit alpha (EC 3.4.24.64) (Alpha-MPP) (P-55)	224	Mitochondrial	FCPVENIAK	0	0	0	0	0	0		0		5.55232	16.6523	20.7022	0	0	0	0		0	0	4.52848	0		0	0	14.3022	0
Mitochondrial-processing peptidase subunit alpha (EC 3.4.24.64) (Alpha-MPP) (P-55)	139 141	Mitochondrial	HGGICDCQTSR	0	0	14.4328	0				0			41.5099	33.3389		0	0	0		3.60819			0		3.60819			0
Mitochondrial-processing peptidase subunit alpha (EC 3.4.24.64) (Alpha-MPP) (P-55)	465	Mitochondrial	LPHELCTLIR	0	0	0	0				0		0		0	0	0	0	0		0			0		0			0
Mitochondrial-processing peptidase subunit alpha (EC 3.4.24.64) (Alpha-MPP) (P-55)	265	Mitochondrial	MVLAGVGVEHEHLVECAR	0	0	0	0	0	0		0	0	7.77294	4.19306	23.7305	0	3.90644	0	6.69163		0	0	5.18474	1.63193		0	0	8.92413	2.64952
Mitochondrial-processing peptidase subunit beta (EC 3.4.24.64) (Beta-MPP) (P-52)	248	Mitochondrial	IVLAAAGGVCHNELLELAK	0	0	0	0	0			33.2384	0	0	0	0	0	9.52375	4.04175	0		0		0	2.25521		0		0	3.39137
Mitochondrial-processing peptidase subunit beta (EC 3.4.24.64) (Beta-MPP) (P-52)	481	Mitochondrial	LPDFNQICSNMR	0	8.04861	8.04481	0	41.7248			4.6253		6.60849	13.3837	7.80855			24.2758	26.207		2.32288		2.08733			4.02335		9.2669
Mitochondrial pyruvate carrier 1 (Brain protein 44-like protein)	83	Mitochondrial	NWLLFACHVTNEVAQLIQGGR														0	0	0					0					0
Mitochondrial Rho GTPase 1 (MIRO-1) (EC 3.6.5.-) (Ras homolog gene family member T1)	535	Mitochondrial	IPCLIVAAK	0	0	0	0	0			0		0	0	0						0		0			0		0
Mitochondrial uncoupling protein 3 (UCP 3) (Solute carrier family 25 member 9)	25	Mitochondrial	FLGAGTAACFADLLTFPLDTAK	0	0	0	0				0		0	0	0						0		0			0		0
Mitofusin-1 (EC 3.6.5.-) (Transmembrane GTPase MFN1)	461	Mitochondrial	CTNEVNASILQSQQEIIENLKPLLPAGIQNK	0	0	0	0	0			0		0	0	0	0	0	0	0		0		0	0		0		0	0
Mitofusin-1 (EC 3.6.5.-) (Transmembrane GTPase MFN1)	428	Mitochondrial	LSVLVDEFCSEFHPTPSVLK	9.41449	7.92972	22.431	13.1826	23.7795			13.5953		20.216	42.8707	7.46463	14.1523		24.967			3.25718		10.3533			13.2394
Moesin (Membrane-organizing extension spike protein)	117		EGILNDDIYCPPETAVLLASYAVQSK	68.5306	76.446	28.6511			59.0086	80.4063			71.7581			100	100		100		14.79			0					100
Monocarboxylate transporter 1 (MCT 1) (Solute carrier family 16 member 1)	392 393		FSSAVGLVTIVECCPVLLGPPLLGR	0	0						0		0	0	0	0	5.92211	0	6.08432				0	1.7333				0	3.00161
Monoglyceride lipase (MGL) (EC 3.1.1.23) (Monoacylglycerol lipase) (MAGL)	55		ALIFVSHGAGEHCGR	98.0636	97.7408	97.7619	97.4027	94.5949	100	90.9846	100	100	96.9383	100	95.9313	91.4807	100	89.3904	89.8844		0.135072	2.20803	1.04952	2.47752		97.7422	96.3949	98.2174	92.6889
Monoglyceride lipase (MGL) (EC 3.1.1.23) (Monoacylglycerol lipase) (MAGL)	32		TPQNVPYQDLPHLVNADGQYLFCR	26.0684	0	0	0	100			100		0	0	0	0					6.5171		0			6.5171		0
Multifunctional protein ADE2 [Includes: Phosphoribosylaminoimidazole-succinocarboxamide synthase (EC 6.3.2.6) (SAICAR synthetase); Phosphoribosylaminoimidazole carboxylase (EC 4.1.1.21) (AIR carboxylase) (AIRC)]	288 295		ACGNFGIPCELR		21.7008	38.2544		0	0	0	0		11.4312	4.8614	16.8762	0		0	0			0	3.47345	0			0	11.0563	0
Multifunctional protein ADE2 [Includes: Phosphoribosylaminoimidazole-succinocarboxamide synthase (EC 6.3.2.6) (SAICAR synthetase); Phosphoribosylaminoimidazole carboxylase (EC 4.1.1.21) (AIR carboxylase) (AIRC)]	63		ITSCIFQLLQEAGIK	0	0	0	0	0		0	0		3.97525			0	0	2.84431	0		0	0		0.711079		0	0		0.711079
Murinoglobulin-1 (MuG1)	86		DLFQCVSFIIPR	42.2924				52.5219	100		100		69.7737	85.0598	84.1474			46.9359				15.826	4.95032					79.6603
Murinoglobulin-1 (MuG1)	269		INVCR					0				0					0
Murinoglobulin-1 (MuG1)	587		LQVTASPQSLCGLR	0	0	0	0	0			0		86.8367		94.8614						0					0
Murinoglobulin-1 (MuG1)	923		QEHTFSSLFCASDAEISEK		52.8357			0			100	56.2962					71.8737
Murinoglobulin-2 (MuG2)	587		LQVTASPQSLCGLR	0	0	0	0	0		0	0		84.1386		93.4966						0	0				0	0
Muscle-related coiled-coil protein (Muscle-restricted coiled-coil protein)	141		VVIFQEDIPCPASLSVVK	0	0	0	0		0	0	0		0	10.7636	9.30869	0	0	0	14.8644		0	0	3.37163	3.7161		0	0	6.69075	3.7161
Myoglobin	67		HGCTVLTALGTILK	4.96007	6.80863	5.34766	4.60023	19.4548	12.0581	1.29432	4.1345	45.45	24.6601	39.3744	37.5902	0.92715	0.814283	1.08234	0.751194		0.484489	4.09759	4.37271	0.0726397		5.42915	9.23542	36.7686	0.893741
Myomesin-1 (Myomesin family member 1) (Skelemin)	323		CDFEDTAQYR	0	5.74218	0	0	20.3758			0				4.35448	0	0	0	0		1.43554			0		1.43554			0
Myomesin-1 (Myomesin family member 1) (Skelemin)	656		CDVGAENWQR	22.7603			59.2946			0	28.134		40.1072	100	100	0	1.76605	6.24629	2.7268				19.9643	1.31461					2.68479
Myomesin-1 (Myomesin family member 1) (Skelemin)	1013		CEEWTIAVPGPPHSVK	0	0								0		0	0	0	0	0					0					0
Myomesin-1 (Myomesin family member 1) (Skelemin)	529 539		CEVGTDTWSQCNDTPVK	100	0						0			0	0	0	13.6898	0	15.2685					4.19217					7.23956
Myomesin-1 (Myomesin family member 1) (Skelemin)	694		CSNSAGVGEPSETTEVTVVGDK	0.697174	1.15124	0	0	2.93594	0	0	3.15842	13.3161	4.21381	5.79415	4.93653	0	1.20378	0	0.781987		0.282437	0.880816	2.10854	0.299274		0.462104	1.52359	7.06515	0.496443
Myomesin-1 (Myomesin family member 1) (Skelemin)	1393		DGICTLLITEFSK	0	0	0	0	0			7.58839			0	0	0	0	14.5175	19.601		0			5.03272		0			8.52963
Myomesin-1 (Myomesin family member 1) (Skelemin)	1192		DLGTDDLGTYSCDVTDTDGIASSYLIDEEEMK	3.35599	0	0	2.7144				2.22466		50.063	8.83889	6.56379	0	0	4.29226	0		0.885919		14.1358	1.07306		1.5176			1.07306
Myomesin-1 (Myomesin family member 1) (Skelemin)	406		EGETMSLGCR	0	0	0	0				0			0	0	0	0	0	0		0			0		0			0
Myomesin-1 (Myomesin family member 1) (Skelemin)	1010		ENTLYQFQVSAMNIAGLGAPSTVSECFK	0	0	0	21.8963				31.3134		58.0256		30.9315	29.5674	60.5864	42.527	86.5335		5.47409			12.3417		5.47409
Myomesin-1 (Myomesin family member 1) (Skelemin)	778		FTCHGLTTAQSYIFR	1.65477	0	0	0	20.8739	0	0	0	15.9491	21.1241	7.3924	14.3563	1.31478	3.53337	4.05109	4.35549		0.413692	5.21846	2.83355	0.687569		0.413692	5.21846	14.7055	3.31368
Myomesin-1 (Myomesin family member 1) (Skelemin)	279		LHCSVAGWPEPR	0	0						0		0	0	0	0	1.72266	15.5079	2.74717				0	3.55001				0	4.99442
Myomesin-1 (Myomesin family member 1) (Skelemin)	1438		LVDEAFQDLMTEVCK	22.0553	17.6621	56.4326	45.1046	46.7574			44.5877		46.5033	39.3928			4.34026	18.3306	87.401		9.2612			25.6748
Myomesin-1 (Myomesin family member 1) (Skelemin)	1464		LYSFVCYYLDDLK	0	2.89341	1.84572	8.858	41.0053			1.95305		23.1838			5.03369	9.67819	20.52	6.62847		1.91534			3.48736		3.39928			10.4651
Myomesin-1 (Myomesin family member 1) (Skelemin)	1601		NEKPLTSDDHCSLK	0	0	5.58944	8.58088	8.72526			0		9.07936	3.57992	6.44792	0	0	0	0		2.13451		1.58804	0		3.54258		6.36907	0
Myopalladin	1252		NEAGIVSCTAR	57.9076		25.5929	29.365				58.1348		7.52167	45.7381	38.1037	65.6297	42.5428	26.469	30.3517		10.2012		11.6763	8.81897
Myosin-10 (Cellular myosin heavy chain, type B) (Myosin heavy chain 10) (Myosin heavy chain, non-muscle IIb) (Non-muscle myosin heavy chain B) (NMMHC-B) (Non-muscle myosin heavy chain IIb) (NMMHC II-b) (NMMHC-IIB)	701		CNGVLEGIR	1.26252	1.90113	1.22233	1.16717	8.79854	4.28805		1.44616	31.2446	9.83607	9.00337	9.85418	0.383587	0.401065	0.555455	0.381887		0.172062	2.14059	5.42365	0.041877		1.38829	4.84425	14.9846	0.430499
Myosin-10 (Cellular myosin heavy chain, type B) (Myosin heavy chain 10) (Myosin heavy chain, non-muscle IIb) (Non-muscle myosin heavy chain B) (NMMHC-B) (Non-muscle myosin heavy chain IIb) (NMMHC II-b) (NMMHC-IIB)	95		VEDMAELTCLNEASVLHNLK	0	0	0	0	0	0	0	0		0	33.0469	0	0	74.742	0	0		0	0	11.0156	18.6855		0	0
Myosin-11 (Myosin heavy chain 11) (Myosin heavy chain, smooth muscle isoform) (SMMHC)	701		CNGVLEGIR	1.26444	1.89943	1.22269	1.16881	7.16492	6.94813	0.96345	1.44616	31.2446	9.83607	9.00337	9.85418	0.307106	0.401065	0.554386	0.381887		0.171318	1.6927	5.42365	0.0518812		1.38884	4.13066	14.9846	0.411111
Myosin-11 (Myosin heavy chain 11) (Myosin heavy chain, smooth muscle isoform) (SMMHC)	701 711		CNGVLEGIRICR	0	100				0	0	0					0	0	0	0			0		0			0		0
Myosin-11 (Myosin heavy chain 11) (Myosin heavy chain, smooth muscle isoform) (SMMHC)	823		NCAAYLK	21.3001	14.3322	94.7675	18.8974		0	0	0		0	89.6034	0	98.9035			96.7919		19.2022	0	29.8678				0
Myosin-11 (Myosin heavy chain 11) (Myosin heavy chain, smooth muscle isoform) (SMMHC)	382		VCHLVGINVTDFTR	0	0	0	0		0	0	0	0	0	0	0	0	0	0	0		0	0	0	0		0	0	0	0
Myosin-4 (Myosin heavy chain 2b) (MyHC-2b) (Myosin heavy chain 4)	909		CDQLIK	0.505337	0.458563	0.436377	0.638592	1.07856	2.45269	0	0.217298	16.8435	0	1.56459	1.99174	0.0264359	0.103432	0.0790358	0.0905356		0.0452985	0.556273	3.93785	0.0168928		0.509717	0.937137	5.09996	0.0748599
Myosin-4 (Myosin heavy chain 2b) (MyHC-2b) (Myosin heavy chain 4)	699		CNGVLEGIR	1.26627	1.90066	1.22278	1.16922	8.79854	4.28805	0.96345	1.44616	31.2446	9.83607	9.00337	9.85418	0.383587	0.401065	0.555284	0.381887		0.171462	1.79788	5.42365	0.0418345		1.38974	3.87405	14.9846	0.430456
Myosin-4 (Myosin heavy chain 2b) (MyHC-2b) (Myosin heavy chain 4)	1344		HDCDLLR	0.0170495	0.779751	0.420175	0.367445	1.08804	0	0	1.06883	10.411	3.4999	5.63991	5.76357	0.0188286	0.106786	0.0411856	0.0753805		0.156063	0.311342	1.45662	0.0193075		0.396105	0.539217	6.32859	0.0605452
Myosin-4 (Myosin heavy chain 2b) (MyHC-2b) (Myosin heavy chain 4)	951		LEDECSELK	0.430831	0.675846	0.203107	0.722003	2.68283	3.68122	5.90764	0.309015	25.1695	2.63241	1.74448	1.86777	0.115435	0.0592539	0.539526	0.417954		0.120029	1.16104	5.77532	0.116246		0.507947	3.14518	7.85354	0.283042
Myosin-4 (Myosin heavy chain 2b) (MyHC-2b) (Myosin heavy chain 4)	1443		SNAACAALDK					0
Myosin-6 (Myosin heavy chain 6) (Myosin heavy chain, cardiac muscle alpha isoform) (MyHC-alpha)	907		CDQLIK	0.531851	0.668658	0.896191	0.691752	1.13971	2.85609	1.71093	0.286765	16.9119	2.75341	3.68967	2.4076	0.112699	0.221427	0.163574	0.211231		0.0751564	0.538919	3.50091	0.0249336		0.697113	1.49837	6.44065	0.177233
Myosin-6 (Myosin heavy chain 6) (Myosin heavy chain, cardiac muscle alpha isoform) (MyHC-alpha)	674		CIIPNER	1.0021	0.852761	0.772085	0.578007	12.7858	3.88974	0.629325	0.928143	42.3943	4.82278		6.90617	0.157857	0.13953	0.174343	0.214102		0.0883559	2.8395	12.1915	0.0158935		0.801238	4.55824		0.171458
Myosin-6 (Myosin heavy chain 6) (Myosin heavy chain, cardiac muscle alpha isoform) (MyHC-alpha)	697		CNGVLEGIR	1.26402	1.89948	1.22258	1.16866	8.05877	6.57721	0.96345	1.44616	31.2424	9.83607	9.00337	9.85418	0.279265	0.40083	0.554499	0.381887		0.171381	1.79316	5.4231	0.0567948		1.38869	4.2614	14.984	0.40412
Myosin-6 (Myosin heavy chain 6) (Myosin heavy chain, cardiac muscle alpha isoform) (MyHC-alpha)	697 707		CNGVLEGIRICR	0	7.35602			0	0	0	0					0	0	0	0			0		0			0		0
Myosin-6 (Myosin heavy chain 6) (Myosin heavy chain, cardiac muscle alpha isoform) (MyHC-alpha)	1413		CSSLEK	6.05178	4.66298	0	0	0			29.677		26.2787	45.0676	19.5035	6.35696	14.8531	41.7116	39.7431		1.57231		7.64652	8.87592		2.67869		30.2833
Myosin-6 (Myosin heavy chain 6) (Myosin heavy chain, cardiac muscle alpha isoform) (MyHC-alpha)	401		GLCHPR	3.45159	2.40583	1.80769	6.59356	9.18715			1.45613	31.821	3.45094	4.12998	2.33132	14.6005	3.84202	3.6785	0		1.06524		7.13888	3.15082		3.56467		10.4333	5.53025
Myosin-6 (Myosin heavy chain 6) (Myosin heavy chain, cardiac muscle alpha isoform) (MyHC-alpha)	1342		HDCDLLR	0.340472	0.698774	0.439829	0.365214	0.878243	3.21421	0	1.41185	10.5211	3.81076	5.64239	5.75515	0.0813978	0.12096	0.0673702	0.163332		0.0819993	0.678321	1.43392	0.021579		0.461072	1.37608	6.43236	0.108265
Myosin-6 (Myosin heavy chain 6) (Myosin heavy chain, cardiac muscle alpha isoform) (MyHC-alpha)	949		LEDECSELK	0.586758	0.527407	0.351112	0.674684	2.7294	5.08083	1.56668	0.353008			2.13863	1.84136	0.0757124	0.194137	0.193634	0.167499		0.0683514	1.00729		0.028043		0.53499	2.43248		0.157746
Myosin-6 (Myosin heavy chain 6) (Myosin heavy chain, cardiac muscle alpha isoform) (MyHC-alpha)	1750		MESDLTQLQTEVEEAVQECR	0.891173	0.660886	2.10345	1.65152	2.10402	6.44554	12.1583	0.69552	12.5164	3.62963	3.60767	3.91713	0.299979	0.288319	1.05911	0.656597		0.334396	2.57801	2.2007	0.182309		1.32676	5.35085	5.91772	0.576002
Myosin-6 (Myosin heavy chain 6) (Myosin heavy chain, cardiac muscle alpha isoform) (MyHC-alpha)	37		TECFVPDDK	0.630944	0.679474	0.672437	0.82194	2.88407	3.34842	0.277264	0.766679	24.7274	3.76699	3.5536	3.67077	0.557966	0.420404	0.892987	0.72316		0.0416468	0.761459	5.26609	0.102295		0.701199	1.81911	8.92969	0.648629
Myosin-7B (Myosin cardiac muscle beta chain) (Myosin heavy chain 7B, cardiac muscle beta isoform)	702		CNGVLEGIR	1.26466	1.90078	1.22267	1.16871	8.79854	5.63684	0.96345	1.44616	31.2446	9.83607	9.00337	9.85418	0.287967	0.401065	0.555327	0.381887		0.171652	1.85449	5.42365	0.0554038		1.3892	4.21125	14.9846	0.406561
Myosin-7B (Myosin cardiac muscle beta chain) (Myosin heavy chain 7B, cardiac muscle beta isoform)	1347		HDCDLLR	0.225857	0.750426	0.425191	0.363563	0.547912	0	0	2.18456	10.3947	3.4999	5.63991	5.76357	0.0500448	0.110519	0.0614611	0.10781		0.111159	0.516874	1.45281	0.0156035		0.441259	0.683118	6.32451	0.0824587
Myosin-7B (Myosin cardiac muscle beta chain) (Myosin heavy chain 7B, cardiac muscle beta isoform)	954		LEDECTELK	22.8935	0	0	0	0			34.4137			0	0	0	0				5.72338					5.72338
Myosin-7 (Myosin heavy chain 7) (Myosin heavy chain slow isoform) (MyHC-slow) (Myosin heavy chain, cardiac muscle beta isoform) (MyHC-beta)	905		CDQLIK	0.505337	0.458563	0.436377	0.637212	1.07623	2.43529	0	0.209549	16.8471	1.42754	1.5646	1.99174	0	0.10259	0.0772916	0.0910077		0.0449715	0.553114	3.79836	0.0231586		0.509372	0.930268	5.45776	0.0677224
Myosin-7 (Myosin heavy chain 7) (Myosin heavy chain slow isoform) (MyHC-slow) (Myosin heavy chain, cardiac muscle beta isoform) (MyHC-beta)	695		CNGVLEGIR	1.26304	1.89759	1.22256	1.16819	4.60171			1.44616	31.2446	9.83607	9.00337	9.85418	0	0.401065	0.55304	0.381887		0.171022		5.42365	0.11773		1.38785		14.9846	0.333998
Myosin-7 (Myosin heavy chain 7) (Myosin heavy chain slow isoform) (MyHC-slow) (Myosin heavy chain, cardiac muscle beta isoform) (MyHC-beta)	400		GLCHPR			0					0		3.43461	4.56337	4.89262	0	0	0	0				0.44148	0				4.29687	0
Myosin-7 (Myosin heavy chain 7) (Myosin heavy chain slow isoform) (MyHC-slow) (Myosin heavy chain, cardiac muscle beta isoform) (MyHC-beta)	1340		HDCDLLR	0.433795	0.720778	0.430207	0.359681	1.07313			1.13983	10.5352	3.49054	5.63991	5.76357	0.0781449	0.113628				0.0800602		1.48717			0.486115		6.3573
Myosin-7 (Myosin heavy chain 7) (Myosin heavy chain slow isoform) (MyHC-slow) (Myosin heavy chain, cardiac muscle beta isoform) (MyHC-beta)	947		LEDECSELK	0.163232	0	0.514458	0.203229				0.621528	0	5.2615	1.4853	1.88793	0	0	0	0.150797		0.107474		1.11109	0.0376992		0.22023		2.15868	0.0376992
Myosin-9 (Cellular myosin heavy chain, type A) (Myosin heavy chain 9) (Myosin heavy chain, non-muscle IIa) (Non-muscle myosin heavy chain A) (NMMHC-A) (Non-muscle myosin heavy chain IIa) (NMMHC II-a) (NMMHC-IIA)	569		ADFCIIHYAGK	0	0	0	0				0		6.3912	12.0334	19.4442		0		0		0		3.77959			0		12.623
Myosin-9 (Cellular myosin heavy chain, type A) (Myosin heavy chain 9) (Myosin heavy chain, non-muscle IIa) (Non-muscle myosin heavy chain A) (NMMHC-A) (Non-muscle myosin heavy chain IIa) (NMMHC II-a) (NMMHC-IIA)	694		CNGVLEGIR	1.26412	1.89834	1.22249	1.16854	7.43306	8.22348	0.96345	1.44616	31.2406	9.83607	9.00337	9.85418	0.256052	0.400634	0.553788	0.381887		0.171112	1.92135	5.42264	0.0610229		1.38837	4.51654	14.9835	0.39809
Myosin-9 (Cellular myosin heavy chain, type A) (Myosin heavy chain 9) (Myosin heavy chain, non-muscle IIa) (Non-muscle myosin heavy chain A) (NMMHC-A) (Non-muscle myosin heavy chain IIa) (NMMHC II-a) (NMMHC-IIA)	931		CQYLQAEK	0	0	0	0	0			0		0	0	0	0	0	0	0		0		0	0		0		0	0
Myosin-9 (Cellular myosin heavy chain, type A) (Myosin heavy chain 9) (Myosin heavy chain, non-muscle IIa) (Non-muscle myosin heavy chain A) (NMMHC-A) (Non-muscle myosin heavy chain IIa) (NMMHC II-a) (NMMHC-IIA)	172		EDQSILCTGESGAGK	34.6122	51.633						100		61.9445			100	100	100	100					0					100
Myosin-9 (Cellular myosin heavy chain, type A) (Myosin heavy chain 9) (Myosin heavy chain, non-muscle IIa) (Non-muscle myosin heavy chain A) (NMMHC-A) (Non-muscle myosin heavy chain IIa) (NMMHC II-a) (NMMHC-IIA)	988		LEEDQIIMEDQNCK	0	0	0	0	0			13.4536	0	0	0	0	20.6455	0	0	0		0		0	5.16137		0		0	5.16137
Myosin-9 (Cellular myosin heavy chain, type A) (Myosin heavy chain 9) (Myosin heavy chain, non-muscle IIa) (Non-muscle myosin heavy chain A) (NMMHC-A) (Non-muscle myosin heavy chain IIa) (NMMHC II-a) (NMMHC-IIA)	917		QELEEICHDLEAR		0			0		0	46.5161	0	68.1952		0	19.8677	1.88619	0	0			15.5054	22.7317	4.83026					5.43848
Myosin-binding protein C, cardiac-type (Cardiac MyBP-C) (C-protein, cardiac muscle isoform)	1260 1262		ATNLQGEAQCECR	13.477	24.8478	42.7849	53.0846	65.1164	46.687		19.4483		43.923	51.0106	56.024	9.98626	9.56126	26.7994	20.0212		8.87663	13.2648	3.51032	4.17351				50.3192	16.592
Myosin-binding protein C, cardiac-type (Cardiac MyBP-C) (C-protein, cardiac muscle isoform)	562		CEVSDENVR	1.00864	1.08774	1.30883	1.97257	4.1271	0	0	0.717729	19.6186	11.3812	5.20068	5.84842	0.579193	2.31366	5.8189	4.10677		0.218798	0.986577	3.33723	1.13045		1.34445	1.21121	10.5122	3.20463
Myosin-binding protein C, cardiac-type (Cardiac MyBP-C) (C-protein, cardiac muscle isoform)	237		CEVSTK	0	0			12.5624		0	0	7.44595	4.25729	0	6.95374				0			4.18748	1.70539				4.18748	4.66424
Myosin-binding protein C, cardiac-type (Cardiac MyBP-C) (C-protein, cardiac muscle isoform)	237 248		CEVSTKDKFDSCNFNLTVHEAIGSGDLDLR	80.4443	82.0824				100	54.929	100		55.6374	100	100	80.6036	100	100	100			15.0237	14.7875	4.8491					95.1509
Myosin-binding protein C, cardiac-type (Cardiac MyBP-C) (C-protein, cardiac muscle isoform)	439		CSTELFVK	0.536308	0.669187	0.549799	0.329352	2.86935	2.20467	0	0.838185	16.5605	7.95384	7.60064	9.42602	0	0	0	0.166197		0.0705644	0.649214	2.09602	0.0415492		0.521161	1.47805	10.3853	0.0415492
Myosin-binding protein C, cardiac-type (Cardiac MyBP-C) (C-protein, cardiac muscle isoform)	248		FDSCNFNLTVHEAIGSGDLDLR	2.63148	0.739904	3.12577	6.82148	6.17205	14.2884	21.3902	1.54979	18.9463	9.16459	5.71338	8.06342	0.245132	0.421448	2.1762	2.83487		1.27242	4.39029	2.91504	0.642333		3.32966	10.8501	10.4719	1.41941
Myosin-binding protein C, cardiac-type (Cardiac MyBP-C) (C-protein, cardiac muscle isoform)	784		ISNVGEDSCTVQWEPPAYDGGQPVLGYILER	0	0	0	0				0		0		0	0	0	0	0		0			0		0			0
Myosin-binding protein C, cardiac-type (Cardiac MyBP-C) (C-protein, cardiac muscle isoform)	1240 1249		KPCPYDGGVYVCR	0	0	0	0	2.3686	0	0	0	0	5.12311	10.8026	14.0827	0.579319	0	1.00404	0.992232		0	0.592151	3.11098	0.236259		0	0.592151	7.50209	0.643899
Myosin-binding protein C, cardiac-type (Cardiac MyBP-C) (C-protein, cardiac muscle isoform)	715		LLCETEGR	0.511681	0.629211	0.568423	0.823799	0	0	0	0.473093	9.49046	6.02168	3.36053	3.52514	0	0.165887	0.182431	0.0986896		0.0678888	0.118273	1.43276	0.0414178		0.633279	0.118273	5.59945	0.111752
Myosin-binding protein C, cardiac-type (Cardiac MyBP-C) (C-protein, cardiac muscle isoform)	619		LTIDDVTPADEADYSFVPEGFACNLSAK	1.49071	2.87069	3.82184	2.16786	0	0	0	3.62183	0	26.1151	10.8739	16.733	34.0432	28.429		11.3607		0.498567	0.905457	5.46748	6.82049		2.58777	0.905457	13.4305	24.611
Myosin-binding protein C, cardiac-type (Cardiac MyBP-C) (C-protein, cardiac muscle isoform)	1197 1198		SIIAGYNAILCCAVR	2.05626	0	0.806857	0	13.5117	0	0	0		10.1334	6.68641	6.37096	0	2.87145	4.96732	2.89481		0.485614	3.37791	1.205	1.0205		0.715778	3.37791	7.73024	2.6834
Myosin-binding protein C, cardiac-type (Cardiac MyBP-C) (C-protein, cardiac muscle isoform)	1120		THCVVSELIIGNGYYFR	25.1475	21.4277			34.4943			22.4333		19.2141	7.05634	18.6945	1.55869	3.97861	6.21205	4.22562				3.96881	0.953255				14.9883	3.99374
Myosin-binding protein C, cardiac-type (Cardiac MyBP-C) (C-protein, cardiac muscle isoform)	422 432		TLTISQCSLADDAAYQCVVGGEK	0	0		0				0		0	0	0	0	0	14.0893	14.755		0		0	4.16553		0		0	7.21107
Myosin-binding protein C, cardiac-type (Cardiac MyBP-C) (C-protein, cardiac muscle isoform)	471		VEFECEVSEEGAQVK	14.6652	2.7317		36.6491	25.1548		30.564	2.41045		22.0486	5.91116	19.254	3.67455	6.91221	26.0316	12.679		9.93335	8.62549	4.97917	4.93393				15.7379	12.3243
Myosin-binding protein H-like	317		ALSQLGICSLEIR	0	0	0	0		0	0	0		0	0				0	0		0	0				0	0
Myosin light chain 3 (Myosin light chain 1, slow-twitch muscle B/ventricular isoform) (MLC1SB) (Ventricular/slow twitch myosin alkali light chain)	85		ITYGQCGDVLR	15.9636	12.4178	16.1642	15.1849	5.87096	22.7886	8.82897	8.65092	31.6951	21.7522	30.1989	21.9948	13.8714	10.804	15.1224	9.72668		0.864469	3.81188	2.63751	1.26717		14.9326	11.5349	26.4103	12.3811
Myosin light chain 3 (Myosin light chain 1, slow-twitch muscle B/ventricular isoform) (MLC1SB) (Ventricular/slow twitch myosin alkali light chain)	191		LMAGQEDSNGCINYEAFVK	6.03019	5.85322	20.3074	34.5731	8.98743	15.5408	4.47647	5.57359	38.7757	22.04	35.9757	19.7184	14.9235	1.86839	6.31637	5.30994		6.8554	2.49131	4.81966	2.77481		16.691	8.64457	29.1274	7.10454
Myosin light chain 4 (MLC1EMB) (Myosin light chain 1, atrial/fetal isoform) (MLC1A)	74		ITYGQCGDVLR	15.9833	6.59357	16.5511	16.2752	11.0908	22.8709	8.47319	8.57976	31.8077	21.7573	30.1789	21.9948	14.0681	10.5029	14.5062	9.44161		2.42184	3.42621	2.65329	1.26746		13.8508	12.7537	26.4347	12.1297
Myosin light chain 4 (MLC1EMB) (Myosin light chain 1, atrial/fetal isoform) (MLC1A)	180		MSEAEVEQLLSGQEDANGCINYEAFVK		100						100		100	100			69.5993
Myosin regulatory light chain 2, atrial isoform (MLC-2a) (MLC2a) (Myosin light chain 2a) (Myosin regulatory light chain 7)	43		EAFSCIDQNR	3.43758	17.3614	4.32398	0			0	4.35638		16.178	11.5552	0			0	0		3.80942		4.81098			6.28073		9.24439
Myosin regulatory light chain 2, atrial isoform (MLC-2a) (MLC2a) (Myosin light chain 2a) (Myosin regulatory light chain 7)	164		SLCYIITHGDEK	0	0	0	0	0	12.0155	0	1.47451		11.0495	0	0		4.83636		9.8422		0	2.90188	3.68317			0	3.3725	3.68317
Myotilin (Myofibrillar titin-like Ig domains protein) (Titin immunoglobulin domain protein)	321		ASDAGPYACVAR	63.6673	62.6889	30.7097	33.0949				100		65.7213	67.3435	78.8088		39.4514	24.6749	11.0284		9.04386		4.11883	8.20716				70.6245
Myotilin (Myofibrillar titin-like Ig domains protein) (Titin immunoglobulin domain protein)	17		HFIQPQNPCGSR	0							0		0	0	0		0	0	0				0	0				0	0
NAD-dependent protein deacetylase sirtuin-3 (EC 3.5.1.-) (Regulatory protein SIR2 homolog 3) (SIR2-like protein 3) (mSIR2L3)	138 141	Mitochondrial	CPVCTGVVKPDIVFFGEQLPAR														100
NAD-dependent protein deacylase sirtuin-5, mitochondrial (EC 3.5.1.-) (Regulatory protein SIR2 homolog 5) (SIR2-like protein 5)	46	Mitochondrial	CFANAK					100			100					0	68.9764	0	0					17.2441
NAD-dependent protein deacylase sirtuin-5, mitochondrial (EC 3.5.1.-) (Regulatory protein SIR2 homolog 5) (SIR2-like protein 5)	124	Mitochondrial	EPNPGHLAIAQCEAR	87.6315	79.9427			80.6893	80.3315				92.8526	0	0	89.7935	89.916	82.4243	85.5272				30.9509	1.81164					86.9152
NAD-dependent protein deacylase sirtuin-5, mitochondrial (EC 3.5.1.-) (Regulatory protein SIR2 homolog 5) (SIR2-like protein 5)	181	Mitochondrial	SPICPALAGK	4.99694	2.2226	0	0	0	0	0	4.42113		17.7283	0	13.1318	0	0	0	0		1.18599	1.10528	5.31175	0		1.80488	1.10528	10.2867	0
NADH-cytochrome b5 reductase 3 (B5R) (Cytochrome b5 reductase) (EC 1.6.2.2) (Diaphorase-1) [Cleaved into: NADH-cytochrome b5 reductase 3 membrane-bound form; NADH-cytochrome b5 reductase 3 soluble form]	204		DPNDHTVCYLLFANQSEK	0	0.787091	0	0	0	0	0	0	0	0	0	0	0	0	0			0.196773	0	0	0		0.196773	0	0	0
NADH dehydrogenase [ubiquinone] 1 alpha subcomplex assembly factor 3 (Protein 2P1)	151 158	Mitochondrial	GIAVEVQDTPNACATFNFLCHEGR	0	0		0			60.7348	0		12.4336	0	0				6.86425		0		4.14452			0		4.14452
NADH dehydrogenase [ubiquinone] 1 alpha subcomplex subunit 10, mitochondrial (Complex I-42kD) (CI-42kD) (NADH-ubiquinone oxidoreductase 42 kDa subunit)	112	Mitochondrial	HYPEAGIQYSSTTTGDGRPLDIEFSGSCSLEK	1.86153	0	0	0	0	0	0	0	15.3174	8.77586	8.61205	10.656	3.50799	1.50985	3.34257	0.70684		0.465382	0	1.56274	0.689461		0.465382	0	10.8404	2.26681
NADH dehydrogenase [ubiquinone] 1 alpha subcomplex subunit 10, mitochondrial (Complex I-42kD) (CI-42kD) (NADH-ubiquinone oxidoreductase 42 kDa subunit)	183	Mitochondrial	QCVDHYNEIK	4.19154	4.96828	3.82105	28.1353	14.2396	35.3421		3.39755			11.8856	9.99448	14.1717	26.7642	26.6631	28.3882		5.95689	9.37881		3.2988		10.2791			23.9968
NADH dehydrogenase [ubiquinone] 1 alpha subcomplex subunit 10, mitochondrial (Complex I-42kD) (CI-42kD) (NADH-ubiquinone oxidoreductase 42 kDa subunit)	67	Mitochondrial	VITVDGNICSGK	5.90204	3.80209	1.53207	1.82829	0	0	0	2.79303	17.9873	12.1188	16.159	17.4466	2.87639	1.66619	0	3.24302		1.01282	0.698258	1.32635	0.731043		3.26613	0.698258	15.9279	1.9464
NADH dehydrogenase [ubiquinone] 1 alpha subcomplex subunit 11 (Complex I-B14.7) (CI-B14.7) (NADH-ubiquinone oxidoreductase subunit B14.7)	95	Mitochondrial	EKPDDPLNYFIGGCAGGLTLGAR	7.15174	3.42428	11.2637	3.32037	22.5113	0	0	2.88018	50.021	70.4303	67.6126	66.3033	3.56178	3.24266	5.17953	4.97246		1.88219	5.43042	4.60479	0.489378		6.29003	6.34788	63.5918	4.23911
NADH dehydrogenase [ubiquinone] 1 alpha subcomplex subunit 11 (Complex I-B14.7) (CI-B14.7) (NADH-ubiquinone oxidoreductase subunit B14.7)	18	Mitochondrial	FFESYHEVPDGTQCHR	0	0	10.9522	0	11.5751	0		0		80.5544	75.7978	80.3369	0	0	0	0		2.73804	3.85835	1.55054	0		2.73804	3.85835	78.8964	0
NADH dehydrogenase [ubiquinone] 1 alpha subcomplex subunit 12 (Complex I-B17.2) (CI-B17.2) (CIB17.2) (NADH-ubiquinone oxidoreductase subunit B17.2)	92	Mitochondrial	WLHCMTDDPPTTNPPTAR	0	0	0					0		4.65022	0	0	0	0	0	0		0		1.55007	0		0		1.55007	0
NADH dehydrogenase [ubiquinone] 1 alpha subcomplex subunit 2 (Complex I-B8) (CI-B8) (NADH-ubiquinone oxidoreductase B8 subunit)	58	Mitochondrial	ECSEVQPK					0		0		0				0		0	0					0					0
NADH dehydrogenase [ubiquinone] 1 alpha subcomplex subunit 5 (Complex I subunit B13) (Complex I-13kD-B) (CI-13kD-B) (NADH-ubiquinone oxidoreductase 13 kDa-B subunit)	17	Mitochondrial	TTGLVGLAVCDTPHER	0	0	0.956631	7.41732	32.9998	13.3735	17.8409	17.9941	52.7389	19.6882	6.28043	5.52206	0	0	0	0.943821		1.78888	4.28535	11.0502	0.235955		2.09349	20.5521		0.235955
NADH dehydrogenase [ubiquinone] 1 alpha subcomplex subunit 7 (Complex I-B14.5a) (CI-B14.5a) (NADH-ubiquinone oxidoreductase subunit B14.5a)	55	Mitochondrial	LSNNYYCTR	51.9554	50.0457			19.9853	0	0	18.3213		50.8176	49.37	39.4224		17.3895	22.3641				5.53952	3.58161				9.57667	46.5367
NADH dehydrogenase [ubiquinone] 1 alpha subcomplex subunit 8 (Complex I-19kD) (CI-19kD) (Complex I-PGIV) (CI-PGIV) (NADH-ubiquinone oxidoreductase 19 kDa subunit)	110	Mitochondrial	FDQCVLDK		61.3312		89.3469	100			87.583	59.1001	63.0645			82.926		60.7527	55.3978					8.42658
NADH dehydrogenase [ubiquinone] 1 alpha subcomplex subunit 8 (Complex I-19kD) (CI-19kD) (Complex I-PGIV) (CI-PGIV) (NADH-ubiquinone oxidoreductase 19 kDa subunit)	66	Mitochondrial	LVNGCALNFFR	15.8542	6.38388	17.6288	0	23.1435	51.6163	30.0039	4.41459		68.858	84.4925	86.373	1.87059	0	0	0		4.13866	9.74515	5.55154	0.467648		9.96672		79.9078	0.467648
NADH dehydrogenase [ubiquinone] 1 alpha subcomplex subunit 9, mitochondrial (Complex I-39kD) (CI-39kD) (NADH-ubiquinone oxidoreductase 39 kDa subunit)	86	Mitochondrial	CDVYDIMHLR	4.10398	6.42236	3.9139	2.24391	7.2856	2.05162	1.14972	3.10994	26.4839	9.53106	7.99541	4.78628	1.66526	0.957181	0.470689	0.188401		0.858918	1.35597	4.86307	0.323293		4.17104	3.39922	12.1992	0.820383
NADH dehydrogenase [ubiquinone] 1 beta subcomplex subunit 10 (Complex I-PDSW) (CI-PDSW) (NADH-ubiquinone oxidoreductase PDSW subunit)	77	Mitochondrial	VPDITECK	0	0		0	0	0	0	0	55.5429	64.2095	59.0161	71.2983	0	0	0	0		0	0	3.42625	0		0	0	62.5167	0
NADH dehydrogenase [ubiquinone] 1 beta subcomplex subunit 7 (Complex I-B18) (CI-B18) (NADH-ubiquinone oxidoreductase B18 subunit)	80	Mitochondrial	DSFPNFLACK	100	100	100	100	87.71			97.1057		100	100	100	100	100		100		0		0	0		100		100	100
NADH dehydrogenase [ubiquinone] 1 beta subcomplex subunit 7 (Complex I-B18) (CI-B18) (NADH-ubiquinone oxidoreductase B18 subunit)	59	Mitochondrial	DYCAHYLIR		100	73.3369	100				90.114	100	95.376	93.5237	94.71			74.3803			8.8877		1.41855					95.9024
NADH dehydrogenase [ubiquinone] 1 beta subcomplex subunit 9 (Complex I-B22) (CI-B22) (NADH-ubiquinone oxidoreductase B22 subunit)	4	Mitochondrial	MAFCAPPAYLTHQQK	44.8609		95.3197	87.2573			100	39.2762		91.5569	24.8151	39.5618		80.5562	58.9181			15.6499		20.2422
NADH dehydrogenase [ubiquinone] 1 beta subcomplex subunit 9 (Complex I-B22) (CI-B22) (NADH-ubiquinone oxidoreductase B22 subunit)	96	Mitochondrial	YECYK					0								0	0	0	0					0					0
NADH dehydrogenase [ubiquinone] 1 beta subcomplex subunit 9 (Complex I-B22) (CI-B22) (NADH-ubiquinone oxidoreductase B22 subunit)	42	Mitochondrial	YFACLMR	30.5456	33.0722	15.009	19.4928	37.4956	65.8243	44.1096	11.9436		22.4763	15.6927	17.4758		28.4156	22.8356	17.1856		4.33184	11.0947	2.03035	3.24185		24.5299		18.5483	22.8122
NADH dehydrogenase [ubiquinone] 1 subunit C2 (Complex I-B14.5b) (CI-B14.5b) (NADH-ubiquinone oxidoreductase subunit B14.5b)	40	Mitochondrial	LVYMGLLGYCTGLMDNMLR	8.7613	0	0	0	32.7358		37.1571	31.8735			8.85987	23.858	3.15538	0.595845	0	2.97755		2.19032	1.6365		0.809226		2.19032	33.9221		1.68219
NADH dehydrogenase [ubiquinone] flavoprotein 1, mitochondrial (EC 1.6.5.3) (EC 1.6.99.3) (Complex I-51kD) (CI-51kD) (NADH-ubiquinone oxidoreductase 51 kDa subunit)	206	Mitochondrial	GAGAYICGEETALIESIEGK	0.525758	1.59548	0.420919	0.679826	10.0511	0	1.74637	0	29.1361	16.1559	11.675	9.52022	0	0.318977	0.259587	0.263958		0.268642	2.40276	4.3944	0.0714987		0.805496	2.94936	16.6218	0.210631
NADH dehydrogenase [ubiquinone] flavoprotein 1, mitochondrial (EC 1.6.5.3) (EC 1.6.99.3) (Complex I-51kD) (CI-51kD) (NADH-ubiquinone oxidoreductase 51 kDa subunit)	379 382 385	Mitochondrial	HESCGQCTPCR	0	0	0	0	0			11.7517		7.74883	16.3229	8.80061	0	0	0	0		0		2.69986	0		0		10.9574	0
NADH dehydrogenase [ubiquinone] flavoprotein 1, mitochondrial (EC 1.6.5.3) (EC 1.6.99.3) (Complex I-51kD) (CI-51kD) (NADH-ubiquinone oxidoreductase 51 kDa subunit)	286	Mitochondrial	LFNISGHVNHPCTVEEEMSVPLK	3.40666	4.57632	2.79036	1.23766	7.17393	0	12.1392	2.12467	13.3516	11.1986	12.721	9.80749	1.04514	1.61992	7.03486	3.18872		0.695217	2.71484	0.794968	1.34921		3.00275	5.35944	11.7697	3.22216
NADH dehydrogenase [ubiquinone] flavoprotein 1, mitochondrial (EC 1.6.5.3) (EC 1.6.99.3) (Complex I-51kD) (CI-51kD) (NADH-ubiquinone oxidoreductase 51 kDa subunit)	238 255	Mitochondrial	LKPPFPADVGVFGCPTTVANVETVAVSPTICR	4.76016	6.77826		32.603	25.5538	15.932	41.6886	7.79622	26.3886	7.72952	6.14739	7.25259	1.29116	3.58841	3.74718	3.16911		8.96354	7.28373	4.8477	0.565892			22.7427	11.8795	2.94897
NADH dehydrogenase [ubiquinone] flavoprotein 1, mitochondrial (EC 1.6.5.3) (EC 1.6.99.3) (Complex I-51kD) (CI-51kD) (NADH-ubiquinone oxidoreductase 51 kDa subunit)	142	Mitochondrial	LVEGCLVGGR	1.34955	2.27975	1.5522	1.11692	8.20397	0	0	0.813788	29.3643	11.966	11.3178	13.0823	2.13174	1.11496	0.658607	0.690551		0.251307	1.99243	4.32593	0.343705		1.5746	2.25444	16.4326	1.14896
NADH dehydrogenase [ubiquinone] flavoprotein 1, mitochondrial (EC 1.6.5.3) (EC 1.6.99.3) (Complex I-51kD) (CI-51kD) (NADH-ubiquinone oxidoreductase 51 kDa subunit)	187	Mitochondrial	NACGSDYDFDVFVVR	0.574929	0	0	1.26468	6.80567	0	0	0.868457	26.5983	8.57559	11.205	11.9879	0.989393	0	0	0		0.300544	1.64186	4.06819	0.247348		0.459903	1.91853	14.5917	0.247348
NADH dehydrogenase [ubiquinone] flavoprotein 1, mitochondrial (EC 1.6.5.3) (EC 1.6.99.3) (Complex I-51kD) (CI-51kD) (NADH-ubiquinone oxidoreductase 51 kDa subunit)	425	Mitochondrial	QIEGHTICALGDGAAWPVQGLIR	0	0	27.6837					17.5282		0	0	0	0	1.5913	5.06855	4.9416		9.22789		0	1.25809				0	2.90036
NADH dehydrogenase [ubiquinone] flavoprotein 1, mitochondrial (EC 1.6.5.3) (EC 1.6.99.3) (Complex I-51kD) (CI-51kD) (NADH-ubiquinone oxidoreductase 51 kDa subunit)	332	Mitochondrial	SVCETVLMDFDALVQAQTGLGTAAVIVMDR			0	0						0				0	0	0					0					0
NADH dehydrogenase [ubiquinone] flavoprotein 1, mitochondrial (EC 1.6.5.3) (EC 1.6.99.3) (Complex I-51kD) (CI-51kD) (NADH-ubiquinone oxidoreductase 51 kDa subunit)	125	Mitochondrial	YLVVNADEGEPGTCK	0.562849	0.67948	0.897644	0	0	0	0	0	14.3093	21.6643	15.8335	13.7586	5.05804	0	0	0		0.191352	0	1.81155	1.26451		0.534993	0	16.3914	1.26451
NADH dehydrogenase [ubiquinone] flavoprotein 2, mitochondrial (EC 1.6.5.3) (EC 1.6.99.3) (NADH-ubiquinone oxidoreductase 24 kDa subunit)	223 224	Mitochondrial	FCCEPAGGLTSLTEPPK										100		100			0
NADH dehydrogenase [ubiquinone] flavoprotein 2, mitochondrial (EC 1.6.5.3) (EC 1.6.99.3) (NADH-ubiquinone oxidoreductase 24 kDa subunit)	134 139	Mitochondrial	YHIQVCTTTPCMLR	0	0	20.8636	17.969			59.4393	3.13952		24.5777	29.1445	37.7061	9.17642	9.97192	0	6.07867		5.63606		3.84787	2.26377		9.70816		30.4761	6.30675
NADH dehydrogenase [ubiquinone] iron-sulfur protein 2, mitochondrial (EC 1.6.5.3) (EC 1.6.99.3) (Complex I-49kD) (CI-49kD) (NADH-ubiquinone oxidoreductase 49 kDa subunit)	326	Mitochondrial	GDCYDR			0		0			0		0	0	0	0			0				0					0
NADH dehydrogenase [ubiquinone] iron-sulfur protein 2, mitochondrial (EC 1.6.5.3) (EC 1.6.99.3) (Complex I-49kD) (CI-49kD) (NADH-ubiquinone oxidoreductase 49 kDa subunit)	347	Mitochondrial	IIEQCLNK	0	0	0.5164	0.35638	3.99611	0	0	1.43324	21.9227	0.933595	4.06203	4.23047	0	0.320821	0	0		0.130141	0.942231	4.77242	0.0802052		0.218195	1.35734	7.78721	0.0802052
NADH dehydrogenase [ubiquinone] iron-sulfur protein 2, mitochondrial (EC 1.6.5.3) (EC 1.6.99.3) (Complex I-49kD) (CI-49kD) (NADH-ubiquinone oxidoreductase 49 kDa subunit)	146	Mitochondrial	LDYVSMMCNEQAYSIAVEK	0	0	0		0		0	0	0			0	0	0	0	0		0	0		0		0	0		0
NADH dehydrogenase [ubiquinone] iron-sulfur protein 5 (Complex I-15 kDa) (CI-15 kDa) (NADH-ubiquinone oxidoreductase 15 kDa subunit) [Cleaved into: NADH dehydrogenase [ubiquinone] iron-sulfur protein 5, N-terminally processed]	33	Mitochondrial	CHAFEK					0				35.9663							0
NADH dehydrogenase [ubiquinone] iron-sulfur protein 5 (Complex I-15 kDa) (CI-15 kDa) (NADH-ubiquinone oxidoreductase 15 kDa subunit) [Cleaved into: NADH dehydrogenase [ubiquinone] iron-sulfur protein 5, N-terminally processed]	66	Mitochondrial	IEFDDFEECLLR	0	0	0	0	25.3928			3.79739	49.0209	76.5449	89.6833	89.3449	0	0	0	0		0		9.5455	0		0			0
NADH dehydrogenase [ubiquinone] iron-sulfur protein 6, mitochondrial (Complex I-13kD-A) (CI-13kD-A) (NADH-ubiquinone oxidoreductase 13 kDa-A subunit)	79	Mitochondrial	IIACDGGGGALGHPK	0	0	2.79783	4.69023	0	8.09393	0	2.68529		20.9612	34.9807	27.7968	0	0.446822	0	0		1.14776	1.90776	4.04752	0.111706		1.87202	2.69481	27.9129	0.111706
NADH dehydrogenase [ubiquinone] iron-sulfur protein 6, mitochondrial (Complex I-13kD-A) (CI-13kD-A) (NADH-ubiquinone oxidoreductase 13 kDa-A subunit)	104 107	Mitochondrial	TGTCGYCGLQFK				65.3494			0
NADH dehydrogenase [ubiquinone] iron-sulfur protein 7, mitochondrial (EC 1.6.5.3) (EC 1.6.99.3) (Complex I-20kD) (CI-20kD) (NADH-ubiquinone oxidoreductase 20 kDa subunit)	194	Mitochondrial	IVPVDIYVPGCPPTAEALLYGILQLQR	0	0	0	0	25.2165		0	0		14.445	19.7859	12.6702		0	0	0		0	8.40549	2.13839	0		0		15.6337	0
NADH dehydrogenase [ubiquinone] iron-sulfur protein 7, mitochondrial (EC 1.6.5.3) (EC 1.6.99.3) (Complex I-20kD) (CI-20kD) (NADH-ubiquinone oxidoreductase 20 kDa subunit)	164	Mitochondrial	YVVSMGSCANGGGYYHYSYSVVR	0	0			0	0	0						0	6.7121	0	0			0		1.67802			0		1.67802
NADH dehydrogenase [ubiquinone] iron-sulfur protein 8, mitochondrial (EC 1.6.5.3) (EC 1.6.99.3) (Complex I-23kD) (CI-23kD) (NADH-ubiquinone oxidoreductase 23 kDa subunit)	119 123	Mitochondrial	LCEAICPAQAITIEAEPR	0	7.20597	17.4657	16.2412			0	6.53878		0	15.2163	10.6992			42.0428	25.7507		4.10576		4.51178			10.2282		8.63848
NADH-ubiquinone oxidoreductase 75 kDa subunit, mitochondrial (EC 1.6.5.3) (EC 1.6.99.3) (Complex I-75kD) (CI-75kD)	176 179	Mitochondrial	CIQCTR	0	0	0	16.5774	0	0	0	0		0	0	5.88944	0	0	0	0		4.14435	0	1.96315	0		4.14435	0	1.96315	0
NADH-ubiquinone oxidoreductase 75 kDa subunit, mitochondrial (EC 1.6.5.3) (EC 1.6.99.3) (Complex I-75kD) (CI-75kD)	564	Mitochondrial	DCFIVYQGHHGDVGAPMADVILPGAAYTEK	10.9054	9.27305	0.943735	2.15566	2.17978	5.52476	7.71278	3.94097	5.58553	8.18229	11.4211	3.84292	0.454591	3.5913	1.80327	0.775647		2.49984	1.17639	1.64939	0.706251		5.81946	4.83957	7.25797	1.6562
NADH-ubiquinone oxidoreductase 75 kDa subunit, mitochondrial (EC 1.6.5.3) (EC 1.6.99.3) (Complex I-75kD) (CI-75kD)	128 131 137	Mitochondrial	EGVMEFLLANHPLDCPICDQGGECDLQDQSMMFGSDR				100
NADH-ubiquinone oxidoreductase 75 kDa subunit, mitochondrial (EC 1.6.5.3) (EC 1.6.99.3) (Complex I-75kD) (CI-75kD)	64	Mitochondrial	FCYHER	1.87563	0	0	1.49984	4.79561				0		0		0	1.42853	2.01692	0		0.493208			0.511605		0.843866			0.861362
NADH-ubiquinone oxidoreductase 75 kDa subunit, mitochondrial (EC 1.6.5.3) (EC 1.6.99.3) (Complex I-75kD) (CI-75kD)	64 75	Mitochondrial	FCYHERLSVAGNCR	0	0	0	0		0	0	0		100	0			0				0	0				0	0
NADH-ubiquinone oxidoreductase 75 kDa subunit, mitochondrial (EC 1.6.5.3) (EC 1.6.99.3) (Complex I-75kD) (CI-75kD)	463	Mitochondrial	HSFCEVLK	0.941987	0.809011	0.537505	0.116769	3.17411	0	0	0.729387	16.2561	5.12361	8.47385	6.83889	0.372087	0	0.178762	0.323943		0.182129	0.752642	2.45806	0.0836801		0.601318	0.975873	9.17311	0.218698
NADH-ubiquinone oxidoreductase 75 kDa subunit, mitochondrial (EC 1.6.5.3) (EC 1.6.99.3) (Complex I-75kD) (CI-75kD)	75	Mitochondrial	LSVAGNCR	0		0	0.596523	7.08738	4.14399	0	2.02388	12.4315		26.4701			2.16484	0.688704	0		0.198841	1.51587		0.638569		0.198841	3.31381		0.951183
NADH-ubiquinone oxidoreductase 75 kDa subunit, mitochondrial (EC 1.6.5.3) (EC 1.6.99.3) (Complex I-75kD) (CI-75kD)	78	Mitochondrial	MCLVEIEK	0.841614	0.853414	0	0	4.80608	28.7217	26.8678		44.162	22.3705	25.9094	27.2632	17.5162		46.1676	51.7178		0.244668	7.68157	4.85605	10.5973		0.423757	20.1319	29.9263
NADH-ubiquinone oxidoreductase 75 kDa subunit, mitochondrial (EC 1.6.5.3) (EC 1.6.99.3) (Complex I-75kD) (CI-75kD)	554	Mitochondrial	MLFLLGADGGCITR	1.95391	1.6599	1.61957	1.78948	4.17843	0	4.4634	2.72831	19.4843	7.82585	9.69113	11.0444	1.39772	0.188043	4.32248	0.870021		0.0753531	1.02082	2.57684	0.910289		1.75571	2.84254	12.0114	1.69456
NADH-ubiquinone oxidoreductase 75 kDa subunit, mitochondrial (EC 1.6.5.3) (EC 1.6.99.3) (Complex I-75kD) (CI-75kD)	367	Mitochondrial	VDSDNLCTEEIFPTEGAGTDLR	1.91197	0	0	0	0		0	0	32.2384			0.979562	0	0	0			0.477993	0		0		0.477993	0		0
NADH-ubiquinone oxidoreductase 75 kDa subunit, mitochondrial (EC 1.6.5.3) (EC 1.6.99.3) (Complex I-75kD) (CI-75kD)	92	Mitochondrial	VVAACAMPVMK	40.6759	29.6494	5.8229	14.9076	57.2065	51.3385	23.4535	39.1961		85.049	51.5765	48.8266	62.0977	66.4342	68.648	67.2434		7.72964	7.45948	11.6429	1.41215		22.7639	42.7987		66.1058
NADH-ubiquinone oxidoreductase chain 3 (EC 1.6.5.3) (NADH dehydrogenase subunit 3)	39	Mitochondrial	ANPYECGFDPTSSAR	0	0.74706	0.775885	0	0	0	0	0	25.1816	8.61973	5.87822	6.16207	0	0	0	1.0137		0.219897	0	4.61496	0.253425		0.380736	0	11.4604	0.253425
NADH-ubiquinone oxidoreductase chain 5 (EC 1.6.5.3) (NADH dehydrogenase subunit 5)	342	Mitochondrial	AMLFMCSGSIIHSLADEQDIR	47.7771	40.9078			66.6043				69.8879		0	0	0	0	6.25575	0				23.296	1.56394					1.56394
NADH-ubiquinone oxidoreductase chain 5 (EC 1.6.5.3) (NADH dehydrogenase subunit 5)	372	Mitochondrial	IMPFTSSCLVIGSLALTGMPFLTGFYSK								0		32.8397	0	0	0	0	0	0				10.9466	0					0
NADP-dependent malic enzyme, mitochondrial (NADP-ME) (EC 1.1.1.40) (Malic enzyme 3)	199	Mitochondrial	ILGLGDLGCYGMGIPVGK			0	0				0		7.57856	0	3.14066	0	0	0	0				2.1984	0				3.57307	0
NADP-dependent malic enzyme, mitochondrial (NADP-ME) (EC 1.1.1.40) (Malic enzyme 3)	215 223	Mitochondrial	LALYTACGGVNPQQCLPVLLDVGTNNEELLR					100								0	0
NADP-dependent malic enzyme, mitochondrial (NADP-ME) (EC 1.1.1.40) (Malic enzyme 3)	82	Mitochondrial	LQLGIHGLIPPCFLSQDVQLLR	0	0			0		0	0	0	11.5161	0	0		0	100				0	2.87902				0	2.87902
NADP-dependent malic enzyme (NADP-ME) (EC 1.1.1.40) (Malic enzyme 1)	47	Mitochondrial	QQLNIHGLLPPCIISQELQVLR	0	0	0	0	0	0	0	0	0	0	0	10.1912	0	0	0	0		0	0	2.54779	0		0	0	2.54779	0
NADP-dependent malic enzyme (NADP-ME) (EC 1.1.1.40) (Malic enzyme 1)	468	Mitochondrial	TLFPGQGNNSYVFPGVALGVVACGLR	0	0	0		0		0	0		8.80685	0	0	0	0	0	0		0	0	2.93562	0		0	0	2.93562	0
NAD(P)H dehydrogenase [quinone] 1 (EC 1.6.5.2) (Azoreductase) (DT-diaphorase) (DTD) (Menadione reductase) (NAD(P)H:quinone oxidoreductase 1) (Phylloquinone reductase) (Quinone reductase 1) (QR1)	180		FCGFQVLEPQLVYSIGHTPPDAR	12.5247	30.3095	5.98187	8.54656	25.6831		30.0274	29.9752			9.03379		2.58223	2.27569	3.91074	0.68131		5.49046	1.43949		0.663278		14.3407	28.5619		2.36249
NAD(P)H-hydrate epimerase (EC 5.1.99.6) (Apolipoprotein A-I-binding protein) (AI-BP) (NAD(P)HX epimerase)	152	Mitochondrial	RPNKPLFTGLVTQCQK					0	0	0		0					0					0					0
NAD(P)H-hydrate epimerase (EC 5.1.99.6) (Apolipoprotein A-I-binding protein) (AI-BP) (NAD(P)HX epimerase)	277	Mitochondrial	YQLNLPSYPDTECVYR	0	31.5033	0	0			0	0		0	100		0	0	0	0		7.87584			0		7.87584			0
Nascent polypeptide-associated complex subunit alpha, muscle-specific form (Alpha-NAC, muscle-specific form)	224		AFPSHLENPLASVQPGLMSCPQTLSNTSPVK	0	0	0	0			0	14.4491		0	26.4842	0	0	0	0	0		0		8.82806	0		0			0
Nascent polypeptide-associated complex subunit alpha, muscle-specific form (Alpha-NAC, muscle-specific form)	322		CVVPALPSR	0	0	0	0	0	0	0	0		8.54127	14.2609	14.9666	0	0	0	0		0	0	2.03439	0		0	0	12.5896	0
Nascent polypeptide-associated complex subunit alpha, muscle-specific form (Alpha-NAC, muscle-specific form)	1763		DSHISPVSDACSTGTTTPQASEK			0					0		0	0	0		0		0				0					0
Nascent polypeptide-associated complex subunit alpha, muscle-specific form (Alpha-NAC, muscle-specific form)	1866		GSDCLHSPK													0		0	0					0					0
Nascent polypeptide-associated complex subunit alpha, muscle-specific form (Alpha-NAC, muscle-specific form)	354		GSSAVTNELCSPPGSSNVAGTSLSPK	0	0	0	0		0	0	0		0	0	16.4327	0	0	0			0	0	5.47755	0		0	0	5.47755	0
Nascent polypeptide-associated complex subunit alpha, muscle-specific form (Alpha-NAC, muscle-specific form)	198		GTAPCPPDVVR	0	0	0	0	0	0	0	0		7.94684	0	4.36203	0	3.45215	0	0		0	0	2.29771	0.863038		0	0	4.10296	0.863038
Nascent polypeptide-associated complex subunit alpha, muscle-specific form (Alpha-NAC, muscle-specific form)	149		SSVCPPHPLTSPPSAAGAELGALTASIPPLEPK	0	0	0	0	0	0	0	0		7.42597	0	8.32021	0	0	0	0		0	0	2.63703	0		0	0	5.24873	0
Natriuretic peptides A (Prepronatriodilatin) [Cleaved into: Atrial natriuretic factor (ANF) (Atrial natriuretic peptide) (ANP); Auriculin-B; Auriculin-A; Atriopeptin-1 (Atriopeptin I); Atriopeptin-2 (Atriopeptin II)]	145		IGAQSGLGCNSFR	100	100	100					100		100	100		100	100		100		0			0		100			100
Nebulette (Actin-binding Z-disk protein)	100		ADLSNCLYK		38.8348	87.3179			39.2284	47.9183	39.4451		77.3581	92.7773	75.8522		52.4492		64.899			2.86121	5.40821				42.1973	81.9959
Nebulette (Actin-binding Z-disk protein)	65		CTFVTDTPMLNHVK	36.2799	13.2954	11.6433	14.0462	0			29.2383		49.4302	32.0415	18.449		20.2446	17.9339	22.6614		5.84282		8.96584	1.36481		18.8162			20.28
NEDD8-conjugating enzyme Ubc12 (EC 6.3.2.-) (NEDD8 carrier protein) (NEDD8 protein ligase) (Ubiquitin-conjugating enzyme E2 M)	65		LVICPDEGFYK	14.4698	25.1842	42.2809	55.1401			55.4775	19.7901			32.2125	18.0468		42.8193	31.3572	30.8252		9.01082			3.9124					35.0006
NEDD8-conjugating enzyme Ubc12 (EC 6.3.2.-) (NEDD8 carrier protein) (NEDD8 protein ligase) (Ubiquitin-conjugating enzyme E2 M)	47		TCDISFSDPDDLLNFK		30.3279	33.2138					38.0692			0		11.5741	26.3087
Nexilin (F-actin-binding protein)	157		CLSLVMDDETEAK	0	0	0	0														0					0
Nicotinamide phosphoribosyltransferase (NAmPRTase) (Nampt) (EC 2.4.2.12) (Pre-B-cell colony-enhancing factor 1 homolog) (PBEF) (Visfatin)	401		CSYVVTNGLGVNVFK			62.1986	37.8091			0	82.3151			97.1461	0				27.414
Nicotinamide phosphoribosyltransferase (NAmPRTase) (Nampt) (EC 2.4.2.12) (Pre-B-cell colony-enhancing factor 1 homolog) (PBEF) (Visfatin)	287		DAFEHIVTQFSSVPVSVVSDSYDIYNACEK	57.035		4.42902					41.4236		7.20922	3.62183	0	0	0	0	0				2.08113	0				3.61035	0
Nicotinamide phosphoribosyltransferase (NAmPRTase) (Nampt) (EC 2.4.2.12) (Pre-B-cell colony-enhancing factor 1 homolog) (PBEF) (Visfatin)	397		DLLNCSFK	0	0	0	0	0	0	0	0		6.47814	12.7025	0	0	17.0224	0	0		0	0	3.66715	4.2556		0	0	6.39356	4.2556
Nicotinamide phosphoribosyltransferase (NAmPRTase) (Nampt) (EC 2.4.2.12) (Pre-B-cell colony-enhancing factor 1 homolog) (PBEF) (Visfatin)	39		VYSYFECR	0	0	0	0	0	0	0	0	0	8.6894	0	0	0	0	6.75324	0		0	0	2.17235	1.68831		0	0	2.17235	1.68831
Nidogen-1 (NID-1) (Entactin)	734 736		CECVEGYHFSDR										100	100	100								0					100
Nidogen-1 (NID-1) (Entactin)	1232 1241		CPDNTLGVDCIER		21.9959	59.5172					100			76.4663	78.9337	18.8505	7.43827	5.88608	4.53647					3.27827					9.17783
Nidogen-1 (NID-1) (Entactin)	847		CQLER									0					0
Nidogen-1 (NID-1) (Entactin)	804		DVDECQHSR					0				0
Nidogen-1 (NID-1) (Entactin)	423		QCVAEGSPQR					0				0					0
Nidogen-2 (NID-2) (Entactin-2)	546		HCLPEGAPHR								0								100
Nuclear transport factor 2 (NTF-2)	80		IQHSITAQDHQPTPDSCIISMVVGQLK	60.7753	36.7998	23.8937	37.1888	37.7165			75.8181				62.658	100	100	100			7.68505			0		39.6644			100
Nucleoside diphosphate kinase A (NDK A) (NDP kinase A) (EC 2.7.4.6) (Metastasis inhibition factor NM23) (NDPK-A) (Tumor metastatic process-associated protein) (nm23-M1)	109	Mitochondrial	GDFCIQVGR	0	0	0.358776	0.467467	5.75854	2.36087	0	1.8651	17.6751	8.30631	9.9446	9.51115	0	0	0.213547	0.494366		0.121304	1.20036	2.13361	0.117159		0.206561	2.49613	11.3593	0.176978
Nucleoside diphosphate kinase B (NDK B) (NDP kinase B) (EC 2.7.4.6) (Histidine protein kinase NDKB) (EC 2.7.13.3) (P18) (nm23-M2)	109	Mitochondrial	GDFCIQVGR	0.825002	1.77036	0.358776	0.467467	5.75854	2.36087	0	1.8651	17.6751	8.30631	9.9446	9.51115	0	0.260251	0.213547	0.494366		0.320832	1.20036	2.13361	0.101405		0.8554	2.49613	11.3593	0.242041
Nucleoside diphosphate kinase B (NDK B) (NDP kinase B) (EC 2.7.4.6) (Histidine protein kinase NDKB) (EC 2.7.13.3) (P18) (nm23-M2)	145	Mitochondrial	SCAHDWVY	0							0		0	0	0	0	0	0	0				0	0				0	0
O-acetyl-ADP-ribose deacetylase MACROD1 (EC 3.2.2.-) (EC 3.5.1.-) (MACRO domain-containing protein 1) (Protein LRP16) ([Protein ADP-ribosylglutamate] hydrolase)	197		AAGSLLTDECR	0	0	8.14909	10.3931	0	0	0	5.45964		21.1399	19.6896	37.8527	24.549	15.6453	13.5132	16.3725		2.71525	1.36491	5.82772	2.42026		4.63554	1.36491	26.2274	17.52
O-acetyl-ADP-ribose deacetylase MACROD1 (EC 3.2.2.-) (EC 3.5.1.-) (MACRO domain-containing protein 1) (Protein LRP16) ([Protein ADP-ribosylglutamate] hydrolase)	212		ITCGYR				0	0			0	0				0	0	0	37.1942					9.29856
O-acetyl-ADP-ribose deacetylase MACROD1 (EC 3.2.2.-) (EC 3.5.1.-) (MACRO domain-containing protein 1) (Protein LRP16) ([Protein ADP-ribosylglutamate] hydrolase)	184		LEVDAIVNAANSSLLGGGGVDGCIHR	12.5512	0			0	0	0	0		19.708	0	0	6.66877	15.5686	18.2304	11.6515			0	6.56935	2.51419			0	6.56935	13.0298
O-acetyl-ADP-ribose deacetylase MACROD1 (EC 3.2.2.-) (EC 3.5.1.-) (MACRO domain-containing protein 1) (Protein LRP16) ([Protein ADP-ribosylglutamate] hydrolase)	302		LIICVFLEK	0	0		0	0		0	41.0577	100	45.1154			0		0	0		0	13.6859		0		0			0
O-acetyl-ADP-ribose deacetylase MACROD1 (EC 3.2.2.-) (EC 3.5.1.-) (MACRO domain-containing protein 1) (Protein LRP16) ([Protein ADP-ribosylglutamate] hydrolase)	244		SCYLSSLDLLLEHR	7.20382	0	0	0	43.5645	23.0847	72.1611		13.6575	15.9185	18.9919	11.4144	32.7544	22.1797	3.68604	7.49237		1.80096	14.2316	1.61858	6.71936		1.80096		14.9956	16.5281
O-acetyl-ADP-ribose deacetylase MACROD1 (EC 3.2.2.-) (EC 3.5.1.-) (MACRO domain-containing protein 1) (Protein LRP16) ([Protein ADP-ribosylglutamate] hydrolase)	264		SVAFPCISTGVFGYPNEEAAEVVLASLR			0		0				0	9.14609	12.1013	13.5939	0	0	0	0				3.04696	0				8.71032	0
Obscurin (EC 2.7.11.1) (Obscurin-RhoGEF) (Obscurin-myosin light chain kinase) (Obscurin-MLCK)	1395		ADAGEYSCEAEGQK	26.1467	24.3773	21.5624	34.9374				15.1616			28.4349	17.4273	23.4146	56.6358		49.7197		2.88586			10.1199		26.7559
Obscurin (EC 2.7.11.1) (Obscurin-RhoGEF) (Obscurin-myosin light chain kinase) (Obscurin-MLCK)	935		ADAGEYSCEAGGQK	1.33443	2.1612	3.50427	4.16311	13.0038			1.29264			5.49815	7.28154	0	0	1.6474	1.30687		0.639642			0.43204		2.79075			0.738567
Obscurin (EC 2.7.11.1) (Obscurin-RhoGEF) (Obscurin-myosin light chain kinase) (Obscurin-MLCK)	3599		CEIGGASSSSIVR	19.4737	19.1613	47.357	29.7764	59.0434			0		41.9515	31.4786	22.5301	23.5501	41.793	52.2342	49.4264		6.61513		5.61222	6.45551		28.9421		31.9867	41.7509
Obscurin (EC 2.7.11.1) (Obscurin-RhoGEF) (Obscurin-myosin light chain kinase) (Obscurin-MLCK)	4944		CELSR	0			0									0	0	0	0					0					0
Obscurin (EC 2.7.11.1) (Obscurin-RhoGEF) (Obscurin-myosin light chain kinase) (Obscurin-MLCK)	2555		CHLAVQGPVHILTLSALQPQDSGLVAFR	0	0	0		0			0		25.4244	0	0		30.312	40.281	38.9863		0		8.47481	3.12962		0			36.5265
Obscurin (EC 2.7.11.1) (Obscurin-RhoGEF) (Obscurin-myosin light chain kinase) (Obscurin-MLCK)	6141		CLAENSMGVSSTK	0	0	0	0	0			3.15231			0	0	0	0	0	0		0			0		0			0
Obscurin (EC 2.7.11.1) (Obscurin-RhoGEF) (Obscurin-myosin light chain kinase) (Obscurin-MLCK)	3573 3580		CQLSHEGCQAQLLITATTPQDGGR	0	0	0	0	0			0		12.5366	0	0	0	0	0	0		0		4.17885	0		0		4.17885	0
Obscurin (EC 2.7.11.1) (Obscurin-RhoGEF) (Obscurin-myosin light chain kinase) (Obscurin-MLCK)	2313		EDDAEEYVCESR	42.9864	20.7771		68.095	60.2723	100	100	100	100	100	100	65.658		40.0498	80.1551	55.0889		13.6681	9.93191	8.58549	11.6974
Obscurin (EC 2.7.11.1) (Obscurin-RhoGEF) (Obscurin-myosin light chain kinase) (Obscurin-MLCK)	2922		ELQSVVLSCDFRPAPK	0	0	0	0	0		0	0	0	1.77879	3.95468	4.28434	0	0	0	0		0	0	1.00291	0		0	0	2.50445	0
Obscurin (EC 2.7.11.1) (Obscurin-RhoGEF) (Obscurin-myosin light chain kinase) (Obscurin-MLCK)	2224		GAQVLDSAIYSCR		0	0		0				21.1323			0				100
Obscurin (EC 2.7.11.1) (Obscurin-RhoGEF) (Obscurin-myosin light chain kinase) (Obscurin-MLCK)	3150		GLTVHDLSHEDAGLYTCQVGSK	0	0	17.0567	0	0	0		0	0	0	0		0	0	0	0		4.26419	0	0	0		4.26419	0	0	0
Obscurin (EC 2.7.11.1) (Obscurin-RhoGEF) (Obscurin-myosin light chain kinase) (Obscurin-MLCK)	3100		GTLTLQCEVSDPEAR	0	0	0	0	0			0		0	0	0	0	0		0		0		0	0		0		0	0
Obscurin (EC 2.7.11.1) (Obscurin-RhoGEF) (Obscurin-myosin light chain kinase) (Obscurin-MLCK)	2476		HCLVLR			0		0			0			0	0		0
Obscurin (EC 2.7.11.1) (Obscurin-RhoGEF) (Obscurin-myosin light chain kinase) (Obscurin-MLCK)	299		ILFCK					26.8168								0	0	0	0					0					0
Obscurin (EC 2.7.11.1) (Obscurin-RhoGEF) (Obscurin-myosin light chain kinase) (Obscurin-MLCK)	5859		LECVLATK	0	0	0	0	0			0		0	0	7.63634	0	0		0		0		2.54545	0		0		2.54545	0
Obscurin (EC 2.7.11.1) (Obscurin-RhoGEF) (Obscurin-myosin light chain kinase) (Obscurin-MLCK)	81		LTILDLALGDSGQYVCR	0	0.666248	1.70947	0	0			0	0	7.13563	0	5.38055	0	0	10.754	0		0.403647		1.84174	2.6885		0.59393		3.12905	2.6885
Obscurin (EC 2.7.11.1) (Obscurin-RhoGEF) (Obscurin-myosin light chain kinase) (Obscurin-MLCK)	5352		NLKPQDSCR					0								0		0	0					0					0
Obscurin (EC 2.7.11.1) (Obscurin-RhoGEF) (Obscurin-myosin light chain kinase) (Obscurin-MLCK)	3060		QADTGTVCATSPK	0	0	0	0	0			0			0	0	0	0	0	0		0			0		0			0
Obscurin (EC 2.7.11.1) (Obscurin-RhoGEF) (Obscurin-myosin light chain kinase) (Obscurin-MLCK)	6014		QAVTCFR	14.9953	10.5129			0			11.5445		0	0	0	0	0	0	0				0	0				0	0
Obscurin (EC 2.7.11.1) (Obscurin-RhoGEF) (Obscurin-myosin light chain kinase) (Obscurin-MLCK)	3847		QDGAVCELQIR	24.9641	0	0	6.76649	0			0		30.8062	5.32468	6.00206		8.203	31.3727	37.4385		5.89692		8.38322	8.908		7.93265
Obscurin (EC 2.7.11.1) (Obscurin-RhoGEF) (Obscurin-myosin light chain kinase) (Obscurin-MLCK)	6797		QNCALLEQAYAVVSALPQR	0	0	0	16.1202	0			0	0	2.06563	0	6.30934	15.7719	37.6359	26.5583	53.299		4.03006		1.48715	8.01792		4.03006		2.09374
Obscurin (EC 2.7.11.1) (Obscurin-RhoGEF) (Obscurin-myosin light chain kinase) (Obscurin-MLCK)	4886		QQGCVAELLLR	0	0	0	0	0			0	0	4.96828	0	0	0	0	0	0		0		1.24207	0		0		1.24207	0
Obscurin (EC 2.7.11.1) (Obscurin-RhoGEF) (Obscurin-myosin light chain kinase) (Obscurin-MLCK)	3419		TDSDTYTCDIGQAR	0	0	0	0						0			0		0	0		0			0		0			0
Obscurin (EC 2.7.11.1) (Obscurin-RhoGEF) (Obscurin-myosin light chain kinase) (Obscurin-MLCK)	104		VDSEGTCAEQAPHFLLRPTSIR	1.58295	5.90502	14.6818	0	24.9222		20.75			4.10624	3.63933	4.90326	0	5.25645	0	4.39623		3.2921		0.368987	1.40426		5.54243		4.21628	2.41317
Obscurin (EC 2.7.11.1) (Obscurin-RhoGEF) (Obscurin-myosin light chain kinase) (Obscurin-MLCK)	1468		VEASGCSR	0	0	0	0	11.9159	0	0	0	52.1828	0	0		0	0	0	1.12938		0	2.97897	17.3943	0.282346		0	2.97897		0.282346
Obscurin (EC 2.7.11.1) (Obscurin-RhoGEF) (Obscurin-myosin light chain kinase) (Obscurin-MLCK)	2620		VTLECELSRPVDVR	3.83442	0	0	0	47.2272				28.2161				27.0073	6.33402	34.3497	39.577		0.958605			7.29811		0.958605			26.817
Omega-amidase NIT2 (EC 3.5.1.3) (Nitrilase homolog 2)	170	Mitochondrial	GCQLLVYPGAFNLTTGPAHWELLQR	29.3516									0	0		0	12.7621	0	0					3.19052					3.19052
Omega-amidase NIT2 (EC 3.5.1.3) (Nitrilase homolog 2)	97	Mitochondrial	LYNTCSVFGPDGSLLVK	0	0	0				0	0		0	8.97338	0	0	0	0	0		0		2.99113	0		0		2.99113	0
Ornithine aminotransferase, mitochondrial (EC 2.6.1.13) (Ornithine--oxo-acid aminotransferase)	93	Mitochondrial	QYFDFLSAYGAVSQGHCHPK	0	19.3764	0					21.4981		9.71455	16.0156	0	7.62212	0	0	0		6.4588		4.65817	1.90553		6.4588		8.57671	1.90553
Ornithine aminotransferase, mitochondrial (EC 2.6.1.13) (Ornithine--oxo-acid aminotransferase)	150	Mitochondrial	VLPMNTGVEAGETACK		0	0	0				0			0	0	0	0	0	0		0			0		0			0
Oxidoreductase NAD-binding domain-containing protein 1 (EC 1.-.-.-)	144	Mitochondrial	CTLDSEVALR		0	0				100	0			0	0	0	0	0	0					0					0
PDZ and LIM domain protein 1 (C-terminal LIM domain protein 1) (Elfin) (LIM domain protein CLP-36)	45		AAIANLCIGDLITAIDGEDTSSMTHLEAQNK	37.9898	39.4866	20.009	17.4121				60.0685	0	0	23.8643	0	56.847		57.6438	46.616		5.81378		5.96607	3.55059		28.7244		5.96607	53.7022
PDZ and LIM domain protein 1 (C-terminal LIM domain protein 1) (Elfin) (LIM domain protein CLP-36)	261		CGTGIVGVFVK				0
PDZ and LIM domain protein 1 (C-terminal LIM domain protein 1) (Elfin) (LIM domain protein CLP-36)	73		GCADNMTLTVSR	85.2526	65.4261						81.8279		93.5626	57.2973	51.699			83.0992	73.101				13.1214
PDZ and LIM domain protein 1 (C-terminal LIM domain protein 1) (Elfin) (LIM domain protein CLP-36)	305		GHFFVEDQIYCEK	30.0449	50.1931						9.72868		0	0	0	0	0	0	0				0	0				0	0
PDZ and LIM domain protein 5 (Enigma homolog) (Enigma-like PDZ and LIM domains protein)	73		ACTGSLNMTLQR	4.18376	0	1.55782	5.89459	0	0	0	0		23.7742	25.3249	24.6703	0	3.17294	0	0		1.31741	0	0.449443	0.793236		2.90904	0	24.5898	0.793236
Peptidyl-prolyl cis-trans isomerase A (PPIase A) (EC 5.2.1.8) (Cyclophilin A) (Cyclosporin A-binding protein) (Rotamase A) (SP18) [Cleaved into: Peptidyl-prolyl cis-trans isomerase A, N-terminally processed]	115		HTGPGILSMANAGPNTNGSQFFICTAK	0	2.89068	1.41249	0	15.4643	0	0	0	19.7063	39.9184	27.1787	33.0616	21.447	13.396	0	0.614956		0.690521	3.86609	4.29789	5.20807		1.07579	3.86609	29.9663	8.8645
Peptidyl-prolyl cis-trans isomerase A (PPIase A) (EC 5.2.1.8) (Cyclophilin A) (Cyclosporin A-binding protein) (Rotamase A) (SP18) [Cleaved into: Peptidyl-prolyl cis-trans isomerase A, N-terminally processed]	62		IIPGFMCQGGDFTR	38.9029	40.3349			56.9448	32.0724	49.9923	4.6221	24.5359	16.9039	22.0805	23.8131		11.8786	43.2243	37.9649			11.6706	1.72201	9.69166				21.8333
Peptidyl-prolyl cis-trans isomerase A (PPIase A) (EC 5.2.1.8) (Cyclophilin A) (Cyclosporin A-binding protein) (Rotamase A) (SP18) [Cleaved into: Peptidyl-prolyl cis-trans isomerase A, N-terminally processed]	161		ITISDCGQ	0	0	0	0	0	0	0	0	22.0378	16.3394	18.6105	18.1536	0	0	0	0		0	0	1.18992	0		0	0	18.7853	0
Peptidyl-prolyl cis-trans isomerase FKBP1A (PPIase FKBP1A) (EC 5.2.1.8) (12 kDa FK506-binding protein) (12 kDa FKBP) (FKBP-12) (Calstabin-1) (FK506-binding protein 1A) (FKBP-1A) (Immunophilin FKBP12) (Rotamase)	23		GQTCVVHYTGMLEDGK			1.93343	10.4491		0	6.54066	0		14.9916	46.6179	32.6858			60.3216	66.9821			2.18022	9.15125				2.18022
Peptidyl-prolyl cis-trans isomerase FKBP4 (PPIase FKBP4) (EC 5.2.1.8) (52 kDa FK506-binding protein) (52 kDa FKBP) (FKBP-52) (59 kDa immunophilin) (p59) (FK506-binding protein 4) (FKBP-4) (FKBP59) (HSP-binding immunophilin) (HBI) (Immunophilin FKBP52) (Rotamase) [Cleaved into: Peptidyl-prolyl cis-trans isomerase FKBP4, N-terminally processed]	396		TQLAVCQQR	0	0	0	0			0	0	0		11.0949	14.6139	0	0	0	0		0		4.40358	0		0		8.56962	0
Peptidyl-prolyl cis-trans isomerase FKBP4 (PPIase FKBP4) (EC 5.2.1.8) (52 kDa FK506-binding protein) (52 kDa FKBP) (FKBP-52) (59 kDa immunophilin) (p59) (FK506-binding protein 4) (FKBP-4) (FKBP59) (HSP-binding immunophilin) (HBI) (Immunophilin FKBP52) (Rotamase) [Cleaved into: Peptidyl-prolyl cis-trans isomerase FKBP4, N-terminally processed]	103 107		VGEVCHITCKPEYAYGAAGSPPK			0	0							13.9877			100
Peptidyl-prolyl cis-trans isomerase F, mitochondrial (PPIase F) (EC 5.2.1.8) (Cyclophilin D) (CyP-D) (CypD) (Cyclophilin F) (Rotamase F)	81	Mitochondrial	ALCTGEK			58.0567	88.5117	27.0803	12.0875	50.6972		24.2825	56.3478			0	61.9009	0	0			11.238		15.4752
Peptidyl-prolyl cis-trans isomerase F, mitochondrial (PPIase F) (EC 5.2.1.8) (Cyclophilin D) (CyP-D) (CypD) (Cyclophilin F) (Rotamase F)	156	Mitochondrial	HVGPGVLSMANAGPNTNGSQFFICTIK	62.5585	16.4653			15.4696	70.7966	58.1497	6.82911	25.9121	31.7562	19.0439	17.3902	13.7487	9.23352	5.37191	4.32249			15.7076	3.30614	2.13864				23.5256	8.16915
Peptidyl-prolyl cis-trans isomerase F, mitochondrial (PPIase F) (EC 5.2.1.8) (Cyclophilin D) (CyP-D) (CypD) (Cyclophilin F) (Rotamase F)	202	Mitochondrial	IVITDCGQL	0	2.22923	0	0	0	0	0	0	21.7828	14.1275	13.3899	14.3412	0	0	0	0		0.557306	0	1.96805	0		0.557306	0	15.9104	0
Peptidyl-prolyl cis-trans isomerase F, mitochondrial (PPIase F) (EC 5.2.1.8) (Cyclophilin D) (CyP-D) (CypD) (Cyclophilin F) (Rotamase F)	103	Mitochondrial	VIPAFMCQAGDFTNHNGTGGR	10.8308	11.2386	38.5537	20.3829	13.8522	49.9806	36.5083	30.192	24.7842	15.386	27.6828	12.6833	0	5.4685	5.53219	6.28745		6.48697	7.49796	3.61324	1.45263		20.2515	32.6333	20.1341	4.32203
Peptidyl-prolyl cis-trans isomerase NIMA-interacting 1 (EC 5.2.1.8) (Peptidyl-prolyl cis-trans isomerase Pin1) (PPIase Pin1)	59		CSHLLVK	100	100	100	100			100	100			100	100	100	100	100			0			0		100			100
Perilipin-3 (Cargo selection protein TIP47) (Mannose-6-phosphate receptor-binding protein 1)	345		DITQQLQSMCVALGASIQGLPSHVR	0	0	0				0	0		0	0	10.4747	0	15.9586	7.15458	7.9827		0		3.49157	3.26407		0		3.49157	7.77397
Perilipin-3 (Cargo selection protein TIP47) (Mannose-6-phosphate receptor-binding protein 1)	60		TVCDVAEK	0			0	0	0	0		0				0	0	0	0			0		0			0		0
Perilipin-4 (Adipocyte protein S3-12)	1165		TLVSGMASSACAATR	0	0	0	90.1466				6.0583		59.9599	20.4045		0	8.14769	0	0		22.5367			2.03692					2.03692
Peroxiredoxin-5, mitochondrial (EC 1.11.1.15) (Antioxidant enzyme B166) (AOEB166) (Liver tissue 2D-page spot 2D-0014IV) (PLP) (Peroxiredoxin V) (Prx-V) (Peroxisomal antioxidant enzyme) (Thioredoxin peroxidase PMP20) (Thioredoxin reductase)	200	Mitochondrial	ALNVEPDGTGLTCSLAPNILSQ	0	0												100	0
Peroxiredoxin-5, mitochondrial (EC 1.11.1.15) (Antioxidant enzyme B166) (AOEB166) (Liver tissue 2D-page spot 2D-0014IV) (PLP) (Peroxiredoxin V) (Prx-V) (Peroxisomal antioxidant enzyme) (Thioredoxin peroxidase PMP20) (Thioredoxin reductase)	96	Mitochondrial	GVLFGVPGAFTPGCSK	0.899953	1.79302	0	0	6.34813	2.71631	0	0.511606	10.7549	13.9121	18.3658	18.0736	0	0	0	0		0.429322	1.44377	1.81829	0		0.673243	2.39401	15.2766	0
Peroxiredoxin-6 (EC 1.11.1.15) (1-Cys peroxiredoxin) (1-Cys PRX) (Acidic calcium-independent phospholipase A2) (aiPLA2) (EC 3.1.1.-) (Antioxidant protein 2) (Non-selenium glutathione peroxidase) (NSGPx) (EC 1.11.1.9)	47	Mitochondrial	DFTPVCTTELGR	0	0	0	0			0							0	0			0					0
Peroxisomal acyl-coenzyme A oxidase 1 (AOX) (EC 1.3.3.6) (Palmitoyl-CoA oxidase)	531		ASEAHCHYVTVK	0	0	0	0				0			0	0	0	0		0		0			0		0			0
Peroxisomal acyl-coenzyme A oxidase 1 (AOX) (EC 1.3.3.6) (Palmitoyl-CoA oxidase)	559		NLCLLYSLYGISQK	0	0	0					0		0	0	0		0	0	0		0		0	0		0		0	0
Peroxisomal multifunctional enzyme type 2 (MFE-2) (17-beta-hydroxysteroid dehydrogenase 4) (17-beta-HSD 4) (D-bifunctional protein) (DBP) (Multifunctional protein 2) (MPF-2) [Cleaved into: (3R)-hydroxyacyl-CoA dehydrogenase (EC 1.1.1.n12); Enoyl-CoA hydratase 2 (EC 4.2.1.107) (EC 4.2.1.119) (3-alpha,7-alpha,12-alpha-trihydroxy-5-beta-cholest-24-enoyl-CoA hydratase)]	277	Mitochondrial	ICDFSNASKPQTIQESTGGIVEVLHK	0	0	0	0	0			0		0	0	0	42.8286		27.6771			0		0			0		0
Peroxisomal multifunctional enzyme type 2 (MFE-2) (17-beta-hydroxysteroid dehydrogenase 4) (17-beta-HSD 4) (D-bifunctional protein) (DBP) (Multifunctional protein 2) (MPF-2) [Cleaved into: (3R)-hydroxyacyl-CoA dehydrogenase (EC 1.1.1.n12); Enoyl-CoA hydratase 2 (EC 4.2.1.107) (EC 4.2.1.119) (3-alpha,7-alpha,12-alpha-trihydroxy-5-beta-cholest-24-enoyl-CoA hydratase)]	175	Mitochondrial	LGILGLCNTLAIEGR	46.0697	23.4088				0				0		0	100	100	68.6041	100					7.84898					92.151
Peroxisomal multifunctional enzyme type 2 (MFE-2) (17-beta-hydroxysteroid dehydrogenase 4) (17-beta-HSD 4) (D-bifunctional protein) (DBP) (Multifunctional protein 2) (MPF-2) [Cleaved into: (3R)-hydroxyacyl-CoA dehydrogenase (EC 1.1.1.n12); Enoyl-CoA hydratase 2 (EC 4.2.1.107) (EC 4.2.1.119) (3-alpha,7-alpha,12-alpha-trihydroxy-5-beta-cholest-24-enoyl-CoA hydratase)]	189	Mitochondrial	NNIHCNTIAPNAGSR	15.9863	0	14.5411	7.90018	0			8.46413			32.3502	33.9723	0	3.62295	0	0		3.65431			0.905738		9.60688			0.905738
Persulfide dioxygenase ETHE1, mitochondrial (EC 1.13.11.18) (Ethylmalonic encephalopathy protein 1 homolog) (Hepatoma subtracted clone one protein) (Sulfur dioxygenase ETHE1)	34	Mitochondrial	SCTYTYLLGDR	58.3412		18.6549	29.2714	29.724		27.0495	45.3712		28.9234	36.0544	44.7265		57.5679	38.5678	27.1545		11.8621	5.71388	4.56919	8.87016			34.0482	36.5681
Phosphate carrier protein, mitochondrial (Phosphate transport protein) (PTP) (Solute carrier family 25 member 3)	232	Mitochondrial	FACFER	1.93521	3.48017	2.01688	2.24295	10.1648	2.98045	0	0		13.9189	3.96009	4.82765	1.48511	2.31567	2.10471	1.86052		0.359724	2.39803	3.18488	0.1783		2.4188	3.2863	7.56888	1.9415
Phosphate carrier protein, mitochondrial (Phosphate transport protein) (PTP) (Solute carrier family 25 member 3)	131	Mitochondrial	GWAPTLIGYSMQGLCK		41.9632			0			0		0	0	0	0	0	0	0				0	0				0	0
Phosphate carrier protein, mitochondrial (Phosphate transport protein) (PTP) (Solute carrier family 25 member 3)	63 71	Mitochondrial	YYALCGFGGVLSCGLTHTAVVPLDLVK	90.7024	97.0496	92.3298	100	100		100	100	100	100	92.957	100	92.6043	92.9428	94.7844	95.751		2.13695	0	1.76075	0.749732		95.0205	100	98.2393	94.0206
Phosphoglucomutase-1 (PGM 1) (EC 5.4.2.2) (Glucose phosphomutase 1) (Phosphoglucomutase-2)	238 251		ILCEELGAPANSAVNCVPLEDFGGHHPDPNLTYAADLVETMK	6.9974	17.1749	24.5377	19.0711		0		22.7675		31.0662	10.1705	7.04847	19.2328	16.0742	10.4582	0		3.66489		7.53963	4.22336		16.9453		16.095	11.4413
Phosphoglucomutase-1 (PGM 1) (EC 5.4.2.2) (Glucose phosphomutase 1) (Phosphoglucomutase-2)	374		LSLCGEESFGTGSDHIR	0.493973	0	1.50366	0	11.1501	0	0	0	34.1119	0	0	0	0	0	1.97378	1.33462		0.354422	2.78753	8.52798	0.495028		0.499409	2.78753		0.8271
Phosphoglucomutase-1 (PGM 1) (EC 5.4.2.2) (Glucose phosphomutase 1) (Phosphoglucomutase-2)	101		LVIGQNGILSTPAVSCIIR	0	4.08233	0	0	0		0	0	0	11.1831	8.03963	5.80973	0	0	0	0		1.02058	0	2.35928	0		1.02058	0	6.25812	0
Phosphoglucomutase-1 (PGM 1) (EC 5.4.2.2) (Glucose phosphomutase 1) (Phosphoglucomutase-2)	160		TIEEYAICPDLK	1.92735	0	0	0.740634	28.6387		6.46777	0.561575	0	0	5.15807	6.77719	0	0	0	1.30991		0.454943	8.54648	1.75412	0.327477		0.666995		2.98381	0.327477
Phosphoglucomutase-like protein 5	376 379		CSLCGEESFGTGSDHLR	7.96702	12.8266	4.56126	6.58066	0	0	0	10.0812	0	15.7279	0	12.27	29.7274			13.7553		1.75916	2.5203	4.10233			7.98389	2.5203	6.99947
Phosphoglucomutase-like protein 5	106		LIIGQNGILSTPAVSCIIR	0	0	0	0				0		0	0	0			0			0		0			0		0
Phosphoglycerate kinase 1 (EC 2.7.2.3)	99 108		DCVGPEVENACANPAAGTVILLENLR	1.80228	2.8655	11.4941	16.2392			35.8897	3.09873		35.3029	4.75625	3.47125	0	0.547867	5.28762	0		3.47403		10.403	1.28277		8.10026			1.45887
Phosphoglycerate kinase 1 (EC 2.7.2.3)	50		FCLDNGAK	1.01651	1.62002	0.350233	0.474057	5.54235	0	0	1.74331		4.44836	5.02177	4.67889	0	1.30546	0.533072	0.386714		0.290234	1.3066	0.166587	0.273862		0.865204	1.82141	4.71634	0.556311
Phosphoglycerate kinase 1 (EC 2.7.2.3)	367 379 380		GCITIIGGGDTATCCAK				64.5461				0			0	0		0		0
Phosphoglycerate mutase 1 (EC 3.1.3.13) (EC 5.4.2.11) (EC 5.4.2.4) (BPG-dependent PGAM 1) (Phosphoglycerate mutase isozyme B) (PGAM-B)	153		YADLTEDQLPSCESLK	46.4205		27.1499	8.70512		30.2187	27.5149	59.0889	0	0		0	22.5571	14.3973	23.2089	26.6967		10.8884	10.1042	0	2.60298				0	21.715
Phosphoglycerate mutase 2 (EC 3.1.3.13) (EC 5.4.2.11) (EC 5.4.2.4) (BPG-dependent PGAM 2) (Muscle-specific phosphoglycerate mutase) (Phosphoglycerate mutase isozyme M) (PGAM-M)	55		IEFDICYTSVLK	60.7783	2.91799	5.72129		58.1343		24.7478	70.9621	70.2498	10.1582	5.28486		53.0055	34.5261	55.7138	37.54		18.837	13.7739	20.8902	5.35468					45.1964
Phosphoglycerate mutase 2 (EC 3.1.3.13) (EC 5.4.2.11) (EC 5.4.2.4) (BPG-dependent PGAM 2) (Muscle-specific phosphoglycerate mutase) (Phosphoglycerate mutase isozyme M) (PGAM-M)	153		YAGLKPEELPTCESLK	2.3093	3.31819	0.783355	1.41806	10.0774	4.61497	1.04562	2.89465	30.3082	11.0123	20.9081	19.5746	1.45918	3.28891	1.54369	1.66409		0.551125	1.94787	3.95	0.435348		1.95723	4.65816	20.4508	1.98897
Phosphoglycolate phosphatase (PGP) (PGPase) (EC 3.1.3.18)	217		FIAGTGCLVR	100	78.4517	83.031	88.1023	69.1028			82.2908	100	89.229	91.2372	89.4241	62.1735		91.2183	88.5435		4.64053		2.54955	9.26802		87.3962		92.4726
Phospholipid hydroperoxide glutathione peroxidase, mitochondrial (PHGPx) (EC 1.11.1.12) (Glutathione peroxidase 4) (GPx-4) (GSHPx-4)	102	Mitochondrial	ILAFPCNQFGR	0	0	0	0	13.844	18.8399	10.5251	0	19.4736	10.3551	21.5443	8.46883	14.4666	91.3978	6.6983			0	3.98561	3.25404	27.0316		0	10.8022	14.9605
Phospholipid hydroperoxide glutathione peroxidase, mitochondrial (PHGPx) (EC 1.11.1.12) (Glutathione peroxidase 4) (GPx-4) (GSHPx-4)	93	Mitochondrial	YAECGLR	43.0883	40.8407	49.485	53.5405		39.9379		28.6804			33.8759	31.8499	0	11.1352	20.0276	15.2154		2.91431			4.27074		46.7386			11.5945
Plasminogen activator inhibitor 1 RNA-binding protein (PAI1 RNA-binding protein 1) (PAI-RBP1) (SERPINE1 mRNA-binding protein 1)	11		MPGHLQEGFGCVVTNR			0	0						100
Plastin-2 (65 kDa macrophage protein) (L-plastin) (Lymphocyte cytosolic protein 1) (LCP-1) (pp65)	206		LTPFTIQENLNLALNSASAIGCHVVNIGAEDLK														0
Platelet glycoprotein 4 (Glycoprotein IIIb) (GPIIIB) (PAS IV) (PAS-4) (Platelet glycoprotein IV) (GPIV) (CD antigen CD36)	272		FFSSDICR		82.2588	93.573	97.556	53.1158	82.5613	80.4824				93.1487	87.7978	93.3761	88.1599	93.9381	91.2924		4.58186	9.48767		1.30756		91.1293			91.6916
Platelet glycoprotein 4 (Glycoprotein IIIb) (GPIIIB) (PAS IV) (PAS-4) (Platelet glycoprotein IV) (GPIV) (CD antigen CD36)	311 313		FVLPANAFASPLQNPDNHCFCTEK					0			7.69107			98.2703			0		0
Plectin (PCN) (PLTN) (Plectin-1) (Plectin-6)	3343		CR	10.1392	64.4539				88.6585		23.2726	100		100		9.68651	37.1429	63.0457	24.3899					11.3147
Plectin (PCN) (PLTN) (Plectin-1) (Plectin-6)	3015		CVEDPETGLR	0	0	0	0	0	0		0	0	0	0	0	0	0	0	0		0	0	0	0		0	0	0	0
Plectin (PCN) (PLTN) (Plectin-1) (Plectin-6)	4078		FLEGTSCIAGVFVDATK	15.8137	3.19076	0	7.34592	0		0	11.3872		33.8051	14.6983	11.2832	73.6201	81.3264	92.6085	67.77		3.42333	3.79575	7.00781	5.36614		6.58759	3.79575	19.9289	78.8312
Plectin (PCN) (PLTN) (Plectin-1) (Plectin-6)	958		GHVPLIAVCDYK			10.3583	22.4654				5.22323		11.2422	2.98091	2.4037		5.65383		14.3955				2.85482					5.54226
Plectin (PCN) (PLTN) (Plectin-1) (Plectin-6)	541		LECLQR	0	0	0	0	0	0	0		0	0	0	0	0	2.64435	0	0		0	0	0	0.661089		0	0	0	0.661089
Plectin (PCN) (PLTN) (Plectin-1) (Plectin-6)	4461		LLEAQACTGGIIDPSTGER	0	0	0	0				0	0	0	0	6.98131	0	0	0	6.20685		0		1.74533	1.55171		0		1.74533	1.55171
Plectin (PCN) (PLTN) (Plectin-1) (Plectin-6)	1386		QEQIQAVPIANCQAAR	1.79368	1.27972	0	0		0	0	0	0	15.434	4.56477	5.26908	0	0	0	0		0.455845	0	3.25567	0		0.768351	0	6.31696	0
Plectin (PCN) (PLTN) (Plectin-1) (Plectin-6)	4581		YLTCPK	0	0	0	16.4698	0			4.36872			0	13.9591	0	0	0	0		4.11744			0		4.11744			0
Polyadenylate-binding protein 1 (PABP-1) (Poly(A)-binding protein 1)	128	Mitochondrial	ALYDTFSAFGNILSCK	0	5.35521	0	0	0	0	0	0	0	14.1925	6.90297	7.67638	0	7.4833	7.84082	8.72647		1.3388	0	2.90186	2.02118		1.3388	0	7.19296	6.01265
Polyadenylate-binding protein 1 (PABP-1) (Poly(A)-binding protein 1)	339	Mitochondrial	GFGFVCFSSPEEATK	55.9105	60.5228	20.7091	19.6756	49.8177			26.2432		37.6105	30.4134		74.9379		63.8496			11.019
Popeye domain-containing protein 2 (Popeye protein 2)	116		TLCLPLQVPLQVYK	0	0	0	0				0		0	0	0		0	0	0		0		0	0		0		0	0
Prelamin-A/C [Cleaved into: Lamin-A/C]	572		GSHCSGSGDPAEYNLR	0	0	0	6.39095				0		19.9907	7.536	9.22823	0	0	0	0		1.59774		3.90025	0		1.59774		12.2517	0
Presequence protease, mitochondrial (EC 3.4.24.-) (Pitrilysin metalloproteinase 1)	619	Mitochondrial	AFSSLNTLPEDLRPIVPLFCSVLTK	0	0	0	0			0			0			0	0	0	0		0			0		0			0
Presequence protease, mitochondrial (EC 3.4.24.-) (Pitrilysin metalloproteinase 1)	780	Mitochondrial	CSVNATPQQMPQAEK				38.5683							95.9935	93.4646	100		100
Presequence protease, mitochondrial (EC 3.4.24.-) (Pitrilysin metalloproteinase 1)	556	Mitochondrial	HQDASCLPALK	0	0	0	0	0			0		13.3742	0	8.35849	0	0	0	0		0		3.9008	0		0		7.24424	0
Presequence protease, mitochondrial (EC 3.4.24.-) (Pitrilysin metalloproteinase 1)	868	Mitochondrial	THFVLPFPVNYIGECVR	0	0								0			50.4884	25.7922	12.9354						11.0187
Probable C->U-editing enzyme APOBEC-2 (EC 3.5.4.-)	71		TFLCYVVEVQSK	10.0261	0	0	0	0		24.2099	0	0	0	0	0	51.5867	2.64791	29.1921			2.50653	8.06998	0	14.1443		2.50653		0
Profilin-1 (Profilin I)	71		CSVIR	58.6821	45.3429	61.4889				2.41248		18.4837	81.0506	60.3784	64.7827	27.8759	75.8226	5.70449	17.3237		4.98055		13.3266	15.3945		55.1713
Profilin-1 (Profilin I)	128		CYEMASHLR		64.7852	0.250166	0.335791	23.1939	24.5141	6.48645	0.863979	25.637	0	8.17371	8.61533	64.2344	2.37732	2.17285	1.76496		21.4974	5.94321	5.38746	15.5329			13.7646	10.6065
Proline synthase co-transcribed bacterial homolog protein	172	Mitochondrial	ASCPSLEFVGLMTIGSFGHDLSQGPNPDFQR	97.7864	91.4739	100				51.5957	98.9924		95.0814	91.2362	70.4363	88.9762	87.9803	79.9047	100		2.55432		7.65507	4.12896		96.4201		85.5847	89.2153
Prolyl endopeptidase (PE) (EC 3.4.21.26) (Post-proline cleaving enzyme)	57		ITVPFLEQCPIR	0	0	0	0	0	0	0	0	0	0	6.57589	0	0	0	0	0		0	0	1.64397	0		0	0	1.64397	0
Prolyl endopeptidase (PE) (EC 3.4.21.26) (Post-proline cleaving enzyme)	352		SNFLVLCYLHDVK	0		60.8335	0				0		0	0	0	0	0	0	0		20.2778		0	0				0	0
Propionyl-CoA carboxylase alpha chain, mitochondrial (PCCase subunit alpha) (EC 6.4.1.3) (Propanoyl-CoA:carbon dioxide ligase subunit alpha)	359	Mitochondrial	LQVEHPVTECITGLDLVQEMILVAK	0	0	0	0		61.9381	15.7273		0	98.3193	0	0	3.58855	0	5.54158	0		0		24.5798	1.3768		0			2.28253
Propionyl-CoA carboxylase alpha chain, mitochondrial (PCCase subunit alpha) (EC 6.4.1.3) (Propanoyl-CoA:carbon dioxide ligase subunit alpha)	107	Mitochondrial	MADEAVCVGPAPTSK	0	0	18.4313	0	0	0	0		0	61.6975			0		0	0		4.60783	0		0		4.60783	0		0
Propionyl-CoA carboxylase alpha chain, mitochondrial (PCCase subunit alpha) (EC 6.4.1.3) (Propanoyl-CoA:carbon dioxide ligase subunit alpha)	612	Mitochondrial	TVQCLSR	0		0	0	0	0	0	0	0	0	0		0		0	0		0	0	0	0		0	0	0	0
Propionyl-CoA carboxylase beta chain, mitochondrial (PCCase subunit beta) (EC 6.4.1.3) (Propanoyl-CoA:carbon dioxide ligase subunit beta)	271	Mitochondrial	AFDNDVDALCNLR	0						0							0
Propionyl-CoA carboxylase beta chain, mitochondrial (PCCase subunit beta) (EC 6.4.1.3) (Propanoyl-CoA:carbon dioxide ligase subunit beta)	92	Mitochondrial	CADFGMAADK	0	0	0	0	0	0	0	0	0	0	4.52506	0	0	0	0	0		0	0	1.13127	0		0	0	1.13127	0
Propionyl-CoA carboxylase beta chain, mitochondrial (PCCase subunit beta) (EC 6.4.1.3) (Propanoyl-CoA:carbon dioxide ligase subunit beta)	383	Mitochondrial	FCDAFNIPLITFVDVPGFLPGTAQEYGGIIR										0		0	0		3.15409
Propionyl-CoA carboxylase beta chain, mitochondrial (PCCase subunit beta) (EC 6.4.1.3) (Propanoyl-CoA:carbon dioxide ligase subunit beta)	202	Mitochondrial	NVTASGVIPQISLIMGPCAGGAVYSPALTDFTFMVK			35.0815	7.4003	0		0	0		71.1044	33.3095	13.9102		49.6575	72.8109	56.99			0	16.7928	6.83189			0		59.8195
Prostaglandin E synthase 2 (EC 5.3.99.3) (GATE-binding factor 1) (GBF-1) (Microsomal prostaglandin E synthase 2) (mPGES-2) [Cleaved into: Prostaglandin E synthase 2 truncated form]	382	Mitochondrial	AIEEAPSVHHVNPSCK			69.2348	0.471214	0	0	0	2.60722		10.5426	77.7889	4.88559	82.1009	78.8422	78.561	78.5683			0.651804	23.4153	0.86343			0.651804		79.5181
Prostaglandin reductase 2 (PRG-2) (EC 1.3.1.48) (15-oxoprostaglandin 13-reductase) (Zinc-binding alcohol dehydrogenase domain-containing protein 1)	187		VVGICGTQEK	0	0	3.58625	5.05019	0	0	0	23.6817			22.8633	25.4278		21.2905	3.91437	6.67063		1.28188	5.92042		5.39169		2.15911	5.92042		10.6252
Prostamide/prostaglandin F synthase (Prostamide/PG F synthase) (Prostamide/PGF synthase) (EC 1.11.1.20)	34		ACVVAGLR	0		0	0						20.3682			0	0	0	0		0			0		0			0
Proteasome activator complex subunit 1 (11S regulator complex subunit alpha) (REG-alpha) (Activator of multicatalytic protease subunit 1) (Proteasome activator 28 subunit alpha) (PA28a) (PA28alpha)	22		EDLCSK	28.0887	75.3731	58.7329	71.5243	57.0258	56.0242	57.8138	68.9636		21.2438	53.3431	63.5472		6.11369	17.082	37.6484		10.7207	3.02451	12.7455	9.24277			59.9568
Proteasome activator complex subunit 1 (11S regulator complex subunit alpha) (REG-alpha) (Activator of multicatalytic protease subunit 1) (Proteasome activator 28 subunit alpha) (PA28a) (PA28alpha)	101 106		GPPCGPVNCNEK	0										100
Proteasome-associated protein ECM29 homolog (Ecm29)	809		SATETIGSFLDSTSPLLAIAACTALGEIGR								0		0	0	0			0					0					0
Proteasome subunit beta type-3 (EC 3.4.25.1) (Proteasome chain 13) (Proteasome component C10-II) (Proteasome theta chain)	19		NCVAIAADR	0	0		0	0			0	0		0	0			19.5947	22.8287		0		0			0		0
[Protein ADP-ribosylarginine] hydrolase-like protein 1 (EC 3.2.-.-) (ADP-ribosylhydrolase 2)	23		AAMLLGSVGDALGYGNICR	0	0	0	4.31401	0	0	0	2.0059	0	1.70135	0	0.484482	0	0.826379	0	0		1.0785	0.501476	0.401544	0.206595		1.0785	0.501476	0.546458	0.206595
[Protein ADP-ribosylarginine] hydrolase-like protein 1 (EC 3.2.-.-) (ADP-ribosylhydrolase 2)	313		AMFHGGESGATGTIAGCLFGLLHGLATVPR	0	0			100		0		100				0	1.55873	0	0					0.389682					0.389682
[Protein ADP-ribosylarginine] hydrolase-like protein 1 (EC 3.2.-.-) (ADP-ribosylhydrolase 2)	206		VLPLAEEYCR	0	4.86502	0	0	0	0	0	0		47.8151	51.0673	44.5303	0	0	0	0		1.21625	0	1.88705	0		1.21625	0	47.8042	0
Protein-cysteine N-palmitoyltransferase HHAT-like protein (Glycerol uptake/transporter homolog) (Hedgehog acyltransferase-like protein)	326		CITALYVFGETHFDR	9.75784	0	0	0	15.1638	0	0	15.988	38.733	6.78006	15.7821	30.0147	45.9896	44.3406	39.4975			2.43946	4.49952	7.14026	1.94826		2.43946	7.78795	22.8275	43.2759
Protein disulfide-isomerase (PDI) (EC 5.3.4.1) (Cellular thyroid hormone-binding protein) (Endoplasmic reticulum resident protein 59) (ER protein 59) (ERp59) (Prolyl 4-hydroxylase subunit beta) (p55)	314		EECPAVR					0								0		0	0					0					0
Protein disulfide-isomerase (PDI) (EC 5.3.4.1) (Cellular thyroid hormone-binding protein) (Endoplasmic reticulum resident protein 59) (ER protein 59) (ERp59) (Prolyl 4-hydroxylase subunit beta) (p55)	345		ITEFCHR	77.0332	70.6953	58.7234	27.4016				60.804			93.1936	71.0684	62.5979	80.4419	67.8271	65.5581		11.0278			3.92726					69.1063
Protein DJ-1 (EC 3.4.-.-) (Parkinson disease protein 7 homolog)	46	Mitochondrial	DPVQCSR	1.12856	0.775527	0	0	0	0	0	0	9.09608	15.6069	22.567	18.9898	0	0	0	0		0.284121	0	2.86657	0		0.476021	0	16.5649	0
Protein DJ-1 (EC 3.4.-.-) (Parkinson disease protein 7 homolog)	53	Mitochondrial	DVMICPDTSLEDAK			0					10.617		0	0	0		0	0	0				0	0				0	0
Protein DJ-1 (EC 3.4.-.-) (Parkinson disease protein 7 homolog)	106 121	Mitochondrial	GLIAAICAGPTALLAHEVGFGCK	4.21633						22.6168						0	0	0	0					0					0
Protein-glutamine gamma-glutamyltransferase 2 (EC 2.3.2.13) (Tissue transglutaminase) (Transglutaminase C) (TG(C)) (TGC) (TGase C) (Transglutaminase-2) (TGase-2)	10		CDLEIQANGR	0	0	0	0	0	0	0	1.35573	0	5.93478	3.66696	3.26183	3.76629	0	0	0		0	0.338933	1.2227	0.941571		0	0.338933	3.21589	0.941571
Protein-glutamine gamma-glutamyltransferase 2 (EC 2.3.2.13) (Tissue transglutaminase) (Transglutaminase C) (TG(C)) (TGC) (TGase C) (Transglutaminase-2) (TGase-2)	290		CLGIPTR	0	0	0	0	32.4381	0	0	0		3.98934			0	0	0	0		0	8.10953		0		0			0
Protein-glutamine gamma-glutamyltransferase 2 (EC 2.3.2.13) (Tissue transglutaminase) (Transglutaminase C) (TG(C)) (TGC) (TGase C) (Transglutaminase-2) (TGase-2)	27		DHHTADLCQEK					0	0			22.6437				0	0	0	0					0					0
Protein-glutamine gamma-glutamyltransferase 2 (EC 2.3.2.13) (Tissue transglutaminase) (Transglutaminase C) (TG(C)) (TGC) (TGase C) (Transglutaminase-2) (TGase-2)	510		LLLCAR	0	0	0	0	4.87996	0	0		0	11.7592	22.3133	26.7607	0	0		0		0	1.62665	5.96607	0		0	1.62665	15.2083	0
Protein-glutamine gamma-glutamyltransferase 2 (EC 2.3.2.13) (Tissue transglutaminase) (Transglutaminase C) (TG(C)) (TGC) (TGase C) (Transglutaminase-2) (TGase-2)	669		LVVNFQCDK	3.97019	8.42956	2.23017	5.83986	0	0	0	10.3461		11.1275	16.3202	17.7015		5.88683	5.45914	4.5845		1.32742	2.58654	2.00124	0.383259		5.11744	2.58654	15.0497	5.31016
Protein-glutamine gamma-glutamyltransferase 2 (EC 2.3.2.13) (Tissue transglutaminase) (Transglutaminase C) (TG(C)) (TGC) (TGase C) (Transglutaminase-2) (TGase-2)	619		NPLSDPLYDCIFTVEGAGLTK	7.57209	2.42458	0	0	0	0	11.9943	2.8851	0	15.6905	13.9637	10.5062	0	16.0722	11.8813	15.5814		1.78493	2.84073	3.51595	3.74655		2.49917	3.71984	10.0401	10.8837
Protein-glutamine gamma-glutamyltransferase 2 (EC 2.3.2.13) (Tissue transglutaminase) (Transglutaminase C) (TG(C)) (TGC) (TGase C) (Transglutaminase-2) (TGase-2)	370 371		SEGTYCCGPVSVR	0	0	0	0				0		8.11233	14.3739	22.9312		0	0	0		0		4.29491	0		0		15.1391	0
Protein-glutamine gamma-glutamyltransferase 2 (EC 2.3.2.13) (Tissue transglutaminase) (Transglutaminase C) (TG(C)) (TGC) (TGase C) (Transglutaminase-2) (TGase-2)	553		YSGCLTESNLIK	1.5232	3.14745	0	0	20.9068	0	0			13.7782		73.104	0	0	8.93927	8.25032		0.751268	6.96894		2.48509		1.16766	6.96894		4.2974
Protein-L-isoaspartate(D-aspartate) O-methyltransferase (PIMT) (EC 2.1.1.77) (L-isoaspartyl protein carboxyl methyltransferase) (Protein L-isoaspartyl/D-aspartyl methyltransferase) (Protein-beta-aspartate methyltransferase)	95		ALDVGSGSGILTACFAR	10.7819	0	0	0				0		0	14.0497	17.8347		74.3237		54.636		2.69548		5.42524			2.69548		10.6282
Protein MEMO1 (Mediator of ErbB2-driven cell motility 1) (Memo-1)	88		CALSSVDIYR	63.9809	68.9445			75.3527	0	0	0	41.8227			33.107	82.5844	0	0	0			18.8382		20.6461
Protein NDRG2 (N-myc downstream-regulated gene 2 protein) (Protein Ndr2)	255 274		CPVMLVVGDQAPHEDAVVECNSK	13.9261	17.2442	56.9219	16.7797	34.2147	39.254	68.4717	40.0524		14.5255	17.9627	17.9757	6.18356	15.0863	9.02322	17.5576		10.2609	7.7661	1.14793	2.63151			45.4982	16.8213	11.9627
Protein NDRG2 (N-myc downstream-regulated gene 2 protein) (Protein Ndr2)	78		SCFQPLFR	1.93717	0	0	0	0	0	0	0.950066	20.6608	6.64145	9.78826	8.11581	0	0.320188	0	0.82685		0.484291	0.237516	3.18526	0.195209		0.484291	0.237516	11.3016	0.286759
Protein NipSnap homolog 2 (NipSnap2) (Glioblastoma-amplified sequence)	88	Mitochondrial	ICQEVLPK	0.33296	0.525183	0.444812	0	6.91661	0	0	0.8067	25.8544	7.88424	14.6423	14.8348	0	0	0	0		0.115511	1.67277	3.71956	0		0.325739	1.93083	15.8039	0
Protein NipSnap homolog 2 (NipSnap2) (Glioblastoma-amplified sequence)	80	Mitochondrial	LQFHNVKPECLDAYNK	0	3.31643	0.246593	0	5.38645	0	0	0	21.0339	18.7714	24.7684	21.7754	0	0	0	0		0.810645	1.34661	1.23794	0		0.890756	1.34661	21.5873	0
Protein NipSnap homolog 2 (NipSnap2) (Glioblastoma-amplified sequence)	80 88	Mitochondrial	LQFHNVKPECLDAYNKICQEVLPK	0	0	44.5211					0		9.81973	0	0	0	0	0	0		14.8404		3.27324	0				3.27324	0
Protein phosphatase 1 regulatory subunit 7 (Protein phosphatase 1 regulatory subunit 22)	113		CIENLEELQSLR	0	0	0	0	0		0	0	0	0	13.4212	0	0	0		0		0	0	3.3553	0		0	0	3.3553	0
Protein phosphatase 1 regulatory subunit 7 (Protein phosphatase 1 regulatory subunit 22)	105		SLCLR	0													0	0	0					0					0
Protein phosphatase PTC7 homolog (EC 3.1.3.16) (T-cell activation protein phosphatase 2C) (TA-PP2C)	130	Mitochondrial	FVPSNPVGILTTSYCELLQNK	0	0	0	0					0	0					73.4794	67.7588		0					0
Protein preY, mitochondrial	58	Mitochondrial	AEQPHTFHPALLQFLVCPLSK	68.5493	69.6589	87.2555		100		100	100		79.5821			91.2091	69.9037	93.6584	83.1662		6.05892	0		5.35194		75.1546	100		84.4844
Protein QIL1	60	Mitochondrial	AEEVVPPAMYQFSQYVCQQTGLEMPQLPTPPK	45.662		34.4473	50.291				77.8642		39.5118	29.1933	16.794	42.8662	38.2402	26.5722	7.53755		4.70355		6.56723	7.87417		43.4668		28.4997	28.804
Protein S100-A11 (Calgizzarin) (Endothelial monocyte-activating polypeptide) (EMAP) (Protein S100-C) (S100 calcium-binding protein A11)	8		CIESLIAVFQK	0	0	0	0			0	0		100			0	0	0	0		0			0		0			0
Protein transport protein Sec61 subunit alpha isoform 1 (Sec61 alpha-1)	13		FLEVIKPFCVILPEIQKPER	0	0						0		0	0	0				100				0					0
Protein unc-45 homolog B (Unc-45B)	103		CATLEPR	0	0	0	0	0			3.43887				87.1257	0	0	0	0		0			0		0			0
Protein unc-45 homolog B (Unc-45B)	661		VFLALCDNPK	30.3553	12.6849	20.8321		34.8129		45.9131	17.9983		22.6127	22.2407	14.0604	100	100		100		5.10615	8.1144	2.79082	0		21.2908		19.6379	100
Puromycin-sensitive aminopeptidase (PSA) (EC 3.4.11.14) (Cytosol alanyl aminopeptidase) (AAP-S)	67	Mitochondrial	LPAEVSPINYSLCLKPDLLDFTFEGK	30.9018		58.9177	40.8453				0		0	9.72324	8.02859			29.8103	28.9062		8.20019		2.99881					5.91728
[Pyruvate dehydrogenase (acetyl-transferring)] kinase isozyme 1, mitochondrial (EC 2.7.11.2) (Pyruvate dehydrogenase kinase isoform 1) (PDH kinase 1)	238	Mitochondrial	LCDLYYVNSPELELEELNAK	0	65.7316	0	0						42.6713	0	0	0	0	6.05318	0		16.4329		14.2238	1.5133					1.5133
[Pyruvate dehydrogenase (acetyl-transferring)] kinase isozyme 2, mitochondrial (EC 2.7.11.2) (Pyruvate dehydrogenase kinase isoform 2) (PDH kinase 2)	195	Mitochondrial	HIGSIDPNCSVSDVVK	0	0	0	0				0		0	0	0		0	0	0		0		0	0		0		0	0
[Pyruvate dehydrogenase (acetyl-transferring)] kinase isozyme 2, mitochondrial (EC 2.7.11.2) (Pyruvate dehydrogenase kinase isoform 2) (PDH kinase 2)	45	Mitochondrial	QFLDFGSSNACEK	32.0358	0	0	0				0		38.9623	18.7393	22.1238	42.1969	45.8394	72.3067			8.00894		6.2537	9.48797				26.6084
Pyruvate dehydrogenase E1 component subunit alpha, somatic form, mitochondrial (EC 1.2.4.1) (PDHE1-A type I)	41	Mitochondrial	CDLHR	0	0	0	0	0	0	0	0	1.14198	0	0	0	0.0703381	0	0	0		0	0	0.285496	0.0175845		0	0	0.285496	0.0175845
Pyruvate dehydrogenase E1 component subunit alpha, somatic form, mitochondrial (EC 1.2.4.1) (PDHE1-A type I)	273	Mitochondrial	FAAAYCR			8.46963	48.8339	0	2.72446	0	1.94229	23.2756	12.6896	9.17969	8.35003	5.9897	0.492935	3.08232	0			0.692251	3.432	1.37683			1.16669	13.3737	2.39124
Pyruvate dehydrogenase E1 component subunit alpha, somatic form, mitochondrial (EC 1.2.4.1) (PDHE1-A type I)	91 94 100 101	Mitochondrial	GFCHLCDGQEACCVGLEAGINPTDHLITAYR	12.6679	20.289	31.7083	17.7793			33.0298	57.7205		33.4367	39.879	37.8321	4.08646	10.0635	7.84463	6.62214		4.02457		1.90047	1.24616		20.6111		37.0493	7.15419
Pyruvate dehydrogenase E1 component subunit alpha, somatic form, mitochondrial (EC 1.2.4.1) (PDHE1-A type I)	218 222	Mitochondrial	LPCIFICENNR			22.8419	24.6377	27.8191	20.6425	0	13.6702	0	10.5323	13.3305	10.4354	0	1.2322	0	3.55691			5.92874	2.93595	0.838452			15.533	8.57455	1.19728
Pyruvate dehydrogenase E1 component subunit alpha, somatic form, mitochondrial (EC 1.2.4.1) (PDHE1-A type I)	181	Mitochondrial	NFYGGNGIVGAQVPLGAGIALACK	1.68752	2.92955	0.217636	0.448948	0	0	0	1.45212	15.8385	15.85	18.864	16.8697	0	0	0.499597	0		0.625809	0.363031	0.711797	0.124899		1.32091	0.363031	16.8555	0.124899
Pyruvate dehydrogenase E1 component subunit alpha, somatic form, mitochondrial (EC 1.2.4.1) (PDHE1-A type I)	261	Mitochondrial	VDGMDILCVR	0	0.966428	0	0.514698	5.24807	5.10234	5.82272	13.9087	15.1133	13.6432	11.1058	12.645	0.825648	3.843	3.30735	2.26916		0.23282	2.13509	0.8431	0.664403		0.370282	7.52046	13.1268	2.56129
Pyruvate dehydrogenase E1 component subunit beta, mitochondrial (PDHE1-B) (EC 1.2.4.1)	263	Mitochondrial	EGIECEVINLR	3.89064	0	1.32515	1.37237	11.2319	4.05429	4.4096	0.933126	28.3031	17.669	11.4279	14.308	6.44867	3.33221	5.45134	6.23879		0.812687	2.17027	3.6863	0.71166		1.64704	5.15724	17.927	5.36775
Pyruvate dehydrogenase E1 component subunit beta, mitochondrial (PDHE1-B) (EC 1.2.4.1)	161 169	Mitochondrial	GPNGASAGVAAQHSQCFAAWYGHCPGLK										28	0			62.7437		78.2968
Pyruvate dehydrogenase E1 component subunit beta, mitochondrial (PDHE1-B) (EC 1.2.4.1)	306	Mitochondrial	TNHLVTVEGGWPQFGVGAEICAR	0	0	0	9.44969			68.6427			0	0	0	0	0	0	0		2.36242		0	0		2.36242		0	0
Pyruvate dehydrogenase protein X component, mitochondrial (Dihydrolipoamide dehydrogenase-binding protein of pyruvate dehydrogenase complex) (Lipoyl-containing pyruvate dehydrogenase complex component X)	170	Mitochondrial	DVSAPPPVSKPPAPTQPSPQPQIPCPAR	0	0	0	0	0	0	0	0	0	22.5017	16.1156	0	0	0	0	0		0	0	5.72432	0		0	0	9.65431	0
Pyruvate dehydrogenase protein X component, mitochondrial (Dihydrolipoamide dehydrogenase-binding protein of pyruvate dehydrogenase complex) (Lipoyl-containing pyruvate dehydrogenase complex component X)	307	Mitochondrial	STVPHAYATADCDLGAVLK	3.58766	3.86265	5.41399	1.18681	19.4837	0	3.51109	8.58364		6.93672	8.53505	12.6717	4.03699	2.77223	3.12691	1.45133		0.873345	4.2458	1.70875	0.536028		3.51278	7.8946	9.38116	2.84687
Pyruvate kinase PKM (EC 2.7.1.40) (Pyruvate kinase muscle isozyme)	358		AEGSDVANAVLDGADCIMLSGETAK	4.41582	4.66702	0.24202	0	6.86606	4.86201	2.22206	4.71215	22.8983	10.8047	9.17396	11.4696	3.81669	4.18995	8.80087	9.51611		1.27805	0.951037	3.14113	1.49725		2.33122	4.66557	13.5866	6.58091
Pyruvate kinase PKM (EC 2.7.1.40) (Pyruvate kinase muscle isozyme)	326		AGKPVICATQMLESMIK	0	0	0.696894	0	0	0	0	0	10.1456	0	5.42273	10.9552	0	0	0	0		0.174224	0	2.52457	0		0.174224	0	6.6309	0
Pyruvate kinase PKM (EC 2.7.1.40) (Pyruvate kinase muscle isozyme)	423 424		CCSGAIIVLTK		0
Pyruvate kinase PKM (EC 2.7.1.40) (Pyruvate kinase muscle isozyme)	152		CDENILWLDYK		87.401			100			52.697		0	0		26.9767	41.981	28.5915	31.0851					3.38143					32.1586
Pyruvate kinase PKM (EC 2.7.1.40) (Pyruvate kinase muscle isozyme)	474		GIFPVLCK	0.538409	1.04297	0	0	3.73604	0	0	0.7583	15.3692	3.64609	5.81662	5.39123	0	0.209644	0	0		0.250413	0.888971	2.64645	0.0524111		0.395345	1.12359	7.55577	0.0524111
Pyruvate kinase PKM (EC 2.7.1.40) (Pyruvate kinase muscle isozyme)	31		MPKPHSEAGTAFIQTQQLHAAMADTFLEHMCR	11.6973	8.03783	0	0	0	0	12.3589	8.50235	0	8.82117	6.50701	7.529	4.98625	6.48801	8.06674	3.74904		2.94484	3.11227	1.96272	0.934436		4.93379	5.21531	5.71429	5.82251
Pyruvate kinase PKM (EC 2.7.1.40) (Pyruvate kinase muscle isozyme)	49		NTGIICTIGPASR	1.0431	1.31675	0.616556	0.476304	3.05173	2.05935	0	1.32498	13.7971	5.94891	8.32978	7.8913	0	0	0	0		0.193347	0.642511	1.68325	0		0.863179	1.60902	8.99178	0
Rab GDP dissociation inhibitor alpha (Rab GDI alpha) (Guanosine diphosphate dissociation inhibitor 1) (GDI-1)	317		NTNDANSCQIIIPQNQVNR			47.1071					98.8782		97.747	100	82.5243	84.8509	77.068		55.8018				5.48841	8.68164				93.4238
Rab GDP dissociation inhibitor alpha (Rab GDI alpha) (Guanosine diphosphate dissociation inhibitor 1) (GDI-1)	202		TDDYLDQPCLETINR	60.5657	49.1839	51.6079					0		0	69.0412	0	22.6004	43.616				3.46142		23.0137			53.7858
Rab GDP dissociation inhibitor beta (Rab GDI beta) (GDI-3) (Guanosine diphosphate dissociation inhibitor 2) (GDI-2)	414		AYDATTHFETTCDDIK	0	0	0	0	0			0	0	16.4467	0	0			42.4787	48.1966		0		4.11166			0		4.11166
Rab GDP dissociation inhibitor beta (Rab GDI beta) (GDI-3) (Guanosine diphosphate dissociation inhibitor 2) (GDI-2)	302		VICILSHPIK			0					0		0	0	0		0						0					0
Radixin (ESP10)	117		EAILNDEIYCPPETAVLLASYAVQAK	0	0	0	0			0	25.3526		0	0	0	41.9176					0		0			0		0
Radixin (ESP10)	284		ILALCMGNHELYMR	0	0	0	0	38.7533	12.6487	10.592			6.65457	5.0352	1.91123	0	1.36724	1.28629	0		0	9.06379	1.39206	0.383361		0		4.53367	0.663384
Ras-related protein Rab-10	24		TCVLFR			0					0		0	0	0		0						0					0
Ras-related protein Rab-1B	23	Mitochondrial	SCLLLR	1.72883	1.90332	0	0	12.7399	0	0	0	35.3812	11.2147			0	1.81579	0	0		0.525464	3.18497		0.453946		0.908037	3.18497		0.453946
Ras-related protein Rab-21 (Rab-12)	175		GIEELFLDLCK	20.2138	0	0					0		0	0	0	0	0	0	0		6.73793		0	0		6.73793		0	0
Ras-related protein Rab-3A	184		LVDVICEK	0	0	0	0	0			0		0	0	0	0	0	0	0		0		0	0		0		0	0
Ras-related protein Rab-7a	83 84		GADCCVLVFDVTAPNTFK	0	0	0							0	0	9.14822	0		0	55.9828		0		3.04941	18.6609		0		3.04941
Ras-related protein Rap-1A (Ras-related protein Krev-1)	118		CDLEDER	34.284	72.8607		71.0088	90.9985			37.5343	74.9952		7.10765	16.7829	0	22.4541	0	0		12.5616		21.2014	5.61352					5.61352
Receptor expression-enhancing protein 5 (GP106) (Polyposis locus protein 1 homolog) (Protein TB2 homolog)	14		NCMTDLLAK	1.24228	1.73088	1.1309	1.21381	3.27896	2.01854	0	1.86462	10.5031	7.36158	14.7763	12.7259	0.446481	0.234948	0	0		0.135875	0.675703	1.5879	0.107416		1.32947	1.79053	11.3417	0.170357
Rho GDP-dissociation inhibitor 1 (Rho GDI 1) (GDI-1) (Rho-GDI alpha)	79		LTLVCSTAPGPLELDLTGDLESFK	0	0	0	0	0	0	0	0		7.56548	2.9738	3.58533	0	0	0	1.16041		0	0	1.4395	0.290102		0	0	4.7082	0.290102
Ribonuclease inhibitor (Ribonuclease/angiogenin inhibitor 1)	40		CK			51.811	47.0513	68.7536	0	0	0			21.0356		0	0	0	0			17.1884		0					0
Ribonuclease inhibitor (Ribonuclease/angiogenin inhibitor 1)	186		ILCQGLK	0	0	0	0	0			0			0		0	0	0	0		0			0		0			0
Ribonuclease inhibitor (Ribonuclease/angiogenin inhibitor 1)	80		TNELGDGGVGLVLQGLQNPTCK	0	0	0	0				0		0	39.7089	0	0		0	0		0		13.2363	0		0			0
Ribosome-releasing factor 2, mitochondrial (RRF2mt) (Elongation factor G 2, mitochondrial) (EF-G2mt) (mEF-G 2)	491	Mitochondrial	EAESLLLAGVEVPEPVFFCTIEPPSVAK	0	0						0		0			0	0
RNA-binding protein 39 (Coactivator of activating protein 1 and estrogen receptors) (Coactivator of AP-1 and ERs) (RNA-binding motif protein 39) (RNA-binding region-containing protein 2) (Transcription coactivator CAPER)	478		CPSIAAAIAAVNALHGR	0				0		0		0				0	0	0	0					0					0
Ryanodine receptor 2 (RYR-2) (RyR2) (Cardiac muscle ryanodine receptor) (Cardiac muscle ryanodine receptor-calcium release channel) (Type 2 ryanodine receptor)	3204		AALSLPANVEDVCPNIPSLEK	0	12.686	0	0			92.6972	8.00284		66.0009	49.7281	45.7658	89.5658	93.4852	98.5166	94.0494		3.17149		6.19121	1.83242		3.17149		53.8316	93.9043
Ryanodine receptor 2 (RYR-2) (RyR2) (Cardiac muscle ryanodine receptor) (Cardiac muscle ryanodine receptor-calcium release channel) (Type 2 ryanodine receptor)	1078		AEVCSGTGER					0
Ryanodine receptor 2 (RYR-2) (RyR2) (Cardiac muscle ryanodine receptor) (Cardiac muscle ryanodine receptor-calcium release channel) (Type 2 ryanodine receptor)	3601		AVVACFR	9.83105			46.5573	0			0		17.8023		2.09243	10.5587	0	0	10.3422					3.01711					5.22523
Ryanodine receptor 2 (RYR-2) (RyR2) (Cardiac muscle ryanodine receptor) (Cardiac muscle ryanodine receptor-calcium release channel) (Type 2 ryanodine receptor)	2401		CAPEMHLIHAGK	0	0		0		0	0	0		0	0	0	0	0				0	0	0			0	0	0
Ryanodine receptor 2 (RYR-2) (RyR2) (Cardiac muscle ryanodine receptor) (Cardiac muscle ryanodine receptor-calcium release channel) (Type 2 ryanodine receptor)	2530		CAPLFAGTEHHASLIDSLLHTVYR			31.2429								0		0	0	1.37784	0					0.344459					0.344459
Ryanodine receptor 2 (RYR-2) (RyR2) (Cardiac muscle ryanodine receptor) (Cardiac muscle ryanodine receptor-calcium release channel) (Type 2 ryanodine receptor)	2054		CSSLQQLISETMVR	0	0	0	0	0			64.2011		8.42731	27.4919	1.52268	0	10.8497	2.58532	9.08406		0		7.7658	2.5843		0		12.4806	5.62978
Ryanodine receptor 2 (RYR-2) (RyR2) (Cardiac muscle ryanodine receptor) (Cardiac muscle ryanodine receptor-calcium release channel) (Type 2 ryanodine receptor)	1205		DFDVGDGFIPVCSLGVAQVGR	6.25026	3.83449	3.17283	3.38596	0	0		6.9202	0	2.67748	3.36578	1.70132	48.4744	45.7681	34.1991	26.2953		0.709976	2.30673	0.730138	5.16099		4.16089	2.30673	1.93615	38.6842
Ryanodine receptor 2 (RYR-2) (RyR2) (Cardiac muscle ryanodine receptor) (Cardiac muscle ryanodine receptor-calcium release channel) (Type 2 ryanodine receptor)	2571 2576		DSIEVCLLSICGQLRPSMMQHLLR	0	0						0		0	0		0	0		0					0					0
Ryanodine receptor 2 (RYR-2) (RyR2) (Cardiac muscle ryanodine receptor) (Cardiac muscle ryanodine receptor-calcium release channel) (Type 2 ryanodine receptor)	3799		DVGFFQSLAGLMQSCSVLDLNAFER			20.2086		0			0		8.34616	4.56524	5.28674	0	8.77396	0	8.46871				1.15893	2.48954				6.06605	4.31067
Ryanodine receptor 2 (RYR-2) (RyR2) (Cardiac muscle ryanodine receptor) (Cardiac muscle ryanodine receptor-calcium release channel) (Type 2 ryanodine receptor)	3008		EMVTSLFCK	7.46738	0	0	0	100			0	0		0	0			26.0217	22.0497		1.86684		0			1.86684		0
Ryanodine receptor 2 (RYR-2) (RyR2) (Cardiac muscle ryanodine receptor) (Cardiac muscle ryanodine receptor-calcium release channel) (Type 2 ryanodine receptor)	822		FLPPPGYAACYEAVLPK	0	0	0	0	0	0	17.8922	0		5.20434	2.52211	0	0	0	0	0		0	4.47304	1.5026	0		0	4.47304	2.57548	0
Ryanodine receptor 2 (RYR-2) (RyR2) (Cardiac muscle ryanodine receptor) (Cardiac muscle ryanodine receptor-calcium release channel) (Type 2 ryanodine receptor)	3846		FLQLLCEGHNSDFQNYLR	0	0	0	10.5006	16.0627					13.5948	6.09266		8.59168	0	2.07955	6.51098		2.62515			1.97331		2.62515			4.29555
Ryanodine receptor 2 (RYR-2) (RyR2) (Cardiac muscle ryanodine receptor) (Cardiac muscle ryanodine receptor-calcium release channel) (Type 2 ryanodine receptor)	1776		FSSPSFVSISNDCYQYSPEFPLDILK	0	3.53127	0	0	21.7745			7.97507		2.92015	8.20537	5.01622	14.5103	18.6647	16.6404	51.0112		0.882817		1.53655	8.64324		0.882817		5.38058
Ryanodine receptor 2 (RYR-2) (RyR2) (Cardiac muscle ryanodine receptor) (Cardiac muscle ryanodine receptor-calcium release channel) (Type 2 ryanodine receptor)	2558		GCSLTK					0				0				0
Ryanodine receptor 2 (RYR-2) (RyR2) (Cardiac muscle ryanodine receptor) (Cardiac muscle ryanodine receptor-calcium release channel) (Type 2 ryanodine receptor)	4068		HYTQSETEFLLSCAETDENETLDYEEFVK	28.5968	20.6958		28.2875	0			12.6417			42.7514	58.4031		34.0906		12.0663		2.58365					25.86
Ryanodine receptor 2 (RYR-2) (RyR2) (Cardiac muscle ryanodine receptor) (Cardiac muscle ryanodine receptor-calcium release channel) (Type 2 ryanodine receptor)	1282		IDGTIDSSPCLK	0	0	0	0	26.805			17.2095		13.8928	17.23	16.635	0	0	0	0		0		1.02769	0		0		15.9193	0
Ryanodine receptor 2 (RYR-2) (RyR2) (Cardiac muscle ryanodine receptor) (Cardiac muscle ryanodine receptor-calcium release channel) (Type 2 ryanodine receptor)	3031		ISLFGNDATSIVNCLHILGQTLDAR	0	0	0		42.5619			0		3.2014	0	0	0	0	0	0		0		1.06713	0		0		1.06713	0
Ryanodine receptor 2 (RYR-2) (RyR2) (Cardiac muscle ryanodine receptor) (Cardiac muscle ryanodine receptor-calcium release channel) (Type 2 ryanodine receptor)	47		LCFLESTSNSK	49.6049	46.9954	74.0053	76.5025	44.3654		35.3827		27.4077			60.1673	32.2836	43.5139	67.8157	64.657		7.81573			8.51991		61.777
Ryanodine receptor 2 (RYR-2) (RyR2) (Cardiac muscle ryanodine receptor) (Cardiac muscle ryanodine receptor-calcium release channel) (Type 2 ryanodine receptor)	36		LCLAAEGFGNR	0	0	2.83842	0	0	0	0	2.94936	0	14.3872	10.6577	5.32754	0	1.48849	7.18937	7.00996		0.709606	0.737341	3.14033	1.86		0.709606	0.737341	7.59312	3.92196
Ryanodine receptor 2 (RYR-2) (RyR2) (Cardiac muscle ryanodine receptor) (Cardiac muscle ryanodine receptor-calcium release channel) (Type 2 ryanodine receptor)	577		LEASSGILEVLHCVLVESPEALNIIK	0	0	0	0						0	0	0	0	0	0			0		0	0		0		0	0
Ryanodine receptor 2 (RYR-2) (RyR2) (Cardiac muscle ryanodine receptor) (Cardiac muscle ryanodine receptor-calcium release channel) (Type 2 ryanodine receptor)	244		LLHGHMDECLTVPSGEHGEEQR	10.1882	0	0	24.6792	16.5925			20.8655	61.4391	34.523	46.6234	85.2037	0	0	0	2.94689		5.83758		10.9088	0.736722		8.71684			0.736722
Ryanodine receptor 2 (RYR-2) (RyR2) (Cardiac muscle ryanodine receptor) (Cardiac muscle ryanodine receptor-calcium release channel) (Type 2 ryanodine receptor)	3480		LLPIGLNICAPGDQELIALAK	0	0	0	0	0			0	0	1.08448	0	0	5.11873	1.77948	0	3.60266		0		0.271119	1.10981		0		0.271119	2.62522
Ryanodine receptor 2 (RYR-2) (RyR2) (Cardiac muscle ryanodine receptor) (Cardiac muscle ryanodine receptor-calcium release channel) (Type 2 ryanodine receptor)	1310		LSMPIECAEVFSK	1.10728	1.69346	6.7107	6.49592	10.1472			3.75166	0	14.9053	11.0642	10.8303	10.7449	8.49737	20.7133	23.8638		1.50735		3.20577	3.74112		4.00184		9.19994	15.9549
Ryanodine receptor 2 (RYR-2) (RyR2) (Cardiac muscle ryanodine receptor) (Cardiac muscle ryanodine receptor-calcium release channel) (Type 2 ryanodine receptor)	2990		LYFLSAASRPLCTGGHASNK	0	0	0	0	0		0	0	0	0	0	0	0	0	0	0		0	0	0	0		0	0	0	0
Ryanodine receptor 2 (RYR-2) (RyR2) (Cardiac muscle ryanodine receptor) (Cardiac muscle ryanodine receptor-calcium release channel) (Type 2 ryanodine receptor)	1666		LYSAVCALGNHR	7.82141	20.9818	57.1785	72.4285	45.4219			19.7138		13.0091	24.1732	33.5959	1.93082	1.66212	6.37037	2.09923		15.1196		5.94996	1.12186				23.5928	3.01564
Ryanodine receptor 2 (RYR-2) (RyR2) (Cardiac muscle ryanodine receptor) (Cardiac muscle ryanodine receptor-calcium release channel) (Type 2 ryanodine receptor)	548		NCAQFSGSLDWLISR							0		100				0	0	0	0					0					0
Ryanodine receptor 2 (RYR-2) (RyR2) (Cardiac muscle ryanodine receptor) (Cardiac muscle ryanodine receptor-calcium release channel) (Type 2 ryanodine receptor)	1510		NNSNGLEIGCVVDAASGLLTFIANGK	0	0	0	0	0			0	0	0	3.09561	0	0	0	0	0		0		0.773903	0		0		0.773903	0
Ryanodine receptor 2 (RYR-2) (RyR2) (Cardiac muscle ryanodine receptor) (Cardiac muscle ryanodine receptor-calcium release channel) (Type 2 ryanodine receptor)	1583		NPVPQCPPR	0	4.55524	14.3954	6.11071				5.19481			12.3928	10.1935	6.24623	11.8248	13.1089	13.7127		3.00418			1.70504		6.26535			11.2232
Ryanodine receptor 2 (RYR-2) (RyR2) (Cardiac muscle ryanodine receptor) (Cardiac muscle ryanodine receptor-calcium release channel) (Type 2 ryanodine receptor)	65		NVPPDLSICTFVLEQSLSVR	5.1524	23.9946	0	7.69552	0	0	0	28.851		9.80229	12.4893	0	11.3857	26.0466		57.2322		5.18142	7.21276	3.79537	13.5183		9.21062	7.21276	7.43053
Ryanodine receptor 2 (RYR-2) (RyR2) (Cardiac muscle ryanodine receptor) (Cardiac muscle ryanodine receptor-calcium release channel) (Type 2 ryanodine receptor)	3927		QVFNTLTEYIQGPCTGNQQSLAHSR	0	0	0		44.2689		93.8632	30.143			13.3515	33.1436	0	0	0	17.9319		0	19.321		4.48298		0			4.48298
Ryanodine receptor 2 (RYR-2) (RyR2) (Cardiac muscle ryanodine receptor) (Cardiac muscle ryanodine receptor-calcium release channel) (Type 2 ryanodine receptor)	2329		RPECFGPALR	2.13017	1.01223	0	0				1.23669		2.896	5.039	4.8205	1.19919	2.77307	4.77726	2.84452		0.507737		0.680846	0.73235		0.7856		4.25183	2.89851
Ryanodine receptor 2 (RYR-2) (RyR2) (Cardiac muscle ryanodine receptor) (Cardiac muscle ryanodine receptor-calcium release channel) (Type 2 ryanodine receptor)	3157		SALGECLAAFAGAFPIAFLETHLDK			0	0				0			0		0		0	0					0					0
Ryanodine receptor 2 (RYR-2) (RyR2) (Cardiac muscle ryanodine receptor) (Cardiac muscle ryanodine receptor-calcium release channel) (Type 2 ryanodine receptor)	3698		SCHDEEDDDGEEEVK	0	0	0	0	0			0			0	0	0	0	0	0		0			0		0			0
Ryanodine receptor 2 (RYR-2) (RyR2) (Cardiac muscle ryanodine receptor) (Cardiac muscle ryanodine receptor-calcium release channel) (Type 2 ryanodine receptor)	633		SNQHLICDNLLPGR	0	0	0	0		0	0	0	0	0	0	0	0	7.35395	0	9.47357		0	0	0	2.46708		0	0	0	4.20688
Ryanodine receptor 2 (RYR-2) (RyR2) (Cardiac muscle ryanodine receptor) (Cardiac muscle ryanodine receptor-calcium release channel) (Type 2 ryanodine receptor)	24		TDDEVVLQCTATIHK	79.2591	82.1559	79.9641	73.6374	71.3778			82.6687		86.9758	83.767	84.942			48.9658	74.6935		1.81366		0.937285			78.7541		85.2283
Ryanodine receptor 2 (RYR-2) (RyR2) (Cardiac muscle ryanodine receptor) (Cardiac muscle ryanodine receptor-calcium release channel) (Type 2 ryanodine receptor)	757 758		TDDVISCCLDLSAPSISFR	34.2532	48.592						0		10.006	23.276	17.5996	12.7308	56.537						3.84403					16.9605
Ryanodine receptor 2 (RYR-2) (RyR2) (Cardiac muscle ryanodine receptor) (Cardiac muscle ryanodine receptor-calcium release channel) (Type 2 ryanodine receptor)	948		TLLALGCHVGIADEHAEEK	0	0	0	0	15.5605				7.67096					1.41814	7.63148	3.63318		0			1.8181		0			4.2276
Ryanodine receptor 2 (RYR-2) (RyR2) (Cardiac muscle ryanodine receptor) (Cardiac muscle ryanodine receptor-calcium release channel) (Type 2 ryanodine receptor)	1678		VAHALCSHVDEPQLLYAIENK	2.93466	0	5.85307	0	0	0	0	0	0	6.73335	0	0	1.63277	0	2.11818	1.85931		1.40133	0	1.68334	0.477921		2.19693	0	1.68334	1.40256
Ryanodine receptor 2 (RYR-2) (RyR2) (Cardiac muscle ryanodine receptor) (Cardiac muscle ryanodine receptor-calcium release channel) (Type 2 ryanodine receptor)	615 618 620		VLDVLCSLCVCHGVAVR	0	0	0		0			0		7.95719	0	17.8162	0	0	0	0		0		5.15285	0		0		8.59112	0
Ryanodine receptor 2 (RYR-2) (RyR2) (Cardiac muscle ryanodine receptor) (Cardiac muscle ryanodine receptor-calcium release channel) (Type 2 ryanodine receptor)	3836		VLQDDEFTCDLFR	0	0	0	0	15.1478		21.5821		0	5.45729	0	3.49964	2.52803	2.64756	0	4.23389		0		1.35317	0.875202		0		2.23923	2.35237
Ryanodine receptor 2 (RYR-2) (RyR2) (Cardiac muscle ryanodine receptor) (Cardiac muscle ryanodine receptor-calcium release channel) (Type 2 ryanodine receptor)	2460		VVEPDMSAGFCPDHK	0	0	2.89425	2.94324	13.0034			1.84501		4.86362	3.31734	5.79861	0	2.10622	0	0		0.842629		0.723492	0.526554		1.45937		4.65985	0.526554
Ryanodine receptor 2 (RYR-2) (RyR2) (Cardiac muscle ryanodine receptor) (Cardiac muscle ryanodine receptor-calcium release channel) (Type 2 ryanodine receptor)	1230		YFTICGLQEGYEPFAVNTNR	26.3906	22.3306	22.8554	23.7415				10.907	0	12.7156	8.94189	8.72136	29.266	46.1919	48.8883	26.1803		0.901951		2.69238	5.78148		23.8295		7.59471	37.6316
Ryanodine receptor 2 (RYR-2) (RyR2) (Cardiac muscle ryanodine receptor) (Cardiac muscle ryanodine receptor-calcium release channel) (Type 2 ryanodine receptor)	2520		YLCTAVLPLLTR	0	0	0	0	15.1686			0		0	0	0	0	0	0	0		0		0	0		0		0	0
Saccharopine dehydrogenase-like oxidoreductase (EC 1.-.-.-)	113 120 124	Mitochondrial	ACIENGTSCIDICGEPQFLELMHAK	98.282	100	100	100	100	100	90.4397		45.3427			96.1148		98.21	66.5021			0.429504	3.18675				99.5705	96.8132
Saccharopine dehydrogenase-like oxidoreductase (EC 1.-.-.-)	77	Mitochondrial	LGRPSLSSEVGVIICDISNPASLDEMAK	16.0685	0	7.41432	0	0				100		100	100		0	15.3218	0		3.82218		0	5.10725		5.87071		100	5.10725
Saccharopine dehydrogenase-like oxidoreductase (EC 1.-.-.-)	218	Mitochondrial	SVSCLKPVPIVGTK	0	0	0	0	0			0		0	0	0	0	0	0	0		0		0	0		0		0	0
S-adenosylmethionine synthase isoform type-2 (AdoMet synthase 2) (EC 2.5.1.6) (Methionine adenosyltransferase 2) (MAT 2)	104		TCNVLVALEQQSPDIAQGVHLDR	0	0	0	0	0			0		38.3665	0	0	0	54.9303	0	0		0		12.7888	13.7326		0
Sarcalumenin	857 863		LLSQQCSYMGGCFLEK	67.2458	47.6258	32.5713	56.5172				19.2999		79.6615	100	100			41.8817			7.33351		6.77951			50.99		93.2205
Sarcalumenin	894		NPGAPNCDK	0	0			0	0	0	0		80.9201		94.6592	0	5.51402	0	0			0		1.3785			0		1.3785
Sarcalumenin	894 899		NPGAPNCDKTGCGETPK	0	0	42.6604		0			8.21278		85.0225	88.8951	89.0779	0	5.4081	12.9465	0		14.2201		1.3224	3.06372				87.6652	4.58866
Sarcalumenin	899		TGCGETPK										0
Sarcolemmal membrane-associated protein (Sarcolemmal-associated protein)	537		CFELQALLEEER	100	97.9103	100	100	100	100	100	100	100	100	100	100	100	97.6325	100	100		0.522425	0	0	0.591885		99.4776	100	100	99.4081
Sarcolemmal membrane-associated protein (Sarcolemmal-associated protein)	658 661		CQQCEDQQR	0	0	0	0									0	0	0	0		0			0		0			0
Sarcoplasmic/endoplasmic reticulum calcium ATPase 1 (SERCA1) (SR Ca(2+)-ATPase 1) (EC 3.6.3.8) (Calcium pump 1) (Calcium-transporting ATPase sarcoplasmic reticulum type, fast twitch skeletal muscle isoform) (Endoplasmic reticulum class 1/2 Ca(2+) ATPase)	344 349		SLPSVETLGCTSVICSDK	0	0	0	0	0			0		8.34222	9.72868	9.52379	0	0	0	0		0		0.432071	0		0		9.19823	0
Sarcoplasmic/endoplasmic reticulum calcium ATPase 1 (SERCA1) (SR Ca(2+)-ATPase 1) (EC 3.6.3.8) (Calcium pump 1) (Calcium-transporting ATPase sarcoplasmic reticulum type, fast twitch skeletal muscle isoform) (Endoplasmic reticulum class 1/2 Ca(2+) ATPase)	377		VDGDVCSLNEFSITGSTYAPEGEVLK								0		0		0		0	0
Sarcoplasmic/endoplasmic reticulum calcium ATPase 2 (SERCA2) (SR Ca(2+)-ATPase 2) (EC 3.6.3.8) (Calcium pump 2) (Calcium-transporting ATPase sarcoplasmic reticulum type, slow twitch skeletal muscle isoform) (Endoplasmic reticulum class 1/2 Ca(2+) ATPase)	471		ANACNSVIK	0	0	0	0.496024	5.65931	3.65891	6.71828		27.3171	0	0	0	0	0.297556	0.202978	0.0943996		0.124006	0.896996	6.82928	0.0646557		0.124006	5.3455	6.82928	0.148733
Sarcoplasmic/endoplasmic reticulum calcium ATPase 2 (SERCA2) (SR Ca(2+)-ATPase 2) (EC 3.6.3.8) (Calcium pump 2) (Calcium-transporting ATPase sarcoplasmic reticulum type, slow twitch skeletal muscle isoform) (Endoplasmic reticulum class 1/2 Ca(2+) ATPase)	674		CFAR															0
Sarcoplasmic/endoplasmic reticulum calcium ATPase 2 (SERCA2) (SR Ca(2+)-ATPase 2) (EC 3.6.3.8) (Calcium pump 2) (Calcium-transporting ATPase sarcoplasmic reticulum type, slow twitch skeletal muscle isoform) (Endoplasmic reticulum class 1/2 Ca(2+) ATPase)	404 417 420		CHQYDGLVELATICALCNDSALDYNEAK	0.222612	0	0.735117	0.880617	1.92662	0	0	13.0346	0	3.14267	2.79398	3.85821	0.804948	0.894572	1.153	0.926005		0.208279	3.1312	0.845757	0.0740381		0.459586	3.7403	2.44872	0.94463
Sarcoplasmic/endoplasmic reticulum calcium ATPase 2 (SERCA2) (SR Ca(2+)-ATPase 2) (EC 3.6.3.8) (Calcium pump 2) (Calcium-transporting ATPase sarcoplasmic reticulum type, slow twitch skeletal muscle isoform) (Endoplasmic reticulum class 1/2 Ca(2+) ATPase)	560		CLALATHDNPLK	3.0693	2.98975	11.7731	6.389	3.73615	2.84433	1.98896	10.804	25.2276	9.18901	5.06845	5.48521	2.40943	6.20382	6.66039	6.22254		2.06394	2.01863	4.75277	0.993817		6.05528	4.84336	11.2426	5.37405
Sarcoplasmic/endoplasmic reticulum calcium ATPase 2 (SERCA2) (SR Ca(2+)-ATPase 2) (EC 3.6.3.8) (Calcium pump 2) (Calcium-transporting ATPase sarcoplasmic reticulum type, slow twitch skeletal muscle isoform) (Endoplasmic reticulum class 1/2 Ca(2+) ATPase)	524		CTHIR	3.93303	3.18517					80.8073	17.1416		18.3502	38.2509	13.0306	41.48	8.18906	21.4951	25.005				7.67538	6.84845				23.2105	24.0423
Sarcoplasmic/endoplasmic reticulum calcium ATPase 2 (SERCA2) (SR Ca(2+)-ATPase 2) (EC 3.6.3.8) (Calcium pump 2) (Calcium-transporting ATPase sarcoplasmic reticulum type, slow twitch skeletal muscle isoform) (Endoplasmic reticulum class 1/2 Ca(2+) ATPase)	669		DACLNAR	90.6807	93.0145		66.6408	22.2677	12.0611	40.312	10.8147	30.0823	10.0701	9.92624	10.4776	12.8792	0.294931	0.703756	3.50474		8.42923	6.81709	4.98243	2.93258			21.3639	15.1391	4.34566
Sarcoplasmic/endoplasmic reticulum calcium ATPase 2 (SERCA2) (SR Ca(2+)-ATPase 2) (EC 3.6.3.8) (Calcium pump 2) (Calcium-transporting ATPase sarcoplasmic reticulum type, slow twitch skeletal muscle isoform) (Endoplasmic reticulum class 1/2 Ca(2+) ATPase)	998		ECVQPATK	0	0	0	0	0	0		0		4.07333	2.3494	0	0	0	0	0		0	0	1.18048	0		0	0	2.14091	0
Sarcoplasmic/endoplasmic reticulum calcium ATPase 2 (SERCA2) (SR Ca(2+)-ATPase 2) (EC 3.6.3.8) (Calcium pump 2) (Calcium-transporting ATPase sarcoplasmic reticulum type, slow twitch skeletal muscle isoform) (Endoplasmic reticulum class 1/2 Ca(2+) ATPase)	635		GTAVAICR	1.53627	2.52059	1.75394	2.06804	20.5672	0	0	1.63526		2.67782	4.49047	5.50551	0.540325	0.854156	0.812965	1.12071		0.213613	5.02035	0.827037	0.118772		1.96971	5.55062	4.2246	0.832039
Sarcoplasmic/endoplasmic reticulum calcium ATPase 2 (SERCA2) (SR Ca(2+)-ATPase 2) (EC 3.6.3.8) (Calcium pump 2) (Calcium-transporting ATPase sarcoplasmic reticulum type, slow twitch skeletal muscle isoform) (Endoplasmic reticulum class 1/2 Ca(2+) ATPase)	344 349		SLPSVETLGCTSVICSDK	0.556835	0.760855	2.03717	2.87241				0.45863	0	6.68409	6.20335	8.46049	0.965861	2.41231	2.52947	1.8118		0.547344		1.84402	0.357715		1.55682		5.33698	1.92986
Sarcoplasmic/endoplasmic reticulum calcium ATPase 2 (SERCA2) (SR Ca(2+)-ATPase 2) (EC 3.6.3.8) (Calcium pump 2) (Calcium-transporting ATPase sarcoplasmic reticulum type, slow twitch skeletal muscle isoform) (Endoplasmic reticulum class 1/2 Ca(2+) ATPase)	344 349 364		SLPSVETLGCTSVICSDKTGTLTTNQMSVCR	0	0	0	0	0	0		0	0	0	1.37912	0.513793	0	0	0	0		0	0	0.325342	0		0	0	0.473227	0
Sarcoplasmic/endoplasmic reticulum calcium ATPase 2 (SERCA2) (SR Ca(2+)-ATPase 2) (EC 3.6.3.8) (Calcium pump 2) (Calcium-transporting ATPase sarcoplasmic reticulum type, slow twitch skeletal muscle isoform) (Endoplasmic reticulum class 1/2 Ca(2+) ATPase)	498		SMSVYCTPNKPSR	1.2557	1.31407	2.54713	0.746612	6.02236	4.35627	7.65616	2.03711	25.702	8.80099	8.33316	9.76013	0.0927116	1.00981	1.0786	0.585144		0.382281	1.20042	4.19483	0.227491		1.46588	5.01798	13.1491	0.691566
Sarcoplasmic/endoplasmic reticulum calcium ATPase 2 (SERCA2) (SR Ca(2+)-ATPase 2) (EC 3.6.3.8) (Calcium pump 2) (Calcium-transporting ATPase sarcoplasmic reticulum type, slow twitch skeletal muscle isoform) (Endoplasmic reticulum class 1/2 Ca(2+) ATPase)	364		TGTLTTNQMSVCR	12.6943	9.55091	1.07538	27.5152	26.9469			4.81888			5.06541	6.10545	1.92766	5.68964	0	3.95048		5.51163			1.23291		12.7089			2.89195
Sarcoplasmic/endoplasmic reticulum calcium ATPase 2 (SERCA2) (SR Ca(2+)-ATPase 2) (EC 3.6.3.8) (Calcium pump 2) (Calcium-transporting ATPase sarcoplasmic reticulum type, slow twitch skeletal muscle isoform) (Endoplasmic reticulum class 1/2 Ca(2+) ATPase)	377		VEGDTCSLNEFSITGSTYAPIGEVQK	26.2933	33.8242			4.37063	0	15.1682	21.6316	17.7732	35.0889	43.7821	24.6072	20.7113	31.1096	18.9149	25.7213			4.94429	5.73024	2.74061			10.2926	30.3128	24.1143
Sarcoplasmic/endoplasmic reticulum calcium ATPase 2 (SERCA2) (SR Ca(2+)-ATPase 2) (EC 3.6.3.8) (Calcium pump 2) (Calcium-transporting ATPase sarcoplasmic reticulum type, slow twitch skeletal muscle isoform) (Endoplasmic reticulum class 1/2 Ca(2+) ATPase)	447		VGEATETALTCLVEK	1.46293	1.0921	0.891678	1.22482	2.81586	0	0	0.860562	13.555	7.38871	5.59305	6.5609	3.1485	4.34395	7.55154	6.55585		0.119836	0.663993	1.79802	1.00621		1.16788	0.919107	8.2744	5.39996
Sarcoplasmic/endoplasmic reticulum calcium ATPase 2 (SERCA2) (SR Ca(2+)-ATPase 2) (EC 3.6.3.8) (Calcium pump 2) (Calcium-transporting ATPase sarcoplasmic reticulum type, slow twitch skeletal muscle isoform) (Endoplasmic reticulum class 1/2 Ca(2+) ATPase)	875		VSFYQLSHFLQCK	1.44987	1.75953	0	0	27.6934			0.724328		27.4776	28.7881	33.4033	0.154843	0.810627	0.653632	0.364462		0.46753		1.79708	0.146495		0.80235		29.8896	0.495891
Sarcoplasmic/endoplasmic reticulum calcium ATPase 2 (SERCA2) (SR Ca(2+)-ATPase 2) (EC 3.6.3.8) (Calcium pump 2) (Calcium-transporting ATPase sarcoplasmic reticulum type, slow twitch skeletal muscle isoform) (Endoplasmic reticulum class 1/2 Ca(2+) ATPase)	595		YETNLTFVGCVGMLDPPR	10.2732	12.9347	18.9009	17.5843	5.97661	0	27.0962	10.4514	28.1753	29.7657	31.1969	26.3715	20.9292	39.2382	54.6396	39.3929		2.00998	5.81354	1.03851	6.89534		14.9233	10.8811	28.8773	38.55
Sarcoplasmic/endoplasmic reticulum calcium ATPase 3 (SERCA3) (SR Ca(2+)-ATPase 3) (EC 3.6.3.8) (Calcium pump 3)	636		GTAVAICR	1.51039	2.57988	1.77939	2.07448	20.5013	0	0	1.65492			4.805	5.6344	0.576343	0.921094	0.864722	1.21712		0.229022	5.00264		0.131307		1.98603	5.53905		0.894819
Sarcoplasmic/endoplasmic reticulum calcium ATPase 3 (SERCA3) (SR Ca(2+)-ATPase 3) (EC 3.6.3.8) (Calcium pump 3)	344 349		SLPSVETLGCTSVICSDK	0	0	2.81364	4.79623	0			0		0	0	9.52379	0	0	0	0		1.17057		3.1746	0		1.90247		3.1746	0
Sarcoplasmic/endoplasmic reticulum calcium ATPase 3 (SERCA3) (SR Ca(2+)-ATPase 3) (EC 3.6.3.8) (Calcium pump 3)	344 349 364		SLPSVETLGCTSVICSDKTGTLTTNQMSVCR	0	0	0	0	0	0		0	0	0	0	0	0	0	0	0		0	0	0	0		0	0	0	0
Sarcoplasmic/endoplasmic reticulum calcium ATPase 3 (SERCA3) (SR Ca(2+)-ATPase 3) (EC 3.6.3.8) (Calcium pump 3)	364		TGTLTTNQMSVCR	12.7422	0	1.07985	17.4796	27.1527						5.01131	6.14659	1.92656	3.21463	0	3.37745		4.32163			0.780535		7.82541			2.12966
Sarcoplasmic/endoplasmic reticulum calcium ATPase 3 (SERCA3) (SR Ca(2+)-ATPase 3) (EC 3.6.3.8) (Calcium pump 3)	447		VGEATETALTCLVEK	1.14149	1.03184	0.872125	1.22483	2.89134	0	0	0.86528	13.557	7.32849	5.6083	6.6039	2.98253	3.9737	7.6208	4.49706		0.0761962	0.68194	1.79582	1.00128		1.06757	0.939155	8.27443	4.76852
Selenium-binding protein 1 (56 kDa selenium-binding protein) (SBP56) (SP56)	8		CGPGYSTPLEAMK			59.4004	19.3745	91.1309	100	100	100	76.148	99.6626	98.3101	95.8215	100	100	99.0131	100			2.21728	5.50363	0.246731			97.7827	92.4856	99.7533
Selenium-binding protein 1 (56 kDa selenium-binding protein) (SBP56) (SP56)	131 141		CNVSSLHTSHCLASGEVMVSTLGDLQGNGK		63.4163		5.29557	0	0		0		54.9218	26.4328		0	0	0	0			0		0			0		0
Selenium-binding protein 1 (56 kDa selenium-binding protein) (SBP56) (SP56)	31		EEIVYLPCIYR	1.42256	0	0	0	0	0	0	0	0	9.45767	14.2585	14.3532	0	0	0	0		0.355641	0	3.37204	0		0.355641	0	9.51735	0
Selenium-binding protein 1 (56 kDa selenium-binding protein) (SBP56) (SP56)	268		FLHDPSATQGFVGCALSSNIQR	2.46702	0	0	0	6.92818	0	1.39593	3.78567	13.813	13.0126	14.554	16.5632	8.16148	3.13884	4.73257	0		0.616754	1.51707	0.760671	1.69794		0.616754	3.02744	14.4857	4.00822
Selenium-binding protein 1 (56 kDa selenium-binding protein) (SBP56) (SP56)	371		GGSVQVLEDQELTCQPEPLVVK			0	0						0	0	0		0						0					0
Sepiapterin reductase (SPR) (EC 1.1.1.153)	235	Mitochondrial	SDGALVDCGTSAQK	14.1362	9.3449	17.1061	16.4098			0	30.0637		6.80567	22.2538	23.7012	0	17.3054	0	11.3261		1.75345		5.40676	4.30906		14.2493		17.5869	7.15787
Sepiapterin reductase (SPR) (EC 1.1.1.153)	160	Mitochondrial	TVVNISSLCALQPYK	0	0	0	0				70.9258		85.687	72.1736	67.3756	0		0	0		0		5.48197	0		0		75.0787	0
Serine protease inhibitor A3K (Serpin A3K) (Contrapsin) (SPI-2)	260		DEELSCSVLELK	0.533958	0.788815	0	1.09082	3.16446	1.59957	0.597318	0	26.4265	13.2986	7.19619	8.85157	0	0	0	0.376483		0.231098	0.691809	4.35599	0.0941208		0.603399	1.34034	13.9432	0.0941208
Serine protease inhibitor A3M (Serpin A3M)	259		DEELSCSVLELK	1.44607	1.65996	0	0.834151	3.16478	1.47635	0.574919	1.3891	26.4223	12.8173	13.2161	12.5163	1.04197	3.8347	0	0.277537		0.372059	0.543797	3.39612	0.87684		0.985045	1.65129	16.243	1.28855
Serine/threonine-protein kinase OSR1 (EC 2.7.11.1) (Oxidative stress-responsive 1 protein)	53		CQTSMDELLK	98.9733	98.1947	97.4177	97.2675	100	98.5529	97.1727	96.5817	100	98.7276	97.5852	95.9824	100	99.2202	99.222	99.5315		0.393219	0.762566	0.853942	0.184027		97.9633	98.0768	98.0738	99.4934
Serine/threonine-protein phosphatase 2A 65 kDa regulatory subunit A alpha isoform (PP2A subunit A isoform PR65-alpha) (PP2A subunit A isoform R1-alpha)	377		DECPEVR	6.01687	0	0	9.97125			37.5129	0		2.62765	1.88374	0	0	2.92307	0	0		2.44478		0.781964	0.730768		3.99703		1.5038	0.730768
Serine/threonine-protein phosphatase 2A 65 kDa regulatory subunit A alpha isoform (PP2A subunit A isoform PR65-alpha) (PP2A subunit A isoform R1-alpha)	310 317		EFCENLSADCR			47.978	51.9791				12.598		12.6751	30.3063	25.7305	0	0		0				5.28225	0				22.904	0
Serine/threonine-protein phosphatase 2A 65 kDa regulatory subunit A alpha isoform (PP2A subunit A isoform PR65-alpha) (PP2A subunit A isoform R1-alpha)	329		ENVIMTQILPCIK	27.0199	16.9566	11.3536	12.3778	46.601			22.6115		17.6965	44.1376	40.4082		81.4474	83.981	62.1512		3.578		8.26256	6.89324		16.927			75.8599
Serine/threonine-protein phosphatase 2A 65 kDa regulatory subunit A alpha isoform (PP2A subunit A isoform PR65-alpha) (PP2A subunit A isoform R1-alpha)	228		LLAVEACVNIAQLLPQEDLEALVMPTLR											0	0		0
Serine/threonine-protein phosphatase 2A 65 kDa regulatory subunit A alpha isoform (PP2A subunit A isoform PR65-alpha) (PP2A subunit A isoform R1-alpha)	390		LNIISNLDCVNEVIGIR	1.5056	0	0	0	0	0	0	0	35.6754	0	0	0	0	0	0	0		0.376401	0	8.91884	0		0.376401	0		0
Serine/threonine-protein phosphatase 2A 65 kDa regulatory subunit A alpha isoform (PP2A subunit A isoform PR65-alpha) (PP2A subunit A isoform R1-alpha)	174		NLCSDDTPMVR	0	0	0	0						0	0	0	0	0	14.4262	18.0956		0		0	4.7535		0		0	8.13045
Serine/threonine-protein phosphatase 2A catalytic subunit beta isoform (PP2A-beta) (EC 3.1.3.16)	269		CGNQAAIMELDDTLK			21.9324	21.1432	63.0619			93.7893		100	100	62.8865	100			100				12.3712
Serotransferrin (Transferrin) (Beta-1 metal-binding globulin) (Siderophilin)	633 638		AVLTSQETLFGGSDCTGNFCLFK	28.4288					0	0	39.2958		97.633	100	98.2384	100			100			13.0986	0.709941					98.6238
Serotransferrin (Transferrin) (Beta-1 metal-binding globulin) (Siderophilin)	177 180		AVSSFFSGSCVPCADPVAFPK	0	0	43.4176	0	0			58.3359		96.1202	90.8807	86.1121	61.6793	69.7783	46.6093			10.8544		2.89014	6.78848				91.0377	59.3556
Serotransferrin (Transferrin) (Beta-1 metal-binding globulin) (Siderophilin)	526		CAPNNK		0	69.5158	0	2.38114			6.70951		92.7403	98.2284	96.58			0	0		23.1719		1.62582					95.8496
Serotransferrin (Transferrin) (Beta-1 metal-binding globulin) (Siderophilin)	655		CFVK	28.6513	44.7963	66.0302	61.051	0	0	13.5786	4.54631		82.6232	96.8059			13.599	46.5158	16.0769		8.47482	3.2005		10.5835			4.53122
Serotransferrin (Transferrin) (Beta-1 metal-binding globulin) (Siderophilin)	38		CISFR			61.8986	32.9529				7.74165		55.543	96.5916	97.0459		100						13.7592
Serotransferrin (Transferrin) (Beta-1 metal-binding globulin) (Siderophilin)	213		CLK	100	83.6965	100	100		0	0	0		87.0938		100		0		0		4.07587	0				95.9241	0
Serotransferrin (Transferrin) (Beta-1 metal-binding globulin) (Siderophilin)	543		CLVEK	19.2286		31.7289		0	9.76712	12.1812	10.9243		78.2192				0	0	0			2.78337		0			8.21814		0
Serotransferrin (Transferrin) (Beta-1 metal-binding globulin) (Siderophilin)	597		DFASCHLAQAPNHVVVSR	2.89751	3.47659	31.1449		5.57195	0	0	0		82.4371	91.3484	90.0093		24.186	34.0647			9.32078	1.39299	2.77434				1.39299	87.9316
Serotransferrin (Transferrin) (Beta-1 metal-binding globulin) (Siderophilin)	246		DQYELLCLDNTR		4.50193		30.6764	34.3229	74.6618	76.962		54.8462	58.388	42.7237	39.7991	70.1471	74.5166		62.6757			13.8456	4.53089	3.45703				48.9393	69.1131
Serotransferrin (Transferrin) (Beta-1 metal-binding globulin) (Siderophilin)	506		FDEFFSQGCAPGYEK					0			0	100		74.3803	100	100							8.53991
Serotransferrin (Transferrin) (Beta-1 metal-binding globulin) (Siderophilin)	260		KPVDQYEDCYLAR		17.8898	49.5315		7.26687			3.30569		88.762	96.1208	95.3594		45.012	15.6274	24.6708				2.33641	8.68908				93.4141
Serotransferrin (Transferrin) (Beta-1 metal-binding globulin) (Siderophilin)	692		LLEACTFHK			49.8853	0	0	0					31.2029	25.9863		0	0	0					0					0
Serotransferrin (Transferrin) (Beta-1 metal-binding globulin) (Siderophilin)	350		NQQEGVCPEGSIDNSPVK	0		100		0			0		82.8082		93.5368
Serotransferrin (Transferrin) (Beta-1 metal-binding globulin) (Siderophilin)	583		QEDFELLCPDGTR	26.3301		14.7075		5.33789			39.9054		77.2545	84.3483	87.1153		80.552	89.6811	68.3086				2.93649	6.19149				82.906	79.5139
Serotransferrin (Transferrin) (Beta-1 metal-binding globulin) (Siderophilin)	156		SAGWVIPIGLLFCK	0	0						0			0	0		0	0	0					0					0
Serotransferrin (Transferrin) (Beta-1 metal-binding globulin) (Siderophilin)	137		SCHTGLGR										100						0
Serotransferrin (Transferrin) (Beta-1 metal-binding globulin) (Siderophilin)	67		TSYPDCIK	81.235	66.0591	57.4147	51.5083	6.32384	0	0	4.4254		77.7076		84.5671		68.6479	60.482			6.45937	1.59918				64.0543	2.68731
Serotransferrin (Transferrin) (Beta-1 metal-binding globulin) (Siderophilin)	363		WCALSHLER	14.9608	9.45742	0	8.92025	0			1.37021		79.525	77.2257	72.8934	0	0	4.51967	6.88427		3.09538		1.94413	1.71533		8.33463		76.548	2.85098
Serotransferrin (Transferrin) (Beta-1 metal-binding globulin) (Siderophilin)	28		WCAVSEHENTK										100			100
Serpin B6 (Placental thrombin inhibitor) (Proteinase inhibitor 6) (PI-6)	102		TCDLLASFK	0	0	0	0				0	0	0	0	0		4.53928	0			0		0			0		0
Serpin B6 (Placental thrombin inhibitor) (Proteinase inhibitor 6) (PI-6)	102 112		TCDLLASFKDSCLK	18.3857	11.8018	0	0				0		0	0	0	27.8692		6.42241	8.19523		4.55975		0	6.87255		7.54689		0	14.1623
Serpin B6 (Placental thrombin inhibitor) (Proteinase inhibitor 6) (PI-6)	372		TNGILFCGR	76.6738	59.4086	35.9321	17.7434	76.1135		37.2738	51.5649	53.8877	68.4956	69.422	57.4854		88.1385		51.3315		12.9492	11.3416	3.90568					62.3227
Serum albumin	538		AETFTFHSDICTLPEK	4.23608	3.31356	4.52027	2.19798	10.2863	9.45956	1.75632	2.06394	27.916	47.354	60.2237	56.6967	5.76721	0.540939	0.38776	0.413673		0.523994	2.30571	7.23893	1.33036		3.56697	5.89153	48.0476	1.7774
Serum albumin	313 340		AHCLSEVEHDTMPADLPAIAADFVEDQEVCK	8.24621	0	0	0	0			0		99.1553	93.5957	94.8917	58.2782	11.4679				2.06155		1.67939			2.06155		95.8809
Serum albumin	384 385 393		CCAEANPPACYGTVLAEFQPLVEEPK	0							15.77		100	100	100								0					100
Serum albumin	500 501		CCSGSLVER			87.2776	100	82.2454			1.34761	93.1451	94.1835	99.5108	98.7879			100	100				1.60432					96.4068
Serum albumin	461 462		CCTLPEDQR			100	100				6.9841		91.1095	92.1646	93.7375		61.1002		48.017				0.763524					92.3372
Serum albumin	461 462 472		CCTLPEDQRLPCVEDYLSAILNR			20.0254	71.482	0		0	55.8687		94.9949	54.0801	41.4197	24.7692	43.5466	9.4292				18.6229	16.1668	9.8655
Serum albumin	603		CK					0	12.7252	1.89504		12.017				6.78572		0	0			3.96383		2.26191			4.87342		2.26191
Serum albumin	224		CSSMQK															0
Serum albumin	58		CSYDEHAK	0	0	0	0	8.96974	3.7854	0		34.4398	32.2665			18.1336	0	0	0		0	2.59982		4.5334		0	4.25171		4.5334
Serum albumin	148		DDNPSLPPFERPEAEAMCTSFK		0	63.8386	0	5.78352		0	1.18032		78.3583		89.9129		0	0	0		21.2795	1.76433		0			2.32128		0
Serum albumin	591		DTCFSTEGPNLVTR	98.9257	97.2306	94.1579	93.6191	45.8873		72.6705	29.9143		83.8698	92.8483	93.4523	95.7632	88.5601	97.4604	94.5746		1.26276	12.4735	3.0984	1.93591		95.9833		90.0568	94.0896
Serum albumin	269 270 277		ECCHGDLLECADDR	94.5311	100	95.9991	100	100			93.9866		94.6513	99.2299	99.3001	90.9403	78.987	100	100		1.39931		1.53803	4.9794		97.6326		97.7271	92.4818
Serum albumin	114 115		ENYGELADCCTK			100		0			3.81497		100	100	97.3519		100						0.882699					99.1173
Serum albumin	99		LCAIPNLR	83.475	50.6365			11.7658			4.0077		88.5835	94.8887	97.503	15.843	10.1826	0	5.95273				2.64729	3.34749				93.6584	7.99459
Serum albumin	472		LPCVEDYLSAILNR			100		28.0774			0.952017	65.6121	83.04	93.4044	96.1066	100	0						6.9094					84.5408
Serum albumin	302 303		LQTCCDKPLLK			0		0			0.126671		96.5088	100	99.7432		0						1.12338					98.7507
Serum albumin	125		NECFLQHK	24.5403		69.9979		8.61891			10.3143		51.4606	92.5532	94.3882	36.1753		39.7227	34.3219				14.0134	1.58443					36.7399
Serum albumin	125 148		NECFLQHKDDNPSLPPFERPEAEAMCTSFK	0	0	0	0	0	0	0	0		59.7652	60.0621	55.3557		0	0	0		0	0	1.52172	0		0	0	58.3943	0
Serum albumin	511		RPCFSALTVDETYVPK		9.13421	36.7534	80.8024	12.5714	26.8382	9.11208	2.48174		80.3461	93.7939	93.0608	80.8351	6.39461	21.852	3.42236		20.8693	5.14117	4.36554	18.0281			12.7508	89.0669
Serum albumin	77 86		TCVADESAANCDK			0	32.9713	0			2.63618		91.1736	100	94.2978	51.764	18.7891						2.58394					95.1571
Serum albumin	416		TNCDLYEK	82.0229	23.2245	50.1995		20.5213	23.7312	16.4277	2.48955		80.1621	94.0054	90.8077	61.4595	20.3739	53.3629	54.7732		16.9929	4.67935	4.18455	9.21034			15.7924	88.3251
Serum albumin	582 583		TVMDDFAQFLDTCCK	95.5487	96.1299	95.1032	8.58229	100	100		24.5447		95.0721			73.1752	91.1169	88.8961	79.3155		21.7539	25.1518		4.19015					83.1259
Serum albumin	485		VCLLHEK			32.8322	9.17346	19.0921			1.34897		82.0786	95.0149	93.1992	20.3295	3.44713	0	0				4.04362	4.86347				90.0976	5.94417
Serum albumin	289		YMCENQATISSK	30.1646	19.8019	45.48	26.3477	6.23172	33.2215	26.1272	4.9182		82.4283	93.0406	92.2528	62.9934	21.1651	52.6769	48.0115		5.44819	7.11107	3.41372	8.91628		30.4485	17.6247	89.2406
S-formylglutathione hydrolase (FGH) (EC 3.1.2.12) (Esterase 10) (Esterase D) (Sid 478)	206		AYDATCLVK	0	1.7892	0	0			83.8899	2.19037	0	8.87192	8.99804	10.24	0	0	0	0		0.447299		2.36274	0		0.447299		7.02749	0
S-formylglutathione hydrolase (FGH) (EC 3.1.2.12) (Esterase 10) (Esterase D) (Sid 478)	243		DDEFLSNGQLLPDNFIAACTEK	0	0	12.4425	16.7263	0		0	0		12.2964	26.7916	26.5954	14.0645	15.0247	29.5812	28.0445		4.3	0	4.79937	4.13545		7.2922	0	21.8945	21.6787
S-formylglutathione hydrolase (FGH) (EC 3.1.2.12) (Esterase 10) (Esterase D) (Sid 478)	158		MSIFGHSMGGHGALICALK	0	0.951656		0	0	0	0		11.0604			100			1.55292			0.317219	0				0.317219	0
SH3 domain-binding glutamic acid-rich protein (SH3BGR protein)	76		KPQNGIPLPPQIFNEEQYCGDFDSFFSAK	18.2453	28.0226	26.1321					27.4468		42.802	32.3805	36.9353	53.7977	61.7033	36.0306	62.4006		2.99416		3.01637	6.13584		24.1333		37.3726	53.483
Short/branched chain specific acyl-CoA dehydrogenase, mitochondrial (SBCAD) (EC 1.3.8.5) (2-methyl branched chain acyl-CoA dehydrogenase) (2-MEBCAD) (2-methylbutyryl-coenzyme A dehydrogenase) (2-methylbutyryl-CoA dehydrogenase)	261	Mitochondrial	ASSTCQLTFENVK	2.55406	2.00574	0	0	0	0	0	0	0	7.58079	6.15274	8.92132	0	1.8894	12.469	0		0.667601	0	1.9707	2.99311		1.13995	0	5.66371	3.5896
Short/branched chain specific acyl-CoA dehydrogenase, mitochondrial (SBCAD) (EC 1.3.8.5) (2-methyl branched chain acyl-CoA dehydrogenase) (2-MEBCAD) (2-methylbutyryl-coenzyme A dehydrogenase) (2-methylbutyryl-CoA dehydrogenase)	234	Mitochondrial	GITCFLVDR	5.22554	2.9547	0	0	0	0	0	0	16.1884	12.3921	3.3825	13.3068	0	3.8168	0	0		1.26844	0	2.76588	0.954199		2.04506	0	11.3174	0.954199
Short/branched chain specific acyl-CoA dehydrogenase, mitochondrial (SBCAD) (EC 1.3.8.5) (2-methyl branched chain acyl-CoA dehydrogenase) (2-MEBCAD) (2-methylbutyryl-coenzyme A dehydrogenase) (2-methylbutyryl-CoA dehydrogenase)	139	Mitochondrial	VDASVALLCDIQNTIINNLFR			0	0			0	20.2552			0	5.54366		0	0	0					0					0
Short-chain specific acyl-CoA dehydrogenase, mitochondrial (SCAD) (EC 1.3.8.1) (Butyryl-CoA dehydrogenase)	109	Mitochondrial	ACASTGVIMSVNNSLYLGPILK	9.91005	17.8844	56.942	60.8392	0	0	0	41.9125	0	0	0	2.99674	0	14.2308	0	3.79137		13.1142	10.4781	0.749186	3.36268				0.749186	4.50555
Short-chain specific acyl-CoA dehydrogenase, mitochondrial (SCAD) (EC 1.3.8.1) (Butyryl-CoA dehydrogenase)	246	Mitochondrial	ASSTANLIFEDCR	0.265172	0.606863	0.170335	0	2.32268	0	0	0	22.6835	4.14162	4.72194	4.76887	0	0	0.221076	0.151276		0.127795	0.580669	4.53709	0.0556008		0.260593	0.580669	9.07899	0.0930879
Short-chain specific acyl-CoA dehydrogenase, mitochondrial (SCAD) (EC 1.3.8.1) (Butyryl-CoA dehydrogenase)	151	Mitochondrial	IGCFALSEPGNGSDAGAASTTAR			0	0				100		85.8734	100	100	0	29.7177	0	0				4.70887	7.42941				95.2911	7.42941
Short-chain specific acyl-CoA dehydrogenase, mitochondrial (SCAD) (EC 1.3.8.1) (Butyryl-CoA dehydrogenase)	289	Mitochondrial	IGIASQALGIAQASLDCAVK	0	0	0.842443	0.701287	0	0	0	0	27.4958	0	0	0	0	2.33925	3.41878	0		0.224674	0	6.87394	0.859817		0.385933	0	6.87394	1.43951
Small nuclear ribonucleoprotein Sm D3 (Sm-D3) (snRNP core protein D3)	20		VLHEAEGHIVTCETNTGEVYR				0			0							0	0	0					0					0
Sodium/potassium-transporting ATPase subunit alpha-1 (Na(+)/K(+) ATPase alpha-1 subunit) (EC 3.6.3.9) (Sodium pump subunit alpha-1)	663		ACVVHGSDLK	1.11574	1.23389	1.06258	0	1.18877			0.794803	26.3945	11.3063	6.21857	6.85362	0.441223	0.418439	0.295261	0.985056		0.286595		4.70523	0.153407		0.853051		12.6933	0.534995
Sodium/potassium-transporting ATPase subunit alpha-1 (Na(+)/K(+) ATPase alpha-1 subunit) (EC 3.6.3.9) (Sodium pump subunit alpha-1)	459 463 464		CIEVCCGSVMEMR	26.3307	13.1141	32.343	21.3393				54.9869			41.303	43.7624		52.1069		40.3533		4.06772					23.2818
Sodium/potassium-transporting ATPase subunit alpha-1 (Na(+)/K(+) ATPase alpha-1 subunit) (EC 3.6.3.9) (Sodium pump subunit alpha-1)	606		CR	100	100	100	100	100			85.1794	100		90.5853		100		100			0					100
Sodium/potassium-transporting ATPase subunit alpha-1 (Na(+)/K(+) ATPase alpha-1 subunit) (EC 3.6.3.9) (Sodium pump subunit alpha-1)	518		CSSILLHGK	0	0	0.119177	0.463053	2.55705	0	0	0	22.167	0	4.97741	3.55815	0	0	0	0		0.109496	0.639263	4.94259	0		0.145558	0.639263	7.67565	0
[truncated: 473 more rows]
