# Supplementary material for: Identification and quantification of protein S-nitrosation by nitrite in the mouse heart during ischemia
Source: J Biol Chem. 2017 Jul 14;292(35):14486–95. doi: 10.1074/jbc.M117.798744 (PMC5582841; doi:10.1074/jbc.M117.798744)
Supplement: Supplemental Data [file 10.1074_M117.798744_jbc.M117.798744-5.xlsx]

## Sheet: Sheet1
Table S4: Cysteine residues S-nitrosated in response to nitrite in the ischemic mouse heart
The minimal tryptic peptide is the sequence of the cysteine-containing peptide if fully digested by trypsin. Cellular localization determined by IMPI. Data is expressed as (HeavyICAT/[HeavyICAT+LightICAT]) in ischemic mouse heart exposed to nitrite minus (HeavyICAT/[HeavyICAT+LightICAT]) from either control hearts or those exposed to nitrite or ischemia alone (D%).
Significance was calculated using an F-test for equal variance followed by the appropriate Students t-test. The Benjamini-Hochberg procedure was used to correct for multiple comparisons and p values are displayed if this procedure deemed them significant. Many have no p-value because one of the conditions was consistently 0% or 100% and lacked variance.
Protein	Cysteine Residue	Localization	Minimal Tryptic Peptide	Ischemic Nitrite - Control (D%)	Ischemic Nitrite - Nitrite (D%)	Ischemic Nitrite - Ischaemia (D%)	Ischemic Nitrite - Control (p value)	Ischemic Nitrite - Nitrite (p value)	Ischemic Nitrite - Ischaemia (p value)
Laminin subunit gamma-1 (Laminin B2 chain) (Laminin-1 subunit gamma) (Laminin-10 subunit gamma) (Laminin-11 subunit gamma) (Laminin-2 subunit gamma) (Laminin-3 subunit gamma) (Laminin-4 subunit gamma) (Laminin-6 subunit gamma) (Laminin-7 subunit gamma) (Laminin-8 subunit gamma) (Laminin-9 subunit gamma) (S-laminin subunit gamma) (S-LAM gamma)	1598		TLPTGCFNTPSIEK	85.272	85.272	85.272
NADH dehydrogenase [ubiquinone] 1 alpha subcomplex subunit 11 (Complex I-B14.7) (CI-B14.7) (NADH-ubiquinone oxidoreductase subunit B14.7)	18	Mitochondrial	FFESYHEVPDGTQCHR	76.1583	75.038	78.8964	3.7496e-06	5.54407e-05
NADH dehydrogenase [ubiquinone] 1 beta subcomplex subunit 10 (Complex I-PDSW) (CI-PDSW) (NADH-ubiquinone oxidoreductase PDSW subunit)	77	Mitochondrial	VPDITECK	62.5167	62.5167	62.5167
Serum albumin	125 148		NECFLQHKDDNPSLPPFERPEAEAMCTSFK	58.3943	58.3943	58.3943
NADH dehydrogenase [ubiquinone] 1 alpha subcomplex subunit 11 (Complex I-B14.7) (CI-B14.7) (NADH-ubiquinone oxidoreductase subunit B14.7)	95	Mitochondrial	EKPDDPLNYFIGGCAGGLTLGAR	57.3018	57.2439	59.3527	2.57277e-05	0.000197916	0.000916412
Titin (EC 2.7.11.1) (Connectin)	31124		VTAVNAAGNSEPSEASNFISCR	51.8374	56.2248	56.2248
Methylmalonyl-CoA mutase, mitochondrial (MCM) (EC 5.4.99.2) (Methylmalonyl-CoA isomerase)	469	Mitochondrial	IEECAAR	48.2691	48.2691	48.2691
[Protein ADP-ribosylarginine] hydrolase-like protein 1 (EC 3.2.-.-) (ADP-ribosylhydrolase 2)	206		VLPLAEEYCR	46.588	47.8042	47.8042
Serum albumin	538		AETFTFHSDICTLPEK	44.4806	42.156	46.2702	0.00847349	0.00144765	0.00667515
Branched-chain-amino-acid aminotransferase, mitochondrial (BCAT(m)) (EC 2.6.1.42)	343 346	Mitochondrial	EVFGSGTACQVCPVHQILYEGK	38.5281	36.2684	38.9416	4.39456e-05	0.00014108	0.00567888
Cytochrome c oxidase subunit 5B, mitochondrial (Cytochrome c oxidase polypeptide Vb)	112 115	Mitochondrial	CPNCGTHYK	37.6476	37.6476	37.6476
Cysteine and glycine-rich protein 3 (Cysteine-rich protein 3) (CRP3) (LIM domain protein, cardiac) (Muscle LIM protein)	58		ALDSTTVAAHESEIYCK	39.3176	33.6619	38.7135	0.00452001	0.00106751	0.00471666
Dihydropteridine reductase (EC 1.5.1.34) (HDHPR) (Quinoid dihydropteridine reductase)	23	Mitochondrial	CVQAFR	32.3342	46.8546	17.472	0.00069383	2.75412e-05	0.00909524
Myoglobin	67		HGCTVLTALGTILK	31.3395	27.5332	35.8749	0.00525228	0.00371316	0.00378342
Cytochrome b-c1 complex subunit 1, mitochondrial (Complex III subunit 1) (Core protein I) (Ubiquinol-cytochrome-c reductase complex core protein 1)	268	Mitochondrial	VYEEDAVPGLTPCR	37.702	25.1719	30.3295			0.0055485
Ceruloplasmin (EC 1.16.3.1) (Ferroxidase)	356		DCNKPSPEDNIQDR	30.6258	30.6258	30.6258
Beta-enolase (EC 4.2.1.11) (2-phospho-D-glycerate hydro-lyase) (Enolase 3) (Muscle-specific enolase) (MSE) (Skeletal muscle enolase)	389		SGETEDTFIADLVVGLCTGQIK	30.9621	28.8323	30.4942	0.00858406	0.00150014	0.00826076
Troponin C, slow skeletal and cardiac muscles (TN-C)	35		AAFDIFVLGAEDGCISTK	29.9544	31.549	28.2596	0.00405707		0.000979669
Cysteine and glycine-rich protein 3 (Cysteine-rich protein 3) (CRP3) (LIM domain protein, cardiac) (Muscle LIM protein)	168		DGELYCK	26.5128	30.4168	32.4897	9.20302e-06	0.000346709	7.25433e-06
ES1 protein homolog, mitochondrial	174 175	Mitochondrial	KPIGLCCIAPVLAAK	28.6478	26.8221	28.5187		2.79288e-05	0.000617538
Electron transfer flavoprotein-ubiquinone oxidoreductase, mitochondrial (ETF-QO) (ETF-ubiquinone oxidoreductase) (EC 1.5.5.1) (Electron-transferring-flavoprotein dehydrogenase) (ETF dehydrogenase)	585 588	Mitochondrial	LQINAQNCVHCK	27.7958	27.7958	27.7958
Hemoglobin subunit beta-1 (Beta-1-globin) (Hemoglobin beta-1 chain) (Hemoglobin beta-major chain)	94	Mitochondrial	GTFASLSELHCDK	28.5724	21.2437	30.0272			0.0132726
NADH dehydrogenase [ubiquinone] iron-sulfur protein 6, mitochondrial (Complex I-13kD-A) (CI-13kD-A) (NADH-ubiquinone oxidoreductase 13 kDa-A subunit)	79	Mitochondrial	IIACDGGGGALGHPK	26.0409	25.2181	27.8012	0.000838242	0.00159753
Peptidyl-prolyl cis-trans isomerase A (PPIase A) (EC 5.2.1.8) (Cyclophilin A) (Cyclosporin A-binding protein) (Rotamase A) (SP18) [Cleaved into: Peptidyl-prolyl cis-trans isomerase A, N-terminally processed]	115		HTGPGILSMANAGPNTNGSQFFICTAK	28.8905	26.1002	21.1018	0.0059463	0.00403931
Succinate dehydrogenase [ubiquinone] flavoprotein subunit, mitochondrial (EC 1.3.5.1) (Flavoprotein subunit of complex II) (Fp)	536	Mitochondrial	VGSVLQEGCEK	26.999	27.2458	19.7652	0.00457858	0.000677573	0.0108517
Spectrin beta chain, non-erythrocytic 1 (Beta-II spectrin) (Embryonic liver fodrin) (Fodrin beta chain)	604		FATDGEGYKPCDPQVIR	22.482	23.2032	27.0372	0.00400638	0.00170977
T-complex protein 1 subunit epsilon (TCP-1-epsilon) (CCT-epsilon)	253		IAILTCPFEPPKPK	24.2196	24.2196	24.2196
Tripartite motif-containing protein 72 (Mitsugumin-53) (Mg53)	105 108		TLVCGVCASLGSHR	24.0217	24.0217	23.3038			7.79938e-05
PDZ and LIM domain protein 5 (Enigma homolog) (Enigma-like PDZ and LIM domains protein)	73		ACTGSLNMTLQR	21.6808	24.5898	23.7966			2.57825e-06
Glyceraldehyde-3-phosphate dehydrogenase (GAPDH) (EC 1.2.1.12) (Peptidyl-cysteine S-nitrosylase GAPDH) (EC 2.6.99.-)	282		GILGYTEDQVVSCDFNSNSHSSTFDAGAGIALNDNFVK	19.6909	23.6666	23.2644
Beta-enolase (EC 4.2.1.11) (2-phospho-D-glycerate hydro-lyase) (Enolase 3) (Muscle-specific enolase) (MSE) (Skeletal muscle enolase)	357		VNQIGSVTESIQACK	21.6158	19.8901	21.6158		7.89524e-05
Alpha-enolase (EC 4.2.1.11) (2-phospho-D-glycerate hydro-lyase) (Enolase 1) (Non-neural enolase) (NNE)	357		VNQIGSVTESLQACK	21.6093	19.834	21.6093		9.19143e-05
Protein NipSnap homolog 2 (NipSnap2) (Glioblastoma-amplified sequence)	80	Mitochondrial	LQFHNVKPECLDAYNK	20.6965	20.2407	21.5873	8.3288e-06	3.2427e-05
CDGSH iron-sulfur domain-containing protein 1 (MitoNEET)	83	Mitochondrial	FPFCDGAHIK	20.5558	19.5694	20.794
Creatine kinase M-type (EC 2.7.3.2) (Creatine kinase M chain) (M-CK)	146		GYTLPPHCSR	19.7424	20.261	20.3588
60 kDa heat shock protein, mitochondrial (60 kDa chaperonin) (Chaperonin 60) (CPN60) (HSP-65) (Heat shock protein 60) (HSP-60) (Hsp60) (Mitochondrial matrix protein P1)	442	Mitochondrial	AAVEEGIVLGGGCALLR	19.6449	18.4925	21.6841	0.00790477		0.00614171
Fructose-bisphosphate aldolase A (EC 4.1.2.13) (Aldolase 1) (Muscle-type aldolase)	240		ALSDHHVYLEGTLLKPNMVTPGHACTQK	16.9505	20.0358	22.5108		0.00321003	0.00652007
Peptidyl-prolyl cis-trans isomerase A (PPIase A) (EC 5.2.1.8) (Cyclophilin A) (Cyclosporin A-binding protein) (Rotamase A) (SP18) [Cleaved into: Peptidyl-prolyl cis-trans isomerase A, N-terminally processed]	161		ITISDCGQ	18.7853	18.7853	18.7853
O-acetyl-ADP-ribose deacetylase MACROD1 (EC 3.2.2.-) (EC 3.5.1.-) (MACRO domain-containing protein 1) (Protein LRP16) ([Protein ADP-ribosylglutamate] hydrolase)	197		AAGSLLTDECR	21.5919	24.8625	8.70737		0.0047128
Myosin light chain 3 (Myosin light chain 1, slow-twitch muscle B/ventricular isoform) (MLC1SB) (Ventricular/slow twitch myosin alkali light chain)	191		LMAGQEDSNGCINYEAFVK	12.4365	20.4829	22.0229			0.00745189
Electron transfer flavoprotein subunit alpha, mitochondrial (Alpha-ETF)	155	Mitochondrial	TIYAGNALCTVK	18.8804	15.3998	20.1819	1.02084e-06	0.00022736	7.03605e-05
Electron transfer flavoprotein subunit alpha, mitochondrial (Alpha-ETF)	68	Mitochondrial	VVQDLCK	18.2946	16.9281	18.9006
Electron transfer flavoprotein subunit alpha, mitochondrial (Alpha-ETF)	53	Mitochondrial	LGGEVSCLVAGTK	17.6425	18.1693	18.1693
Succinate dehydrogenase [ubiquinone] flavoprotein subunit, mitochondrial (EC 1.3.5.1) (Flavoprotein subunit of complex II) (Fp)	266	Mitochondrial	TYFSCTSAHTSTGDGTAMVTR	18.5965	15.3364	19.7212	0.000364212	0.000362923	0.000281999
Fatty acid-binding protein, adipocyte (3T3-L1 lipid-binding protein) (Adipocyte lipid-binding protein) (ALBP) (Adipocyte-type fatty acid-binding protein) (A-FABP) (AFABP) (Fatty acid-binding protein 4) (Myelin P2 protein homolog) (P15) (P2 adipocyte protein) (Protein 422)	118		LVVECVMK	16.5968	12.6654	24.0227			0.0139478
Phosphoglycerate mutase 2 (EC 3.1.3.13) (EC 5.4.2.11) (EC 5.4.2.4) (BPG-dependent PGAM 2) (Muscle-specific phosphoglycerate mutase) (Phosphoglycerate mutase isozyme M) (PGAM-M)	153		YAGLKPEELPTCESLK	18.4936	15.7926	18.4618
Succinyl-CoA ligase [ADP/GDP-forming] subunit alpha, mitochondrial (EC 6.2.1.4) (EC 6.2.1.5) (Succinyl-CoA synthetase subunit alpha) (SCS-alpha)	172 181	Mitochondrial	LIGPNCPGVINPGECK	17.4465	17.4465	17.4465
Isocitrate dehydrogenase [NAD] subunit alpha, mitochondrial (EC 1.1.1.41) (Isocitric dehydrogenase subunit alpha) (NAD(+)-specific ICDH subunit alpha)	351 359	Mitochondrial	CSDFTEEICR	16.6903	16.3192	19.1977
Beta-enolase (EC 4.2.1.11) (2-phospho-D-glycerate hydro-lyase) (Enolase 3) (Muscle-specific enolase) (MSE) (Skeletal muscle enolase)	337 339		ACNCLLLK	17.4467	17.2892	17.4467		0.00457928
Methylmalonate-semialdehyde dehydrogenase [acylating], mitochondrial (MMSDH) (Malonate-semialdehyde dehydrogenase [acylating]) (EC 1.2.1.18) (EC 1.2.1.27) (Aldehyde dehydrogenase family 6 member A1)	249	Mitochondrial	LLQDSGAPDGTLNIIHGQHDAVNFICDHPDIK	17.6384	15.4234	19.0759
Cytochrome c1, heme protein, mitochondrial (Complex III subunit 4) (Complex III subunit IV) (Cytochrome b-c1 complex subunit 4) (Ubiquinol-cytochrome-c reductase complex cytochrome c1 subunit) (Cytochrome c-1)	139	Mitochondrial	HLVGVCYTEEEAK	16.0983	15.2852	20.3388
Hemoglobin subunit alpha (Alpha-globin) (Hemoglobin alpha chain)	105		LLSHCLLVTLASHHPADFTPAVHASLDK	20.4823	6.76437	24.2342			0.00328089
Cysteine and glycine-rich protein 3 (Cysteine-rich protein 3) (CRP3) (LIM domain protein, cardiac) (Muscle LIM protein)	25		TVYHAEEIQCNGR	17.4522	15.1758	18.7174	0.00137866	0.000503595	0.000945056
Creatine kinase M-type (EC 2.7.3.2) (Creatine kinase M chain) (M-CK)	74		ETPSGFTLDDVIQTGVDNPGHPFIMTVGCVAGDEESYTVFK	18.6636	13.5325	18.6405
Glyceraldehyde-3-phosphate dehydrogenase (GAPDH) (EC 1.2.1.12) (Peptidyl-cysteine S-nitrosylase GAPDH) (EC 2.6.99.-)	150 154		IVSNASCTTNCLAPLAK	17.7518	14.9913	17.8733	0.00653312	0.0068912
Malate dehydrogenase, mitochondrial (EC 1.1.1.37)	93	Mitochondrial	GCDVVVIPAGVPR	16.798	16.0168	17.3782	6.33513e-05	1.4946e-06	0.000111519
Protein DJ-1 (EC 3.4.-.-) (Parkinson disease protein 7 homolog)	46	Mitochondrial	DPVQCSR	16.0889	16.5649	16.5649
Pyruvate dehydrogenase E1 component subunit alpha, somatic form, mitochondrial (EC 1.2.4.1) (PDHE1-A type I)	181	Mitochondrial	NFYGGNGIVGAQVPLGAGIALACK	15.5346	16.4925	16.7306	3.28521e-06	8.41418e-07	0.000117207
NADH dehydrogenase [ubiquinone] flavoprotein 1, mitochondrial (EC 1.6.5.3) (EC 1.6.99.3) (Complex I-51kD) (CI-51kD) (NADH-ubiquinone oxidoreductase 51 kDa subunit)	125	Mitochondrial	YLVVNADEGEPGTCK	15.8565	16.3914	15.1269			0.000477254
Peptidyl-prolyl cis-trans isomerase F, mitochondrial (PPIase F) (EC 5.2.1.8) (Cyclophilin D) (CyP-D) (CypD) (Cyclophilin F) (Rotamase F)	202	Mitochondrial	IVITDCGQL	15.353	15.9104	15.9104
Transforming protein RhoA	16	Mitochondrial	LVIVGDGACGK	16.9321	13.7272	15.9365
Creatine kinase S-type, mitochondrial (EC 2.7.3.2) (Basic-type mitochondrial creatine kinase) (Mib-CK) (Sarcomeric mitochondrial creatine kinase) (S-MtCK)	317	Mitochondrial	LGYILTCPSNLGTGLR	14.5745	15.2212	16.3765
Thioredoxin (Trx) (ATL-derived factor) (ADF)	73	Mitochondrial	CMPTFQFYK	15.8753	13.4534	16.7216	0.00407027
NADH dehydrogenase [ubiquinone] flavoprotein 1, mitochondrial (EC 1.6.5.3) (EC 1.6.99.3) (Complex I-51kD) (CI-51kD) (NADH-ubiquinone oxidoreductase 51 kDa subunit)	206	Mitochondrial	GAGAYICGEETALIESIEGK	15.8163	13.6724	16.4112
Tropomyosin alpha-1 chain (Alpha-tropomyosin) (Tropomyosin-1)	190		CAELEEELK	12.5534	18.1703	14.9727
ATP synthase subunit d, mitochondrial (ATPase subunit d)	101	Mitochondrial	SCAEFVSGSQLR	15.2572	10.9935	18.9418
Four and a half LIM domains protein 2 (FHL-2) (Skeletal muscle LIM-protein 3) (SLIM-3)	254		CSLSLVGR	14.7705	14.3296	16.064	0.00664964	0.00100128	0.00570452
Protein NipSnap homolog 2 (NipSnap2) (Glioblastoma-amplified sequence)	88	Mitochondrial	ICQEVLPK	15.4782	13.8731	15.8039
Malate dehydrogenase, mitochondrial (EC 1.1.1.37)	89	Mitochondrial	GYLGPEQLPDCLK	15.7526	12.6286	16.4345	0.000129866	0.000393937	0.000215301
Serine protease inhibitor A3M (Serpin A3M)	259		DEELSCSVLELK	15.2579	14.5917	14.9544			0.00530039
NADH dehydrogenase [ubiquinone] flavoprotein 1, mitochondrial (EC 1.6.5.3) (EC 1.6.99.3) (Complex I-51kD) (CI-51kD) (NADH-ubiquinone oxidoreductase 51 kDa subunit)	142	Mitochondrial	LVEGCLVGGR	14.858	14.1781	15.2836
Titin (EC 2.7.11.1) (Connectin)	1314		ILEGMGVTFHCK	15.1124	13.3968	15.5428
Protein-glutamine gamma-glutamyltransferase 2 (EC 2.3.2.13) (Tissue transglutaminase) (Transglutaminase C) (TG(C)) (TGC) (TGase C) (Transglutaminase-2) (TGase-2)	510		LLLCAR	15.2083	13.5817	15.2083
Malate dehydrogenase, mitochondrial (EC 1.1.1.37)	275	Mitochondrial	EGVVECSFVQSK	16.7418	12.9869	14.0262
Histidine triad nucleotide-binding protein 1 (EC 3.-.-.-) (Adenosine 5'-monophosphoramidase) (Protein kinase C inhibitor 1) (Protein kinase C-interacting protein 1) (PKCI-1)	38		CLAFHDISPQAPTHFLVIPK	17.5219	19.3669	6.84187
Succinyl-CoA:3-ketoacid coenzyme A transferase 1, mitochondrial (EC 2.8.3.5) (3-oxoacid CoA-transferase 1) (Somatic-type succinyl-CoA:3-oxoacid CoA-transferase) (SCOT-s)	67	Mitochondrial	DIPNGATLLVGGFGLCGIPENLIGALLK	14.4589	14.4589	14.4589
Trifunctional enzyme subunit alpha, mitochondrial (TP-alpha) [Includes: Long-chain enoyl-CoA hydratase (EC 4.2.1.17); Long chain 3-hydroxyacyl-CoA dehydrogenase (EC 1.1.1.211)]	349	Mitochondrial	ALMGLYNGQVLCK	14.2474	13.8518	15.0412	7.1164e-07	6.56209e-06	5.37975e-07
Mitochondrial-processing peptidase subunit alpha (EC 3.4.24.64) (Alpha-MPP) (P-55)	224	Mitochondrial	FCPVENIAK	14.3022	14.3022	14.3022
Peroxiredoxin-5, mitochondrial (EC 1.11.1.15) (Antioxidant enzyme B166) (AOEB166) (Liver tissue 2D-page spot 2D-0014IV) (PLP) (Peroxiredoxin V) (Prx-V) (Peroxisomal antioxidant enzyme) (Thioredoxin peroxidase PMP20) (Thioredoxin reductase)	96	Mitochondrial	GVLFGVPGAFTPGCSK	14.6034	12.8826	15.2766	0.00296343	0.00144799
2,4-dienoyl-CoA reductase, mitochondrial (EC 1.3.1.34) (2,4-dienoyl-CoA reductase [NADPH]) (4-enoyl-CoA reductase [NADPH])	268	Mitochondrial	IPCGR	15.0116	14.2574	13.4119	0.00509693
ATP synthase subunit gamma, mitochondrial (F-ATPase gamma subunit)	103	Mitochondrial	GLCGAIHSSVAK	14.0082	13.0349	15.1442		0.0049073	0.00966159
Enoyl-CoA delta isomerase 1, mitochondrial (EC 5.3.3.8) (3,2-trans-enoyl-CoA isomerase) (Delta(3),Delta(2)-enoyl-CoA isomerase) (D3,D2-enoyl-CoA isomerase) (Dodecenoyl-CoA isomerase)	87	Mitochondrial	GVILTSECPGIFSAGLDLLEMYGR	13.662	14.254	14.254
NADH dehydrogenase [ubiquinone] 1 alpha subcomplex subunit 10, mitochondrial (Complex I-42kD) (CI-42kD) (NADH-ubiquinone oxidoreductase 42 kDa subunit)	67	Mitochondrial	VITVDGNICSGK	12.6618	15.2297	13.9815	0.000272669	5.2891e-05	9.11838e-05
ATP synthase subunit alpha, mitochondrial	244	Mitochondrial	LYCIYVAIGQK	14.402	12.8404	14.5026
Pyruvate dehydrogenase E1 component subunit beta, mitochondrial (PDHE1-B) (EC 1.2.4.1)	263	Mitochondrial	EGIECEVINLR	16.28	12.7698	12.5592
Creatine kinase S-type, mitochondrial (EC 2.7.3.2) (Basic-type mitochondrial creatine kinase) (Mib-CK) (Sarcomeric mitochondrial creatine kinase) (S-MtCK)	90	Mitochondrial	MTPSGYTLDQCIQTGVDNPGHPFIK	14.2734	12.5173	14.7746		0.00575815	0.0141225
NADH dehydrogenase [ubiquinone] flavoprotein 1, mitochondrial (EC 1.6.5.3) (EC 1.6.99.3) (Complex I-51kD) (CI-51kD) (NADH-ubiquinone oxidoreductase 51 kDa subunit)	187	Mitochondrial	NACGSDYDFDVFVVR	14.1318	12.6732	14.3444
Fructose-bisphosphate aldolase A (EC 4.1.2.13) (Aldolase 1) (Muscle-type aldolase)	73		VNPCIGGVILFHETLYQK	14.4237	11.6934	14.6573
Succinate dehydrogenase [ubiquinone] flavoprotein subunit, mitochondrial (EC 1.3.5.1) (Flavoprotein subunit of complex II) (Fp)	438 443	Mitochondrial	HVNGQDQIVPGLYACGEAACASVHGANR	13.6654	13.2974	13.7378
Myosin light chain 4 (MLC1EMB) (Myosin light chain 1, atrial/fetal isoform) (MLC1A)	74		ITYGQCGDVLR	12.5839	13.681	14.305			0.00280901
Fructose-bisphosphate aldolase A (EC 4.1.2.13) (Aldolase 1) (Muscle-type aldolase)	178		YASICQQNGIVPIVEPEILPDGDHDLK	13.9983	11.4566	15.0596
Myosin light chain 3 (Myosin light chain 1, slow-twitch muscle B/ventricular isoform) (MLC1SB) (Ventricular/slow twitch myosin alkali light chain)	85		ITYGQCGDVLR	11.4776	14.8754	14.0291	0.00611105		0.00301781
2-oxoglutarate dehydrogenase, mitochondrial (EC 1.2.4.2) (2-oxoglutarate dehydrogenase complex component E1) (OGDC-E1) (Alpha-ketoglutarate dehydrogenase)	487	Mitochondrial	VVNAPIFHVNSDDPEAVMYVCK	13.9073	12.9421	13.4971	0.000420551	0.00577671	0.000438183
Tripartite motif-containing protein 72 (Mitsugumin-53) (Mg53)	144		MQLQEACMR	14.9045	15.2573	9.75621
Serine protease inhibitor A3K (Serpin A3K) (Contrapsin) (SPI-2)	260		DEELSCSVLELK	13.3398	12.6029	13.8491
Titin (EC 2.7.11.1) (Connectin)	32738		YQSNATLVCK	13.4556	11.4365	14.7744
Malate dehydrogenase, cytoplasmic (EC 1.1.1.37) (Cytosolic malate dehydrogenase)	137	Mitochondrial	VIVVGNPANTNCLTASK	13.1828	12.4488	13.8684	3.30489e-05	7.84612e-05
Cytochrome c1, heme protein, mitochondrial (Complex III subunit 4) (Complex III subunit IV) (Cytochrome b-c1 complex subunit 4) (Ubiquinol-cytochrome-c reductase complex cytochrome c1 subunit) (Cytochrome c-1)	219	Mitochondrial	HGGEDYVFSLLTGYCEPPTGVSLR	12.0447	12.8566	14.4802
Myosin-4 (Myosin heavy chain 2b) (MyHC-2b) (Myosin heavy chain 4)	699		CNGVLEGIR	13.5948	11.1105	14.5541
L-lactate dehydrogenase A chain (LDH-A) (EC 1.1.1.27) (LDH muscle subunit) (LDH-M)	163	Mitochondrial	VIGSGCNLDSAR	13.2996	11.8288	13.9732	0.00527585	0.00109299	0.00457856
Myosin-11 (Myosin heavy chain 11) (Myosin heavy chain, smooth muscle isoform) (SMMHC)	701		CNGVLEGIR	13.5957	10.8539	14.5734
Electron transfer flavoprotein-ubiquinone oxidoreductase, mitochondrial (ETF-QO) (ETF-ubiquinone oxidoreductase) (EC 1.5.5.1) (Electron-transferring-flavoprotein dehydrogenase) (ETF dehydrogenase)	247	Mitochondrial	VTVFAEGCHGHLAK	13.5571	11.7733	13.6521
Myosin-7B (Myosin cardiac muscle beta chain) (Myosin heavy chain 7B, cardiac muscle beta isoform)	702		CNGVLEGIR	13.5954	10.7733	14.578
Glycogen phosphorylase, brain form (EC 2.4.1.1)	446		INMAHLCVIGSHAVNGVAR	14.328	11.1449	13.467
Myosin-6 (Myosin heavy chain 6) (Myosin heavy chain, cardiac muscle alpha isoform) (MyHC-alpha)	697		CNGVLEGIR	13.5953	10.7226	14.5799
LIM domain-binding protein 3 (Protein cypher) (Protein oracle) (Z-band alternatively spliced PDZ-motif protein)	597 606		CYEQFFAPICAK	15.129	14.3989	9.19602
Myosin-9 (Cellular myosin heavy chain, type A) (Myosin heavy chain 9) (Myosin heavy chain, non-muscle IIa) (Non-muscle myosin heavy chain A) (NMMHC-A) (Non-muscle myosin heavy chain IIa) (NMMHC II-a) (NMMHC-IIA)	694		CNGVLEGIR	13.5952	10.467	14.5855
Myosin-10 (Cellular myosin heavy chain, type B) (Myosin heavy chain 10) (Myosin heavy chain, non-muscle IIb) (Non-muscle myosin heavy chain B) (NMMHC-B) (Non-muscle myosin heavy chain IIb) (NMMHC II-b) (NMMHC-IIB)	701		CNGVLEGIR	13.5963	10.1403	14.5541
Leucine-rich PPR motif-containing protein, mitochondrial (130 kDa leucine-rich protein) (LRP 130) (mLRP130)	929	Mitochondrial	CIASNQVEALEK	12.6641	12.6641	12.6641
Acetyl-CoA acetyltransferase, mitochondrial (EC 2.3.1.9) (Acetoacetyl-CoA thiolase)	116	Mitochondrial	QATLGAGLPISTPCTTVNK	11.4908	13.2448	13.2448
Junction plakoglobin (Desmoplakin III) (Desmoplakin-3)	511		NLALCPANHAPLQEAAVIPR	12.631	12.631	12.631
Nascent polypeptide-associated complex subunit alpha, muscle-specific form (Alpha-NAC, muscle-specific form)	322		CVVPALPSR	12.5896	12.5896	12.5896
Fructose-bisphosphate aldolase A (EC 4.1.2.13) (Aldolase 1) (Muscle-type aldolase)	339		ALANSLACQGK	12.4392	11.9325	13.3593	0.00564421	0.000974277	0.00567009
Succinyl-CoA:3-ketoacid coenzyme A transferase 1, mitochondrial (EC 2.8.3.5) (3-oxoacid CoA-transferase 1) (Somatic-type succinyl-CoA:3-oxoacid CoA-transferase) (SCOT-s)	456	Mitochondrial	CTLPLTGK	12.4465	12.2055	12.9836	0.0106505	0.00190885
Succinate dehydrogenase [ubiquinone] flavoprotein subunit, mitochondrial (EC 1.3.5.1) (Flavoprotein subunit of complex II) (Fp)	238	Mitochondrial	GVIALCIEDGSIHR	13.4158	9.58158	14.2188	3.56153e-05		4.62169e-07
Titin (EC 2.7.11.1) (Connectin)	26057		VCNAVVSGLSSGQEYQFR	13.3084	12.3347	11.5561
60 kDa heat shock protein, mitochondrial (60 kDa chaperonin) (Chaperonin 60) (CPN60) (HSP-65) (Heat shock protein 60) (HSP-60) (Hsp60) (Mitochondrial matrix protein P1)	447	Mitochondrial	CIPALDSLKPANEDQK	13.3575	10.247	13.3844
S-formylglutathione hydrolase (FGH) (EC 3.1.2.12) (Esterase 10) (Esterase D) (Sid 478)	243		DDEFLSNGQLLPDNFIAACTEK	14.6023	21.8945	0.215746
Isocitrate dehydrogenase [NAD] subunit alpha, mitochondrial (EC 1.1.1.41) (Isocitric dehydrogenase subunit alpha) (NAD(+)-specific ICDH subunit alpha)	127	Mitochondrial	TFDLYANVRPCVSIEGYK	12.0703	11.6772	12.7751	0.00168281		0.00703408
L-lactate dehydrogenase B chain (LDH-B) (EC 1.1.1.27) (LDH heart subunit) (LDH-H)	294	Mitochondrial	GMYGIENEVFLSLPCILNAR	11.7661	11.5604	13.1358	4.53025e-05	0.000270996	0.00110933
Dihydrolipoyl dehydrogenase, mitochondrial (EC 1.8.1.4) (Dihydrolipoamide dehydrogenase)	477	Mitochondrial	VLGAHILGPGAGEMVNEAALALEYGASCEDIAR	7.43983	14.6233	14.1563		0.0041136	0.000448145
Selenium-binding protein 1 (56 kDa selenium-binding protein) (SBP56) (SP56)	268		FLHDPSATQGFVGCALSSNIQR	13.8689	11.4582	10.4775	7.74271e-06	0.0005148	0.0013416
Creatine kinase S-type, mitochondrial (EC 2.7.3.2) (Basic-type mitochondrial creatine kinase) (Mib-CK) (Sarcomeric mitochondrial creatine kinase) (S-MtCK)	238	Mitochondrial	LIDDHFLFDKPVSPLLTCAGMAR	11.9803	10.7309	12.8454	0.0100188		0.00861776
Electron transfer flavoprotein subunit alpha, mitochondrial (Alpha-ETF)	109	Mitochondrial	QFSYTHICAGASAFGK	13.691	7.79791	13.9299			0.0127234
Myomesin-1 (Myomesin family member 1) (Skelemin)	778		FTCHGLTTAQSYIFR	14.2918	9.48699	11.3918
Succinyl-CoA ligase [ADP/GDP-forming] subunit alpha, mitochondrial (EC 6.2.1.4) (EC 6.2.1.5) (Succinyl-CoA synthetase subunit alpha) (SCS-alpha)	60	Mitochondrial	IICQGFTGK	11.9517	10.4587	12.7166	2.35112e-05	0.000496386	0.000424296
Aspartate aminotransferase, cytoplasmic (cAspAT) (EC 2.6.1.1) (EC 2.6.1.3) (Cysteine aminotransferase, cytoplasmic) (Cysteine transaminase, cytoplasmic) (cCAT) (Glutamate oxaloacetate transaminase 1) (Transaminase A)	391		INMCGLTTK	11.361	13.5887	10.1158	5.61333e-08	0.000903626	3.03156e-05
T-complex protein 1 subunit eta (TCP-1-eta) (CCT-eta)	364	Mitochondrial	YNFFTGCPK	11.6567	11.6567	11.6567
Electron transfer flavoprotein subunit beta (Beta-ETF)	42	Mitochondrial	HSMNPFCEIAVEEAVR	12.8233	9.33486	12.7817
Four and a half LIM domains protein 2 (FHL-2) (Skeletal muscle LIM-protein 3) (SLIM-3)	71		CGSSLVDKPFAAK	12.0779	8.68491	14.0592	0.00561418		0.0140443
Trifunctional enzyme subunit beta, mitochondrial (TP-beta) [Includes: 3-ketoacyl-CoA thiolase (EC 2.3.1.16) (Acetyl-CoA acyltransferase) (Beta-ketothiolase)]	459	Mitochondrial	DGGQYALVAACAAGGQGHAMIVEAYPK	11.3398	9.80485	13.0908	0.0030664		0.00820215
Trifunctional enzyme subunit alpha, mitochondrial (TP-alpha) [Includes: Long-chain enoyl-CoA hydratase (EC 4.2.1.17); Long chain 3-hydroxyacyl-CoA dehydrogenase (EC 1.1.1.211)]	747	Mitochondrial	YESAYGTQFTPCQLLLDHANNSSK	12.2391	11.4604	10.3008
Aspartate aminotransferase, mitochondrial (mAspAT) (EC 2.6.1.1) (EC 2.6.1.7) (Fatty acid-binding protein) (FABP-1) (Glutamate oxaloacetate transaminase 2) (Kynurenine aminotransferase 4) (Kynurenine aminotransferase IV) (Kynurenine--oxoglutarate transaminase 4) (Kynurenine--oxoglutarate transaminase IV) (Plasma membrane-associated fatty acid-binding protein) (FABPpm) (Transaminase A)	295	Mitochondrial	VGAFTVVCK	11.9496	9.5605	12.4111	0.000288744	0.000814014	3.8242e-06
NADH-ubiquinone oxidoreductase chain 3 (EC 1.6.5.3) (NADH dehydrogenase subunit 3)	39	Mitochondrial	ANPYECGFDPTSSAR	11.0797	11.4604	11.207
Cysteine and glycine-rich protein 3 (Cysteine-rich protein 3) (CRP3) (LIM domain protein, cardiac) (Muscle LIM protein)	79		GIGFGQGAGCLSTDTGEHLGLQFQQSPKPAR	11.1015	10.3027	12.0209	0.000271842	0.00245191
Triosephosphate isomerase (TIM) (EC 5.3.1.1) (Triose-phosphate isomerase)	117		IAVAAQNCYK	10.7638	11.1724	11.4515	0.000452734	0.00406628
Isocitrate dehydrogenase [NADP], mitochondrial (IDH) (EC 1.1.1.42) (ICD-M) (IDP) (NADP(+)-specific ICDH) (Oxalosuccinate decarboxylase)	336	Mitochondrial	NYDGDVQSDILAQGFGSLGLMTSVLVCPDGK	8.39866	12.455	12.1453
Glutathione S-transferase Mu 3 (EC 2.5.1.18) (GST class-mu 3) (Glutathione S-transferase GT9.3)	174		CLDAFPNLR	11.257	11.257	10.4399
Glutathione S-transferase Mu 1 (EC 2.5.1.18) (GST 1-1) (GST class-mu 1) (Glutathione S-transferase GT8.7) (pmGT10)	174		CLDAFPNLR	11.257	11.257	10.4228
Protein NDRG2 (N-myc downstream-regulated gene 2 protein) (Protein Ndr2)	78		SCFQPLFR	10.8173	11.0641	11.0148
Annexin A6 (67 kDa calelectrin) (Annexin VI) (Annexin-6) (Calphobindin-II) (CPB-II) (Chromobindin-20) (Lipocortin VI) (Protein III) (p68) (p70)	96		LIVNLMRPLAYCDAK	10.9443	10.9443	10.9443
Calcium-binding mitochondrial carrier protein Aralar1 (Mitochondrial aspartate glutamate carrier 1) (Solute carrier family 25 member 12)	487	Mitochondrial	ACFLR	10.9512	9.87252	11.866
Very long-chain specific acyl-CoA dehydrogenase, mitochondrial (EC 1.3.8.9) (MVLCAD) (VLCAD)	216	Mitochondrial	VASGQALAAFCLTEPSSGSDVASIR	10.5009	10.9254	11.2193
L-lactate dehydrogenase A chain (LDH-A) (EC 1.1.1.27) (LDH muscle subunit) (LDH-M)	293	Mitochondrial	GLYGINEDVFLSVPCILGQNGISDVVK	9.78171	11.2563	11.493	0.000749106	0.00409232
Malate dehydrogenase, mitochondrial (EC 1.1.1.37)	285	Mitochondrial	ETECTYFSTPLLLGK	13.2762	11.3691	7.84124
Sarcoplasmic/endoplasmic reticulum calcium ATPase 2 (SERCA2) (SR Ca(2+)-ATPase 2) (EC 3.6.3.8) (Calcium pump 2) (Calcium-transporting ATPase sarcoplasmic reticulum type, slow twitch skeletal muscle isoform) (Endoplasmic reticulum class 1/2 Ca(2+) ATPase)	498		SMSVYCTPNKPSR	11.6832	8.13109	12.4575
Protein-glutamine gamma-glutamyltransferase 2 (EC 2.3.2.13) (Tissue transglutaminase) (Transglutaminase C) (TG(C)) (TGC) (TGase C) (Transglutaminase-2) (TGase-2)	669		LVVNFQCDK	9.93226	12.4632	9.73955	0.00752478		0.00877629
Sodium/potassium-transporting ATPase subunit alpha-1 (Na(+)/K(+) ATPase alpha-1 subunit) (EC 3.6.3.9) (Sodium pump subunit alpha-1)	211		IISANGCK	4.81902	13.8658	13.3314
Hydroxyacyl-coenzyme A dehydrogenase, mitochondrial (HCDH) (EC 1.1.1.35) (Medium and short-chain L-3-hydroxyacyl-coenzyme A dehydrogenase) (Short-chain 3-hydroxyacyl-CoA dehydrogenase)	99	Mitochondrial	TLSCLSTSTDAASVVHSTDLVVEAIVENLK	9.93448	10.9593	10.9334			0.00843156
Titin (EC 2.7.11.1) (Connectin)	13296		FECVLTR	10.0979	10.4995	11.0945
2-oxoglutarate dehydrogenase, mitochondrial (EC 1.2.4.2) (2-oxoglutarate dehydrogenase complex component E1) (OGDC-E1) (Alpha-ketoglutarate dehydrogenase)	507	Mitochondrial	DVVVDLVCYR	10.2572	10.4162	10.9265			0.0122686
Methylcrotonoyl-CoA carboxylase subunit alpha, mitochondrial (MCCase subunit alpha) (EC 6.4.1.4) (3-methylcrotonyl-CoA carboxylase 1) (3-methylcrotonyl-CoA carboxylase biotin-containing subunit) (3-methylcrotonyl-CoA:carbon dioxide ligase subunit alpha)	505	Mitochondrial	ESVCQAALGLILK	10.9075	9.3329	11.2473
Alpha-actinin-2 (Alpha-actinin skeletal muscle isoform 2) (F-actin cross-linking protein)	187		DGLGLCALIHR	10.512	9.95514	10.8953		0.00496798	0.00998814
Isocitrate dehydrogenase [NADP], mitochondrial (IDH) (EC 1.1.1.42) (ICD-M) (IDP) (NADP(+)-specific ICDH) (Oxalosuccinate decarboxylase)	154	Mitochondrial	EPIICK	10.5319	9.72098	11.0609
Nucleoside diphosphate kinase A (NDK A) (NDP kinase A) (EC 2.7.4.6) (Metastasis inhibition factor NM23) (NDPK-A) (Tumor metastatic process-associated protein) (nm23-M1)	109	Mitochondrial	GDFCIQVGR	11.1527	8.86317	11.1823			0.0133755
Short/branched chain specific acyl-CoA dehydrogenase, mitochondrial (SBCAD) (EC 1.3.8.5) (2-methyl branched chain acyl-CoA dehydrogenase) (2-MEBCAD) (2-methylbutyryl-coenzyme A dehydrogenase) (2-methylbutyryl-CoA dehydrogenase)	234	Mitochondrial	GITCFLVDR	9.27237	11.3174	10.3632			0.0121901
Receptor expression-enhancing protein 5 (GP106) (Polyposis locus protein 1 homolog) (Protein TB2 homolog)	14		NCMTDLLAK	10.0122	9.55118	11.1714	0.0077985	0.00146673	0.00576467
Titin (EC 2.7.11.1) (Connectin)	31330		VYDTPGPCPSVSVK	11.9977	10.712	7.92099
Filamin-C (FLN-C) (ABP-280-like protein) (ABP-L) (Actin-binding-like protein) (Filamin-2) (Gamma-filamin)	2556		ECPEGHVVTYTPMAPGNYLIAIK	10.1811	10.1811	10.1811
Succinyl-CoA:3-ketoacid coenzyme A transferase 1, mitochondrial (EC 2.8.3.5) (3-oxoacid CoA-transferase 1) (Somatic-type succinyl-CoA:3-oxoacid CoA-transferase) (SCOT-s)	235	Mitochondrial	NFNLPMCK	10.1292	9.7552	10.626	8.71822e-06	6.54716e-05	0.000537062
Nucleoside diphosphate kinase B (NDK B) (NDP kinase B) (EC 2.7.4.6) (Histidine protein kinase NDKB) (EC 2.7.13.3) (P18) (nm23-M2)	109	Mitochondrial	GDFCIQVGR	10.5039	8.86317	11.1173			0.0136307
Hydroxysteroid dehydrogenase-like protein 2 (EC 1.-.-.-)	71	Mitochondrial	LLGTIYTAAEEIEAAGGTALPCVVDVR	9.87755	10.3833	10.0743
Citrate synthase, mitochondrial (EC 2.3.3.1)	101	Mitochondrial	GYSIPECQK	9.80528	9.42091	10.8643	0.00572422	0.000887248	0.00450863
