# Supplementary material for: Identification and quantification of protein S-nitrosation by nitrite in the mouse heart during ischemia
Source: J Biol Chem. 2017 Jul 14;292(35):14486–95. doi: 10.1074/jbc.M117.798744 (PMC5582841; doi:10.1074/jbc.M117.798744)
Supplement: Supplemental Data [file 10.1074_M117.798744_jbc.M117.798744-6.xlsx]

## Sheet: Filtered_BH_Pval<0.1
Enriched In	Category	Term	Count	%	PValue	Genes	List Total	Pop Hits	Pop Total	Fold Enrichment	Bonferroni	Benjamini	FDR
N vs. NI	GOTERM_BP_DIRECT	GO:0043066~negative regulation of apoptotic process	3	37.5	0.0327511	P20108, Q99KR7, Q61316	8	29	675	8.72845	0.927969	0.927969	29.7513
N vs. NI	GOTERM_MF_DIRECT	GO:0005515~protein binding	5	62.5	0.0728065	Q9CZD3, Q1XH17, Q99KR7, Q91YT0, Q61316	7	204	671	2.34944	0.958202	0.958202	50.3222
I vs. NI	GOTERM_MF_DIRECT	GO:0030506~ankyrin binding	4	10	0.00831241	A2ASS6, P04919, Q9QXS1, Q62261	40	8	671	8.3875	0.747736	0.747736	9.63566
I vs. NI	INTERPRO	IPR015590:Aldehyde dehydrogenase domain	3	7.5	0.0161667	Q9EQ20, Q8BWF0, P47738	39	4	698	13.4231	0.923862	0.923862	17.8303
I vs. NI	INTERPRO	IPR016163:Aldehyde dehydrogenase, C-terminal	3	7.5	0.0161667	Q9EQ20, Q8BWF0, P47738	39	4	698	13.4231	0.923862	0.923862	17.8303
I vs. NI	INTERPRO	IPR016162:Aldehyde dehydrogenase, N-terminal	3	7.5	0.0161667	Q9EQ20, Q8BWF0, P47738	39	4	698	13.4231	0.923862	0.923862	17.8303
I vs. NI	INTERPRO	IPR016161:Aldehyde/histidinol dehydrogenase	3	7.5	0.0161667	Q9EQ20, Q8BWF0, P47738	39	4	698	13.4231	0.923862	0.923862	17.8303
I vs. NI	INTERPRO	IPR016160:Aldehyde dehydrogenase, conserved site	3	7.5	0.0161667	Q9EQ20, Q8BWF0, P47738	39	4	698	13.4231	0.923862	0.923862	17.8303
I vs. NI	GOTERM_MF_DIRECT	GO:0004029~aldehyde dehydrogenase (NAD) activity	3	7.5	0.0183498	Q9EQ20, Q8BWF0, P47738	40	4	671	12.5812	0.952917	0.783014	20.1328
I vs. NI	GOTERM_MF_DIRECT	GO:0016620~oxidoreductase activity, acting on the aldehyde or oxo group of donors, NAD or NADP as acceptor	3	7.5	0.0183498	Q9EQ20, Q8BWF0, P47738	40	4	671	12.5812	0.952917	0.783014	20.1328
I vs. NI	UP_KEYWORDS	Ion transport	5	12.5	0.0243283	E9Q401, P04919, Q60931, Q921I1, Q6PIE5	40	21	704	4.19048	0.914814	0.914814	23.9187
I vs. NI	GOTERM_BP_DIRECT	GO:0006811~ion transport	5	12.5	0.0255972	E9Q401, P04919, Q60931, Q921I1, Q6PIE5	39	21	675	4.12088	0.999738	0.999738	29.5021
I vs. NI	GOTERM_BP_DIRECT	GO:0008152~metabolic process	10	25	0.0266429	Q80XN0, Q9EQ20, Q8R0F8, P50544, Q99NB1, Q8BWF0, Q9DBJ1, Q9JLZ3, P47738, P85094	39	80	675	2.16346	0.999814	0.986345	30.5153
I vs. NI	GOTERM_BP_DIRECT	GO:0003007~heart morphogenesis	3	7.5	0.0277256	A2ASS6, Q8BTM8, O70468	39	5	675	10.3846	0.999869	0.949229	31.5501
I vs. NI	UP_SEQ_FEATURE	active site:Nucleophile	4	10	0.0297247	Q9EQ20, Q78J03, Q8BWF0, P47738	39	13	693	5.46746	1	1	36.2119
I vs. NI	GOTERM_MF_DIRECT	GO:0005200~structural constituent of cytoskeleton	4	10	0.0346286	A2ASS6, Q9QXS1, Q62261, O70468	40	13	671	5.16154	0.997017	0.856056	34.8047
I vs. NI	GOTERM_MF_DIRECT	GO:0003779~actin binding	8	20	0.0357499	P04919, Q9QXS1, Q61234, Q78J03, O88342, Q62261, Q8BTM8, O70468	40	56	671	2.39643	0.997538	0.777246	35.718
I vs. NI	UP_KEYWORDS	Calmodulin-binding	4	10	0.0450205	A2ASS6, E9Q401, Q61234, Q62261	40	15	704	4.69333	0.990014	0.900069	40.0282
I vs. NI	GOTERM_MF_DIRECT	GO:0005515~protein binding	18	45	0.050795	P58252, A2ASS6, P04919, E9Q401, Q6PIE5, P38647, P08113, Q9D1G3, Q61316, Q60854, Q99LD4, Q9QXS1, Q61234, Q921I1, Q62261, Q8BTM8, O70251, O70400	40	204	671	1.48015	0.999816	0.820989	46.8885
I vs. NI	GOTERM_MF_DIRECT	GO:0005516~calmodulin binding	4	10	0.0508092	A2ASS6, E9Q401, Q61234, Q62261	40	15	671	4.47333	0.999817	0.761646	46.8981
I vs. NI	UP_SEQ_FEATURE	nucleotide phosphate-binding region:NAD	5	12.5	0.0542283	Q80XN0, Q9EQ20, Q60931, Q8BWF0, P47738	39	27	693	3.2906	1	1	56.4263
I vs. NI	UP_SEQ_FEATURE	domain:Actin-binding	3	7.5	0.066529	Q9QXS1, Q62261, Q8BTM8	39	8	693	6.66346	1	1	64.1481
I vs. NI	GOTERM_CC_DIRECT	GO:0031672~A band	3	7.5	0.0686507	A2ASS6, E9Q401, O70468	40	8	699	6.55312	0.999881	0.999881	56.1674
I vs. NI	GOTERM_MF_DIRECT	GO:0098641~cadherin binding involved in cell-cell adhesion	7	17.5	0.0776442	P58252, Q9QXS1, Q9CPV4, Q62261, Q8BTM8, Q9D0I9, O70400	40	53	671	2.21557	0.999998	0.851199	62.5091
I vs. NI	GOTERM_CC_DIRECT	GO:0042383~sarcolemma	5	12.5	0.0792864	E9Q401, Q9QXS1, Q61234, Q6PIE5, P14824	40	30	699	2.9125	0.999972	0.994729	61.6336
I vs. NI	INTERPRO	IPR001589:Actinin-type, actin-binding, conserved site	3	7.5	0.0815936	Q9QXS1, Q62261, Q8BTM8	39	9	698	5.96581	0.999999	0.998798	64.14
I vs. NI	GOTERM_CC_DIRECT	GO:0005913~cell-cell adherens junction	7	17.5	0.0824015	P58252, Q9QXS1, Q9CPV4, Q62261, Q8BTM8, Q9D0I9, O70400	40	56	699	2.18437	0.999982	0.97376	63.1124
I vs. NI	UP_SEQ_FEATURE	domain:CH 1	3	7.5	0.0826298	Q9QXS1, Q62261, Q8BTM8	39	9	693	5.92308	1	0.999999	72.3352
I vs. NI	UP_SEQ_FEATURE	domain:CH 2	3	7.5	0.0826298	Q9QXS1, Q62261, Q8BTM8	39	9	693	5.92308	1	0.999999	72.3352
I vs. NI	GOTERM_BP_DIRECT	GO:0002027~regulation of heart rate	3	7.5	0.086527	E9Q401, Q61234, O70468	39	9	675	5.76923	1	0.99925	70.4804
I vs. N	GOTERM_MF_DIRECT	GO:0030506~ankyrin binding	4	10	0.00831241	A2ASS6, P04919, Q9QXS1, Q8VHX6	40	8	671	8.3875	0.769867	0.769867	9.73586
I vs. N	GOTERM_BP_DIRECT	GO:0034220~ion transmembrane transport	3	7.5	0.00847886	E9Q401, P23242, P14824	38	3	675	17.7632	0.958252	0.958252	11.0912
I vs. N	GOTERM_CC_DIRECT	GO:0016528~sarcoplasm	3	7.5	0.00879	Q9QXS1, P13020, Q8VHX6	40	3	699	17.475	0.671243	0.671243	9.71907
I vs. N	UP_KEYWORDS	Hydrolase	10	25	0.0162959	P70349, Q9Z1N5, O55143, P56375, Q8R0F8, Q6PIE5, Q63880, Q922B1, Q9R0P3, P34914	40	75	704	2.34667	0.853734	0.853734	17.1172
I vs. N	GOTERM_CC_DIRECT	GO:0042383~sarcolemma	6	15	0.0211434	E9Q401, Q9QXS1, Q61234, Q6PIE5, Q8VHX6, P14824	40	30	699	3.495	0.932298	0.739804	21.9234
I vs. N	GOTERM_MF_DIRECT	GO:0016787~hydrolase activity	10	25	0.0257402	P70349, Q9Z1N5, O55143, P56375, Q8R0F8, Q6PIE5, Q63880, Q922B1, Q9R0P3, P34914	40	77	671	2.17857	0.989843	0.899219	27.3852
I vs. N	GOTERM_BP_DIRECT	GO:0006816~calcium ion transport	3	7.5	0.0381641	O55143, E9Q401, P14824	38	6	675	8.88158	1	0.999295	41.5627
I vs. N	UP_KEYWORDS	Calcium	7	17.5	0.0503301	O55143, A2ASS6, E9Q401, Q8R0F8, Q61234, P13020, P14824	40	50	704	2.464	0.997623	0.951247	44.5719
I vs. N	GOTERM_BP_DIRECT	GO:0006937~regulation of muscle contraction	3	7.5	0.051603	O55143, Q6PIE5, P14824	38	7	675	7.61278	1	0.998622	51.8803
I vs. N	GOTERM_CC_DIRECT	GO:0031672~A band	3	7.5	0.0686507	A2ASS6, E9Q401, O70468	40	8	699	6.55312	0.999872	0.949565	56.1163
I vs. N	INTERPRO	IPR023214:HAD-like domain	3	7.5	0.0688263	O55143, Q6PIE5, P34914	40	8	698	6.54375	0.999996	0.999996	58.2108
I vs. N	GOTERM_CC_DIRECT	GO:0014704~intercalated disc	4	10	0.0732129	P04919, Q6PIE5, P23242, P14824	40	18	699	3.88333	0.999931	0.908826	58.5422
I vs. N	GOTERM_CC_DIRECT	GO:0043234~protein complex	7	17.5	0.0824015	Q9Z1N5, O55143, E9Q401, Q61234, O35490, P13020, P14824	40	56	699	2.18437	0.99998	0.885489	63.0603
I vs. N	GOTERM_BP_DIRECT	GO:0002027~regulation of heart rate	3	7.5	0.082549	E9Q401, Q61234, O70468	38	9	675	5.92105	1	0.999676	69.5621
I vs. N	UP_KEYWORDS	Magnesium	6	15	0.0881979	O55143, A2ASS6, Q8R0F8, Q6PIE5, P55264, P34914	40	44	704	2.4	0.99998	0.972703	65.1826
I vs. N	UP_SEQ_FEATURE	topological domain:Lumenal	3	7.5	0.0952741	O55143, Q8BWM0, Q6PIE5	38	10	693	5.47105	1	1	77.7575
I vs. N	GOTERM_MF_DIRECT	GO:0003779~actin binding	7	17.5	0.0963541	P45591, P04919, Q9QXS1, Q61234, O70468, P13020, Q8VHX6	40	56	671	2.09687	1	0.997378	71.1568
I vs. N	UP_KEYWORDS	Nucleus	11	27.5	0.0994578	P45591, P58252, P70349, Q9Z1N5, Q6PB66, A2ASS6, Q8BWM0, P55264, P38647, Q922B1, P14206	40	118	704	1.64068	0.999995	0.953308	69.7913
N vs. I	GOTERM_MF_DIRECT	GO:0008137~NADH dehydrogenase (ubiquinone) activity	3	16.6667	0.0522829	Q9CPP6, Q9CQ54, Q91YT0	16	17	671	7.40074	0.991598	0.991598	44.1735
N vs. I	UP_KEYWORDS	Transport	7	38.8889	0.0531887	P04117, Q9CPP6, Q1XH17, O55143, P01942, Q9CQ54, Q91YT0	18	120	704	2.28148	0.989858	0.989858	44.382
N vs. I	GOTERM_BP_DIRECT	GO:0055114~oxidation-reduction process	7	38.8889	0.057061	Q9CPP6, Q64669, P20108, Q9CQ54, Q91Z53, P35486, Q91YT0	18	117	675	2.24359	0.999951	0.999951	51.1332
N vs. I	GOTERM_BP_DIRECT	GO:0006979~response to oxidative stress	3	16.6667	0.0869324	Q64669, P20108, Q99KR7	18	20	675	5.625	1	0.99954	66.9918
N vs. I	UP_KEYWORDS	Pyruvate	2	11.1111	0.0933401	Q91Z53, P35486	18	4	704	19.5556	0.999734	0.983682	65.0687
N vs. I	KEGG_PATHWAY	mmu00620:Pyruvate metabolism	3	16.6667	0.0947853	Q8QZT1, Q91Z53, P35486	14	18	439	5.22619	0.983142	0.983142	60.0057
N vs. I	UP_SEQ_FEATURE	region of interest:Substrate binding	3	16.6667	0.0981141	Q9CZD3, Q64669, Q91Z53	18	22	693	5.25	1	1	77.7058
NI vs. I	UP_SEQ_FEATURE	transit peptide:Mitochondrion	59	32.7778	4.96402e-06	Q9D0K2, Q99KI0, P54071, Q9EQ20, Q9D172, P42125, Q8BMS1, Q60597, Q99MR8, Q91YT0, Q8QZT1, Q8K2B3, P50544, Q8BWF0, P52503, Q99KB8, P20108, Q9Z2I8, Q99KR7, Q9DBL1, Q9CZB0, Q91VR2, Q07417, Q8BFR5, P99029, Q9D6J6, Q78J03, Q6P8J7, Q9CZU6, Q9Z2I9, P63038, Q9D0M3, O08749, P19536, Q9D051, Q9CZ13, Q8K2C6, Q99LC3, Q03265, P08249, Q9DC69, Q99LC5, O35855, Q9DC61, Q9WVM8, Q8BH95, Q921G7, Q6PB66, P05202, Q61425,…	177	143	693	1.61538	0.00538631	0.00538631	0.007927
NI vs. I	UP_KEYWORDS	Transit peptide	60	33.3333	1.48956e-05	Q9D0K2, Q99KI0, P54071, Q9EQ20, Q9D172, P42125, Q8BMS1, Q60597, Q99MR8, Q91YT0, Q8QZT1, Q8K2B3, P50544, Q8BWF0, P52503, Q99KB8, P20108, Q9Z2I8, Q99KR7, Q9DBL1, Q9CZB0, Q91VR2, Q07417, Q8BFR5, P99029, Q9D6J6, Q78J03, Q6P8J7, Q9CZU6, Q9Z2I9, P63038, Q9D0M3, O08749, P19536, Q9D051, Q9CZ13, Q8K2C6, Q99LC3, Q03265, P08249, Q9DC69, Q99LC5, O35855, Q9DC61, Q9WVM8, Q8BH95, Q8CAQ8, Q921G7, Q6PB66, P05202,…	180	150	704	1.56444	0.00321231	0.00321231	0.0189036
NI vs. I	GOTERM_CC_DIRECT	GO:0043209~myelin sheath	37	20.5556	3.38826e-05	Q99KI0, P63038, P62631, P10649, O08749, P19536, Q9CZ13, P17742, P14152, Q99LC3, Q03265, P08249, P80316, P15532, Q8K2B3, Q01768, Q8CAQ8, P20108, P05202, P17182, Q91VR2, P05064, P16125, Q8BFR5, P02088, P48962, Q9DCX2, Q9D6R2, P01942, P07724, Q9D6J6, Q91VD9, P14094, Q9Z2I9, P35486, Q8VDN2, P16858	180	79	699	1.81878	0.00873734	0.00873734	0.0442525
NI vs. I	GOTERM_BP_DIRECT	GO:0006099~tricarboxylic acid cycle	14	7.77778	9.83712e-05	Q99KI0, P54071, Q9Z2I8, Q60597, Q9D051, Q9CZB0, P14152, P08249, Q9D6R2, Q8K2B3, Q9CQA3, Q9CZU6, Q9Z2I9, P35486	176	19	675	2.82596	0.0940485	0.0940485	0.155389
NI vs. I	GOTERM_CC_DIRECT	GO:0005739~mitochondrion	99	55	0.000108216	Q9D8B4, P54071, P13707, Q9D172, Q9CPV4, P42125, Q8BMS1, Q791V5, Q9DCS9, Q8QZT1, Q8K2B3, Q8BWF0, P52503, P20108, Q9DBL1, P16125, Q9QXX4, Q8BFR5, P18572, Q9D6J6, Q64105, Q9CZU6, Q61879, P03899, P19536, P14824, Q9D051, Q8K2C6, P80313, Q03265, P08249, Q01768, Q9WVM8, Q8CAQ8, Q921G7, Q6PB66, P10639, P05064, Q99JY0, Q924X2, Q9D6R2, Q99LX0, Q8CGK3, Q9CR21, P35486, Q99KI0, Q9D0K2, Q9EQ20, Q60597, Q9CQR4,…	180	298	699	1.2901	0.0276403	0.013917	0.141273
NI vs. I	KEGG_PATHWAY	mmu00020:Citrate cycle (TCA cycle)	15	8.33333	0.00011769	Q99KI0, P54071, Q9Z2I8, O08749, Q60597, Q9D051, Q9CZB0, P14152, P08249, Q9D6R2, Q8K2B3, Q9CQA3, Q9CZU6, Q9Z2I9, P35486	128	20	439	2.57227	0.0173839	0.0173839	0.140288
NI vs. I	GOTERM_BP_DIRECT	GO:0055114~oxidation-reduction process	48	26.6667	0.000140575	Q9D8B4, P54071, Q9EQ20, P13707, Q61147, Q9D0M3, P03899, O08749, Q8BMS1, Q60597, Q9D051, Q9CZ13, Q2TPA8, P14152, Q9DCJ5, Q91YT0, Q99LC3, P08249, Q8R127, Q9DCS9, Q9DCW4, Q9DC69, Q8K2B3, Q99LC5, P50544, Q8BWF0, P52503, Q921G7, P20108, Q61425, P10639, Q9DBL1, P06151, Q9CZB0, P16125, Q07417, P99029, Q9D6R2, Q9D6J6, Q9CQA3, Q91VD9, Q78J03, Q9CR21, Q8BVI4, P45376, Q64105, Q9DC70, P35486	176	117	675	1.57343	0.131639	0.0681411	0.221987
NI vs. I	UP_KEYWORDS	Electron transport	21	11.6667	0.000201053	Q9D8B4, Q921G7, Q9D0M3, P10639, P03899, Q9CZ13, Q9CZB0, Q9DCJ5, Q91YT0, Q99LC3, Q9DCW4, Q9DCS9, Q9D6J6, Q8K2B3, Q9DC69, Q9CQA3, Q99LC5, Q91VD9, Q9CR21, Q9DC70, P52503	180	38	704	2.1614	0.0425022	0.0214818	0.254873
NI vs. I	UP_KEYWORDS	Tricarboxylic acid cycle	13	7.22222	0.000225698	Q99KI0, P54071, Q9Z2I8, Q9D051, Q9CZB0, P14152, P08249, Q9D6R2, Q8K2B3, Q9CQA3, Q9CZU6, Q9Z2I9, P35486	180	18	704	2.82469	0.0475868	0.0161208	0.286074
NI vs. I	UP_KEYWORDS	Mitochondrion	76	42.2222	0.000315982	Q9D0K2, Q99KI0, Q9D8B4, P54071, Q9EQ20, Q9D172, Q9CPV4, P42125, Q8BMS1, Q60597, Q9CQR4, Q9DCJ5, Q99MR8, Q791V5, Q91YT0, Q8BGH2, Q9DCS9, Q8QZT1, Q9DCW4, Q8K2B3, P50544, Q8BWF0, Q5U458, P52503, Q99KB8, P20108, Q9Z2I8, Q9DBL1, Q99KR7, Q9CZB0, Q9QXX4, Q91VR2, Q07417, Q8BFR5, P99029, Q9DCX2, Q9D6J6, Q78J03, Q9CZU6, Q6P8J7, Q9Z2I9, P63038, Q91WS0, Q9D0M3, P03899, O08749, P19536, Q9CZ13, Q9D051, Q8K2C6,…	180	220	704	1.35111	0.0659852	0.0169209	0.400298
NI vs. I	KEGG_PATHWAY	mmu01130:Biosynthesis of antibiotics	36	20	0.000361512	Q99KI0, P54071, O08749, Q8BMS1, Q60597, Q9D051, P14152, P08249, P15532, Q8QZT1, Q8K2B3, O35855, O70250, Q01768, Q9WVM8, Q8BH95, P05201, Q9Z2I8, P05202, Q9R0Y5, Q61425, P17751, P17182, P06151, Q9CZB0, P05064, P16125, Q99JY0, Q9D6R2, Q9CQA3, P21550, Q9DCL9, Q9CZU6, Q9Z2I9, P35486, P16858	128	76	439	1.62459	0.0524494	0.0265779	0.430354
NI vs. I	UP_KEYWORDS	Muscle protein	13	7.22222	0.000476617	Q02566, P04247, O70468, P58771, P31001, P09542, A2AQP0, Q91Z83, P09541, P19123, Q62234, O08638, Q5SX39	180	19	704	2.67602	0.0978494	0.0203841	0.60323
NI vs. I	KEGG_PATHWAY	mmu01100:Metabolic pathways	68	37.7778	0.000850781	Q99KI0, Q9D8B4, P54071, Q9EQ20, P07310, Q9WUB3, Q8BMS1, Q60597, Q9DCJ5, Q99MR8, Q91YT0, Q9DCS9, Q8QZT1, Q8K2B3, P50544, O70250, Q8BWF0, P52503, Q9Z2I8, P17751, P17182, Q9DBL1, Q9CZB0, Q91VR2, P16125, Q07417, Q9DCX2, Q9D6J6, P45376, Q9DCL9, Q9CZU6, Q64105, Q6P8J7, Q9Z2I9, Q9D0M3, P03899, O08749, P19536, Q9D051, Q9CZ13, P14152, Q99LC3, Q03265, P08249, P15532, Q9DC69, O35855, Q01768, Q9WVM8, Q8CI94,…	128	179	439	1.3029	0.119108	0.0413924	1.01009
NI vs. I	KEGG_PATHWAY	mmu01200:Carbon metabolism	29	16.1111	0.000918552	Q99KI0, P54071, Q9EQ20, Q8BMS1, O08749, Q60597, Q9D051, P14152, P08249, Q8QZT1, Q8K2B3, O70250, Q8BH95, P05201, Q9Z2I8, P05202, P17182, P17751, Q9CZB0, P05064, Q07417, Q9D6R2, Q9CQA3, P21550, P16332, Q9CZU6, Q9Z2I9, P35486, P16858	128	59	439	1.68578	0.127966	0.0336525	1.09015
NI vs. I	UP_SEQ_FEATURE	cross-link:Glycyl lysine isopeptide (Lys-Gly) (interchain with G-Cter in ubiquitin)	14	7.77778	0.00120426	Q99KI0, A2ASS6, Q02566, Q60597, P17742, P58771, P48962, P15532, O55143, Q91Z83, O70250, P50544, Q5SX39, P62192	177	23	693	2.3832	0.730457	0.480825	1.90591
NI vs. I	INTERPRO	IPR004009:Myosin, N-terminal, SH3-like	7	3.88889	0.00137595	Q8VDD5, Q02566, A2AQP0, Q91Z83, Q5SX39, O08638, Q61879	178	7	698	3.92135	0.478618	0.478618	1.94808
NI vs. I	UP_KEYWORDS	Thick filament	7	3.88889	0.00139819	Q02566, A2AQP0, Q91Z83, O70468, Q62234, Q5SX39, O08638	180	7	704	3.91111	0.260826	0.0491227	1.76013
NI vs. I	GOTERM_CC_DIRECT	GO:0032982~myosin filament	7	3.88889	0.00145667	Q02566, A2AQP0, Q91Z83, O70468, Q62234, Q5SX39, O08638	180	7	699	3.88333	0.314463	0.118254	1.88625
NI vs. I	GOTERM_CC_DIRECT	GO:0005743~mitochondrial inner membrane	41	22.7778	0.00231264	Q9D8B4, P54071, P63038, Q9D0M3, P42125, Q8BMS1, P19536, Q9CZ13, Q99MR8, Q8K2C6, Q9DCJ5, Q91YT0, Q791V5, Q03265, Q8BGH2, P08249, Q8QZT1, Q9DCS9, Q9DC69, Q8K2B3, P50544, Q5U458, Q9DC61, P52503, Q8CAQ8, Q921G7, P05202, Q61425, Q99KR7, Q9CZB0, Q9QXX4, Q91VR2, Q99JY0, Q8BFR5, P48962, Q9DCX2, Q9D6J6, Q9CQA3, Q91VD9, Q6P8J7, Q9DC70	180	107	699	1.48801	0.451005	0.13922	2.97926
NI vs. I	UP_KEYWORDS	Oxidoreductase	36	20	0.00283686	P54071, Q9EQ20, Q61147, P13707, P03899, O08749, Q8BMS1, Q60597, Q9D051, Q2TPA8, P14152, Q91YT0, Q8R127, P08249, Q8K2B3, P50544, Q8BWF0, Q921G7, P20108, Q61425, Q9DBL1, P06151, P16125, Q07417, P99029, Q9D6R2, Q9D6J6, Q91VD9, Q9CQA3, Q78J03, Q8BVI4, P45376, Q64105, Q9DC70, P35486, P16858	180	92	704	1.53043	0.458619	0.0839294	3.54137
NI vs. I	GOTERM_MF_DIRECT	GO:0016491~oxidoreductase activity	36	20	0.00284231	P54071, Q9EQ20, Q61147, P13707, P03899, O08749, Q8BMS1, Q60597, Q9D051, Q2TPA8, P14152, Q91YT0, Q8R127, P08249, Q8K2B3, Q99LC5, P50544, Q8BWF0, Q921G7, P20108, Q61425, Q9DBL1, P06151, P16125, Q07417, P99029, Q9D6R2, Q9D6J6, Q91VD9, Q9CQA3, Q78J03, Q8BVI4, P45376, Q64105, Q9DC70, P35486	170	93	671	1.52789	0.681533	0.681533	3.89511
NI vs. I	UP_KEYWORDS	Myosin	9	5	0.0028771	Q8VDD5, P09542, Q02566, A2AQP0, Q91Z83, P09541, Q5SX39, O08638, Q61879	180	12	704	2.93333	0.463318	0.0748448	3.59077
NI vs. I	GOTERM_CC_DIRECT	GO:0016459~myosin complex	9	5	0.00302248	Q8VDD5, P09542, Q02566, A2AQP0, Q91Z83, P09541, Q5SX39, O08638, Q61879	180	12	699	2.9125	0.543427	0.145126	3.87714
NI vs. I	GOTERM_CC_DIRECT	GO:0005759~mitochondrial matrix	26	14.4444	0.00327999	Q9D0K2, Q99KB8, Q8BH95, P63038, P05202, P42125, Q61425, O08749, Q60597, Q99KR7, Q9DBL1, Q9D051, Q8K2C6, Q99MR8, Q07417, Q99LC3, P08249, Q9DCW4, Q8QZT1, Q9DC69, Q99LX0, Q8CGK3, P16332, Q9CZU6, Q9DC61, P35486	180	60	699	1.68278	0.572975	0.132222	4.20097
NI vs. I	UP_KEYWORDS	Transport	44	24.4444	0.00353724	P04117, Q9D8B4, P17563, Q61147, E9Q401, Q9D0M3, P03899, Q9CZ13, Q9DCJ5, Q91YT0, Q791V5, Q99LC3, Q03265, Q9DCS9, Q9DCW4, Q9DC69, Q8K2B3, Q6P5F9, Q99LC5, P52503, Q921G7, Q1XH17, Q6PB66, P05202, P10639, P04247, Q9CZB0, Q9QXX4, Q91VR2, P02088, Q924X2, P48962, O55143, Q9DCX2, Q9D6J6, P01942, Q9CQA3, Q921I1, Q91VD9, Q9CR21, P14094, P70670, Q9DC70, Q8VDN2	180	120	704	1.43407	0.534852	0.0815284	4.39772
NI vs. I	GOTERM_BP_DIRECT	GO:0060048~cardiac muscle contraction	11	6.11111	0.00369712	A2ASS6, E9Q401, P50462, P09542, Q02566, Q91Z83, P09541, P19123, P14094, O70468, P58771	176	17	675	2.48162	0.975737	0.710499	5.68703
NI vs. I	KEGG_PATHWAY	mmu00190:Oxidative phosphorylation	21	11.6667	0.00380982	Q9D8B4, Q9D0M3, P03899, P19536, Q9CZ13, Q9CZB0, Q91VR2, Q9DCJ5, Q91YT0, Q99LC3, Q03265, Q9DCS9, Q9DCX2, Q9D6J6, Q8K2B3, Q9DC69, Q9CQA3, Q91VD9, Q9CR21, Q9DC70, P52503	128	41	439	1.75667	0.433766	0.107518	4.45088
NI vs. I	UP_SEQ_FEATURE	binding site:NAD	10	5.55556	0.00427971	P08249, Q9EQ20, P13707, Q61425, O08749, P06151, Q8BWF0, P16125, P14152, P16858	177	15	693	2.61017	0.990593	0.788903	6.61987
NI vs. I	INTERPRO	IPR002928:Myosin tail	7	3.88889	0.00434317	Q8VDD5, Q02566, A2AQP0, Q91Z83, Q5SX39, O08638, Q61879	178	8	698	3.43118	0.872392	0.642777	6.02959
NI vs. I	INTERPRO	IPR027401:Myosin-like IQ motif-containing domain	7	3.88889	0.00434317	Q8VDD5, Q02566, A2AQP0, Q91Z83, Q5SX39, O08638, Q61879	178	8	698	3.43118	0.872392	0.642777	6.02959
NI vs. I	UP_SEQ_FEATURE	region of interest:Actin-binding	6	3.33333	0.00481556	Q8VDD5, Q02566, A2AQP0, Q91Z83, Q5SX39, O08638	177	6	693	3.91525	0.994763	0.730987	7.41915
NI vs. I	GOTERM_BP_DIRECT	GO:0002026~regulation of the force of heart contraction	7	3.88889	0.00490013	O55143, P50462, P09542, Q02566, Q91Z83, P09541, Q8VDN2	176	8	675	3.35582	0.992787	0.70857	7.47122
NI vs. I	GOTERM_BP_DIRECT	GO:0006936~muscle contraction	10	5.55556	0.00497634	Q9JI91, Q1XH17, A2ASS6, Q02566, Q91Z83, O70468, Q62234, Q5SX39, P14824, P52503	176	15	675	2.55682	0.993321	0.632762	7.58318
NI vs. I	GOTERM_CC_DIRECT	GO:0005747~mitochondrial respiratory chain complex I	13	7.22222	0.00500687	Q9D8B4, Q99LC3, Q9DCS9, Q9DC69, Q9D6J6, Q99LX0, Q91VD9, P03899, Q9CR21, Q9DC70, P52503, Q9DCJ5, Q91YT0	180	23	699	2.19493	0.727478	0.169494	6.34666
NI vs. I	UP_KEYWORDS	Iron	14	7.77778	0.00523616	Q99KI0, P02088, Q91WS0, Q921G7, P01942, Q9D0M3, Q9D6J6, Q921I1, Q91VD9, Q9CQA3, P04247, Q9CZB0, Q9DC70, Q91YT0	180	26	704	2.10598	0.678251	0.107205	6.44596
NI vs. I	GOTERM_BP_DIRECT	GO:0034599~cellular response to oxidative stress	6	3.33333	0.00530972	P20108, O55143, Q99LX0, P10639, Q8CGK3, Q01768	176	6	675	3.83523	0.995229	0.589698	8.07144
NI vs. I	GOTERM_MF_DIRECT	GO:0042802~identical protein binding	20	11.1111	0.00535522	Q9JI91, P05201, P05202, A2ASS6, O70433, P20108, Q02566, E9Q401, P42125, O70468, P16125, P80313, P31001, P15532, P07724, P20152, Q99LX0, Q62234, Q9DCL9, P16858	170	44	671	1.79412	0.884512	0.660164	7.22102
NI vs. I	KEGG_PATHWAY	mmu05010:Alzheimer's disease	22	12.2222	0.00592245	Q9D8B4, Q9D0M3, P19536, Q9CZ13, Q9CZB0, Q91VR2, Q9DCJ5, Q91YT0, Q99LC3, Q03265, Q9DCS9, O55143, Q9DCX2, Q9D6J6, Q8K2B3, Q9DC69, Q9CQA3, Q91VD9, Q9CR21, Q9DC70, P52503, P16858	128	45	439	1.67674	0.587314	0.137147	6.84003
NI vs. I	SMART	SM00242:MYSc	7	3.88889	0.00674423	Q8VDD5, Q02566, A2AQP0, Q91Z83, Q5SX39, O08638, Q61879	71	9	295	3.23161	0.368818	0.368818	6.72497
NI vs. I	GOTERM_BP_DIRECT	GO:0006810~transport	43	23.8889	0.00676435	P04117, Q9D8B4, P17563, Q61147, E9Q401, Q9D0M3, P03899, Q9CZ13, Q9DCJ5, Q91YT0, Q791V5, Q99LC3, Q03265, Q9DCS9, Q9DCW4, Q9DC69, Q8K2B3, Q6P5F9, Q99LC5, P52503, Q921G7, Q1XH17, Q6PB66, P05202, P10639, P04247, Q9CZB0, Q9QXX4, Q91VR2, Q924X2, P48962, O55143, Q9DCX2, Q9D6J6, P07724, Q9CQA3, Q921I1, Q91VD9, Q9CR21, P14094, P70670, Q9DC70, Q8VDN2	176	118	675	1.39758	0.998902	0.62224	10.1737
NI vs. I	KEGG_PATHWAY	mmu05016:Huntington's disease	23	12.7778	0.00862835	Q9D8B4, Q9D0M3, Q99KR7, P19536, Q9CZ13, Q9CZB0, Q91VR2, Q9DCJ5, Q91YT0, Q99LC3, P48962, Q03265, P21981, Q9DCS9, Q9DCX2, Q9D6J6, Q8K2B3, Q9DC69, Q9CQA3, Q91VD9, Q9CR21, Q9DC70, P52503	128	49	439	1.60985	0.72506	0.168445	9.82015
NI vs. I	KEGG_PATHWAY	mmu05012:Parkinson's disease	24	13.3333	0.00901101	Q9D8B4, Q9D0M3, P03899, Q99KR7, P19536, Q9CZ13, Q9CZB0, Q91VR2, Q9DCJ5, Q91YT0, Q99LC3, P48962, Q03265, Q9DCS9, Q9DCX2, Q9D6J6, Q8K2B3, Q9DC69, Q99LX0, Q9CQA3, Q91VD9, Q9CR21, Q9DC70, P52503	128	52	439	1.58293	0.740429	0.155145	10.2345
NI vs. I	INTERPRO	IPR001609:Myosin head, motor domain	7	3.88889	0.0102948	Q8VDD5, Q02566, A2AQP0, Q91Z83, Q5SX39, O08638, Q61879	178	9	698	3.04994	0.992514	0.804376	13.7443
NI vs. I	UP_SEQ_FEATURE	domain:IQ	7	3.88889	0.0103743	Q8VDD5, Q02566, A2AQP0, Q91Z83, Q5SX39, O08638, Q61879	177	9	693	3.0452	0.999988	0.896609	15.3409
NI vs. I	UP_SEQ_FEATURE	domain:Myosin head-like	7	3.88889	0.0103743	Q8VDD5, Q02566, A2AQP0, Q91Z83, Q5SX39, O08638, Q61879	177	9	693	3.0452	0.999988	0.896609	15.3409
NI vs. I	UP_KEYWORDS	Motor protein	9	5	0.0107321	Q8VDD5, P09542, Q02566, A2AQP0, Q91Z83, P09541, Q5SX39, O08638, Q61879	180	14	704	2.51429	0.902768	0.190936	12.7982
NI vs. I	KEGG_PATHWAY	mmu04260:Cardiac muscle contraction	12	6.66667	0.0111601	E9Q401, P09542, Q02566, Q9D0M3, Q91Z83, P09541, P19123, P14094, P19536, Q9CZ13, P58771, Q8VDN2	128	20	439	2.05781	0.812166	0.16956	12.5291
NI vs. I	UP_KEYWORDS	Methylation	34	18.8889	0.0112248	P62631, Q8BMS1, P48678, O70468, P14152, Q61316, P80313, Q91YT0, Q03265, Q8BGH2, Q9DCW4, E9Q557, Q9QUI0, Q8VHX6, Q5SX39, A2ASS6, P05202, P48722, Q02566, P17751, Q9QXX4, P31001, P02088, P09542, P07724, Q91Z83, Q921I1, Q9JKS4, P09541, P70670, O08638, Q9CZU6, Q61879, P16858	180	92	704	1.44541	0.912688	0.183876	13.3478
NI vs. I	KEGG_PATHWAY	mmu04932:Non-alcoholic fatty liver disease (NAFLD)	17	9.44444	0.015231	Q9D8B4, Q9D0M3, P19536, Q9CZ13, Q9CZB0, Q9DCJ5, Q91YT0, Q99LC3, Q9DCS9, Q9D6J6, Q8K2B3, Q9DC69, Q9CQA3, Q91VD9, Q9CR21, Q9DC70, P52503	128	34	439	1.71484	0.898417	0.204423	16.7291
NI vs. I	KEGG_PATHWAY	mmu01210:2-Oxocarboxylic acid metabolism	8	4.44444	0.0163965	Q99KI0, P54071, P05201, P05202, Q9D6R2, O35855, Q9CZU6, Q9WVM8	128	11	439	2.49432	0.914849	0.200636	17.897
NI vs. I	GOTERM_BP_DIRECT	GO:0046034~ATP metabolic process	8	4.44444	0.0166023	Q03265, Q9DCX2, Q02566, Q9R0Y5, Q91Z83, Q91VD9, P14094, Q91VR2	176	12	675	2.55682	1	0.877676	23.2524
NI vs. I	GOTERM_MF_DIRECT	GO:0005516~calmodulin binding	9	5	0.0169774	A2ASS6, Q8VDD5, E9Q401, Q02566, Q91Z83, Q62261, Q5SX39, O08638, Q61879	170	15	671	2.36824	0.998975	0.899189	21.2592
NI vs. I	GOTERM_BP_DIRECT	GO:0006105~succinate metabolic process	5	2.77778	0.0175293	Q9Z2I8, Q8K2B3, Q9CQA3, Q8BWF0, Q9Z2I9	176	5	675	3.83523	1	0.860938	24.3881
NI vs. I	UP_KEYWORDS	Calmodulin-binding	9	5	0.0180565	A2ASS6, Q8VDD5, E9Q401, Q02566, Q91Z83, Q62261, Q5SX39, O08638, Q61879	180	15	704	2.34667	0.980471	0.261221	20.6469
NI vs. I	GOTERM_MF_DIRECT	GO:0030170~pyridoxal phosphate binding	7	3.88889	0.0196502	Q8CI94, P05201, P05202, Q9WUB3, P07724, O35855, Q9WVM8	170	10	671	2.76294	0.999657	0.863918	24.1954
NI vs. I	KEGG_PATHWAY	mmu00650:Butanoate metabolism	7	3.88889	0.0199701	Q8BH95, Q9D0K2, Q8QZT1, Q61425, Q8BMS1, Q8BWF0, Q07417	128	9	439	2.66753	0.950494	0.221567	21.3853
NI vs. I	INTERPRO	IPR000048:IQ motif, EF-hand binding site	7	3.88889	0.0203625	Q8VDD5, Q02566, A2AQP0, Q91Z83, Q5SX39, O08638, Q61879	178	10	698	2.74494	0.999941	0.912202	25.468
NI vs. I	GOTERM_CC_DIRECT	GO:0030016~myofibril	7	3.88889	0.0213845	A2ASS6, Q02566, Q91Z83, O70468, Q5SX39, O08638, P58771	180	10	699	2.71833	0.996297	0.503331	24.6013
NI vs. I	UP_KEYWORDS	Respiratory chain	14	7.77778	0.0221995	Q99LC3, Q9D8B4, Q9DCS9, Q9DC69, Q9D0M3, Q9D6J6, Q91VD9, P03899, Q9CR21, Q9CZ13, Q9DC70, P52503, Q9DCJ5, Q91YT0	180	30	704	1.82519	0.992165	0.292746	24.793
NI vs. I	GOTERM_CC_DIRECT	GO:0070469~respiratory chain	14	7.77778	0.0235363	Q99LC3, Q9D8B4, Q9DCS9, Q9DC69, Q9D0M3, Q9D6J6, Q91VD9, P03899, Q9CR21, Q9CZ13, Q9DC70, P52503, Q9DCJ5, Q91YT0	180	30	699	1.81222	0.997906	0.496122	26.7386
NI vs. I	GOTERM_MF_DIRECT	GO:0003774~motor activity	8	4.44444	0.0240862	Q8VDD5, P09542, Q02566, A2AQP0, Q91Z83, Q5SX39, O08638, Q61879	170	13	671	2.42896	0.999945	0.859174	28.8453
NI vs. I	GOTERM_CC_DIRECT	GO:0070062~extracellular exosome	99	55	0.0260319	P04117, P54071, P13707, Q9WUB3, Q9CPV4, P42125, Q791V5, Q9DCS9, Q8QZT1, E9Q557, P20108, A2ASS6, Q9DBL1, P97351, P16125, Q8BFR5, P18572, P07724, P02468, Q02257, Q9DCL9, O08638, Q64105, Q9CZU6, Q61879, Q61147, P14824, Q9D051, P80313, Q03265, P08249, P80316, P07759, Q01768, Q8CI94, Q9CPU4, P10639, P04247, P05064, Q99JY0, Q76MZ3, Q99LX0, O35215, P21550, Q8BTM8, Q61554, P17563, Q9EQ20, Q8BH64, E9Q401,…	180	337	699	1.1408	0.998921	0.49498	29.1471
NI vs. I	GOTERM_MF_DIRECT	GO:0009055~electron carrier activity	11	6.11111	0.0287524	Q921G7, Q9DCW4, Q9D0M3, Q8K2B3, Q99LC5, Q9CQA3, Q91VD9, P50544, Q9DBL1, Q9CZB0, Q07417	170	22	671	1.97353	0.999992	0.858385	33.4498
NI vs. I	UP_KEYWORDS	Flavoprotein	11	6.11111	0.0307746	Q99LC3, Q921G7, Q9DCW4, Q9DC69, Q8K2B3, Q99LC5, O08749, P50544, Q9DBL1, Q91YT0, Q07417	180	22	704	1.95556	0.998831	0.362446	32.7478
NI vs. I	GOTERM_BP_DIRECT	GO:0055010~ventricular cardiac muscle tissue morphogenesis	6	3.33333	0.0309796	P09542, Q02566, Q91Z83, P19123, O70468, P58771	176	8	675	2.87642	1	0.957555	39.1929
NI vs. I	KEGG_PATHWAY	mmu01230:Biosynthesis of amino acids	14	7.77778	0.0324568	Q99KI0, P54071, P05201, P05202, Q9D6R2, O35855, P17182, O70250, P17751, P21550, Q9CZU6, Q9WVM8, P05064, P16858	128	28	439	1.71484	0.992674	0.31489	32.5351
NI vs. I	GOTERM_CC_DIRECT	GO:0005882~intermediate filament	7	3.88889	0.0371781	P31001, P15532, P20152, E9Q557, Q02257, P48678, Q01768	180	11	699	2.47121	0.999945	0.590191	39.0383
NI vs. I	GOTERM_CC_DIRECT	GO:0030017~sarcomere	7	3.88889	0.0371781	Q9JI91, A2ASS6, E9Q401, Q9R0Y5, O70468, Q62234, Q5SX39	180	11	699	2.47121	0.999945	0.590191	39.0383
NI vs. I	UP_KEYWORDS	Mitochondrion inner membrane	25	13.8889	0.0372817	Q8CAQ8, Q9D8B4, Q921G7, Q9D0M3, P19536, Q9CZ13, Q9CZB0, Q91VR2, Q9DCJ5, Q9QXX4, Q791V5, Q91YT0, Q99JY0, P48962, Q03265, Q9DCS9, Q9DCX2, Q9D6J6, Q8K2B3, Q9CQA3, Q91VD9, P50544, Q6P8J7, Q9DC61, P52503	180	68	704	1.43791	0.999727	0.401258	38.2587
NI vs. I	GOTERM_MF_DIRECT	GO:0000146~microfilament motor activity	5	2.77778	0.0378916	Q8VDD5, Q02566, Q91Z83, Q5SX39, Q61879	170	6	671	3.28922	1	0.891212	41.6773
NI vs. I	KEGG_PATHWAY	mmu00640:Propanoate metabolism	9	5	0.0380835	Q8BH95, Q8QZT1, Q9Z2I8, Q9EQ20, Q8BMS1, P16332, P06151, Q9Z2I9, P16125	128	15	439	2.05781	0.996928	0.338495	37.0689
NI vs. I	GOTERM_BP_DIRECT	GO:0006103~2-oxoglutarate metabolic process	7	3.88889	0.0393561	P54071, P05201, P05202, Q9D6R2, O08749, Q60597, Q9WVM8	176	11	675	2.4406	1	0.974389	46.9908
NI vs. I	GOTERM_MF_DIRECT	GO:0003824~catalytic activity	27	15	0.039891	P07310, Q9WUB3, P42125, Q8BMS1, Q9CZ13, Q9D051, Q99MR8, P14152, P08249, Q8QZT1, O35855, O70250, Q9DC61, Q9WVM8, Q8BH95, Q8CI94, P05201, P05202, Q9Z2I8, P17751, P06151, P16125, Q99JY0, P16332, Q9DCL9, Q6P8J7, Q9Z2I9	170	76	671	1.40224	1	0.870698	43.3465
NI vs. I	GOTERM_MF_DIRECT	GO:0051287~NAD binding	11	6.11111	0.0399678	P54071, P13707, Q9D6R2, O08749, Q8BMS1, Q8BWF0, P16125, P14152, P16858, Q91YT0, Q99JY0	170	23	671	1.88772	1	0.838279	43.4097
NI vs. I	UP_KEYWORDS	S-nitrosylation	8	4.44444	0.0401149	P48962, P02088, Q1XH17, P20152, P10639, P50544, Q99KR7, P16858	180	14	704	2.23492	0.999856	0.405598	40.5255
NI vs. I	GOTERM_BP_DIRECT	GO:0006107~oxaloacetate metabolic process	5	2.77778	0.0419685	P05201, P08249, P05202, Q9CZU6, P14152	176	6	675	3.19602	1	0.972324	49.2243
NI vs. I	GOTERM_BP_DIRECT	GO:0022904~respiratory electron transport chain	5	2.77778	0.0419685	Q921G7, Q8K2B3, Q9CQA3, Q8BWF0, P52503	176	6	675	3.19602	1	0.972324	49.2243
NI vs. I	GOTERM_BP_DIRECT	GO:0006941~striated muscle contraction	5	2.77778	0.0419685	A2ASS6, Q02566, Q91Z83, O70250, P05064	176	6	675	3.19602	1	0.972324	49.2243
NI vs. I	KEGG_PATHWAY	mmu04261:Adrenergic signaling in cardiomyocytes	10	5.55556	0.044572	Q76MZ3, E9Q401, P09542, Q02566, Q91Z83, P09541, P19123, P14094, P58771, Q8VDN2	128	18	439	1.90538	0.998879	0.36423	41.9497
NI vs. I	UP_SEQ_FEATURE	active site:Proton acceptor	22	12.2222	0.0454323	A2ASS6, P13707, O08749, P17182, P17751, P06151, Q9DBL1, Q2TPA8, P16125, P05064, Q8K2C6, P14152, Q99JY0, Q07417, Q924X2, P08249, Q8QZT1, Q8K2B3, P50544, P21550, Q8BVI4, Q8BWF0	177	59	693	1.45993	1	0.999782	52.4092
NI vs. I	UP_SEQ_FEATURE	binding site:Substrate	18	10	0.0492221	P54071, P13707, P42125, P17182, P17751, P06151, Q9DBL1, Q9CQR4, P16125, P05064, P14152, P08249, Q9D6R2, Q8K2B3, P21550, P45376, Q8BWF0, Q64105	177	46	693	1.53206	1	0.999608	55.3385
NI vs. I	UP_KEYWORDS	NAD	18	10	0.0498265	Q9EQ20, P13707, Q61425, Q8BMS1, O08749, P03899, P06151, P16125, Q8K2C6, P14152, Q91YT0, P08249, Q9D6R2, Q9D6J6, Q91VD9, Q8BWF0, Q9DC70, P16858	180	46	704	1.53043	0.999984	0.458454	47.7268
NI vs. I	UP_KEYWORDS	Pyridoxal phosphate	6	3.33333	0.0511804	Q8CI94, P05201, P05202, Q9WUB3, O35855, Q9WVM8	180	9	704	2.60741	0.999988	0.449682	48.6643
NI vs. I	UP_KEYWORDS	4Fe-4S	6	3.33333	0.0511804	Q99KI0, Q921G7, Q9CQA3, Q91VD9, Q9DC70, Q91YT0	180	9	704	2.60741	0.999988	0.449682	48.6643
NI vs. I	GOTERM_MF_DIRECT	GO:0019825~oxygen binding	4	2.22222	0.0513065	P02088, P07724, P01942, P04247	170	4	671	3.94706	1	0.879645	52.0576
NI vs. I	INTERPRO	IPR015955:Lactate dehydrogenase/glycoside hydrolase, family 4, C-terminal	4	2.22222	0.0523077	P08249, P06151, P16125, P14152	178	4	698	3.92135	1	0.993795	53.5887
NI vs. I	INTERPRO	IPR008989:Myosin S1 fragment, N-terminal	4	2.22222	0.0523077	Q02566, Q91Z83, Q5SX39, Q61879	178	4	698	3.92135	1	0.993795	53.5887
NI vs. I	INTERPRO	IPR001236:Lactate/malate dehydrogenase, N-terminal	4	2.22222	0.0523077	P08249, P06151, P16125, P14152	178	4	698	3.92135	1	0.993795	53.5887
NI vs. I	INTERPRO	IPR022383:Lactate/malate dehydrogenase, C-terminal	4	2.22222	0.0523077	P08249, P06151, P16125, P14152	178	4	698	3.92135	1	0.993795	53.5887
NI vs. I	INTERPRO	IPR001557:L-lactate/malate dehydrogenase	4	2.22222	0.0523077	P08249, P06151, P16125, P14152	178	4	698	3.92135	1	0.993795	53.5887
NI vs. I	GOTERM_CC_DIRECT	GO:0005859~muscle myosin complex	4	2.22222	0.053754	A2ASS6, Q02566, Q91Z83, O08638	180	4	699	3.88333	0.999999	0.69655	51.4112
NI vs. I	GOTERM_MF_DIRECT	GO:0016616~oxidoreductase activity, acting on the CH-OH group of donors, NAD or NADP as acceptor	7	3.88889	0.0545727	P54071, P08249, P13707, Q9D6R2, P06151, P16125, P14152	170	12	671	2.30245	1	0.871377	54.3108
NI vs. I	GOTERM_BP_DIRECT	GO:0009725~response to hormone	6	3.33333	0.0552702	Q9D0K2, Q8QZT1, O70433, P03899, Q8CGK3, P04247	176	9	675	2.55682	1	0.987612	59.293
NI vs. I	GOTERM_BP_DIRECT	GO:0060548~negative regulation of cell death	4	2.22222	0.055609	P10605, Q99LX0, Q9QUI0, Q61316	176	4	675	3.83523	1	0.983479	59.5232
NI vs. I	GOTERM_BP_DIRECT	GO:0010977~negative regulation of neuron projection development	4	2.22222	0.055609	P16045, P20152, Q8BTM8, Q9QUI0	176	4	675	3.83523	1	0.983479	59.5232
NI vs. I	GOTERM_MF_DIRECT	GO:0051536~iron-sulfur cluster binding	8	4.44444	0.0566039	Q99KI0, Q921G7, Q91WS0, Q9D6J6, Q9CQA3, Q91VD9, Q9DC70, Q91YT0	170	15	671	2.1051	1	0.858012	55.6621
NI vs. I	UP_KEYWORDS	Phosphoprotein	128	71.1111	0.0589197	P04117, P13707, Q9WUB3, Q9CPV4, Q8BMS1, P58771, Q8QZT1, Q9DCS9, Q8K2B3, E9Q557, Q8BWF0, Q8VHX6, Q7TQ48, O70433, P20108, A2ASS6, Q8R001, Q9DBL1, P97351, P16125, Q9QXX4, Q8BFR5, P18572, Q9D6J6, P07724, Q91Z83, P02468, Q02257, Q9DCT8, Q62234, Q9DCL9, Q9CZU6, O08638, Q8BGK2, Q64105, Q61879, P62631, P10649, P50462, P48678, Q9D051, P14824, Q03265, P08249, P80316, Q5SX39, Q9WVM8, Q8CI94, Q8CAQ8, Q921G7,…	180	464	704	1.07893	0.999998	0.480999	53.7326
NI vs. I	UP_KEYWORDS	FAD	10	5.55556	0.0589303	Q99LC3, Q921G7, Q9DCW4, Q9DC69, Q8K2B3, Q99LC5, O08749, P50544, Q9DBL1, Q07417	180	21	704	1.86243	0.999998	0.464597	53.7392
NI vs. I	UP_KEYWORDS	Iron-sulfur	8	4.44444	0.059416	Q99KI0, Q921G7, Q91WS0, Q9D6J6, Q9CQA3, Q91VD9, Q9DC70, Q91YT0	180	15	704	2.08593	0.999998	0.451959	54.0413
NI vs. I	KEGG_PATHWAY	mmu04530:Tight junction	10	5.55556	0.0641772	Q9JI91, Q76MZ3, Q8VDD5, Q02566, A2AQP0, Q91Z83, Q9QUI0, Q5SX39, O08638, Q61879	128	19	439	1.8051	0.999949	0.460812	54.6683
NI vs. I	GOTERM_MF_DIRECT	GO:0008483~transaminase activity	5	2.77778	0.071245	P05201, P21981, P05202, O35855, Q9WVM8	170	7	671	2.81933	1	0.89828	64.3583
NI vs. I	KEGG_PATHWAY	mmu04922:Glucagon signaling pathway	8	4.44444	0.0753329	Q8CI94, Q924X2, Q9WUB3, O70250, P06151, Q9D051, P16125, P35486	128	14	439	1.95982	0.999991	0.496647	60.7102
NI vs. I	KEGG_PATHWAY	mmu05414:Dilated cardiomyopathy	8	4.44444	0.0753329	P31001, A2ASS6, E9Q401, P09542, P48678, P19123, O70468, P58771	128	14	439	1.95982	0.999991	0.496647	60.7102
NI vs. I	UP_SEQ_FEATURE	region of interest:Substrate binding	10	5.55556	0.0778714	Q8BH95, P54071, P13707, P42125, P17182, P21550, P50544, Q9DBL1, Q64105, Q07417	177	22	693	1.77966	1	0.999984	72.6009
NI vs. I	GOTERM_BP_DIRECT	GO:0006734~NADH metabolic process	5	2.77778	0.0783534	P08249, P13707, Q9D6R2, Q60597, P14152	176	7	675	2.73945	1	0.995752	72.4676
NI vs. I	GOTERM_MF_DIRECT	GO:0051539~4 iron, 4 sulfur cluster binding	6	3.33333	0.0787771	Q99KI0, Q921G7, Q9CQA3, Q91VD9, Q9DC70, Q91YT0	170	10	671	2.36824	1	0.905211	68.1876
NI vs. I	GOTERM_MF_DIRECT	GO:0005200~structural constituent of cytoskeleton	7	3.88889	0.080704	P31001, A2ASS6, P20152, Q62261, O70468, Q62234, P58771	170	13	671	2.12534	1	0.895141	69.1039
NI vs. I	KEGG_PATHWAY	mmu00310:Lysine degradation	6	3.33333	0.0840442	Q8BH95, Q8QZT1, Q61425, Q8BMS1, Q60597, Q9WVM8	128	9	439	2.28646	0.999998	0.51649	64.905
NI vs. I	KEGG_PATHWAY	mmu00270:Cysteine and methionine metabolism	6	3.33333	0.0840442	P05201, P08249, P05202, P06151, P16125, P14152	128	9	439	2.28646	0.999998	0.51649	64.905
NI vs. I	UP_KEYWORDS	Ubiquinone	7	3.88889	0.0841042	Q921G7, Q9D6J6, Q91VD9, P03899, Q9CR21, Q9DC70, Q91YT0	180	13	704	2.10598	1	0.561787	67.2087
NI vs. I	PIR_SUPERFAMILY	PIRSF000102:L-lactate/malate dehydrogenase	4	2.22222	0.0901106	P08249, P06151, P16125, P14152	37	4	115	3.10811	0.951288	0.951288	55.8625
NI vs. I	KEGG_PATHWAY	mmu00280:Valine, leucine and isoleucine degradation	13	7.22222	0.0961522	Q9D0K2, Q8BH95, Q9EQ20, Q61425, Q8BMS1, O08749, Q9DBL1, Q99MR8, Q07417, Q99JY0, Q8QZT1, O35855, P16332	128	29	439	1.53745	1	0.547421	70.0559
NI vs. N	KEGG_PATHWAY	mmu01200:Carbon metabolism	25	19.5312	0.000191507	Q8BH95, P54071, P05201, Q9EQ20, Q9Z2I8, Q8BMS1, O08749, P17182, P17751, Q60597, Q9D051, P05064, P14152, P08249, Q8QZT1, Q9D6R2, Q8K2B3, O70250, P16332, P21550, Q9R0P3, P28474, Q9Z2I9, P35486, P16858	94	59	439	1.9789	0.0249644	0.0249644	0.223397
NI vs. N	KEGG_PATHWAY	mmu01130:Biosynthesis of antibiotics	29	22.6562	0.000388173	P54071, O08749, Q8BMS1, Q60597, Q9D051, P14152, P08249, Q8QZT1, Q8K2B3, O35855, O70250, Q8BH95, P05201, Q9Z2I8, Q61425, P17751, P17182, P06151, P05064, P16125, Q9D6R2, P21550, Q9DCL9, Q8BWT1, P47738, Q9Z2I9, P28474, P35486, P16858	94	76	439	1.78205	0.0499577	0.0252989	0.452337
N vs. NI	GOTERM_MF_DIRECT	GO:0003824~catalytic activity	26	20.3125	0.000558772	P70349, P07310, Q8R0F8, P42125, Q8BMS1, Q9CZ13, Q9D051, P14152, P08249, Q8QZT1, O35855, O70250, Q9DC61, Q8BH95, Q8CI94, P05201, Q9Z2I8, P17751, P41216, P06151, P16125, P16332, Q9DCL9, Q6P8J7, Q8BWT1, Q9Z2I9	121	76	671	1.89713	0.17307	0.17307	0.758249
N vs. NI	GOTERM_BP_DIRECT	GO:0055114~oxidation-reduction process	35	27.3438	0.00145076	Q9D8B4, P54071, Q9EQ20, Q61147, Q9D0M3, P03899, O08749, Q8BMS1, Q60597, Q9D051, Q9CZ13, Q2TPA8, P14152, Q91YT0, Q99LC3, P08249, Q9DCS9, Q8K2B3, Q91VS7, Q9Z1P6, Q99LC5, P50544, P52503, Q921G7, Q61425, P10639, Q9DBL1, P06151, P16125, P99029, Q9D6R2, Q8BVI4, P28474, P47738, P35486	126	117	675	1.60256	0.691032	0.691032	2.20709
NI vs. N	KEGG_PATHWAY	mmu01100:Metabolic pathways	52	40.625	0.00148586	Q9D8B4, P54071, Q9EQ20, P07310, Q8R0F8, Q8BMS1, Q60597, Q91YT0, Q9DCS9, Q8QZT1, Q8K2B3, Q9Z1P6, P50544, O70250, P52503, Q9Z2I8, P41216, P17751, P17182, Q9DBL1, Q91VR2, P16125, Q9DCX2, Q9DCL9, Q6P8J7, Q8BWT1, P28474, Q9Z2I9, Q9D0M3, O08749, P03899, P19536, Q9D051, Q9CZ13, P14152, Q99LC3, Q03265, P08249, O35855, Q8BH95, Q8CI94, P05201, Q61425, P06151, P05064, Q9D6R2, P21550, P16332, Q8BVI4, P47738,…	94	179	439	1.35671	0.178217	0.063332	1.72136
N vs. NI	UP_KEYWORDS	Myosin	8	6.25	0.00190108	Q8VDD5, P09542, Q02566, A2AQP0, P09541, Q5SX39, O08638, Q61879	128	12	704	3.66667	0.294063	0.294063	2.32295
N vs. NI	UP_KEYWORDS	Transit peptide	41	32.0312	0.00194827	Q9D0K2, P54071, P63038, Q9EQ20, Q9D172, Q8R0F8, Q9D0M3, P42125, O08749, Q8BMS1, Q60597, P19536, Q9D051, Q9CZ13, Q91YT0, Q99LC3, Q03265, P08249, Q8QZT1, Q8K2B3, Q99LC5, O35855, P50544, Q9DC61, P52503, Q8BH95, Q921G7, Q6PB66, Q9Z2I8, Q61425, Q99KR7, Q9DBL1, Q91VR2, P99029, Q9D6R2, P16332, Q6P8J7, Q8BWT1, P47738, Q9Z2I9, P35486	128	150	704	1.50333	0.300144	0.163426	2.37997
N vs. NI	GOTERM_CC_DIRECT	GO:0016459~myosin complex	8	6.25	0.0019861	Q8VDD5, P09542, Q02566, A2AQP0, P09541, Q5SX39, O08638, Q61879	128	12	699	3.64062	0.354272	0.354272	2.49895
N vs. NI	INTERPRO	IPR004009:Myosin, N-terminal, SH3-like	6	4.6875	0.0027532	Q8VDD5, Q02566, A2AQP0, Q5SX39, O08638, Q61879	127	7	698	4.71091	0.620046	0.620046	3.70202
N vs. NI	UP_SEQ_FEATURE	transit peptide:Mitochondrion	39	30.4688	0.0027982	Q9D0K2, P54071, P63038, Q9EQ20, Q9D172, Q9D0M3, P42125, O08749, Q8BMS1, Q60597, P19536, Q9D051, Q9CZ13, Q91YT0, Q99LC3, Q03265, P08249, Q8QZT1, Q8K2B3, Q99LC5, O35855, P50544, Q9DC61, P52503, Q8BH95, Q921G7, Q6PB66, Q9Z2I8, Q61425, Q9DBL1, Q99KR7, Q91VR2, P99029, Q9D6R2, P16332, Q6P8J7, P47738, Q9Z2I9, P35486	126	143	693	1.5	0.926992	0.926992	4.29383
N vs. NI	UP_KEYWORDS	Muscle protein	10	7.8125	0.00282041	P09542, Q02566, A2AQP0, P09541, P04247, P19123, O70468, Q5SX39, O08638, P58771	128	19	704	2.89474	0.403613	0.158264	3.4284
NI vs. N	KEGG_PATHWAY	mmu00010:Glycolysis / Gluconeogenesis	13	10.1562	0.00291738	O08749, P17751, P17182, P06151, Q9D051, P16125, P05064, P21550, O70250, P28474, P47738, P35486, P16858	94	26	439	2.33511	0.319996	0.0919122	3.3541
NI vs. N	KEGG_PATHWAY	mmu00020:Citrate cycle (TCA cycle)	11	8.59375	0.00326061	P54071, P08249, Q9Z2I8, Q9D6R2, Q8K2B3, O08749, Q60597, Q9D051, Q9Z2I9, P35486, P14152	94	20	439	2.56862	0.350208	0.0826083	3.74188
N vs. NI	GOTERM_BP_DIRECT	GO:0006099~tricarboxylic acid cycle	10	7.8125	0.00339943	P54071, P08249, Q9Z2I8, Q9D6R2, Q8K2B3, Q60597, Q9D051, Q9Z2I9, P35486, P14152	126	19	675	2.81955	0.93638	0.74777	5.10006
N vs. NI	GOTERM_CC_DIRECT	GO:0005739~mitochondrion	69	53.9062	0.00416998	Q9D0K2, Q9D8B4, P54071, Q9EQ20, Q9D172, Q8R0F8, P42125, Q8BMS1, Q60597, Q2TPA8, Q91YT0, Q9DCS9, Q8QZT1, Q9Z2Z6, Q8K2B3, Q9Z1P6, P50544, P19123, Q922B1, Q9QUI0, P52503, Q9Z2I8, P41216, Q99KR7, Q9DBL1, Q91VR2, P16125, O55126, P21981, P99029, Q9DCX2, Q6P8J7, Q8BWT1, P28474, Q9Z2I9, Q61879, P63038, Q91WS0, Q9D0M3, P03899, O08749, P19536, P14824, Q9D051, Q9CZ13, P14152, P80313, Q99LC3, Q03265, P08249,…	128	298	699	1.26445	0.601207	0.3685	5.18024
N vs. NI	KEGG_PATHWAY	mmu00640:Propanoate metabolism	9	7.03125	0.0053184	Q8BH95, Q8QZT1, Q9Z2I8, Q9EQ20, Q8BMS1, P16332, P06151, Q9Z2I9, P16125	94	15	439	2.80213	0.505348	0.110697	6.03703
N vs. NI	GOTERM_BP_DIRECT	GO:0008152~metabolic process	25	19.5312	0.00542376	Q9D0K2, Q9EQ20, P10649, Q8R0F8, P42125, Q8BMS1, Q60597, Q9D051, P19639, Q8QZT1, O35855, O70250, P50544, Q8BH95, Q8CI94, Q9Z2I8, P17751, P41216, Q9DBL1, P16332, Q9DCL9, Q8BWT1, P47738, Q9Z2I9, P35486	126	80	675	1.67411	0.98772	0.769289	8.02048
N vs. NI	UP_KEYWORDS	Motor protein	8	6.25	0.00596394	Q8VDD5, P09542, Q02566, A2AQP0, P09541, Q5SX39, O08638, Q61879	128	14	704	3.14286	0.66535	0.239415	7.12206
N vs. NI	GOTERM_MF_DIRECT	GO:0030506~ankyrin binding	6	4.6875	0.00600746	A2ASS6, P04919, Q9QXS1, Q62261, Q8VHX6, Q8VDN2	121	8	671	4.15909	0.871097	0.64097	7.87791
N vs. NI	INTERPRO	IPR027401:Myosin-like IQ motif-containing domain	6	4.6875	0.00628164	Q8VDD5, Q02566, A2AQP0, Q5SX39, O08638, Q61879	127	8	698	4.12205	0.890498	0.669089	8.26078
N vs. NI	INTERPRO	IPR002928:Myosin tail	6	4.6875	0.00628164	Q8VDD5, Q02566, A2AQP0, Q5SX39, O08638, Q61879	127	8	698	4.12205	0.890498	0.669089	8.26078
N vs. NI	GOTERM_BP_DIRECT	GO:0002026~regulation of the force of heart contraction	6	4.6875	0.00704332	O55143, P50462, P09542, Q02566, P09541, Q8VDN2	126	8	675	4.01786	0.996714	0.760584	10.2962
N vs. NI	KEGG_PATHWAY	mmu00071:Fatty acid degradation	11	8.59375	0.00775233	Q8BH95, Q8QZT1, P42125, Q61425, Q8BMS1, P41216, P50544, Q9DBL1, Q8BWT1, P47738, P28474	94	22	439	2.33511	0.642026	0.136496	8.68707
N vs. NI	GOTERM_CC_DIRECT	GO:0043209~myelin sheath	24	18.75	0.00780102	P63038, P10649, O08749, P17182, P19536, Q9CZ13, P17742, P16125, P05064, Q91VR2, P14152, Q99LC3, Q03265, P02088, P08249, P80316, Q9DCX2, Q9D6R2, Q8K2B3, P07724, Q9Z2I9, P35486, Q8VDN2, P16858	128	79	699	1.65902	0.821462	0.436911	9.48835
N vs. NI	UP_KEYWORDS	Tricarboxylic acid cycle	9	7.03125	0.00792104	P54071, P08249, Q9Z2I8, Q9D6R2, Q8K2B3, Q9D051, Q9Z2I9, P35486, P14152	128	18	704	2.75	0.766675	0.252532	9.3556
N vs. NI	SMART	SM00242:MYSc	6	4.6875	0.00853785	Q8VDD5, Q02566, A2AQP0, Q5SX39, O08638, Q61879	51	9	295	3.85621	0.354222	0.354222	7.96023
N vs. NI	GOTERM_MF_DIRECT	GO:0005516~calmodulin binding	8	6.25	0.00902323	A2ASS6, Q8VDD5, Q02566, Q61234, Q62261, Q5SX39, O08638, Q61879	121	15	671	2.95758	0.954125	0.642019	11.6121
N vs. NI	UP_SEQ_FEATURE	binding site:NAD	8	6.25	0.00950124	P08249, Q9EQ20, Q61425, O08749, P06151, P16125, P14152, P16858	126	15	693	2.93333	0.999866	0.988418	13.888
N vs. NI	UP_KEYWORDS	Calmodulin-binding	8	6.25	0.00952013	A2ASS6, Q8VDD5, Q02566, Q61234, Q62261, Q5SX39, O08638, Q61879	128	15	704	2.93333	0.826318	0.253048	11.1438
N vs. NI	GOTERM_BP_DIRECT	GO:0006936~muscle contraction	8	6.25	0.0110101	Q9JI91, Q1XH17, A2ASS6, Q02566, O70468, Q5SX39, P14824, P52503	126	15	675	2.85714	0.999871	0.833258	15.6497
N vs. NI	UP_SEQ_FEATURE	region of interest:Actin-binding	5	3.90625	0.0112829	Q8VDD5, Q02566, A2AQP0, Q5SX39, O08638	126	6	693	4.58333	0.999975	0.970774	16.2823
N vs. NI	UP_SEQ_FEATURE	domain:Myosin head-like	6	4.6875	0.0120558	Q8VDD5, Q02566, A2AQP0, Q5SX39, O08638, Q61879	126	9	693	3.66667	0.999988	0.941113	17.3014
N vs. NI	UP_SEQ_FEATURE	domain:IQ	6	4.6875	0.0120558	Q8VDD5, Q02566, A2AQP0, Q5SX39, O08638, Q61879	126	9	693	3.66667	0.999988	0.941113	17.3014
N vs. NI	INTERPRO	IPR001609:Myosin head, motor domain	6	4.6875	0.012101	Q8VDD5, Q02566, A2AQP0, Q5SX39, O08638, Q61879	127	9	698	3.66404	0.986065	0.75936	15.3448
N vs. NI	UP_KEYWORDS	Oxidoreductase	26	20.3125	0.0132093	P54071, Q921G7, Q9EQ20, Q61147, Q61425, P03899, O08749, Q8BMS1, Q60597, P06151, Q9DBL1, Q9D051, Q2TPA8, P14152, P16125, Q91YT0, P08249, P99029, Q9D6R2, Q8K2B3, P50544, Q8BVI4, P28474, P47738, P35486, P16858	128	92	704	1.55435	0.912263	0.29364	15.1463
N vs. NI	GOTERM_MF_DIRECT	GO:0016491~oxidoreductase activity	26	20.3125	0.0133101	P54071, Q921G7, Q9EQ20, Q61147, Q61425, P03899, O08749, Q8BMS1, Q60597, P06151, Q9DBL1, Q9D051, Q2TPA8, P14152, P16125, Q91YT0, P08249, P99029, Q9D6R2, Q8K2B3, Q99LC5, P50544, Q8BVI4, P28474, P47738, P35486	121	93	671	1.55034	0.989494	0.679847	16.6792
N vs. NI	GOTERM_CC_DIRECT	GO:0005759~mitochondrial matrix	19	14.8438	0.0135914	Q8BH95, Q9D0K2, P63038, Q61425, P42125, O08749, Q60597, Q99KR7, Q9DBL1, Q9D051, Q99LC3, P08249, Q8QZT1, Q99LX0, P16332, Q8BWT1, Q9DC61, P47738, P35486	128	60	699	1.7293	0.950739	0.528886	15.9869
N vs. NI	GOTERM_MF_DIRECT	GO:0042802~identical protein binding	15	11.7188	0.0148621	Q9JI91, P05201, O70433, A2ASS6, Q02566, P42125, O70468, P16125, P80313, Q91VS7, P07724, Q99LX0, Q9DCL9, P47738, P16858	121	44	671	1.8905	0.993848	0.638758	18.4463
N vs. NI	GOTERM_MF_DIRECT	GO:0003774~motor activity	7	5.46875	0.0167771	Q8VDD5, P09542, Q02566, A2AQP0, Q5SX39, O08638, Q61879	121	13	671	2.98601	0.996826	0.616635	20.5789
N vs. NI	UP_KEYWORDS	Actin-binding	16	12.5	0.018729	Q9JI91, P50462, Q02566, O70468, Q0II04, P58771, Q8VDD5, A2AQP0, Q9QXS1, Q61234, Q62261, Q8BTM8, O08638, Q5SX39, Q8VHX6, Q61879	128	49	704	1.79592	0.968568	0.351108	20.8262
N vs. NI	INTERPRO	IPR015955:Lactate dehydrogenase/glycoside hydrolase, family 4, C-terminal	4	3.125	0.0200086	P08249, P06151, P16125, P14152	127	4	698	5.49606	0.99917	0.830272	24.1601
N vs. NI	INTERPRO	IPR001236:Lactate/malate dehydrogenase, N-terminal	4	3.125	0.0200086	P08249, P06151, P16125, P14152	127	4	698	5.49606	0.99917	0.830272	24.1601
N vs. NI	INTERPRO	IPR022383:Lactate/malate dehydrogenase, C-terminal	4	3.125	0.0200086	P08249, P06151, P16125, P14152	127	4	698	5.49606	0.99917	0.830272	24.1601
N vs. NI	INTERPRO	IPR001557:L-lactate/malate dehydrogenase	4	3.125	0.0200086	P08249, P06151, P16125, P14152	127	4	698	5.49606	0.99917	0.830272	24.1601
N vs. NI	UP_KEYWORDS	Mitochondrion	51	39.8438	0.0201057	Q9D0K2, Q9D8B4, P54071, Q9EQ20, Q9D172, Q8R0F8, P42125, Q8BMS1, Q60597, Q91YT0, Q9DCS9, Q8QZT1, Q8K2B3, Q9Z1P6, Q9Z2Z6, P50544, P52503, Q9Z2I8, P41216, Q99KR7, Q9DBL1, Q91VR2, P99029, Q9DCX2, Q6P8J7, Q8BWT1, Q9Z2I9, P63038, Q91WS0, Q9D0M3, O08749, P03899, P19536, Q9D051, Q9CZ13, Q99LC3, Q03265, P08249, Q91VS7, Q99LC5, O35855, Q9DC61, Q8BH95, Q921G7, Q6PB66, Q61425, Q9D6R2, Q99LX0, P16332, P47738,…	128	220	704	1.275	0.975689	0.338325	22.1873
N vs. NI	KEGG_PATHWAY	mmu00620:Pyruvate metabolism	9	7.03125	0.0203948	P08249, Q8QZT1, O08749, P06151, Q9D051, P47738, P16125, P35486, P14152	94	18	439	2.33511	0.934122	0.288225	21.3856
N vs. NI	INTERPRO	IPR000048:IQ motif, EF-hand binding site	6	4.6875	0.0207363	Q8VDD5, Q02566, A2AQP0, Q5SX39, O08638, Q61879	127	10	698	3.29764	0.999361	0.770303	24.927
N vs. NI	GOTERM_CC_DIRECT	GO:0030016~myofibril	6	4.6875	0.0213105	A2ASS6, Q02566, O70468, Q5SX39, O08638, P58771	128	10	699	3.27656	0.991252	0.612406	23.9821
N vs. NI	UP_KEYWORDS	Thick filament	5	3.90625	0.0226906	Q02566, A2AQP0, O70468, Q5SX39, O08638	128	7	704	3.92857	0.985008	0.342968	24.6851
N vs. NI	GOTERM_BP_DIRECT	GO:0014823~response to activity	6	4.6875	0.0230538	Q9D0K2, P63038, P04919, Q61425, Q5SX39, Q9CZ13	126	10	675	3.21429	1	0.956925	30.1308
N vs. NI	UP_SEQ_FEATURE	active site:Proton acceptor	18	14.0625	0.0230915	A2ASS6, O08749, P17182, P17751, P06151, Q9DBL1, Q2TPA8, P16125, P05064, P14152, P08249, Q8QZT1, Q8K2B3, P21550, P50544, Q8BVI4, Q8BWT1, P47738	126	59	693	1.67797	1	0.987273	30.643
N vs. NI	GOTERM_CC_DIRECT	GO:0032982~myosin filament	5	3.90625	0.0232671	Q02566, A2AQP0, O70468, Q5SX39, O08638	128	7	699	3.90067	0.994368	0.578194	25.8942
N vs. NI	KEGG_PATHWAY	mmu00310:Lysine degradation	6	4.6875	0.023635	Q8BH95, Q8QZT1, Q61425, Q8BMS1, Q60597, P47738	94	9	439	3.11348	0.957458	0.295881	24.3689
N vs. NI	GOTERM_BP_DIRECT	GO:0060048~cardiac muscle contraction	8	6.25	0.0239347	A2ASS6, P50462, P09542, Q02566, P09541, P19123, O70468, P58771	126	17	675	2.52101	1	0.939179	31.0931
N vs. NI	KEGG_PATHWAY	mmu00280:Valine, leucine and isoleucine degradation	12	9.375	0.0250646	Q8BH95, Q9D0K2, Q8QZT1, Q9EQ20, Q61425, O08749, O35855, Q8BMS1, P16332, Q9DBL1, Q8BWT1, P47738	94	29	439	1.9325	0.96494	0.284712	25.652
N vs. NI	UP_KEYWORDS	Methylation	25	19.5312	0.0255258	P58252, Q8BMS1, O70468, Q0II04, P14152, P80313, Q91YT0, Q03265, Q9QXS1, Q9QUI0, Q5SX39, Q8VHX6, A2ASS6, Q02566, P17751, P02088, P09542, P07724, Q9JKS4, Q921I1, P09541, P70670, O08638, P16858, Q61879	128	92	704	1.49457	0.99119	0.349601	27.3397
N vs. NI	GOTERM_MF_DIRECT	GO:0003779~actin binding	17	13.2812	0.0272553	Q9JI91, Q02566, P04919, Q8CI51, O70468, Q0II04, P58771, Q8VDD5, A2AQP0, Q9QXS1, Q61234, Q62261, Q8BTM8, Q8VHX6, O08638, Q5SX39, Q61879	121	56	671	1.68344	0.999917	0.738731	31.361
N vs. NI	UP_KEYWORDS	Electron transport	13	10.1562	0.0273005	Q9D8B4, Q99LC3, Q921G7, Q9DCS9, Q9D0M3, Q8K2B3, Q9Z1P6, Q99LC5, P03899, P10639, Q9CZ13, P52503, Q91YT0	128	38	704	1.88158	0.993689	0.344346	28.9574
N vs. NI	GOTERM_CC_DIRECT	GO:0005743~mitochondrial inner membrane	28	21.875	0.0301702	Q9D8B4, P54071, P63038, Q8R0F8, Q9D0M3, P42125, Q8BMS1, P19536, Q9CZ13, Q91YT0, Q03265, P08249, Q8QZT1, Q9DCS9, Q9Z1P6, Q8K2B3, Q91VS7, Q9Z2Z6, P50544, Q9DC61, P52503, Q921G7, Q61425, Q99KR7, Q91VR2, Q9DCX2, Q6P8J7, Q8BWT1	128	107	699	1.42903	0.998817	0.618179	32.2917
N vs. NI	GOTERM_MF_DIRECT	GO:0008092~cytoskeletal protein binding	6	4.6875	0.0313403	Q9JI91, Q9QXS1, Q9JKS4, Q0II04, Q8VHX6, P05064	121	11	671	3.02479	0.99998	0.741609	35.184
N vs. NI	UP_KEYWORDS	Glycolysis	7	5.46875	0.0373916	Q60597, O70250, P17182, P17751, P21550, P05064, P16858	128	15	704	2.56667	0.999064	0.415181	37.5434
N vs. NI	UP_SEQ_FEATURE	domain:Actin-binding	5	3.90625	0.0390845	Q9JI91, Q9QXS1, Q62261, Q8BTM8, Q8VHX6	126	8	693	3.4375	1	0.997983	46.4435
N vs. NI	UP_SEQ_FEATURE	cross-link:Glycyl lysine isopeptide (Lys-Gly) (interchain with G-Cter in ubiquitin)	9	7.03125	0.0394698	O55143, A2ASS6, Q02566, Q60597, O70250, P50544, Q5SX39, P17742, P58771	126	23	693	2.15217	1	0.995361	46.7788
N vs. NI	UP_KEYWORDS	Transport	30	23.4375	0.0398601	P04117, Q9D8B4, P17563, Q61147, Q9D0M3, P03899, Q9CZ13, Q91YT0, Q99LC3, Q03265, Q9DCS9, Q9Z2Z6, Q9Z1P6, Q8K2B3, Q99LC5, P52503, Q921G7, Q6PB66, Q1XH17, P04919, Q91X72, P10639, P04247, Q91VR2, P02088, O55143, Q9DCX2, Q921I1, P70670, Q8VDN2	128	120	704	1.375	0.999415	0.412393	39.493
N vs. NI	KEGG_PATHWAY	mmu04260:Cardiac muscle contraction	9	7.03125	0.040152	P09542, Q02566, Q9D0M3, P09541, P19123, P19536, Q9CZ13, P58771, Q8VDN2	94	20	439	2.1016	0.995526	0.388454	38.0309
N vs. NI	GOTERM_BP_DIRECT	GO:0006096~glycolytic process	7	5.46875	0.0419947	Q60597, O70250, P17182, P17751, P21550, P05064, P16858	126	15	675	2.5	1	0.986943	48.2898
N vs. NI	GOTERM_BP_DIRECT	GO:0055010~ventricular cardiac muscle tissue morphogenesis	5	3.90625	0.0426925	P09542, Q02566, P19123, O70468, P58771	126	8	675	3.34821	1	0.980197	48.8658
N vs. NI	GOTERM_BP_DIRECT	GO:0006810~transport	30	23.4375	0.0441735	P04117, Q9D8B4, P17563, Q61147, Q9D0M3, P03899, Q9CZ13, Q91YT0, Q99LC3, Q03265, Q9DCS9, Q9Z2Z6, Q9Z1P6, Q8K2B3, Q99LC5, P52503, Q921G7, Q6PB66, Q1XH17, P04919, Q91X72, P10639, P04247, Q91VR2, O55143, Q9DCX2, P07724, Q921I1, P70670, Q8VDN2	126	118	675	1.36199	1	0.974138	50.0684
N vs. NI	GOTERM_MF_DIRECT	GO:0051015~actin filament binding	10	7.8125	0.0459602	P58252, Q9JI91, A2ASS6, Q8VDD5, P09541, P19123, Q8BTM8, Q8VHX6, P58771, Q61879	121	28	671	1.98052	1	0.830929	47.3086
N vs. NI	GOTERM_MF_DIRECT	GO:0016616~oxidoreductase activity, acting on the CH-OH group of donors, NAD or NADP as acceptor	6	4.6875	0.0461827	P54071, P08249, Q9D6R2, P06151, P16125, P14152	121	12	671	2.77273	1	0.799637	47.4757
N vs. NI	GOTERM_BP_DIRECT	GO:0019752~carboxylic acid metabolic process	4	3.125	0.0465335	P08249, P06151, P16125, P14152	126	5	675	4.28571	1	0.969939	51.9303
N vs. NI	GOTERM_BP_DIRECT	GO:0050873~brown fat cell differentiation	4	3.125	0.0465335	P04117, P17563, Q9EQ20, P04247	126	5	675	4.28571	1	0.969939	51.9303
N vs. NI	GOTERM_MF_DIRECT	GO:0042803~protein homodimerization activity	19	14.8438	0.0476902	Q8CI94, Q9D0K2, Q9JI91, P10649, P04919, Q02566, P17182, P14824, P58771, P19639, Q8QZT1, Q8VDD5, Q91VS7, Q99LX0, P19123, P21550, Q8BVI4, Q8BTM8, P28474	121	69	671	1.52701	1	0.779171	48.5949
N vs. NI	UP_KEYWORDS	NAD	14	10.9375	0.0530199	Q9EQ20, Q61425, Q8BMS1, O08749, P03899, P06151, P16125, P14152, Q91YT0, P08249, Q9D6R2, P28474, P47738, P16858	128	46	704	1.67391	0.999953	0.485532	48.976
N vs. NI	PIR_SUPERFAMILY	PIRSF000102:L-lactate/malate dehydrogenase	4	3.125	0.0538821	P08249, P06151, P16125, P14152	31	4	115	3.70968	0.763093	0.763093	36.506
N vs. NI	KEGG_PATHWAY	mmu05012:Parkinson's disease	17	13.2812	0.0563147	Q99LC3, Q9D8B4, Q03265, P31254, Q9DCS9, Q9DCX2, Q9Z1P6, Q9D0M3, Q8K2B3, Q99LX0, P03899, Q99KR7, P19536, Q9CZ13, P52503, Q91VR2, Q91YT0	94	52	439	1.5268	0.999524	0.471434	49.1778
N vs. NI	KEGG_PATHWAY	mmu00380:Tryptophan metabolism	6	4.6875	0.0603352	Q8BH95, Q8QZT1, Q61425, Q8BMS1, Q60597, P47738	94	11	439	2.54739	0.999729	0.468417	51.6495
N vs. NI	UP_SEQ_FEATURE	domain:CH 2	5	3.90625	0.0607074	Q9JI91, Q9QXS1, Q62261, Q8BTM8, Q8VHX6	126	9	693	3.05556	1	0.999332	62.5025
N vs. NI	UP_SEQ_FEATURE	domain:CH 1	5	3.90625	0.0607074	Q9JI91, Q9QXS1, Q62261, Q8BTM8, Q8VHX6	126	9	693	3.05556	1	0.999332	62.5025
N vs. NI	INTERPRO	IPR001589:Actinin-type, actin-binding, conserved site	5	3.90625	0.0608693	Q9JI91, Q9QXS1, Q62261, Q8BTM8, Q8VHX6	127	9	698	3.05337	1	0.974621	57.6531
N vs. NI	KEGG_PATHWAY	mmu01212:Fatty acid metabolism	8	6.25	0.0631358	Q8BH95, Q8QZT1, Q61425, Q8BMS1, P41216, P50544, Q9DBL1, Q8BWT1	94	18	439	2.07565	0.999817	0.459307	53.3057
N vs. NI	GOTERM_CC_DIRECT	GO:0030018~Z disc	12	9.375	0.0652726	Q9JI91, A2ASS6, O70433, P50462, P04919, Q02566, Q9JKS4, Q02257, Q8CI51, Q0II04, Q8VHX6, P05064	128	38	699	1.72451	1	0.843744	57.6516
N vs. NI	GOTERM_CC_DIRECT	GO:0015629~actin cytoskeleton	9	7.03125	0.0656101	O70433, Q8VDD5, Q02257, Q8CI51, P19123, Q8BTM8, Q8VHX6, P05064, Q61879	128	25	699	1.96594	1	0.80964	57.8458
N vs. NI	GOTERM_BP_DIRECT	GO:0009725~response to hormone	5	3.90625	0.0660382	Q9D0K2, Q8QZT1, O70433, P03899, P04247	126	9	675	2.97619	1	0.990007	65.015
N vs. NI	UP_KEYWORDS	Ion transport	8	6.25	0.0661308	Q03265, O55143, Q61147, Q9DCX2, P04919, Q921I1, Q8VDN2, Q91VR2	128	21	704	2.09524	0.999996	0.542757	57.0474
N vs. NI	KEGG_PATHWAY	mmu00190:Oxidative phosphorylation	14	10.9375	0.0670159	Q9D8B4, Q99LC3, Q03265, Q9DCS9, Q9DCX2, Q9D0M3, Q8K2B3, Q9Z1P6, P03899, P19536, Q9CZ13, P52503, Q91VR2, Q91YT0	94	41	439	1.59471	0.999894	0.456883	55.5146
N vs. NI	KEGG_PATHWAY	mmu05010:Alzheimer's disease	15	11.7188	0.0672157	Q99LC3, Q9D8B4, Q03265, Q9DCS9, O55143, Q9DCX2, Q9Z1P6, Q9D0M3, Q8K2B3, P19536, Q9CZ13, P52503, Q91VR2, P16858, Q91YT0	94	45	439	1.55674	0.999897	0.436758	55.6258
N vs. NI	GOTERM_CC_DIRECT	GO:0072562~blood microparticle	8	6.25	0.0683362	P02088, Q61147, P04919, Q91X72, P07724, P07759, Q921I1, Q03734	128	21	699	2.08036	1	0.789281	59.3848
N vs. NI	GOTERM_BP_DIRECT	GO:0042493~response to drug	10	7.8125	0.0689356	Q99LC3, Q9D0K2, P63038, Q91VS7, Q61425, Q8BMS1, P41216, P21550, Q9QUI0, Q8VDN2	126	29	675	1.84729	1	0.988262	66.6468
N vs. NI	GOTERM_MF_DIRECT	GO:0000146~microfilament motor activity	4	3.125	0.0737424	Q8VDD5, Q02566, Q5SX39, Q61879	121	6	671	3.69697	1	0.88587	64.7662
N vs. NI	GOTERM_BP_DIRECT	GO:0006811~ion transport	8	6.25	0.0745012	Q03265, O55143, Q61147, Q9DCX2, P04919, Q921I1, Q8VDN2, Q91VR2	126	21	675	2.04082	1	0.988597	69.5835
N vs. NI	UP_SEQ_FEATURE	site:Important for catalytic activity	4	3.125	0.0754098	Q8BH95, P42125, Q61425, Q8BMS1	126	6	693	3.66667	1	0.999707	70.7119
N vs. NI	UP_KEYWORDS	Acetylation	85	66.4062	0.0793969	P04117, P54071, P70349, O55222, P17563, Q9EQ20, Q8R0F8, Q9D172, P42125, Q8BMS1, Q60597, O70468, P58771, Q2TPA8, Q91YT0, Q8QZT1, Q8VDD5, Q9Z2Z6, Q9Z1P6, Q8K2B3, Q62261, P50544, P19123, Q922B1, P52503, Q9QYG0, Q9Z2I8, P17182, P41216, P17751, Q9DBL1, Q99KR7, P16125, Q91VR2, P21981, P99029, Q9DCX2, Q02257, Q9DCL9, Q8BWT1, P28474, Q9Z2I9, Q61879, P58252, Q91WS0, P63038, O08749, P19536, P14824, Q9CZ13,…	128	424	704	1.10259	1	0.589559	64.0051
N vs. NI	GOTERM_BP_DIRECT	GO:0006941~striated muscle contraction	4	3.125	0.0806376	A2ASS6, Q02566, O70250, P05064	126	6	675	3.57143	1	0.989267	72.5403
N vs. NI	UP_KEYWORDS	Flavoprotein	8	6.25	0.0828563	Q99LC3, Q921G7, Q8K2B3, Q99LC5, O08749, P50544, Q9DBL1, Q91YT0	128	22	704	2	1	0.584938	65.6406
N vs. NI	KEGG_PATHWAY	mmu04530:Tight junction	8	6.25	0.0829751	Q9JI91, Q8VDD5, Q02566, A2AQP0, Q9QUI0, Q5SX39, O08638, Q61879	94	19	439	1.96641	0.999989	0.489612	63.632
N vs. NI	UP_KEYWORDS	Microsome	3	2.34375	0.0854845	Q9CPU4, Q91VS7, P41216	128	3	704	5.5	1	0.577128	66.8371
N vs. NI	KEGG_PATHWAY	mmu04066:HIF-1 signaling pathway	6	4.6875	0.0864425	Q921I1, P17182, P21550, Q9D051, P35486, P16858	94	12	439	2.33511	0.999993	0.484696	65.2058
N vs. NI	UP_SEQ_FEATURE	nucleotide phosphate-binding region:FAD	6	4.6875	0.0892232	Q921G7, Q8K2B3, Q99LC5, O08749, P50544, Q9DBL1	126	14	693	2.35714	1	0.999838	76.8632
N vs. NI	UP_KEYWORDS	S-nitrosylation	6	4.6875	0.0892966	P02088, Q1XH17, P10639, P50544, Q99KR7, P16858	128	14	704	2.35714	1	0.575088	68.5047
N vs. NI	GOTERM_BP_DIRECT	GO:0006104~succinyl-CoA metabolic process	3	2.34375	0.0897556	Q9Z2I8, Q60597, Q9Z2I9	126	3	675	5.35714	1	0.991392	76.4412
N vs. NI	GOTERM_BP_DIRECT	GO:0043462~regulation of ATPase activity	3	2.34375	0.0897556	Q02566, P19123, P58771	126	3	675	5.35714	1	0.991392	76.4412
N vs. NI	GOTERM_BP_DIRECT	GO:0030048~actin filament-based movement	3	2.34375	0.0897556	Q8VDD5, Q02566, Q61879	126	3	675	5.35714	1	0.991392	76.4412
N vs. NI	GOTERM_BP_DIRECT	GO:0050729~positive regulation of inflammatory response	3	2.34375	0.0897556	P04117, P63038, P21981	126	3	675	5.35714	1	0.991392	76.4412
N vs. NI	GOTERM_BP_DIRECT	GO:0006469~negative regulation of protein kinase activity	3	2.34375	0.0897556	P04117, O55222, Q99LX0	126	3	675	5.35714	1	0.991392	76.4412
N vs. NI	UP_SEQ_FEATURE	nucleotide phosphate-binding region:NAD	9	7.03125	0.0943214	P08249, Q9EQ20, Q61425, O08749, P06151, P47738, P16125, P14152, P16858	126	27	693	1.83333	1	0.999778	78.8105
N vs. NI	GOTERM_BP_DIRECT	GO:0042542~response to hydrogen peroxide	5	3.90625	0.0946945	P58252, P63038, P04919, Q99LX0, P04247	126	10	675	2.67857	1	0.991211	78.3315
N vs. NI	GOTERM_BP_DIRECT	GO:0006635~fatty acid beta-oxidation	7	5.46875	0.0964739	Q8BH95, Q8QZT1, P42125, Q61425, Q8BMS1, P50544, Q8BWT1	126	18	675	2.08333	1	0.989534	78.977
N vs. NI	SMART	SM00033:CH	5	3.90625	0.0964853	Q9JI91, Q9QXS1, Q62261, Q8BTM8, Q8VHX6	51	11	295	2.62923	0.994342	0.924778	62.527
N vs. NI	GOTERM_MF_DIRECT	GO:0051287~NAD binding	8	6.25	0.0978623	P54071, Q9D6R2, O08749, Q8BMS1, P16125, P14152, P16858, Q91YT0	121	23	671	1.92885	1	0.932359	75.4013
N vs. NI	KEGG_PATHWAY	mmu00270:Cysteine and methionine metabolism	5	3.90625	0.0999069	P05201, P08249, P06151, P16125, P14152	94	9	439	2.59456	0.999999	0.518698	70.7445
N vs. NI	KEGG_PATHWAY	mmu00650:Butanoate metabolism	5	3.90625	0.0999069	Q8BH95, Q9D0K2, Q8QZT1, Q61425, Q8BMS1	94	9	439	2.59456	0.999999	0.518698	70.7445
I vs. C	GOTERM_MF_DIRECT	GO:0030506~ankyrin binding	7	13.7255	3.19389e-06	A2ASS6, P04919, Q9QXS1, Q68FD5, Q62261, Q8VHX6, A2AAJ9	51	8	671	11.5123	0.000635383	0.000635383	0.00399985
I vs. C	GOTERM_CC_DIRECT	GO:0030017~sarcomere	5	9.80392	0.0052732	P48787, A2ASS6, E9Q401, O70468, A2AAJ9	51	11	699	6.22995	0.573111	0.573111	6.19102
I vs. C	INTERPRO	IPR013783:Immunoglobulin-like fold	6	11.7647	0.00648639	A2ASS6, Q8BTM8, O70468, P49222, Q8VHX6, A2AAJ9	51	18	698	4.56209	0.745022	0.745022	7.89274
I vs. C	GOTERM_CC_DIRECT	GO:0016528~sarcoplasm	3	5.88235	0.0143729	Q9QXS1, P13020, Q8VHX6	51	3	699	13.7059	0.902784	0.688206	16.054
I vs. C	UP_SEQ_FEATURE	domain:Actin-binding	4	7.84314	0.0144737	Q9QXS1, Q62261, Q8BTM8, Q8VHX6	50	8	693	6.93	0.999974	0.999974	19.817
I vs. C	GOTERM_MF_DIRECT	GO:0003779~actin binding	10	19.6078	0.0170709	P45591, P48787, Q8K4G5, P04919, Q9QXS1, Q62261, Q8BTM8, O70468, P13020, Q8VHX6	51	56	671	2.34944	0.967498	0.819716	19.3972
I vs. C	UP_KEYWORDS	Actin-binding	9	17.6471	0.0172027	P45591, P48787, Q8K4G5, Q9QXS1, Q62261, Q8BTM8, O70468, P13020, Q8VHX6	51	49	704	2.53541	0.897014	0.897014	18.3193
I vs. C	UP_SEQ_FEATURE	domain:CH 2	4	7.84314	0.0206384	Q9QXS1, Q62261, Q8BTM8, Q8VHX6	50	9	693	6.16	1	0.999474	27.0879
I vs. C	UP_SEQ_FEATURE	domain:CH 1	4	7.84314	0.0206384	Q9QXS1, Q62261, Q8BTM8, Q8VHX6	50	9	693	6.16	1	0.999474	27.0879
I vs. C	INTERPRO	IPR001589:Actinin-type, actin-binding, conserved site	4	7.84314	0.0213909	Q9QXS1, Q62261, Q8BTM8, Q8VHX6	51	9	698	6.08279	0.989336	0.896731	23.9049
I vs. C	UP_SEQ_FEATURE	domain:Fibronectin type-III 3	3	5.88235	0.0268252	A2ASS6, O70468, A2AAJ9	50	4	693	10.395	1	0.998587	33.762
I vs. C	UP_KEYWORDS	Coiled coil	12	23.5294	0.0362499	P48787, Q8K4G5, A2ASS6, E9Q401, Q9QXS1, Q68FD5, Q6PIE5, Q62261, P08113, Q9D0I9, A2AAJ9, Q61316	51	88	704	1.88235	0.992069	0.910943	34.9866
I vs. C	GOTERM_CC_DIRECT	GO:0030863~cortical cytoskeleton	4	7.84314	0.037792	P04919, Q62261, Q8BTM8, P49222	51	11	699	4.98396	0.997976	0.873497	37.2289
I vs. C	GOTERM_CC_DIRECT	GO:0005856~cytoskeleton	11	21.5686	0.0409766	P45591, Q6PB66, Q8K4G5, Q9QXS1, Q62261, Q8BTM8, O70468, P13020, P49222, Q8VHX6, O70400	51	78	699	1.93288	0.998813	0.81438	39.6946
I vs. C	UP_SEQ_FEATURE	domain:Fibronectin type-III 2	3	5.88235	0.0427013	A2ASS6, O70468, A2AAJ9	50	5	693	8.316	1	0.999629	48.3709
I vs. C	UP_SEQ_FEATURE	domain:Fibronectin type-III 1	3	5.88235	0.0427013	A2ASS6, O70468, A2AAJ9	50	5	693	8.316	1	0.999629	48.3709
I vs. C	GOTERM_BP_DIRECT	GO:0003007~heart morphogenesis	3	5.88235	0.0431436	A2ASS6, Q8BTM8, O70468	49	5	675	8.26531	1	1	46.4132
I vs. C	GOTERM_BP_DIRECT	GO:0006105~succinate metabolic process	3	5.88235	0.0431436	Q9CQA3, Q8BWF0, Q9Z2I9	49	5	675	8.26531	1	1	46.4132
I vs. C	GOTERM_BP_DIRECT	GO:0060271~cilium morphogenesis	3	5.88235	0.0431436	Q8K4G5, Q8BTM8, P13020	49	5	675	8.26531	1	1	46.4132
I vs. C	GOTERM_CC_DIRECT	GO:0043292~contractile fiber	3	5.88235	0.0436428	P48787, Q9QXS1, P23242	51	5	699	8.22353	0.999242	0.762334	41.6902
I vs. C	INTERPRO	IPR001715:Calponin homology domain	4	7.84314	0.0480651	Q9QXS1, Q62261, Q8BTM8, Q8VHX6	51	12	698	4.56209	0.999968	0.968194	46.3311
I vs. C	SMART	SM00033:CH	4	7.84314	0.0624177	Q9QXS1, Q62261, Q8BTM8, Q8VHX6	27	11	295	3.97306	0.924077	0.924077	44.5485
I vs. C	UP_KEYWORDS	Cytoskeleton	10	19.6078	0.0624372	P45591, Q8K4G5, Q9QXS1, Q68FD5, Q62261, Q8BTM8, P13020, P49222, Q8VHX6, O70400	51	73	704	1.89095	0.999785	0.940111	52.8496
I vs. C	INTERPRO	IPR003961:Fibronectin, type III	3	5.88235	0.0626665	A2ASS6, O70468, A2AAJ9	51	6	698	6.84314	0.999999	0.966546	55.8522
I vs. C	GOTERM_MF_DIRECT	GO:0005200~structural constituent of cytoskeleton	4	7.84314	0.0654722	A2ASS6, Q9QXS1, Q62261, O70468	51	13	671	4.04827	0.999999	0.988798	57.1741
I vs. C	GOTERM_BP_DIRECT	GO:0006937~regulation of muscle contraction	3	5.88235	0.0826704	P48787, O55143, Q6PIE5	49	7	675	5.90379	1	1	70.4958
I vs. C	GOTERM_BP_DIRECT	GO:0006898~receptor-mediated endocytosis	3	5.88235	0.0826704	Q68FD5, P08113, P09528	49	7	675	5.90379	1	1	70.4958
I vs. C	UP_KEYWORDS	Calmodulin-binding	4	7.84314	0.0836801	A2ASS6, E9Q401, Q62261, A2AAJ9	51	15	704	3.68105	0.999989	0.942846	63.9075
I vs. C	INTERPRO	IPR011990:Tetratricopeptide-like helical	3	5.88235	0.0837816	Q99LD4, Q68FD5, Q8CGY6	51	7	698	5.86555	1	0.974651	66.895
I vs. C	SMART	SM00060:FN3	3	5.88235	0.0899519	A2ASS6, O70468, A2AAJ9	27	6	295	5.46296	0.976955	0.848195	57.7839
I vs. C	KEGG_PATHWAY	mmu05414:Dilated cardiomyopathy	4	7.84314	0.0919366	P48787, A2ASS6, E9Q401, O70468	36	14	439	3.48413	0.999773	0.999773	64.7356
I vs. C	GOTERM_MF_DIRECT	GO:0005516~calmodulin binding	4	7.84314	0.0937692	A2ASS6, E9Q401, Q62261, A2AAJ9	51	15	671	3.5085	1	0.992542	70.8611
I vs. C	GOTERM_CC_DIRECT	GO:0015629~actin cytoskeleton	5	9.80392	0.095816	P45591, Q8K4G5, Q8BTM8, P13020, Q8VHX6	51	25	699	2.74118	1	0.932977	70.4032
NI vs. C	GOTERM_CC_DIRECT	GO:0043209~myelin sheath	35	20.8333	5.01247e-05	P63038, P52480, P10649, O08749, P19536, Q9CZ13, P17742, P14152, Q99LC3, P80318, Q03265, P08249, P80316, P15532, Q8K2B3, Q01768, Q8CAQ8, P05202, P17182, Q91VR2, P05064, P16125, Q8BFR5, P02088, Q9DCX2, Q9D6R2, P01942, P07724, Q9D6J6, Q91VD9, P14094, Q9Z2I9, P35486, Q8VDN2, P16858	168	79	699	1.84335	0.0127008	0.0127008	0.0652999
NI vs. C	GOTERM_BP_DIRECT	GO:0055114~oxidation-reduction process	46	27.381	8.2809e-05	Q9D8B4, P54071, Q9EQ20, P13707, Q61147, Q9D0M3, P03899, O08749, Q8BMS1, Q60597, Q9D051, Q9CZ13, P48758, P14152, Q9DCJ5, P09528, Q91YT0, Q99LC3, P08249, Q8R127, Q9DCS9, Q9DCW4, Q8K2B3, Q91VS7, Q99LC5, P50544, P52503, Q921G7, P10639, P06151, Q8JZN5, P16125, O70325, P99029, Q9D6R2, Q9D6J6, Q9CQA3, Q91VD9, Q78J03, Q9CR21, Q8BVI4, P45376, Q64105, Q9DC70, P28474, P35486	163	117	675	1.62813	0.0797811	0.0797811	0.130822
NI vs. C	UP_KEYWORDS	Electron transport	19	11.3095	0.000889948	Q9D8B4, Q921G7, Q9D0M3, P10639, P03899, Q9CZ13, Q9DCJ5, Q91YT0, Q99LC3, Q9DCW4, Q9DCS9, Q9D6J6, Q8K2B3, Q9CQA3, Q99LC5, Q91VD9, Q9CR21, Q9DC70, P52503	168	38	704	2.09524	0.168315	0.168315	1.11596
NI vs. C	INTERPRO	IPR004009:Myosin, N-terminal, SH3-like	7	4.16667	0.000914208	Q8VDD5, Q02566, A2AQP0, Q91Z83, Q5SX39, O08638, Q61879	166	7	698	4.20482	0.340422	0.340422	1.29122
NI vs. C	UP_KEYWORDS	Thick filament	7	4.16667	0.000933528	Q02566, A2AQP0, Q91Z83, O70468, Q62234, Q5SX39, O08638	168	7	704	4.19048	0.17579	0.0921401	1.17032
NI vs. C	GOTERM_CC_DIRECT	GO:0032982~myosin filament	7	4.16667	0.000972733	Q02566, A2AQP0, Q91Z83, O70468, Q62234, Q5SX39, O08638	168	7	699	4.16071	0.219771	0.116694	1.26022
NI vs. C	UP_KEYWORDS	Muscle protein	12	7.14286	0.00123629	P09542, Q02566, A2AQP0, Q91Z83, P09541, P04247, P19123, O70468, Q62234, Q5SX39, O08638, P58771	168	19	704	2.64662	0.225913	0.0818155	1.54716
NI vs. C	KEGG_PATHWAY	mmu01200:Carbon metabolism	27	16.0714	0.00142666	P54071, P52480, Q9EQ20, Q8BMS1, O08749, Q60597, Q9D051, P14152, P08249, Q8QZT1, Q8K2B3, O70250, Q9R0P3, P05201, Q9Z2I8, P05202, P17182, P17751, P05064, Q9D6R2, Q9CQA3, P21550, P16332, Q9Z2I9, P28474, P35486, P16858	118	59	439	1.70253	0.181167	0.181167	1.67041
NI vs. C	UP_KEYWORDS	Oxidoreductase	35	20.8333	0.00154099	P54071, Q9EQ20, Q61147, P13707, P03899, O08749, Q8BMS1, Q60597, Q9D051, P48758, P14152, P09528, Q91YT0, Q8R127, P08249, Q8K2B3, P50544, Q921G7, P06151, Q8JZN5, P16125, O70325, P99029, Q9D6R2, Q9D6J6, Q91VD9, Q9CQA3, Q78J03, Q8BVI4, P45376, Q64105, Q9DC70, P28474, P35486, P16858	168	92	704	1.5942	0.273292	0.0767059	1.92507
NI vs. C	UP_KEYWORDS	Transit peptide	51	30.3571	0.00163611	Q9D0K2, P54071, Q9EQ20, Q9D172, Q8R0F8, P42125, Q8BMS1, Q60597, Q99MR8, Q91YT0, Q8QZT1, Q8K2B3, P50544, P52503, Q99KB8, Q9Z2I8, Q99KR7, Q91VR2, Q8BFR5, P99029, Q9D6J6, Q78J03, Q6P8J7, Q8BWT1, Q9Z2I9, P63038, Q9D0M3, O08749, P19536, Q9D051, Q9CZ13, Q99LC3, Q03265, P08249, Q99LC5, O35855, Q9DC61, Q8CAQ8, Q921G7, P05202, Q6PB66, Q8JZN5, Q99JY0, O70325, Q9D6R2, Q91VD9, Q9CQA3, Q9CR21, P16332, Q9DC70,…	168	150	704	1.42476	0.287484	0.0655439	2.04278
NI vs. C	UP_KEYWORDS	Myosin	9	5.35714	0.00176278	Q8VDD5, P09542, Q02566, A2AQP0, Q91Z83, P09541, Q5SX39, O08638, Q61879	168	12	704	3.14286	0.305954	0.059054	2.19932
NI vs. C	GOTERM_CC_DIRECT	GO:0005739~mitochondrion	89	52.9762	0.00178594	Q9D0K2, Q9D8B4, P54071, Q9EQ20, P13707, Q8R0F8, Q9D172, Q9CPV4, P42125, Q8BMS1, Q60597, Q9CQR4, Q99MR8, Q9DCJ5, Q91YT0, Q9DCS9, Q8QZT1, Q9DCW4, Q8K2B3, P50544, P19123, Q922B1, Q9QUI0, Q5U458, P52503, Q99KB8, Q9Z2I8, Q99KR7, P16125, Q91VR2, Q8BFR5, O55126, P21981, P99029, Q9DCX2, Q9D6J6, Q78J03, Q64105, Q6P8J7, Q8BWT1, P28474, Q9Z2I9, Q61879, Q91WS0, P63038, P52480, Q9D0M3, Q9CRB9, P03899, O08749,…	168	298	699	1.24263	0.366073	0.14096	2.30249
NI vs. C	GOTERM_MF_DIRECT	GO:0016491~oxidoreductase activity	35	20.8333	0.00181748	P54071, Q9EQ20, Q61147, P13707, P03899, O08749, Q8BMS1, Q60597, Q9D051, P48758, P14152, P09528, Q91YT0, Q8R127, P08249, Q8K2B3, Q99LC5, P50544, Q921G7, P06151, Q8JZN5, P16125, O70325, P99029, Q9D6R2, Q9D6J6, Q91VD9, Q9CQA3, Q78J03, Q8BVI4, P45376, Q64105, Q9DC70, P28474, P35486	160	93	671	1.57829	0.503597	0.503597	2.49166
NI vs. C	GOTERM_CC_DIRECT	GO:0016459~myosin complex	9	5.35714	0.00185314	Q8VDD5, P09542, Q02566, A2AQP0, Q91Z83, P09541, Q5SX39, O08638, Q61879	168	12	699	3.12054	0.376863	0.111523	2.38816
NI vs. C	UP_SEQ_FEATURE	transit peptide:Mitochondrion	49	29.1667	0.00190156	Q9D0K2, P54071, P63038, Q9EQ20, Q9D172, Q9D0M3, Q9CRB9, P42125, O08749, Q8BMS1, Q60597, P19536, Q9CZ13, Q9D051, Q99MR8, Q91YT0, Q99LC3, Q03265, P08249, Q8QZT1, Q8K2B3, Q99LC5, O35855, P50544, Q9DC61, P52503, Q99KB8, Q921G7, Q6PB66, P05202, Q9Z2I8, Q99KR7, Q8JZN5, Q91VR2, Q99JY0, Q8BFR5, O70325, P99029, Q9D6R2, Q9D6J6, Q9CQA3, Q91VD9, Q78J03, P16332, Q9CR21, Q6P8J7, Q9Z2I9, Q9DC70, P35486	166	143	693	1.43049	0.8763	0.8763	2.99725
NI vs. C	GOTERM_BP_DIRECT	GO:0060048~cardiac muscle contraction	11	6.54762	0.00195561	A2ASS6, E9Q401, P50462, P09542, Q02566, Q91Z83, P09541, P19123, P14094, O70468, P58771	163	17	675	2.67954	0.859894	0.625693	3.04703
NI vs. C	GOTERM_CC_DIRECT	GO:0005743~mitochondrial inner membrane	39	23.2143	0.00217902	Q9D8B4, P54071, P63038, Q8R0F8, Q9CRB9, Q9D0M3, P42125, Q8BMS1, P19536, Q9CZ13, Q99MR8, Q9DCJ5, Q91YT0, Q03265, P08249, Q8QZT1, Q9DCS9, Q8K2B3, Q91VS7, P50544, P47934, Q5U458, Q9DC61, P52503, Q8CAQ8, Q921G7, P05202, Q99KR7, Q91VR2, Q99JY0, Q8BFR5, O70325, Q9DCX2, Q9D6J6, Q9CQA3, Q91VD9, Q6P8J7, Q8BWT1, Q9DC70	168	107	699	1.51652	0.426649	0.105286	2.80265
NI vs. C	GOTERM_MF_DIRECT	GO:0005516~calmodulin binding	10	5.95238	0.00252818	A2ASS6, Q8VDD5, E9Q401, Q02566, Q61234, Q91Z83, Q62261, Q5SX39, O08638, Q61879	160	15	671	2.79583	0.62265	0.385712	3.45022
NI vs. C	UP_KEYWORDS	Calmodulin-binding	10	5.95238	0.00256289	A2ASS6, Q8VDD5, E9Q401, Q02566, Q61234, Q91Z83, Q62261, Q5SX39, O08638, Q61879	168	15	704	2.79365	0.4121	0.0730777	3.1828
NI vs. C	UP_KEYWORDS	Iron	14	8.33333	0.00267308	Q921G7, Q91WS0, Q91X72, Q9D0M3, P04247, P09528, Q91YT0, P02088, Q9D6J6, P01942, Q9CQA3, Q91VD9, Q921I1, Q9DC70	168	26	704	2.25641	0.425393	0.0669146	3.31753
NI vs. C	GOTERM_BP_DIRECT	GO:0006936~muscle contraction	10	5.95238	0.00278773	Q9JI91, Q1XH17, A2ASS6, Q02566, Q91Z83, O70468, Q62234, Q5SX39, P14824, P52503	163	15	675	2.76074	0.939359	0.607125	4.31697
NI vs. C	INTERPRO	IPR027401:Myosin-like IQ motif-containing domain	7	4.16667	0.00293944	Q8VDD5, Q02566, A2AQP0, Q91Z83, Q5SX39, O08638, Q61879	166	8	698	3.67922	0.738001	0.488142	4.09663
NI vs. C	INTERPRO	IPR002928:Myosin tail	7	4.16667	0.00293944	Q8VDD5, Q02566, A2AQP0, Q91Z83, Q5SX39, O08638, Q61879	166	8	698	3.67922	0.738001	0.488142	4.09663
NI vs. C	GOTERM_BP_DIRECT	GO:0002026~regulation of the force of heart contraction	7	4.16667	0.00319282	O55143, P50462, P09542, Q02566, Q91Z83, P09541, Q8VDN2	163	8	675	3.62347	0.959672	0.551874	4.92956
NI vs. C	UP_SEQ_FEATURE	region of interest:Actin-binding	6	3.57143	0.00353236	Q8VDD5, Q02566, A2AQP0, Q91Z83, Q5SX39, O08638	166	6	693	4.1747	0.97946	0.856684	5.50046
NI vs. C	SMART	SM00242:MYSc	7	4.16667	0.00411404	Q8VDD5, Q02566, A2AQP0, Q91Z83, Q5SX39, O08638, Q61879	65	9	295	3.52991	0.228732	0.228732	4.08836
NI vs. C	KEGG_PATHWAY	mmu01130:Biosynthesis of antibiotics	31	18.4524	0.0050701	P54071, P52480, O08749, Q8BMS1, Q60597, Q9D051, P14152, P08249, P15532, Q8QZT1, Q8K2B3, O35855, O70250, Q01768, P05201, Q9Z2I8, P05202, P17751, P17182, P06151, P05064, P16125, Q99JY0, Q9D6R2, Q9CQA3, P21550, Q8BWT1, Q9Z2I9, P28474, P35486, P16858	118	76	439	1.51751	0.509151	0.299394	5.82112
NI vs. C	KEGG_PATHWAY	mmu04260:Cardiac muscle contraction	12	7.14286	0.00558245	E9Q401, P09542, Q02566, Q9D0M3, Q91Z83, P09541, P19123, P14094, P19536, Q9CZ13, P58771, Q8VDN2	118	20	439	2.2322	0.543302	0.229907	6.39178
NI vs. C	KEGG_PATHWAY	mmu00020:Citrate cycle (TCA cycle)	12	7.14286	0.00558245	P54071, P08249, Q9Z2I8, Q9D6R2, Q8K2B3, Q9CQA3, O08749, Q60597, Q9D051, Q9Z2I9, P35486, P14152	118	20	439	2.2322	0.543302	0.229907	6.39178
NI vs. C	UP_KEYWORDS	Transport	41	24.4048	0.00560355	P04117, Q9D8B4, P17563, Q61147, E9Q401, Q9D0M3, P03899, Q9CZ13, Q05816, Q9DCJ5, Q91YT0, Q99LC3, Q03265, Q9DCS9, Q9DCW4, Q8K2B3, Q99LC5, P47934, P52503, Q921G7, Q1XH17, Q6PB66, P05202, P04919, Q91X72, P10639, P04247, Q91VR2, P02088, O55143, Q9DCX2, P01942, Q9D6J6, Q9CQA3, Q921I1, Q91VD9, Q9CR21, P14094, P70670, Q9DC70, Q8VDN2	168	120	704	1.43175	0.687514	0.12124	6.83786
NI vs. C	GOTERM_BP_DIRECT	GO:0006099~tricarboxylic acid cycle	11	6.54762	0.00585675	P54071, P08249, Q9Z2I8, Q9D6R2, Q8K2B3, Q9CQA3, Q60597, Q9D051, Q9Z2I9, P35486, P14152	163	19	675	2.39748	0.997254	0.692565	8.86736
NI vs. C	UP_KEYWORDS	Motor protein	9	5.35714	0.0068263	Q8VDD5, P09542, Q02566, A2AQP0, Q91Z83, P09541, Q5SX39, O08638, Q61879	168	14	704	2.69388	0.757775	0.132196	8.27153
NI vs. C	INTERPRO	IPR001609:Myosin head, motor domain	7	4.16667	0.00709558	Q8VDD5, Q02566, A2AQP0, Q91Z83, Q5SX39, O08638, Q61879	166	9	698	3.27041	0.960836	0.660404	9.62324
NI vs. C	UP_SEQ_FEATURE	domain:IQ	7	4.16667	0.0073703	Q8VDD5, Q02566, A2AQP0, Q91Z83, Q5SX39, O08638, Q61879	166	9	693	3.24699	0.999703	0.933298	11.1546
NI vs. C	UP_SEQ_FEATURE	domain:Myosin head-like	7	4.16667	0.0073703	Q8VDD5, Q02566, A2AQP0, Q91Z83, Q5SX39, O08638, Q61879	166	9	693	3.24699	0.999703	0.933298	11.1546
NI vs. C	GOTERM_BP_DIRECT	GO:0006810~transport	40	23.8095	0.00907766	P04117, Q9D8B4, P17563, Q61147, E9Q401, Q9D0M3, P03899, Q9CZ13, Q05816, Q9DCJ5, Q91YT0, Q99LC3, Q03265, Q9DCS9, Q9DCW4, Q8K2B3, Q99LC5, P47934, P52503, Q921G7, Q1XH17, Q6PB66, P05202, P04919, Q91X72, P10639, P04247, Q91VR2, O55143, Q9DCX2, P07724, Q9D6J6, Q9CQA3, Q921I1, Q91VD9, Q9CR21, P14094, P70670, Q9DC70, Q8VDN2	163	118	675	1.40376	0.999894	0.782582	13.4244
NI vs. C	UP_SEQ_FEATURE	cross-link:Glycyl lysine isopeptide (Lys-Gly) (interchain with G-Cter in ubiquitin)	12	7.14286	0.00910088	O55143, P15532, A2ASS6, Q02566, Q91Z83, Q60597, O70250, P50544, Q5SX39, P17742, P58771, P62192	166	23	693	2.1781	0.999956	0.918702	13.599
NI vs. C	KEGG_PATHWAY	mmu01100:Metabolic pathways	60	35.7143	0.00910858	Q9D8B4, P54071, Q9EQ20, P07310, Q8R0F8, Q8BMS1, Q60597, Q9DCJ5, Q99MR8, Q91YT0, Q8QZT1, Q9DCS9, Q8K2B3, P50544, O70250, P52503, Q9Z2I8, P17751, P17182, Q91VR2, P16125, Q9DCX2, Q9D6J6, P45376, Q64105, Q6P8J7, Q8BWT1, P28474, Q9Z2I9, P52480, Q9D0M3, P03899, O08749, P19536, Q9D051, Q9CZ13, P48758, P14152, Q99LC3, Q03265, P08249, P15532, O35855, Q01768, Q8CI94, P05201, P05202, P06151, P05064, Q99JY0,…	118	179	439	1.24704	0.722253	0.27404	10.2341
NI vs. C	KEGG_PATHWAY	mmu00190:Oxidative phosphorylation	19	11.3095	0.00928327	Q9D8B4, Q9D0M3, P03899, P19536, Q9CZ13, Q9DCJ5, Q91VR2, Q91YT0, Q99LC3, Q03265, Q9DCS9, Q9DCX2, Q9D6J6, Q8K2B3, Q9CQA3, Q91VD9, Q9CR21, Q9DC70, P52503	118	41	439	1.72406	0.729025	0.229831	10.4206
NI vs. C	GOTERM_CC_DIRECT	GO:0005747~mitochondrial respiratory chain complex I	12	7.14286	0.00936539	Q9D8B4, Q99LC3, Q9DCS9, Q9D6J6, Q99LX0, Q91VD9, P03899, Q9CR21, Q9DC70, P52503, Q9DCJ5, Q91YT0	168	23	699	2.17081	0.90923	0.329616	11.54
NI vs. C	GOTERM_CC_DIRECT	GO:0070062~extracellular exosome	95	56.5476	0.0105596	P04117, P54071, P70349, P17563, Q9EQ20, P13707, Q8BH64, E9Q401, Q9CPV4, P42125, Q9CQR4, Q05816, P16045, Q9DCS9, Q8QZT1, Q9DCW4, Q8VDD5, Q62261, O70250, Q9QUI0, Q05793, Q5U458, Q9QYG0, Q99KB8, A2ASS6, Q91X72, P17182, P17751, P16125, Q91VR2, Q8BFR5, P21981, P99029, Q9DCX2, P01942, P07724, Q921I1, P02468, Q02257, P45376, Q03734, O08638, Q64105, Q8BWT1, P28474, Q9Z2I9, Q60870, Q61879, P58252, Q9JI91,…	168	337	699	1.1729	0.933264	0.320716	12.9196
NI vs. C	KEGG_PATHWAY	mmu05010:Alzheimer's disease	20	11.9048	0.0124096	Q9D8B4, Q9D0M3, P19536, Q9CZ13, Q91VR2, Q9DCJ5, Q91YT0, Q99LC3, Q03265, Q9DCS9, O55143, Q9DCX2, Q9D6J6, Q8K2B3, Q9CQA3, Q91VD9, Q9CR21, Q9DC70, P52503, P16858	118	45	439	1.65348	0.825915	0.25276	13.6997
NI vs. C	UP_KEYWORDS	Tricarboxylic acid cycle	10	5.95238	0.0126438	P54071, P08249, Q9Z2I8, Q9D6R2, Q8K2B3, Q9CQA3, Q9D051, Q9Z2I9, P35486, P14152	168	18	704	2.32804	0.928206	0.21294	14.8185
NI vs. C	INTERPRO	IPR000048:IQ motif, EF-hand binding site	7	4.16667	0.0142889	Q8VDD5, Q02566, A2AQP0, Q91Z83, Q5SX39, O08638, Q61879	166	10	698	2.94337	0.998568	0.805454	18.4946
NI vs. C	GOTERM_CC_DIRECT	GO:0030016~myofibril	7	4.16667	0.0150826	A2ASS6, Q02566, Q91Z83, O70468, Q5SX39, O08638, P58771	168	10	699	2.9125	0.979253	0.383946	17.9667
NI vs. C	UP_KEYWORDS	Phosphoprotein	123	73.2143	0.0154254	P04117, P70349, P13707, Q8R0F8, Q9CPV4, Q8BMS1, P58771, Q05816, Q8QZT1, Q9DCS9, Q8K2B3, Q8VHX6, Q7TQ48, O70433, A2ASS6, Q8R001, P16125, Q8BFR5, Q9D6J6, P07724, Q91Z83, P02468, Q02257, Q62234, O08638, Q8BGK2, Q64105, P28474, Q61879, P10649, P50462, Q9CRB9, P48678, Q9D051, P14824, Q03265, P80318, P08249, P80316, Q5SX39, Q8CI94, Q8CAQ8, Q921G7, P48722, Q6PB66, Q1XH17, P04247, Q8JZN5, P05064, O70325,…	168	464	704	1.11084	0.959962	0.235215	17.7942
NI vs. C	UP_KEYWORDS	Mitochondrion	65	38.6905	0.0160613	Q9D0K2, Q9D8B4, P54071, Q9EQ20, Q9D172, Q8R0F8, Q9CPV4, P42125, Q8BMS1, Q60597, Q9CQR4, Q9DCJ5, Q99MR8, Q91YT0, Q9DCW4, Q8QZT1, Q9DCS9, Q8K2B3, P50544, Q5U458, P52503, Q99KB8, Q9Z2I8, Q99KR7, Q91VR2, Q8BFR5, P99029, Q9DCX2, Q9D6J6, Q78J03, Q6P8J7, Q8BWT1, Q9Z2I9, P63038, Q91WS0, Q9CRB9, Q9D0M3, P03899, O08749, P19536, Q9D051, Q9CZ13, Q99LC3, Q03265, P08249, Q91VS7, Q99LC5, O35855, P47934, Q9DC61,…	168	220	704	1.2381	0.964974	0.227266	18.461
NI vs. C	GOTERM_MF_DIRECT	GO:0003774~motor activity	8	4.7619	0.0171823	Q8VDD5, P09542, Q02566, A2AQP0, Q91Z83, Q5SX39, O08638, Q61879	160	13	671	2.58077	0.998735	0.891849	21.3685
NI vs. C	GOTERM_MF_DIRECT	GO:0003824~catalytic activity	27	16.0714	0.0183247	P70349, P52480, P07310, Q8R0F8, P42125, Q8BMS1, Q9CZ13, Q9D051, Q99MR8, P14152, P08249, Q8QZT1, O35855, O70250, Q9DC61, Q8CI94, P05201, P05202, Q9Z2I8, P17751, P06151, P16125, Q99JY0, P16332, Q6P8J7, Q8BWT1, Q9Z2I9	160	76	671	1.48988	0.999192	0.83138	22.6268
NI vs. C	GOTERM_MF_DIRECT	GO:0042803~protein homodimerization activity	25	14.881	0.0188592	Q9D0K2, Q8CI94, Q9JI91, P13707, P05202, Q02566, P10649, P04919, P17182, P14824, P58771, P19639, P16045, Q8QZT1, Q8VDD5, Q91VS7, Q99LX0, Q91Z83, P21550, P19123, Q8BTM8, Q8BVI4, Q62234, Q64105, P28474	160	69	671	1.51947	0.999345	0.76916	23.2091
NI vs. C	GOTERM_MF_DIRECT	GO:0030506~ankyrin binding	6	3.57143	0.0210554	A2ASS6, P04919, Q9QXS1, Q62261, Q8VHX6, Q8VDN2	160	8	671	3.14531	0.999723	0.744741	25.5592
NI vs. C	KEGG_PATHWAY	mmu00010:Glycolysis / Gluconeogenesis	13	7.7381	0.0218989	P52480, O08749, P17182, O70250, P17751, P21550, P06151, Q9D051, P28474, P16125, P35486, P05064, P16858	118	26	439	1.86017	0.954947	0.357793	22.9917
NI vs. C	GOTERM_BP_DIRECT	GO:0055010~ventricular cardiac muscle tissue morphogenesis	6	3.57143	0.0222546	P09542, Q02566, Q91Z83, P19123, O70468, P58771	163	8	675	3.10583	1	0.960363	29.9365
NI vs. C	UP_KEYWORDS	Methylation	31	18.4524	0.0241529	P58252, P52480, Q8BMS1, P48678, O70468, P14152, Q61316, P80313, Q91YT0, Q03265, Q9DCW4, Q9QXS1, Q9QUI0, Q8VHX6, Q5SX39, P48722, P05202, A2ASS6, Q02566, P17751, P02088, P09542, P07724, Q91Z83, Q921I1, Q9JKS4, P09541, P70670, O08638, Q61879, P16858	168	92	704	1.41201	0.993661	0.30337	26.5212
NI vs. C	KEGG_PATHWAY	mmu00620:Pyruvate metabolism	10	5.95238	0.0263937	Q99KB8, P08249, P52480, Q8QZT1, O08749, P06151, Q9D051, P16125, P35486, P14152	118	18	439	2.06685	0.976359	0.373806	27.0651
NI vs. C	GOTERM_CC_DIRECT	GO:0030017~sarcomere	7	4.16667	0.0266897	Q9JI91, O55222, A2ASS6, E9Q401, O70468, Q62234, Q5SX39	168	11	699	2.64773	0.998991	0.535355	29.7093
NI vs. C	UP_SEQ_FEATURE	binding site:Substrate	18	10.7143	0.0270541	P54071, P52480, P13707, P42125, P17751, P17182, P06151, Q9CQR4, P48758, P16125, P05064, P14152, P08249, Q9D6R2, Q8K2B3, P21550, P45376, Q64105	166	46	693	1.63358	1	0.997577	35.4995
NI vs. C	GOTERM_MF_DIRECT	GO:0000146~microfilament motor activity	5	2.97619	0.0305031	Q8VDD5, Q02566, Q91Z83, Q5SX39, Q61879	160	6	671	3.49479	0.999993	0.818007	34.9282
NI vs. C	UP_KEYWORDS	Respiratory chain	13	7.7381	0.0318973	Q9D8B4, Q99LC3, Q9DCS9, Q9D0M3, Q9D6J6, Q91VD9, P03899, Q9CR21, Q9CZ13, Q9DC70, P52503, Q9DCJ5, Q91YT0	168	30	704	1.81587	0.998782	0.360684	33.5422
NI vs. C	GOTERM_BP_DIRECT	GO:0006941~striated muscle contraction	5	2.97619	0.0319277	A2ASS6, Q02566, Q91Z83, O70250, P05064	163	6	675	3.45092	1	0.982962	40.1266
NI vs. C	KEGG_PATHWAY	mmu05012:Parkinson's disease	21	12.5	0.0325526	Q9D8B4, Q9D0M3, P03899, Q99KR7, P19536, Q9CZ13, Q91VR2, Q9DCJ5, Q91YT0, Q99LC3, Q03265, Q9DCS9, Q9DCX2, Q9D6J6, Q8K2B3, Q99LX0, Q9CQA3, Q91VD9, Q9CR21, Q9DC70, P52503	118	52	439	1.50244	0.990276	0.40238	32.3268
NI vs. C	GOTERM_CC_DIRECT	GO:0070469~respiratory chain	13	7.7381	0.0336251	Q9D8B4, Q99LC3, Q9DCS9, Q9D0M3, Q9D6J6, Q91VD9, P03899, Q9CR21, Q9CZ13, Q9DC70, P52503, Q9DCJ5, Q91YT0	168	30	699	1.80298	0.999837	0.581963	35.9636
NI vs. C	KEGG_PATHWAY	mmu05016:Huntington's disease	20	11.9048	0.0340168	Q9D8B4, Q9D0M3, Q99KR7, P19536, Q9CZ13, Q91VR2, Q9DCJ5, Q91YT0, Q99LC3, Q03265, P21981, Q9DCS9, Q9DCX2, Q9D6J6, Q8K2B3, Q9CQA3, Q91VD9, Q9CR21, Q9DC70, P52503	118	49	439	1.51851	0.992134	0.384009	33.5253
NI vs. C	GOTERM_MF_DIRECT	GO:0042802~identical protein binding	17	10.119	0.0353265	Q9JI91, P05201, P05202, O70433, A2ASS6, E9Q401, Q02566, P42125, O70468, P16125, P80313, P15532, Q91VS7, P07724, Q99LX0, Q62234, P16858	160	44	671	1.62031	0.999999	0.822865	39.2777
NI vs. C	KEGG_PATHWAY	mmu04530:Tight junction	10	5.95238	0.0389763	Q9JI91, Q8VDD5, Q02566, A2AQP0, Q91Z83, Q9QUI0, Q5SX39, O08638, P26231, Q61879	118	19	439	1.95807	0.996174	0.397091	37.4425
NI vs. C	UP_KEYWORDS	Ion transport	10	5.95238	0.039035	Q03265, O55143, Q61147, Q9DCX2, E9Q401, P04919, Q921I1, P14094, Q8VDN2, Q91VR2	168	21	704	1.99546	0.999737	0.402581	39.4608
NI vs. C	KEGG_PATHWAY	mmu04932:Non-alcoholic fatty liver disease (NAFLD)	15	8.92857	0.0402239	Q99LC3, Q9D8B4, Q9DCS9, Q8K2B3, Q9D0M3, Q9D6J6, Q91VD9, Q9CQA3, Q9CR21, P19536, Q9CZ13, Q9DC70, P52503, Q9DCJ5, Q91YT0	118	34	439	1.64133	0.99681	0.380584	38.394
NI vs. C	GOTERM_MF_DIRECT	GO:0016616~oxidoreductase activity, acting on the CH-OH group of donors, NAD or NADP as acceptor	7	4.16667	0.0413375	P54071, P08249, P13707, Q9D6R2, P06151, P16125, P14152	160	12	671	2.44635	1	0.835676	44.3205
NI vs. C	GOTERM_BP_DIRECT	GO:0006811~ion transport	10	5.95238	0.0417858	Q03265, O55143, Q61147, Q9DCX2, E9Q401, P04919, Q921I1, P14094, Q8VDN2, Q91VR2	163	21	675	1.97195	1	0.991448	49.0709
NI vs. C	UP_KEYWORDS	Glycolysis	8	4.7619	0.0419614	P52480, Q60597, P17182, O70250, P17751, P21550, P05064, P16858	168	15	704	2.23492	0.99986	0.40665	41.7439
NI vs. C	UP_SEQ_FEATURE	binding site:NAD	8	4.7619	0.0427323	P08249, Q9EQ20, P13707, O08749, P06151, P16125, P14152, P16858	166	15	693	2.22651	1	0.999662	50.2534
NI vs. C	INTERPRO	IPR001236:Lactate/malate dehydrogenase, N-terminal	4	2.38095	0.0429959	P08249, P06151, P16125, P14152	166	4	698	4.20482	1	0.98167	46.4453
NI vs. C	INTERPRO	IPR008989:Myosin S1 fragment, N-terminal	4	2.38095	0.0429959	Q02566, Q91Z83, Q5SX39, Q61879	166	4	698	4.20482	1	0.98167	46.4453
NI vs. C	INTERPRO	IPR001557:L-lactate/malate dehydrogenase	4	2.38095	0.0429959	P08249, P06151, P16125, P14152	166	4	698	4.20482	1	0.98167	46.4453
NI vs. C	INTERPRO	IPR015955:Lactate dehydrogenase/glycoside hydrolase, family 4, C-terminal	4	2.38095	0.0429959	P08249, P06151, P16125, P14152	166	4	698	4.20482	1	0.98167	46.4453
NI vs. C	INTERPRO	IPR022383:Lactate/malate dehydrogenase, C-terminal	4	2.38095	0.0429959	P08249, P06151, P16125, P14152	166	4	698	4.20482	1	0.98167	46.4453
NI vs. C	GOTERM_MF_DIRECT	GO:0019825~oxygen binding	4	2.38095	0.0432679	P02088, P07724, P01942, P04247	160	4	671	4.19375	1	0.81785	45.8556
NI vs. C	GOTERM_BP_DIRECT	GO:0046034~ATP metabolic process	7	4.16667	0.0438434	Q03265, Q9DCX2, Q02566, Q91Z83, Q91VD9, P14094, Q91VR2	163	12	675	2.41564	1	0.988905	50.7725
NI vs. C	GOTERM_CC_DIRECT	GO:0005859~muscle myosin complex	4	2.38095	0.0442944	A2ASS6, Q02566, Q91Z83, O08638	168	4	699	4.16071	0.99999	0.650153	44.589
NI vs. C	GOTERM_BP_DIRECT	GO:0006096~glycolytic process	8	4.7619	0.0444503	P52480, Q60597, P17182, O70250, P17751, P21550, P05064, P16858	163	15	675	2.20859	1	0.984236	51.2642
NI vs. C	UP_KEYWORDS	Mitochondrion inner membrane	23	13.6905	0.0567484	Q8CAQ8, Q9D8B4, Q921G7, Q9D0M3, Q9CRB9, P19536, Q9CZ13, Q91VR2, Q9DCJ5, Q91YT0, Q99JY0, Q03265, Q9DCS9, Q9DCX2, Q9D6J6, Q8K2B3, Q9CQA3, Q91VD9, P50544, P47934, Q6P8J7, Q9DC61, P52503	168	68	704	1.41737	0.999994	0.48924	52.1159
NI vs. C	GOTERM_MF_DIRECT	GO:0046872~metal ion binding	47	27.9762	0.0605465	P54071, Q9JI91, Q91WS0, P52480, Q61147, Q8BH64, Q8R0F8, P50462, Q9D0M3, Q60597, P19536, O70468, P97447, Q9CZ13, Q99MR8, P09528, Q91YT0, Q8QZT1, P15532, P19123, Q01768, Q05793, Q9DC61, Q99KB8, Q921G7, Q1XH17, O70433, Q9Z2I8, Q91X72, Q8CI51, P04247, P21981, O55143, Q9D6R2, Q9D6J6, P07724, Q9CQA3, Q9JKS4, Q91VD9, Q921I1, Q78J03, P16332, P21550, Q9DC70, Q9Z2I9, P28474, Q8VDN2	160	161	671	1.22426	1	0.887634	57.9498
NI vs. C	GOTERM_BP_DIRECT	GO:0007420~brain development	5	2.97619	0.0607099	Q9D0K2, Q8QZT1, Q05793, P02463, Q61879	163	7	675	2.95793	1	0.9947	62.8443
NI vs. C	GOTERM_BP_DIRECT	GO:0006734~NADH metabolic process	5	2.97619	0.0607099	P08249, P13707, Q9D6R2, Q60597, P14152	163	7	675	2.95793	1	0.9947	62.8443
NI vs. C	KEGG_PATHWAY	mmu00270:Cysteine and methionine metabolism	6	3.57143	0.0609725	P05201, P08249, P05202, P06151, P16125, P14152	118	9	439	2.48023	0.99985	0.492114	52.3973
NI vs. C	UP_KEYWORDS	Ubiquinone	7	4.16667	0.0624246	Q921G7, Q9D6J6, Q91VD9, P03899, Q9CR21, Q9DC70, Q91YT0	168	13	704	2.25641	0.999998	0.504533	55.6237
NI vs. C	GOTERM_BP_DIRECT	GO:0043066~negative regulation of apoptotic process	12	7.14286	0.0624386	O55222, P63038, P99029, O70433, P07724, Q99LX0, Q8BTM8, Q99KR7, P45376, Q01768, P26231, Q61316	163	29	675	1.71356	1	0.993121	63.9107
NI vs. C	UP_KEYWORDS	Metal-binding	46	27.381	0.0627498	P54071, Q9JI91, Q91WS0, P52480, Q61147, Q8BH64, Q8R0F8, P50462, Q9D0M3, Q60597, P19536, O70468, P97447, P09528, Q91YT0, Q8QZT1, P15532, P19123, Q01768, Q05793, Q99KB8, Q921G7, A2ASS6, Q1XH17, O70433, Q91X72, Q8CI51, P04247, P17182, P02088, P21981, O55143, Q9D6R2, Q9D6J6, P07724, P01942, Q9CQA3, Q9JKS4, Q921I1, Q91VD9, Q78J03, P16332, P21550, Q9DC70, P28474, Q8VDN2	168	157	704	1.22778	0.999999	0.488666	55.8173
NI vs. C	GOTERM_MF_DIRECT	GO:0051287~NAD binding	10	5.95238	0.0690059	P54071, P13707, Q9D6R2, O08749, Q8BMS1, P16125, P14152, P16858, Q91YT0, Q99JY0	160	23	671	1.82337	1	0.899141	62.9081
NI vs. C	KEGG_PATHWAY	mmu00640:Propanoate metabolism	8	4.7619	0.0733167	Q8QZT1, Q9Z2I8, Q9EQ20, Q8BMS1, P16332, P06151, Q9Z2I9, P16125	118	15	439	1.98418	0.999977	0.533004	59.2786
NI vs. C	KEGG_PATHWAY	mmu04261:Adrenergic signaling in cardiomyocytes	9	5.35714	0.0749926	E9Q401, P09542, Q02566, Q91Z83, P09541, P19123, P14094, P58771, Q8VDN2	118	18	439	1.86017	0.999982	0.516917	60.1391
NI vs. C	UP_KEYWORDS	Acetylation	110	65.4762	0.0752415	P04117, P54071, P70349, Q9D172, Q8R0F8, P42125, Q8BMS1, P97447, Q05816, P58771, Q8QZT1, Q8K2B3, Q922B1, P52503, P16125, Q8BFR5, Q9D6J6, Q02257, Q64105, P28474, Q61879, Q9CRB9, P48678, P19536, P14824, Q9D051, P80313, Q03265, P80318, P08249, P80316, Q8CI94, Q8CAQ8, Q921G7, Q6PB66, P48722, P10639, Q8JZN5, P05064, Q99JY0, Q9D6R2, Q99LX0, Q9CR21, P21550, Q8BTM8, P26231, P35486, O55222, P17563, Q9EQ20,…	168	424	704	1.08715	1	0.537474	62.692
NI vs. C	UP_SEQ_FEATURE	active site:Proton acceptor	20	11.9048	0.0802249	P13707, A2ASS6, O08749, P17182, P17751, P06151, Q8JZN5, P48758, P16125, P05064, P14152, Q99JY0, P08249, Q8QZT1, Q8K2B3, P50544, P21550, Q8BVI4, P47934, Q8BWT1	166	59	693	1.41515	1	0.999998	73.737
NI vs. C	GOTERM_BP_DIRECT	GO:0050821~protein stabilization	8	4.7619	0.0866559	P80318, P63038, P80316, Q99LX0, P14094, Q8BTM8, P80313, P16858	163	17	675	1.94875	1	0.998497	76.1373
NI vs. C	GOTERM_MF_DIRECT	GO:0030898~actin-dependent ATPase activity	4	2.38095	0.0894709	Q8VDD5, Q02566, Q91Z83, Q61879	160	5	671	3.355	1	0.937702	72.7487
NI vs. C	GOTERM_BP_DIRECT	GO:0019752~carboxylic acid metabolic process	4	2.38095	0.092479	P08249, P06151, P16125, P14152	163	5	675	3.31288	1	0.998489	78.4321
NI vs. C	GOTERM_BP_DIRECT	GO:0006105~succinate metabolic process	4	2.38095	0.092479	Q9Z2I8, Q8K2B3, Q9CQA3, Q9Z2I9	163	5	675	3.31288	1	0.998489	78.4321
NI vs. C	GOTERM_BP_DIRECT	GO:0050873~brown fat cell differentiation	4	2.38095	0.092479	P04117, P17563, Q9EQ20, P04247	163	5	675	3.31288	1	0.998489	78.4321
NI vs. C	GOTERM_BP_DIRECT	GO:0006006~glucose metabolic process	7	4.16667	0.0926306	P52480, P17751, Q61554, Q9D051, Q05816, P35486, P16858	163	14	675	2.07055	1	0.997756	78.4889
NI vs. C	KEGG_PATHWAY	mmu01230:Biosynthesis of amino acids	12	7.14286	0.0927643	P54071, P05201, P52480, P05202, Q9D6R2, O35855, P17182, O70250, P17751, P21550, P05064, P16858	118	28	439	1.59443	0.999999	0.57337	68.2942
NI vs. C	GOTERM_MF_DIRECT	GO:0005504~fatty acid binding	5	2.97619	0.095283	P04117, P07724, Q01768, Q05816, P28474	160	8	671	2.62109	1	0.936306	75.0649
NI vs. C	UP_SEQ_FEATURE	domain:Actin-binding	5	2.97619	0.0967606	Q9JI91, Q9QXS1, Q62261, Q8BTM8, Q8VHX6	166	8	693	2.60919	1	0.999999	80.3492
NI vs. C	GOTERM_BP_DIRECT	GO:0006103~2-oxoglutarate metabolic process	6	3.57143	0.0974462	P54071, P05201, P05202, Q9D6R2, O08749, Q60597	163	11	675	2.25878	1	0.997654	80.2244
NI vs. C	GOTERM_CC_DIRECT	GO:0031672~A band	5	2.97619	0.0978133	A2ASS6, E9Q401, P09542, P09541, O70468	168	8	699	2.60045	1	0.887786	73.8514
NI vs. C	GOTERM_BP_DIRECT	GO:0006754~ATP biosynthetic process	5	2.97619	0.0991653	O55126, Q03265, P52480, P05064, Q91VR2	163	8	675	2.58819	1	0.997047	80.8115
NI vs. C	GOTERM_MF_DIRECT	GO:0051015~actin filament binding	11	6.54762	0.0998511	P58252, Q9JI91, A2ASS6, Q8VDD5, P09541, P19123, Q8BTM8, Q8VHX6, P58771, P26231, Q61879	160	28	671	1.64754	1	0.932795	76.7556
N vs. C	UP_KEYWORDS	Transport	8	57.1429	0.0024793	Q9CPP6, Q1XH17, P01942, Q9CQA3, Q91VD9, Q9CQ54, Q9CZ13, Q8VDN2	14	120	704	3.35238	0.14901	0.14901	2.49829
N vs. C	UP_KEYWORDS	Electron transport	5	35.7143	0.00364353	Q9CPP6, Q9CQA3, Q91VD9, Q9CQ54, Q9CZ13	14	38	704	6.61654	0.211215	0.111864	3.65191
N vs. C	KEGG_PATHWAY	mmu05016:Huntington's disease	6	42.8571	0.00391036	Q9CPP6, Q9CQA3, Q91VD9, Q9CQ54, Q99KR7, Q9CZ13	12	49	439	4.47959	0.131553	0.131553	3.43424
N vs. C	KEGG_PATHWAY	mmu05012:Parkinson's disease	6	42.8571	0.00513355	Q9CPP6, Q9CQA3, Q91VD9, Q9CQ54, Q99KR7, Q9CZ13	12	52	439	4.22115	0.169132	0.0884801	4.48678
N vs. C	KEGG_PATHWAY	mmu04932:Non-alcoholic fatty liver disease (NAFLD)	5	35.7143	0.00674389	Q9CPP6, Q9CQA3, Q91VD9, Q9CQ54, Q9CZ13	12	34	439	5.3799	0.216201	0.0779915	5.85692
N vs. C	GOTERM_CC_DIRECT	GO:0005743~mitochondrial inner membrane	7	50	0.00772945	Q9CPP6, O70325, Q9CQA3, Q91VD9, Q9CQ54, Q99KR7, Q9CZ13	14	107	699	3.26636	0.310959	0.310959	7.13776
N vs. C	KEGG_PATHWAY	mmu00190:Oxidative phosphorylation	5	35.7143	0.013394	Q9CPP6, Q9CQA3, Q91VD9, Q9CQ54, Q9CZ13	12	41	439	4.46138	0.384575	0.114286	11.3321
N vs. C	GOTERM_BP_DIRECT	GO:0055114~oxidation-reduction process	7	50	0.0143939	Q9CPP6, O70325, Q64669, Q9CQA3, Q91VD9, Q9CQ54, Q9CZ13	14	117	675	2.88462	0.794094	0.794094	15.086
N vs. C	UP_KEYWORDS	Respiratory chain	4	28.5714	0.0149763	Q9CPP6, Q91VD9, Q9CQ54, Q9CZ13	14	30	704	6.70476	0.624997	0.278873	14.255
N vs. C	GOTERM_BP_DIRECT	GO:0006810~transport	7	50	0.0150106	Q9CPP6, Q1XH17, Q9CQA3, Q91VD9, Q9CQ54, Q9CZ13, Q8VDN2	14	118	675	2.86017	0.807674	0.56145	15.6834
N vs. C	GOTERM_CC_DIRECT	GO:0070469~respiratory chain	4	28.5714	0.015268	Q9CPP6, Q91VD9, Q9CQ54, Q9CZ13	14	30	699	6.65714	0.522179	0.308754	13.6564
N vs. C	KEGG_PATHWAY	mmu05010:Alzheimer's disease	5	35.7143	0.0186593	Q9CPP6, Q9CQA3, Q91VD9, Q9CQ54, Q9CZ13	12	45	439	4.06481	0.49241	0.126822	15.4646
N vs. C	UP_KEYWORDS	Mitochondrion inner membrane	5	35.7143	0.0291545	Q9CPP6, Q9CQA3, Q91VD9, Q9CQ54, Q9CZ13	14	68	704	3.69748	0.853863	0.381714	26.0336
N vs. C	GOTERM_MF_DIRECT	GO:0008137~NADH dehydrogenase (ubiquinone) activity	3	21.4286	0.0343678	Q9CPP6, Q91VD9, Q9CQ54	13	17	671	9.1086	0.893352	0.893352	29.9026
N vs. C	INTERPRO	IPR012675:Beta-grasp domain	2	14.2857	0.0369286	Q9CQA3, Q91VD9	14	2	698	49.8571	0.878417	0.878417	31.0336
N vs. C	INTERPRO	IPR001041:2Fe-2S ferredoxin-type domain	2	14.2857	0.0369286	Q9CQA3, Q91VD9	14	2	698	49.8571	0.878417	0.878417	31.0336
N vs. C	UP_SEQ_FEATURE	domain:2Fe-2S ferredoxin-type	2	14.2857	0.0371927	Q9CQA3, Q91VD9	14	2	693	49.5	0.849697	0.849697	30.5838
N vs. C	GOTERM_BP_DIRECT	GO:0006979~response to oxidative stress	3	21.4286	0.0535171	O70325, Q64669, Q99KR7	14	20	675	7.23214	0.997509	0.864451	46.2262
N vs. C	UP_SEQ_FEATURE	metal ion-binding site:Iron-sulfur 2 (4Fe-4S)	2	14.2857	0.0553063	Q9CQA3, Q91VD9	14	3	693	33	0.94185	0.758857	42.1881
N vs. C	UP_SEQ_FEATURE	metal ion-binding site:Iron-sulfur 1 (2Fe-2S)	2	14.2857	0.0553063	Q9CQA3, Q91VD9	14	3	693	33	0.94185	0.758857	42.1881
N vs. C	GOTERM_CC_DIRECT	GO:0005747~mitochondrial respiratory chain complex I	3	21.4286	0.0648251	Q9CPP6, Q91VD9, Q9CQ54	14	23	699	6.51242	0.959927	0.657796	47.2511
N vs. C	UP_KEYWORDS	Mitochondrion	8	57.1429	0.0742898	Q9CPP6, O70325, Q9CQA3, Q91VD9, Q9CQ54, Q99KR7, Q9D1C3, Q9CZ13	14	220	704	1.82857	0.99338	0.633414	54.4683
N vs. C	UP_KEYWORDS	Iron	3	21.4286	0.0796921	P01942, Q9CQA3, Q91VD9	14	26	704	5.8022	0.995475	0.593299	57.1049

## Sheet: All_Pathways
Enriched In	Category	Term	Count	%	PValue	Genes	List Total	Pop Hits	Pop Total	Fold Enrichment	Bonferroni	Benjamini	FDR
N vs. NI	GOTERM_BP_DIRECT	GO:0043066~negative regulation of apoptotic process	3	37.5	0.0327511	P20108, Q99KR7, Q61316	8	29	675	8.72845	0.927969	0.927969	29.7513
N vs. NI	GOTERM_MF_DIRECT	GO:0005515~protein binding	5	62.5	0.0728065	Q9CZD3, Q1XH17, Q99KR7, Q91YT0, Q61316	7	204	671	2.34944	0.958202	0.958202	50.3222
I vs. NI	GOTERM_MF_DIRECT	GO:0030506~ankyrin binding	4	10	0.00831241	A2ASS6, P04919, Q9QXS1, Q62261	40	8	671	8.3875	0.747736	0.747736	9.63566
I vs. NI	INTERPRO	IPR015590:Aldehyde dehydrogenase domain	3	7.5	0.0161667	Q9EQ20, Q8BWF0, P47738	39	4	698	13.4231	0.923862	0.923862	17.8303
I vs. NI	INTERPRO	IPR016163:Aldehyde dehydrogenase, C-terminal	3	7.5	0.0161667	Q9EQ20, Q8BWF0, P47738	39	4	698	13.4231	0.923862	0.923862	17.8303
I vs. NI	INTERPRO	IPR016162:Aldehyde dehydrogenase, N-terminal	3	7.5	0.0161667	Q9EQ20, Q8BWF0, P47738	39	4	698	13.4231	0.923862	0.923862	17.8303
I vs. NI	INTERPRO	IPR016161:Aldehyde/histidinol dehydrogenase	3	7.5	0.0161667	Q9EQ20, Q8BWF0, P47738	39	4	698	13.4231	0.923862	0.923862	17.8303
I vs. NI	INTERPRO	IPR016160:Aldehyde dehydrogenase, conserved site	3	7.5	0.0161667	Q9EQ20, Q8BWF0, P47738	39	4	698	13.4231	0.923862	0.923862	17.8303
I vs. NI	GOTERM_MF_DIRECT	GO:0004029~aldehyde dehydrogenase (NAD) activity	3	7.5	0.0183498	Q9EQ20, Q8BWF0, P47738	40	4	671	12.5812	0.952917	0.783014	20.1328
I vs. NI	GOTERM_MF_DIRECT	GO:0016620~oxidoreductase activity, acting on the aldehyde or oxo group of donors, NAD or NADP as acceptor	3	7.5	0.0183498	Q9EQ20, Q8BWF0, P47738	40	4	671	12.5812	0.952917	0.783014	20.1328
I vs. NI	UP_KEYWORDS	Ion transport	5	12.5	0.0243283	E9Q401, P04919, Q60931, Q921I1, Q6PIE5	40	21	704	4.19048	0.914814	0.914814	23.9187
I vs. NI	GOTERM_BP_DIRECT	GO:0006811~ion transport	5	12.5	0.0255972	E9Q401, P04919, Q60931, Q921I1, Q6PIE5	39	21	675	4.12088	0.999738	0.999738	29.5021
I vs. NI	GOTERM_BP_DIRECT	GO:0008152~metabolic process	10	25	0.0266429	Q80XN0, Q9EQ20, Q8R0F8, P50544, Q99NB1, Q8BWF0, Q9DBJ1, Q9JLZ3, P47738, P85094	39	80	675	2.16346	0.999814	0.986345	30.5153
I vs. NI	GOTERM_BP_DIRECT	GO:0003007~heart morphogenesis	3	7.5	0.0277256	A2ASS6, Q8BTM8, O70468	39	5	675	10.3846	0.999869	0.949229	31.5501
I vs. NI	UP_SEQ_FEATURE	active site:Nucleophile	4	10	0.0297247	Q9EQ20, Q78J03, Q8BWF0, P47738	39	13	693	5.46746	1	1	36.2119
I vs. NI	GOTERM_MF_DIRECT	GO:0005200~structural constituent of cytoskeleton	4	10	0.0346286	A2ASS6, Q9QXS1, Q62261, O70468	40	13	671	5.16154	0.997017	0.856056	34.8047
I vs. NI	GOTERM_MF_DIRECT	GO:0003779~actin binding	8	20	0.0357499	P04919, Q9QXS1, Q61234, Q78J03, O88342, Q62261, Q8BTM8, O70468	40	56	671	2.39643	0.997538	0.777246	35.718
I vs. NI	UP_KEYWORDS	Calmodulin-binding	4	10	0.0450205	A2ASS6, E9Q401, Q61234, Q62261	40	15	704	4.69333	0.990014	0.900069	40.0282
I vs. NI	GOTERM_MF_DIRECT	GO:0005515~protein binding	18	45	0.050795	P58252, A2ASS6, P04919, E9Q401, Q6PIE5, P38647, P08113, Q9D1G3, Q61316, Q60854, Q99LD4, Q9QXS1, Q61234, Q921I1, Q62261, Q8BTM8, O70251, O70400	40	204	671	1.48015	0.999816	0.820989	46.8885
I vs. NI	GOTERM_MF_DIRECT	GO:0005516~calmodulin binding	4	10	0.0508092	A2ASS6, E9Q401, Q61234, Q62261	40	15	671	4.47333	0.999817	0.761646	46.8981
I vs. NI	UP_SEQ_FEATURE	nucleotide phosphate-binding region:NAD	5	12.5	0.0542283	Q80XN0, Q9EQ20, Q60931, Q8BWF0, P47738	39	27	693	3.2906	1	1	56.4263
I vs. NI	UP_SEQ_FEATURE	domain:Actin-binding	3	7.5	0.066529	Q9QXS1, Q62261, Q8BTM8	39	8	693	6.66346	1	1	64.1481
I vs. NI	GOTERM_CC_DIRECT	GO:0031672~A band	3	7.5	0.0686507	A2ASS6, E9Q401, O70468	40	8	699	6.55312	0.999881	0.999881	56.1674
I vs. NI	GOTERM_MF_DIRECT	GO:0098641~cadherin binding involved in cell-cell adhesion	7	17.5	0.0776442	P58252, Q9QXS1, Q9CPV4, Q62261, Q8BTM8, Q9D0I9, O70400	40	53	671	2.21557	0.999998	0.851199	62.5091
I vs. NI	GOTERM_CC_DIRECT	GO:0042383~sarcolemma	5	12.5	0.0792864	E9Q401, Q9QXS1, Q61234, Q6PIE5, P14824	40	30	699	2.9125	0.999972	0.994729	61.6336
I vs. NI	INTERPRO	IPR001589:Actinin-type, actin-binding, conserved site	3	7.5	0.0815936	Q9QXS1, Q62261, Q8BTM8	39	9	698	5.96581	0.999999	0.998798	64.14
I vs. NI	GOTERM_CC_DIRECT	GO:0005913~cell-cell adherens junction	7	17.5	0.0824015	P58252, Q9QXS1, Q9CPV4, Q62261, Q8BTM8, Q9D0I9, O70400	40	56	699	2.18437	0.999982	0.97376	63.1124
I vs. NI	UP_SEQ_FEATURE	domain:CH 1	3	7.5	0.0826298	Q9QXS1, Q62261, Q8BTM8	39	9	693	5.92308	1	0.999999	72.3352
I vs. NI	UP_SEQ_FEATURE	domain:CH 2	3	7.5	0.0826298	Q9QXS1, Q62261, Q8BTM8	39	9	693	5.92308	1	0.999999	72.3352
I vs. NI	GOTERM_BP_DIRECT	GO:0002027~regulation of heart rate	3	7.5	0.086527	E9Q401, Q61234, O70468	39	9	675	5.76923	1	0.99925	70.4804
I vs. N	GOTERM_MF_DIRECT	GO:0030506~ankyrin binding	4	10	0.00831241	A2ASS6, P04919, Q9QXS1, Q8VHX6	40	8	671	8.3875	0.769867	0.769867	9.73586
I vs. N	GOTERM_BP_DIRECT	GO:0034220~ion transmembrane transport	3	7.5	0.00847886	E9Q401, P23242, P14824	38	3	675	17.7632	0.958252	0.958252	11.0912
I vs. N	GOTERM_CC_DIRECT	GO:0016528~sarcoplasm	3	7.5	0.00879	Q9QXS1, P13020, Q8VHX6	40	3	699	17.475	0.671243	0.671243	9.71907
I vs. N	UP_KEYWORDS	Hydrolase	10	25	0.0162959	P70349, Q9Z1N5, O55143, P56375, Q8R0F8, Q6PIE5, Q63880, Q922B1, Q9R0P3, P34914	40	75	704	2.34667	0.853734	0.853734	17.1172
I vs. N	GOTERM_CC_DIRECT	GO:0042383~sarcolemma	6	15	0.0211434	E9Q401, Q9QXS1, Q61234, Q6PIE5, Q8VHX6, P14824	40	30	699	3.495	0.932298	0.739804	21.9234
I vs. N	GOTERM_MF_DIRECT	GO:0016787~hydrolase activity	10	25	0.0257402	P70349, Q9Z1N5, O55143, P56375, Q8R0F8, Q6PIE5, Q63880, Q922B1, Q9R0P3, P34914	40	77	671	2.17857	0.989843	0.899219	27.3852
I vs. N	GOTERM_BP_DIRECT	GO:0006816~calcium ion transport	3	7.5	0.0381641	O55143, E9Q401, P14824	38	6	675	8.88158	1	0.999295	41.5627
I vs. N	UP_KEYWORDS	Calcium	7	17.5	0.0503301	O55143, A2ASS6, E9Q401, Q8R0F8, Q61234, P13020, P14824	40	50	704	2.464	0.997623	0.951247	44.5719
I vs. N	GOTERM_BP_DIRECT	GO:0006937~regulation of muscle contraction	3	7.5	0.051603	O55143, Q6PIE5, P14824	38	7	675	7.61278	1	0.998622	51.8803
I vs. N	GOTERM_CC_DIRECT	GO:0031672~A band	3	7.5	0.0686507	A2ASS6, E9Q401, O70468	40	8	699	6.55312	0.999872	0.949565	56.1163
I vs. N	INTERPRO	IPR023214:HAD-like domain	3	7.5	0.0688263	O55143, Q6PIE5, P34914	40	8	698	6.54375	0.999996	0.999996	58.2108
I vs. N	GOTERM_CC_DIRECT	GO:0014704~intercalated disc	4	10	0.0732129	P04919, Q6PIE5, P23242, P14824	40	18	699	3.88333	0.999931	0.908826	58.5422
I vs. N	GOTERM_CC_DIRECT	GO:0043234~protein complex	7	17.5	0.0824015	Q9Z1N5, O55143, E9Q401, Q61234, O35490, P13020, P14824	40	56	699	2.18437	0.99998	0.885489	63.0603
I vs. N	GOTERM_BP_DIRECT	GO:0002027~regulation of heart rate	3	7.5	0.082549	E9Q401, Q61234, O70468	38	9	675	5.92105	1	0.999676	69.5621
I vs. N	UP_KEYWORDS	Magnesium	6	15	0.0881979	O55143, A2ASS6, Q8R0F8, Q6PIE5, P55264, P34914	40	44	704	2.4	0.99998	0.972703	65.1826
I vs. N	UP_SEQ_FEATURE	topological domain:Lumenal	3	7.5	0.0952741	O55143, Q8BWM0, Q6PIE5	38	10	693	5.47105	1	1	77.7575
I vs. N	GOTERM_MF_DIRECT	GO:0003779~actin binding	7	17.5	0.0963541	P45591, P04919, Q9QXS1, Q61234, O70468, P13020, Q8VHX6	40	56	671	2.09687	1	0.997378	71.1568
I vs. N	UP_KEYWORDS	Nucleus	11	27.5	0.0994578	P45591, P58252, P70349, Q9Z1N5, Q6PB66, A2ASS6, Q8BWM0, P55264, P38647, Q922B1, P14206	40	118	704	1.64068	0.999995	0.953308	69.7913
N vs. I	GOTERM_MF_DIRECT	GO:0008137~NADH dehydrogenase (ubiquinone) activity	3	16.6667	0.0522829	Q9CPP6, Q9CQ54, Q91YT0	16	17	671	7.40074	0.991598	0.991598	44.1735
N vs. I	UP_KEYWORDS	Transport	7	38.8889	0.0531887	P04117, Q9CPP6, Q1XH17, O55143, P01942, Q9CQ54, Q91YT0	18	120	704	2.28148	0.989858	0.989858	44.382
N vs. I	GOTERM_BP_DIRECT	GO:0055114~oxidation-reduction process	7	38.8889	0.057061	Q9CPP6, Q64669, P20108, Q9CQ54, Q91Z53, P35486, Q91YT0	18	117	675	2.24359	0.999951	0.999951	51.1332
N vs. I	GOTERM_BP_DIRECT	GO:0006979~response to oxidative stress	3	16.6667	0.0869324	Q64669, P20108, Q99KR7	18	20	675	5.625	1	0.99954	66.9918
N vs. I	UP_KEYWORDS	Pyruvate	2	11.1111	0.0933401	Q91Z53, P35486	18	4	704	19.5556	0.999734	0.983682	65.0687
N vs. I	KEGG_PATHWAY	mmu00620:Pyruvate metabolism	3	16.6667	0.0947853	Q8QZT1, Q91Z53, P35486	14	18	439	5.22619	0.983142	0.983142	60.0057
N vs. I	UP_SEQ_FEATURE	region of interest:Substrate binding	3	16.6667	0.0981141	Q9CZD3, Q64669, Q91Z53	18	22	693	5.25	1	1	77.7058
NI vs. I	UP_SEQ_FEATURE	transit peptide:Mitochondrion	59	32.7778	4.96402e-06	Q9D0K2, Q99KI0, P54071, Q9EQ20, Q9D172, P42125, Q8BMS1, Q60597, Q99MR8, Q91YT0, Q8QZT1, Q8K2B3, P50544, Q8BWF0, P52503, Q99KB8, P20108, Q9Z2I8, Q99KR7, Q9DBL1, Q9CZB0, Q91VR2, Q07417, Q8BFR5, P99029, Q9D6J6, Q78J03, Q6P8J7, Q9CZU6, Q9Z2I9, P63038, Q9D0M3, O08749, P19536, Q9D051, Q9CZ13, Q8K2C6, Q99LC3, Q03265, P08249, Q9DC69, Q99LC5, O35855, Q9DC61, Q9WVM8, Q8BH95, Q921G7, Q6PB66, P05202, Q61425,…	177	143	693	1.61538	0.00538631	0.00538631	0.007927
NI vs. I	UP_KEYWORDS	Transit peptide	60	33.3333	1.48956e-05	Q9D0K2, Q99KI0, P54071, Q9EQ20, Q9D172, P42125, Q8BMS1, Q60597, Q99MR8, Q91YT0, Q8QZT1, Q8K2B3, P50544, Q8BWF0, P52503, Q99KB8, P20108, Q9Z2I8, Q99KR7, Q9DBL1, Q9CZB0, Q91VR2, Q07417, Q8BFR5, P99029, Q9D6J6, Q78J03, Q6P8J7, Q9CZU6, Q9Z2I9, P63038, Q9D0M3, O08749, P19536, Q9D051, Q9CZ13, Q8K2C6, Q99LC3, Q03265, P08249, Q9DC69, Q99LC5, O35855, Q9DC61, Q9WVM8, Q8BH95, Q8CAQ8, Q921G7, Q6PB66, P05202,…	180	150	704	1.56444	0.00321231	0.00321231	0.0189036
NI vs. I	GOTERM_CC_DIRECT	GO:0043209~myelin sheath	37	20.5556	3.38826e-05	Q99KI0, P63038, P62631, P10649, O08749, P19536, Q9CZ13, P17742, P14152, Q99LC3, Q03265, P08249, P80316, P15532, Q8K2B3, Q01768, Q8CAQ8, P20108, P05202, P17182, Q91VR2, P05064, P16125, Q8BFR5, P02088, P48962, Q9DCX2, Q9D6R2, P01942, P07724, Q9D6J6, Q91VD9, P14094, Q9Z2I9, P35486, Q8VDN2, P16858	180	79	699	1.81878	0.00873734	0.00873734	0.0442525
NI vs. I	GOTERM_BP_DIRECT	GO:0006099~tricarboxylic acid cycle	14	7.77778	9.83712e-05	Q99KI0, P54071, Q9Z2I8, Q60597, Q9D051, Q9CZB0, P14152, P08249, Q9D6R2, Q8K2B3, Q9CQA3, Q9CZU6, Q9Z2I9, P35486	176	19	675	2.82596	0.0940485	0.0940485	0.155389
NI vs. I	GOTERM_CC_DIRECT	GO:0005739~mitochondrion	99	55	0.000108216	Q9D8B4, P54071, P13707, Q9D172, Q9CPV4, P42125, Q8BMS1, Q791V5, Q9DCS9, Q8QZT1, Q8K2B3, Q8BWF0, P52503, P20108, Q9DBL1, P16125, Q9QXX4, Q8BFR5, P18572, Q9D6J6, Q64105, Q9CZU6, Q61879, P03899, P19536, P14824, Q9D051, Q8K2C6, P80313, Q03265, P08249, Q01768, Q9WVM8, Q8CAQ8, Q921G7, Q6PB66, P10639, P05064, Q99JY0, Q924X2, Q9D6R2, Q99LX0, Q8CGK3, Q9CR21, P35486, Q99KI0, Q9D0K2, Q9EQ20, Q60597, Q9CQR4,…	180	298	699	1.2901	0.0276403	0.013917	0.141273
NI vs. I	KEGG_PATHWAY	mmu00020:Citrate cycle (TCA cycle)	15	8.33333	0.00011769	Q99KI0, P54071, Q9Z2I8, O08749, Q60597, Q9D051, Q9CZB0, P14152, P08249, Q9D6R2, Q8K2B3, Q9CQA3, Q9CZU6, Q9Z2I9, P35486	128	20	439	2.57227	0.0173839	0.0173839	0.140288
NI vs. I	GOTERM_BP_DIRECT	GO:0055114~oxidation-reduction process	48	26.6667	0.000140575	Q9D8B4, P54071, Q9EQ20, P13707, Q61147, Q9D0M3, P03899, O08749, Q8BMS1, Q60597, Q9D051, Q9CZ13, Q2TPA8, P14152, Q9DCJ5, Q91YT0, Q99LC3, P08249, Q8R127, Q9DCS9, Q9DCW4, Q9DC69, Q8K2B3, Q99LC5, P50544, Q8BWF0, P52503, Q921G7, P20108, Q61425, P10639, Q9DBL1, P06151, Q9CZB0, P16125, Q07417, P99029, Q9D6R2, Q9D6J6, Q9CQA3, Q91VD9, Q78J03, Q9CR21, Q8BVI4, P45376, Q64105, Q9DC70, P35486	176	117	675	1.57343	0.131639	0.0681411	0.221987
NI vs. I	UP_KEYWORDS	Electron transport	21	11.6667	0.000201053	Q9D8B4, Q921G7, Q9D0M3, P10639, P03899, Q9CZ13, Q9CZB0, Q9DCJ5, Q91YT0, Q99LC3, Q9DCW4, Q9DCS9, Q9D6J6, Q8K2B3, Q9DC69, Q9CQA3, Q99LC5, Q91VD9, Q9CR21, Q9DC70, P52503	180	38	704	2.1614	0.0425022	0.0214818	0.254873
NI vs. I	UP_KEYWORDS	Tricarboxylic acid cycle	13	7.22222	0.000225698	Q99KI0, P54071, Q9Z2I8, Q9D051, Q9CZB0, P14152, P08249, Q9D6R2, Q8K2B3, Q9CQA3, Q9CZU6, Q9Z2I9, P35486	180	18	704	2.82469	0.0475868	0.0161208	0.286074
NI vs. I	UP_KEYWORDS	Mitochondrion	76	42.2222	0.000315982	Q9D0K2, Q99KI0, Q9D8B4, P54071, Q9EQ20, Q9D172, Q9CPV4, P42125, Q8BMS1, Q60597, Q9CQR4, Q9DCJ5, Q99MR8, Q791V5, Q91YT0, Q8BGH2, Q9DCS9, Q8QZT1, Q9DCW4, Q8K2B3, P50544, Q8BWF0, Q5U458, P52503, Q99KB8, P20108, Q9Z2I8, Q9DBL1, Q99KR7, Q9CZB0, Q9QXX4, Q91VR2, Q07417, Q8BFR5, P99029, Q9DCX2, Q9D6J6, Q78J03, Q9CZU6, Q6P8J7, Q9Z2I9, P63038, Q91WS0, Q9D0M3, P03899, O08749, P19536, Q9CZ13, Q9D051, Q8K2C6,…	180	220	704	1.35111	0.0659852	0.0169209	0.400298
NI vs. I	KEGG_PATHWAY	mmu01130:Biosynthesis of antibiotics	36	20	0.000361512	Q99KI0, P54071, O08749, Q8BMS1, Q60597, Q9D051, P14152, P08249, P15532, Q8QZT1, Q8K2B3, O35855, O70250, Q01768, Q9WVM8, Q8BH95, P05201, Q9Z2I8, P05202, Q9R0Y5, Q61425, P17751, P17182, P06151, Q9CZB0, P05064, P16125, Q99JY0, Q9D6R2, Q9CQA3, P21550, Q9DCL9, Q9CZU6, Q9Z2I9, P35486, P16858	128	76	439	1.62459	0.0524494	0.0265779	0.430354
NI vs. I	UP_KEYWORDS	Muscle protein	13	7.22222	0.000476617	Q02566, P04247, O70468, P58771, P31001, P09542, A2AQP0, Q91Z83, P09541, P19123, Q62234, O08638, Q5SX39	180	19	704	2.67602	0.0978494	0.0203841	0.60323
NI vs. I	KEGG_PATHWAY	mmu01100:Metabolic pathways	68	37.7778	0.000850781	Q99KI0, Q9D8B4, P54071, Q9EQ20, P07310, Q9WUB3, Q8BMS1, Q60597, Q9DCJ5, Q99MR8, Q91YT0, Q9DCS9, Q8QZT1, Q8K2B3, P50544, O70250, Q8BWF0, P52503, Q9Z2I8, P17751, P17182, Q9DBL1, Q9CZB0, Q91VR2, P16125, Q07417, Q9DCX2, Q9D6J6, P45376, Q9DCL9, Q9CZU6, Q64105, Q6P8J7, Q9Z2I9, Q9D0M3, P03899, O08749, P19536, Q9D051, Q9CZ13, P14152, Q99LC3, Q03265, P08249, P15532, Q9DC69, O35855, Q01768, Q9WVM8, Q8CI94,…	128	179	439	1.3029	0.119108	0.0413924	1.01009
NI vs. I	KEGG_PATHWAY	mmu01200:Carbon metabolism	29	16.1111	0.000918552	Q99KI0, P54071, Q9EQ20, Q8BMS1, O08749, Q60597, Q9D051, P14152, P08249, Q8QZT1, Q8K2B3, O70250, Q8BH95, P05201, Q9Z2I8, P05202, P17182, P17751, Q9CZB0, P05064, Q07417, Q9D6R2, Q9CQA3, P21550, P16332, Q9CZU6, Q9Z2I9, P35486, P16858	128	59	439	1.68578	0.127966	0.0336525	1.09015
NI vs. I	UP_SEQ_FEATURE	cross-link:Glycyl lysine isopeptide (Lys-Gly) (interchain with G-Cter in ubiquitin)	14	7.77778	0.00120426	Q99KI0, A2ASS6, Q02566, Q60597, P17742, P58771, P48962, P15532, O55143, Q91Z83, O70250, P50544, Q5SX39, P62192	177	23	693	2.3832	0.730457	0.480825	1.90591
NI vs. I	INTERPRO	IPR004009:Myosin, N-terminal, SH3-like	7	3.88889	0.00137595	Q8VDD5, Q02566, A2AQP0, Q91Z83, Q5SX39, O08638, Q61879	178	7	698	3.92135	0.478618	0.478618	1.94808
NI vs. I	UP_KEYWORDS	Thick filament	7	3.88889	0.00139819	Q02566, A2AQP0, Q91Z83, O70468, Q62234, Q5SX39, O08638	180	7	704	3.91111	0.260826	0.0491227	1.76013
NI vs. I	GOTERM_CC_DIRECT	GO:0032982~myosin filament	7	3.88889	0.00145667	Q02566, A2AQP0, Q91Z83, O70468, Q62234, Q5SX39, O08638	180	7	699	3.88333	0.314463	0.118254	1.88625
NI vs. I	GOTERM_CC_DIRECT	GO:0005743~mitochondrial inner membrane	41	22.7778	0.00231264	Q9D8B4, P54071, P63038, Q9D0M3, P42125, Q8BMS1, P19536, Q9CZ13, Q99MR8, Q8K2C6, Q9DCJ5, Q91YT0, Q791V5, Q03265, Q8BGH2, P08249, Q8QZT1, Q9DCS9, Q9DC69, Q8K2B3, P50544, Q5U458, Q9DC61, P52503, Q8CAQ8, Q921G7, P05202, Q61425, Q99KR7, Q9CZB0, Q9QXX4, Q91VR2, Q99JY0, Q8BFR5, P48962, Q9DCX2, Q9D6J6, Q9CQA3, Q91VD9, Q6P8J7, Q9DC70	180	107	699	1.48801	0.451005	0.13922	2.97926
NI vs. I	UP_KEYWORDS	Oxidoreductase	36	20	0.00283686	P54071, Q9EQ20, Q61147, P13707, P03899, O08749, Q8BMS1, Q60597, Q9D051, Q2TPA8, P14152, Q91YT0, Q8R127, P08249, Q8K2B3, P50544, Q8BWF0, Q921G7, P20108, Q61425, Q9DBL1, P06151, P16125, Q07417, P99029, Q9D6R2, Q9D6J6, Q91VD9, Q9CQA3, Q78J03, Q8BVI4, P45376, Q64105, Q9DC70, P35486, P16858	180	92	704	1.53043	0.458619	0.0839294	3.54137
NI vs. I	GOTERM_MF_DIRECT	GO:0016491~oxidoreductase activity	36	20	0.00284231	P54071, Q9EQ20, Q61147, P13707, P03899, O08749, Q8BMS1, Q60597, Q9D051, Q2TPA8, P14152, Q91YT0, Q8R127, P08249, Q8K2B3, Q99LC5, P50544, Q8BWF0, Q921G7, P20108, Q61425, Q9DBL1, P06151, P16125, Q07417, P99029, Q9D6R2, Q9D6J6, Q91VD9, Q9CQA3, Q78J03, Q8BVI4, P45376, Q64105, Q9DC70, P35486	170	93	671	1.52789	0.681533	0.681533	3.89511
NI vs. I	UP_KEYWORDS	Myosin	9	5	0.0028771	Q8VDD5, P09542, Q02566, A2AQP0, Q91Z83, P09541, Q5SX39, O08638, Q61879	180	12	704	2.93333	0.463318	0.0748448	3.59077
NI vs. I	GOTERM_CC_DIRECT	GO:0016459~myosin complex	9	5	0.00302248	Q8VDD5, P09542, Q02566, A2AQP0, Q91Z83, P09541, Q5SX39, O08638, Q61879	180	12	699	2.9125	0.543427	0.145126	3.87714
NI vs. I	GOTERM_CC_DIRECT	GO:0005759~mitochondrial matrix	26	14.4444	0.00327999	Q9D0K2, Q99KB8, Q8BH95, P63038, P05202, P42125, Q61425, O08749, Q60597, Q99KR7, Q9DBL1, Q9D051, Q8K2C6, Q99MR8, Q07417, Q99LC3, P08249, Q9DCW4, Q8QZT1, Q9DC69, Q99LX0, Q8CGK3, P16332, Q9CZU6, Q9DC61, P35486	180	60	699	1.68278	0.572975	0.132222	4.20097
NI vs. I	UP_KEYWORDS	Transport	44	24.4444	0.00353724	P04117, Q9D8B4, P17563, Q61147, E9Q401, Q9D0M3, P03899, Q9CZ13, Q9DCJ5, Q91YT0, Q791V5, Q99LC3, Q03265, Q9DCS9, Q9DCW4, Q9DC69, Q8K2B3, Q6P5F9, Q99LC5, P52503, Q921G7, Q1XH17, Q6PB66, P05202, P10639, P04247, Q9CZB0, Q9QXX4, Q91VR2, P02088, Q924X2, P48962, O55143, Q9DCX2, Q9D6J6, P01942, Q9CQA3, Q921I1, Q91VD9, Q9CR21, P14094, P70670, Q9DC70, Q8VDN2	180	120	704	1.43407	0.534852	0.0815284	4.39772
NI vs. I	GOTERM_BP_DIRECT	GO:0060048~cardiac muscle contraction	11	6.11111	0.00369712	A2ASS6, E9Q401, P50462, P09542, Q02566, Q91Z83, P09541, P19123, P14094, O70468, P58771	176	17	675	2.48162	0.975737	0.710499	5.68703
NI vs. I	KEGG_PATHWAY	mmu00190:Oxidative phosphorylation	21	11.6667	0.00380982	Q9D8B4, Q9D0M3, P03899, P19536, Q9CZ13, Q9CZB0, Q91VR2, Q9DCJ5, Q91YT0, Q99LC3, Q03265, Q9DCS9, Q9DCX2, Q9D6J6, Q8K2B3, Q9DC69, Q9CQA3, Q91VD9, Q9CR21, Q9DC70, P52503	128	41	439	1.75667	0.433766	0.107518	4.45088
NI vs. I	UP_SEQ_FEATURE	binding site:NAD	10	5.55556	0.00427971	P08249, Q9EQ20, P13707, Q61425, O08749, P06151, Q8BWF0, P16125, P14152, P16858	177	15	693	2.61017	0.990593	0.788903	6.61987
NI vs. I	INTERPRO	IPR002928:Myosin tail	7	3.88889	0.00434317	Q8VDD5, Q02566, A2AQP0, Q91Z83, Q5SX39, O08638, Q61879	178	8	698	3.43118	0.872392	0.642777	6.02959
NI vs. I	INTERPRO	IPR027401:Myosin-like IQ motif-containing domain	7	3.88889	0.00434317	Q8VDD5, Q02566, A2AQP0, Q91Z83, Q5SX39, O08638, Q61879	178	8	698	3.43118	0.872392	0.642777	6.02959
NI vs. I	UP_SEQ_FEATURE	region of interest:Actin-binding	6	3.33333	0.00481556	Q8VDD5, Q02566, A2AQP0, Q91Z83, Q5SX39, O08638	177	6	693	3.91525	0.994763	0.730987	7.41915
NI vs. I	GOTERM_BP_DIRECT	GO:0002026~regulation of the force of heart contraction	7	3.88889	0.00490013	O55143, P50462, P09542, Q02566, Q91Z83, P09541, Q8VDN2	176	8	675	3.35582	0.992787	0.70857	7.47122
NI vs. I	GOTERM_BP_DIRECT	GO:0006936~muscle contraction	10	5.55556	0.00497634	Q9JI91, Q1XH17, A2ASS6, Q02566, Q91Z83, O70468, Q62234, Q5SX39, P14824, P52503	176	15	675	2.55682	0.993321	0.632762	7.58318
NI vs. I	GOTERM_CC_DIRECT	GO:0005747~mitochondrial respiratory chain complex I	13	7.22222	0.00500687	Q9D8B4, Q99LC3, Q9DCS9, Q9DC69, Q9D6J6, Q99LX0, Q91VD9, P03899, Q9CR21, Q9DC70, P52503, Q9DCJ5, Q91YT0	180	23	699	2.19493	0.727478	0.169494	6.34666
NI vs. I	UP_KEYWORDS	Iron	14	7.77778	0.00523616	Q99KI0, P02088, Q91WS0, Q921G7, P01942, Q9D0M3, Q9D6J6, Q921I1, Q91VD9, Q9CQA3, P04247, Q9CZB0, Q9DC70, Q91YT0	180	26	704	2.10598	0.678251	0.107205	6.44596
NI vs. I	GOTERM_BP_DIRECT	GO:0034599~cellular response to oxidative stress	6	3.33333	0.00530972	P20108, O55143, Q99LX0, P10639, Q8CGK3, Q01768	176	6	675	3.83523	0.995229	0.589698	8.07144
NI vs. I	GOTERM_MF_DIRECT	GO:0042802~identical protein binding	20	11.1111	0.00535522	Q9JI91, P05201, P05202, A2ASS6, O70433, P20108, Q02566, E9Q401, P42125, O70468, P16125, P80313, P31001, P15532, P07724, P20152, Q99LX0, Q62234, Q9DCL9, P16858	170	44	671	1.79412	0.884512	0.660164	7.22102
NI vs. I	KEGG_PATHWAY	mmu05010:Alzheimer's disease	22	12.2222	0.00592245	Q9D8B4, Q9D0M3, P19536, Q9CZ13, Q9CZB0, Q91VR2, Q9DCJ5, Q91YT0, Q99LC3, Q03265, Q9DCS9, O55143, Q9DCX2, Q9D6J6, Q8K2B3, Q9DC69, Q9CQA3, Q91VD9, Q9CR21, Q9DC70, P52503, P16858	128	45	439	1.67674	0.587314	0.137147	6.84003
NI vs. I	SMART	SM00242:MYSc	7	3.88889	0.00674423	Q8VDD5, Q02566, A2AQP0, Q91Z83, Q5SX39, O08638, Q61879	71	9	295	3.23161	0.368818	0.368818	6.72497
NI vs. I	GOTERM_BP_DIRECT	GO:0006810~transport	43	23.8889	0.00676435	P04117, Q9D8B4, P17563, Q61147, E9Q401, Q9D0M3, P03899, Q9CZ13, Q9DCJ5, Q91YT0, Q791V5, Q99LC3, Q03265, Q9DCS9, Q9DCW4, Q9DC69, Q8K2B3, Q6P5F9, Q99LC5, P52503, Q921G7, Q1XH17, Q6PB66, P05202, P10639, P04247, Q9CZB0, Q9QXX4, Q91VR2, Q924X2, P48962, O55143, Q9DCX2, Q9D6J6, P07724, Q9CQA3, Q921I1, Q91VD9, Q9CR21, P14094, P70670, Q9DC70, Q8VDN2	176	118	675	1.39758	0.998902	0.62224	10.1737
NI vs. I	KEGG_PATHWAY	mmu05016:Huntington's disease	23	12.7778	0.00862835	Q9D8B4, Q9D0M3, Q99KR7, P19536, Q9CZ13, Q9CZB0, Q91VR2, Q9DCJ5, Q91YT0, Q99LC3, P48962, Q03265, P21981, Q9DCS9, Q9DCX2, Q9D6J6, Q8K2B3, Q9DC69, Q9CQA3, Q91VD9, Q9CR21, Q9DC70, P52503	128	49	439	1.60985	0.72506	0.168445	9.82015
NI vs. I	KEGG_PATHWAY	mmu05012:Parkinson's disease	24	13.3333	0.00901101	Q9D8B4, Q9D0M3, P03899, Q99KR7, P19536, Q9CZ13, Q9CZB0, Q91VR2, Q9DCJ5, Q91YT0, Q99LC3, P48962, Q03265, Q9DCS9, Q9DCX2, Q9D6J6, Q8K2B3, Q9DC69, Q99LX0, Q9CQA3, Q91VD9, Q9CR21, Q9DC70, P52503	128	52	439	1.58293	0.740429	0.155145	10.2345
NI vs. I	INTERPRO	IPR001609:Myosin head, motor domain	7	3.88889	0.0102948	Q8VDD5, Q02566, A2AQP0, Q91Z83, Q5SX39, O08638, Q61879	178	9	698	3.04994	0.992514	0.804376	13.7443
NI vs. I	UP_SEQ_FEATURE	domain:IQ	7	3.88889	0.0103743	Q8VDD5, Q02566, A2AQP0, Q91Z83, Q5SX39, O08638, Q61879	177	9	693	3.0452	0.999988	0.896609	15.3409
NI vs. I	UP_SEQ_FEATURE	domain:Myosin head-like	7	3.88889	0.0103743	Q8VDD5, Q02566, A2AQP0, Q91Z83, Q5SX39, O08638, Q61879	177	9	693	3.0452	0.999988	0.896609	15.3409
NI vs. I	UP_KEYWORDS	Motor protein	9	5	0.0107321	Q8VDD5, P09542, Q02566, A2AQP0, Q91Z83, P09541, Q5SX39, O08638, Q61879	180	14	704	2.51429	0.902768	0.190936	12.7982
NI vs. I	KEGG_PATHWAY	mmu04260:Cardiac muscle contraction	12	6.66667	0.0111601	E9Q401, P09542, Q02566, Q9D0M3, Q91Z83, P09541, P19123, P14094, P19536, Q9CZ13, P58771, Q8VDN2	128	20	439	2.05781	0.812166	0.16956	12.5291
NI vs. I	UP_KEYWORDS	Methylation	34	18.8889	0.0112248	P62631, Q8BMS1, P48678, O70468, P14152, Q61316, P80313, Q91YT0, Q03265, Q8BGH2, Q9DCW4, E9Q557, Q9QUI0, Q8VHX6, Q5SX39, A2ASS6, P05202, P48722, Q02566, P17751, Q9QXX4, P31001, P02088, P09542, P07724, Q91Z83, Q921I1, Q9JKS4, P09541, P70670, O08638, Q9CZU6, Q61879, P16858	180	92	704	1.44541	0.912688	0.183876	13.3478
NI vs. I	KEGG_PATHWAY	mmu04932:Non-alcoholic fatty liver disease (NAFLD)	17	9.44444	0.015231	Q9D8B4, Q9D0M3, P19536, Q9CZ13, Q9CZB0, Q9DCJ5, Q91YT0, Q99LC3, Q9DCS9, Q9D6J6, Q8K2B3, Q9DC69, Q9CQA3, Q91VD9, Q9CR21, Q9DC70, P52503	128	34	439	1.71484	0.898417	0.204423	16.7291
NI vs. I	KEGG_PATHWAY	mmu01210:2-Oxocarboxylic acid metabolism	8	4.44444	0.0163965	Q99KI0, P54071, P05201, P05202, Q9D6R2, O35855, Q9CZU6, Q9WVM8	128	11	439	2.49432	0.914849	0.200636	17.897
NI vs. I	GOTERM_BP_DIRECT	GO:0046034~ATP metabolic process	8	4.44444	0.0166023	Q03265, Q9DCX2, Q02566, Q9R0Y5, Q91Z83, Q91VD9, P14094, Q91VR2	176	12	675	2.55682	1	0.877676	23.2524
NI vs. I	GOTERM_MF_DIRECT	GO:0005516~calmodulin binding	9	5	0.0169774	A2ASS6, Q8VDD5, E9Q401, Q02566, Q91Z83, Q62261, Q5SX39, O08638, Q61879	170	15	671	2.36824	0.998975	0.899189	21.2592
NI vs. I	GOTERM_BP_DIRECT	GO:0006105~succinate metabolic process	5	2.77778	0.0175293	Q9Z2I8, Q8K2B3, Q9CQA3, Q8BWF0, Q9Z2I9	176	5	675	3.83523	1	0.860938	24.3881
NI vs. I	UP_KEYWORDS	Calmodulin-binding	9	5	0.0180565	A2ASS6, Q8VDD5, E9Q401, Q02566, Q91Z83, Q62261, Q5SX39, O08638, Q61879	180	15	704	2.34667	0.980471	0.261221	20.6469
NI vs. I	GOTERM_MF_DIRECT	GO:0030170~pyridoxal phosphate binding	7	3.88889	0.0196502	Q8CI94, P05201, P05202, Q9WUB3, P07724, O35855, Q9WVM8	170	10	671	2.76294	0.999657	0.863918	24.1954
NI vs. I	KEGG_PATHWAY	mmu00650:Butanoate metabolism	7	3.88889	0.0199701	Q8BH95, Q9D0K2, Q8QZT1, Q61425, Q8BMS1, Q8BWF0, Q07417	128	9	439	2.66753	0.950494	0.221567	21.3853
NI vs. I	INTERPRO	IPR000048:IQ motif, EF-hand binding site	7	3.88889	0.0203625	Q8VDD5, Q02566, A2AQP0, Q91Z83, Q5SX39, O08638, Q61879	178	10	698	2.74494	0.999941	0.912202	25.468
NI vs. I	GOTERM_CC_DIRECT	GO:0030016~myofibril	7	3.88889	0.0213845	A2ASS6, Q02566, Q91Z83, O70468, Q5SX39, O08638, P58771	180	10	699	2.71833	0.996297	0.503331	24.6013
NI vs. I	UP_KEYWORDS	Respiratory chain	14	7.77778	0.0221995	Q99LC3, Q9D8B4, Q9DCS9, Q9DC69, Q9D0M3, Q9D6J6, Q91VD9, P03899, Q9CR21, Q9CZ13, Q9DC70, P52503, Q9DCJ5, Q91YT0	180	30	704	1.82519	0.992165	0.292746	24.793
NI vs. I	GOTERM_CC_DIRECT	GO:0070469~respiratory chain	14	7.77778	0.0235363	Q99LC3, Q9D8B4, Q9DCS9, Q9DC69, Q9D0M3, Q9D6J6, Q91VD9, P03899, Q9CR21, Q9CZ13, Q9DC70, P52503, Q9DCJ5, Q91YT0	180	30	699	1.81222	0.997906	0.496122	26.7386
NI vs. I	GOTERM_MF_DIRECT	GO:0003774~motor activity	8	4.44444	0.0240862	Q8VDD5, P09542, Q02566, A2AQP0, Q91Z83, Q5SX39, O08638, Q61879	170	13	671	2.42896	0.999945	0.859174	28.8453
NI vs. I	GOTERM_CC_DIRECT	GO:0070062~extracellular exosome	99	55	0.0260319	P04117, P54071, P13707, Q9WUB3, Q9CPV4, P42125, Q791V5, Q9DCS9, Q8QZT1, E9Q557, P20108, A2ASS6, Q9DBL1, P97351, P16125, Q8BFR5, P18572, P07724, P02468, Q02257, Q9DCL9, O08638, Q64105, Q9CZU6, Q61879, Q61147, P14824, Q9D051, P80313, Q03265, P08249, P80316, P07759, Q01768, Q8CI94, Q9CPU4, P10639, P04247, P05064, Q99JY0, Q76MZ3, Q99LX0, O35215, P21550, Q8BTM8, Q61554, P17563, Q9EQ20, Q8BH64, E9Q401,…	180	337	699	1.1408	0.998921	0.49498	29.1471
NI vs. I	GOTERM_MF_DIRECT	GO:0009055~electron carrier activity	11	6.11111	0.0287524	Q921G7, Q9DCW4, Q9D0M3, Q8K2B3, Q99LC5, Q9CQA3, Q91VD9, P50544, Q9DBL1, Q9CZB0, Q07417	170	22	671	1.97353	0.999992	0.858385	33.4498
NI vs. I	UP_KEYWORDS	Flavoprotein	11	6.11111	0.0307746	Q99LC3, Q921G7, Q9DCW4, Q9DC69, Q8K2B3, Q99LC5, O08749, P50544, Q9DBL1, Q91YT0, Q07417	180	22	704	1.95556	0.998831	0.362446	32.7478
NI vs. I	GOTERM_BP_DIRECT	GO:0055010~ventricular cardiac muscle tissue morphogenesis	6	3.33333	0.0309796	P09542, Q02566, Q91Z83, P19123, O70468, P58771	176	8	675	2.87642	1	0.957555	39.1929
NI vs. I	KEGG_PATHWAY	mmu01230:Biosynthesis of amino acids	14	7.77778	0.0324568	Q99KI0, P54071, P05201, P05202, Q9D6R2, O35855, P17182, O70250, P17751, P21550, Q9CZU6, Q9WVM8, P05064, P16858	128	28	439	1.71484	0.992674	0.31489	32.5351
NI vs. I	GOTERM_CC_DIRECT	GO:0005882~intermediate filament	7	3.88889	0.0371781	P31001, P15532, P20152, E9Q557, Q02257, P48678, Q01768	180	11	699	2.47121	0.999945	0.590191	39.0383
NI vs. I	GOTERM_CC_DIRECT	GO:0030017~sarcomere	7	3.88889	0.0371781	Q9JI91, A2ASS6, E9Q401, Q9R0Y5, O70468, Q62234, Q5SX39	180	11	699	2.47121	0.999945	0.590191	39.0383
NI vs. I	UP_KEYWORDS	Mitochondrion inner membrane	25	13.8889	0.0372817	Q8CAQ8, Q9D8B4, Q921G7, Q9D0M3, P19536, Q9CZ13, Q9CZB0, Q91VR2, Q9DCJ5, Q9QXX4, Q791V5, Q91YT0, Q99JY0, P48962, Q03265, Q9DCS9, Q9DCX2, Q9D6J6, Q8K2B3, Q9CQA3, Q91VD9, P50544, Q6P8J7, Q9DC61, P52503	180	68	704	1.43791	0.999727	0.401258	38.2587
NI vs. I	GOTERM_MF_DIRECT	GO:0000146~microfilament motor activity	5	2.77778	0.0378916	Q8VDD5, Q02566, Q91Z83, Q5SX39, Q61879	170	6	671	3.28922	1	0.891212	41.6773
NI vs. I	KEGG_PATHWAY	mmu00640:Propanoate metabolism	9	5	0.0380835	Q8BH95, Q8QZT1, Q9Z2I8, Q9EQ20, Q8BMS1, P16332, P06151, Q9Z2I9, P16125	128	15	439	2.05781	0.996928	0.338495	37.0689
NI vs. I	GOTERM_BP_DIRECT	GO:0006103~2-oxoglutarate metabolic process	7	3.88889	0.0393561	P54071, P05201, P05202, Q9D6R2, O08749, Q60597, Q9WVM8	176	11	675	2.4406	1	0.974389	46.9908
NI vs. I	GOTERM_MF_DIRECT	GO:0003824~catalytic activity	27	15	0.039891	P07310, Q9WUB3, P42125, Q8BMS1, Q9CZ13, Q9D051, Q99MR8, P14152, P08249, Q8QZT1, O35855, O70250, Q9DC61, Q9WVM8, Q8BH95, Q8CI94, P05201, P05202, Q9Z2I8, P17751, P06151, P16125, Q99JY0, P16332, Q9DCL9, Q6P8J7, Q9Z2I9	170	76	671	1.40224	1	0.870698	43.3465
NI vs. I	GOTERM_MF_DIRECT	GO:0051287~NAD binding	11	6.11111	0.0399678	P54071, P13707, Q9D6R2, O08749, Q8BMS1, Q8BWF0, P16125, P14152, P16858, Q91YT0, Q99JY0	170	23	671	1.88772	1	0.838279	43.4097
NI vs. I	UP_KEYWORDS	S-nitrosylation	8	4.44444	0.0401149	P48962, P02088, Q1XH17, P20152, P10639, P50544, Q99KR7, P16858	180	14	704	2.23492	0.999856	0.405598	40.5255
NI vs. I	GOTERM_BP_DIRECT	GO:0006107~oxaloacetate metabolic process	5	2.77778	0.0419685	P05201, P08249, P05202, Q9CZU6, P14152	176	6	675	3.19602	1	0.972324	49.2243
NI vs. I	GOTERM_BP_DIRECT	GO:0022904~respiratory electron transport chain	5	2.77778	0.0419685	Q921G7, Q8K2B3, Q9CQA3, Q8BWF0, P52503	176	6	675	3.19602	1	0.972324	49.2243
NI vs. I	GOTERM_BP_DIRECT	GO:0006941~striated muscle contraction	5	2.77778	0.0419685	A2ASS6, Q02566, Q91Z83, O70250, P05064	176	6	675	3.19602	1	0.972324	49.2243
NI vs. I	KEGG_PATHWAY	mmu04261:Adrenergic signaling in cardiomyocytes	10	5.55556	0.044572	Q76MZ3, E9Q401, P09542, Q02566, Q91Z83, P09541, P19123, P14094, P58771, Q8VDN2	128	18	439	1.90538	0.998879	0.36423	41.9497
NI vs. I	UP_SEQ_FEATURE	active site:Proton acceptor	22	12.2222	0.0454323	A2ASS6, P13707, O08749, P17182, P17751, P06151, Q9DBL1, Q2TPA8, P16125, P05064, Q8K2C6, P14152, Q99JY0, Q07417, Q924X2, P08249, Q8QZT1, Q8K2B3, P50544, P21550, Q8BVI4, Q8BWF0	177	59	693	1.45993	1	0.999782	52.4092
NI vs. I	UP_SEQ_FEATURE	binding site:Substrate	18	10	0.0492221	P54071, P13707, P42125, P17182, P17751, P06151, Q9DBL1, Q9CQR4, P16125, P05064, P14152, P08249, Q9D6R2, Q8K2B3, P21550, P45376, Q8BWF0, Q64105	177	46	693	1.53206	1	0.999608	55.3385
NI vs. I	UP_KEYWORDS	NAD	18	10	0.0498265	Q9EQ20, P13707, Q61425, Q8BMS1, O08749, P03899, P06151, P16125, Q8K2C6, P14152, Q91YT0, P08249, Q9D6R2, Q9D6J6, Q91VD9, Q8BWF0, Q9DC70, P16858	180	46	704	1.53043	0.999984	0.458454	47.7268
NI vs. I	UP_KEYWORDS	Pyridoxal phosphate	6	3.33333	0.0511804	Q8CI94, P05201, P05202, Q9WUB3, O35855, Q9WVM8	180	9	704	2.60741	0.999988	0.449682	48.6643
NI vs. I	UP_KEYWORDS	4Fe-4S	6	3.33333	0.0511804	Q99KI0, Q921G7, Q9CQA3, Q91VD9, Q9DC70, Q91YT0	180	9	704	2.60741	0.999988	0.449682	48.6643
NI vs. I	GOTERM_MF_DIRECT	GO:0019825~oxygen binding	4	2.22222	0.0513065	P02088, P07724, P01942, P04247	170	4	671	3.94706	1	0.879645	52.0576
NI vs. I	INTERPRO	IPR015955:Lactate dehydrogenase/glycoside hydrolase, family 4, C-terminal	4	2.22222	0.0523077	P08249, P06151, P16125, P14152	178	4	698	3.92135	1	0.993795	53.5887
NI vs. I	INTERPRO	IPR008989:Myosin S1 fragment, N-terminal	4	2.22222	0.0523077	Q02566, Q91Z83, Q5SX39, Q61879	178	4	698	3.92135	1	0.993795	53.5887
NI vs. I	INTERPRO	IPR001236:Lactate/malate dehydrogenase, N-terminal	4	2.22222	0.0523077	P08249, P06151, P16125, P14152	178	4	698	3.92135	1	0.993795	53.5887
NI vs. I	INTERPRO	IPR022383:Lactate/malate dehydrogenase, C-terminal	4	2.22222	0.0523077	P08249, P06151, P16125, P14152	178	4	698	3.92135	1	0.993795	53.5887
NI vs. I	INTERPRO	IPR001557:L-lactate/malate dehydrogenase	4	2.22222	0.0523077	P08249, P06151, P16125, P14152	178	4	698	3.92135	1	0.993795	53.5887
NI vs. I	GOTERM_CC_DIRECT	GO:0005859~muscle myosin complex	4	2.22222	0.053754	A2ASS6, Q02566, Q91Z83, O08638	180	4	699	3.88333	0.999999	0.69655	51.4112
NI vs. I	GOTERM_MF_DIRECT	GO:0016616~oxidoreductase activity, acting on the CH-OH group of donors, NAD or NADP as acceptor	7	3.88889	0.0545727	P54071, P08249, P13707, Q9D6R2, P06151, P16125, P14152	170	12	671	2.30245	1	0.871377	54.3108
NI vs. I	GOTERM_BP_DIRECT	GO:0009725~response to hormone	6	3.33333	0.0552702	Q9D0K2, Q8QZT1, O70433, P03899, Q8CGK3, P04247	176	9	675	2.55682	1	0.987612	59.293
NI vs. I	GOTERM_BP_DIRECT	GO:0060548~negative regulation of cell death	4	2.22222	0.055609	P10605, Q99LX0, Q9QUI0, Q61316	176	4	675	3.83523	1	0.983479	59.5232
NI vs. I	GOTERM_BP_DIRECT	GO:0010977~negative regulation of neuron projection development	4	2.22222	0.055609	P16045, P20152, Q8BTM8, Q9QUI0	176	4	675	3.83523	1	0.983479	59.5232
NI vs. I	GOTERM_MF_DIRECT	GO:0051536~iron-sulfur cluster binding	8	4.44444	0.0566039	Q99KI0, Q921G7, Q91WS0, Q9D6J6, Q9CQA3, Q91VD9, Q9DC70, Q91YT0	170	15	671	2.1051	1	0.858012	55.6621
NI vs. I	UP_KEYWORDS	Phosphoprotein	128	71.1111	0.0589197	P04117, P13707, Q9WUB3, Q9CPV4, Q8BMS1, P58771, Q8QZT1, Q9DCS9, Q8K2B3, E9Q557, Q8BWF0, Q8VHX6, Q7TQ48, O70433, P20108, A2ASS6, Q8R001, Q9DBL1, P97351, P16125, Q9QXX4, Q8BFR5, P18572, Q9D6J6, P07724, Q91Z83, P02468, Q02257, Q9DCT8, Q62234, Q9DCL9, Q9CZU6, O08638, Q8BGK2, Q64105, Q61879, P62631, P10649, P50462, P48678, Q9D051, P14824, Q03265, P08249, P80316, Q5SX39, Q9WVM8, Q8CI94, Q8CAQ8, Q921G7,…	180	464	704	1.07893	0.999998	0.480999	53.7326
NI vs. I	UP_KEYWORDS	FAD	10	5.55556	0.0589303	Q99LC3, Q921G7, Q9DCW4, Q9DC69, Q8K2B3, Q99LC5, O08749, P50544, Q9DBL1, Q07417	180	21	704	1.86243	0.999998	0.464597	53.7392
NI vs. I	UP_KEYWORDS	Iron-sulfur	8	4.44444	0.059416	Q99KI0, Q921G7, Q91WS0, Q9D6J6, Q9CQA3, Q91VD9, Q9DC70, Q91YT0	180	15	704	2.08593	0.999998	0.451959	54.0413
NI vs. I	KEGG_PATHWAY	mmu04530:Tight junction	10	5.55556	0.0641772	Q9JI91, Q76MZ3, Q8VDD5, Q02566, A2AQP0, Q91Z83, Q9QUI0, Q5SX39, O08638, Q61879	128	19	439	1.8051	0.999949	0.460812	54.6683
NI vs. I	GOTERM_MF_DIRECT	GO:0008483~transaminase activity	5	2.77778	0.071245	P05201, P21981, P05202, O35855, Q9WVM8	170	7	671	2.81933	1	0.89828	64.3583
NI vs. I	KEGG_PATHWAY	mmu04922:Glucagon signaling pathway	8	4.44444	0.0753329	Q8CI94, Q924X2, Q9WUB3, O70250, P06151, Q9D051, P16125, P35486	128	14	439	1.95982	0.999991	0.496647	60.7102
NI vs. I	KEGG_PATHWAY	mmu05414:Dilated cardiomyopathy	8	4.44444	0.0753329	P31001, A2ASS6, E9Q401, P09542, P48678, P19123, O70468, P58771	128	14	439	1.95982	0.999991	0.496647	60.7102
NI vs. I	UP_SEQ_FEATURE	region of interest:Substrate binding	10	5.55556	0.0778714	Q8BH95, P54071, P13707, P42125, P17182, P21550, P50544, Q9DBL1, Q64105, Q07417	177	22	693	1.77966	1	0.999984	72.6009
NI vs. I	GOTERM_BP_DIRECT	GO:0006734~NADH metabolic process	5	2.77778	0.0783534	P08249, P13707, Q9D6R2, Q60597, P14152	176	7	675	2.73945	1	0.995752	72.4676
NI vs. I	GOTERM_MF_DIRECT	GO:0051539~4 iron, 4 sulfur cluster binding	6	3.33333	0.0787771	Q99KI0, Q921G7, Q9CQA3, Q91VD9, Q9DC70, Q91YT0	170	10	671	2.36824	1	0.905211	68.1876
NI vs. I	GOTERM_MF_DIRECT	GO:0005200~structural constituent of cytoskeleton	7	3.88889	0.080704	P31001, A2ASS6, P20152, Q62261, O70468, Q62234, P58771	170	13	671	2.12534	1	0.895141	69.1039
NI vs. I	KEGG_PATHWAY	mmu00310:Lysine degradation	6	3.33333	0.0840442	Q8BH95, Q8QZT1, Q61425, Q8BMS1, Q60597, Q9WVM8	128	9	439	2.28646	0.999998	0.51649	64.905
NI vs. I	KEGG_PATHWAY	mmu00270:Cysteine and methionine metabolism	6	3.33333	0.0840442	P05201, P08249, P05202, P06151, P16125, P14152	128	9	439	2.28646	0.999998	0.51649	64.905
NI vs. I	UP_KEYWORDS	Ubiquinone	7	3.88889	0.0841042	Q921G7, Q9D6J6, Q91VD9, P03899, Q9CR21, Q9DC70, Q91YT0	180	13	704	2.10598	1	0.561787	67.2087
NI vs. I	PIR_SUPERFAMILY	PIRSF000102:L-lactate/malate dehydrogenase	4	2.22222	0.0901106	P08249, P06151, P16125, P14152	37	4	115	3.10811	0.951288	0.951288	55.8625
NI vs. I	KEGG_PATHWAY	mmu00280:Valine, leucine and isoleucine degradation	13	7.22222	0.0961522	Q9D0K2, Q8BH95, Q9EQ20, Q61425, Q8BMS1, O08749, Q9DBL1, Q99MR8, Q07417, Q99JY0, Q8QZT1, O35855, P16332	128	29	439	1.53745	1	0.547421	70.0559
N vs. NI	KEGG_PATHWAY	mmu01200:Carbon metabolism	25	19.5312	0.000191507	Q8BH95, P54071, P05201, Q9EQ20, Q9Z2I8, Q8BMS1, O08749, P17182, P17751, Q60597, Q9D051, P05064, P14152, P08249, Q8QZT1, Q9D6R2, Q8K2B3, O70250, P16332, P21550, Q9R0P3, P28474, Q9Z2I9, P35486, P16858	94	59	439	1.9789	0.0249644	0.0249644	0.223397
N vs. NI	KEGG_PATHWAY	mmu01130:Biosynthesis of antibiotics	29	22.6562	0.000388173	P54071, O08749, Q8BMS1, Q60597, Q9D051, P14152, P08249, Q8QZT1, Q8K2B3, O35855, O70250, Q8BH95, P05201, Q9Z2I8, Q61425, P17751, P17182, P06151, P05064, P16125, Q9D6R2, P21550, Q9DCL9, Q8BWT1, P47738, Q9Z2I9, P28474, P35486, P16858	94	76	439	1.78205	0.0499577	0.0252989	0.452337
N vs. NI	GOTERM_MF_DIRECT	GO:0003824~catalytic activity	26	20.3125	0.000558772	P70349, P07310, Q8R0F8, P42125, Q8BMS1, Q9CZ13, Q9D051, P14152, P08249, Q8QZT1, O35855, O70250, Q9DC61, Q8BH95, Q8CI94, P05201, Q9Z2I8, P17751, P41216, P06151, P16125, P16332, Q9DCL9, Q6P8J7, Q8BWT1, Q9Z2I9	121	76	671	1.89713	0.17307	0.17307	0.758249
N vs. NI	GOTERM_BP_DIRECT	GO:0055114~oxidation-reduction process	35	27.3438	0.00145076	Q9D8B4, P54071, Q9EQ20, Q61147, Q9D0M3, P03899, O08749, Q8BMS1, Q60597, Q9D051, Q9CZ13, Q2TPA8, P14152, Q91YT0, Q99LC3, P08249, Q9DCS9, Q8K2B3, Q91VS7, Q9Z1P6, Q99LC5, P50544, P52503, Q921G7, Q61425, P10639, Q9DBL1, P06151, P16125, P99029, Q9D6R2, Q8BVI4, P28474, P47738, P35486	126	117	675	1.60256	0.691032	0.691032	2.20709
N vs. NI	KEGG_PATHWAY	mmu01100:Metabolic pathways	52	40.625	0.00148586	Q9D8B4, P54071, Q9EQ20, P07310, Q8R0F8, Q8BMS1, Q60597, Q91YT0, Q9DCS9, Q8QZT1, Q8K2B3, Q9Z1P6, P50544, O70250, P52503, Q9Z2I8, P41216, P17751, P17182, Q9DBL1, Q91VR2, P16125, Q9DCX2, Q9DCL9, Q6P8J7, Q8BWT1, P28474, Q9Z2I9, Q9D0M3, O08749, P03899, P19536, Q9D051, Q9CZ13, P14152, Q99LC3, Q03265, P08249, O35855, Q8BH95, Q8CI94, P05201, Q61425, P06151, P05064, Q9D6R2, P21550, P16332, Q8BVI4, P47738,…	94	179	439	1.35671	0.178217	0.063332	1.72136
N vs. NI	UP_KEYWORDS	Myosin	8	6.25	0.00190108	Q8VDD5, P09542, Q02566, A2AQP0, P09541, Q5SX39, O08638, Q61879	128	12	704	3.66667	0.294063	0.294063	2.32295
N vs. NI	UP_KEYWORDS	Transit peptide	41	32.0312	0.00194827	Q9D0K2, P54071, P63038, Q9EQ20, Q9D172, Q8R0F8, Q9D0M3, P42125, O08749, Q8BMS1, Q60597, P19536, Q9D051, Q9CZ13, Q91YT0, Q99LC3, Q03265, P08249, Q8QZT1, Q8K2B3, Q99LC5, O35855, P50544, Q9DC61, P52503, Q8BH95, Q921G7, Q6PB66, Q9Z2I8, Q61425, Q99KR7, Q9DBL1, Q91VR2, P99029, Q9D6R2, P16332, Q6P8J7, Q8BWT1, P47738, Q9Z2I9, P35486	128	150	704	1.50333	0.300144	0.163426	2.37997
N vs. NI	GOTERM_CC_DIRECT	GO:0016459~myosin complex	8	6.25	0.0019861	Q8VDD5, P09542, Q02566, A2AQP0, P09541, Q5SX39, O08638, Q61879	128	12	699	3.64062	0.354272	0.354272	2.49895
N vs. NI	INTERPRO	IPR004009:Myosin, N-terminal, SH3-like	6	4.6875	0.0027532	Q8VDD5, Q02566, A2AQP0, Q5SX39, O08638, Q61879	127	7	698	4.71091	0.620046	0.620046	3.70202
N vs. NI	UP_SEQ_FEATURE	transit peptide:Mitochondrion	39	30.4688	0.0027982	Q9D0K2, P54071, P63038, Q9EQ20, Q9D172, Q9D0M3, P42125, O08749, Q8BMS1, Q60597, P19536, Q9D051, Q9CZ13, Q91YT0, Q99LC3, Q03265, P08249, Q8QZT1, Q8K2B3, Q99LC5, O35855, P50544, Q9DC61, P52503, Q8BH95, Q921G7, Q6PB66, Q9Z2I8, Q61425, Q9DBL1, Q99KR7, Q91VR2, P99029, Q9D6R2, P16332, Q6P8J7, P47738, Q9Z2I9, P35486	126	143	693	1.5	0.926992	0.926992	4.29383
N vs. NI	UP_KEYWORDS	Muscle protein	10	7.8125	0.00282041	P09542, Q02566, A2AQP0, P09541, P04247, P19123, O70468, Q5SX39, O08638, P58771	128	19	704	2.89474	0.403613	0.158264	3.4284
N vs. NI	KEGG_PATHWAY	mmu00010:Glycolysis / Gluconeogenesis	13	10.1562	0.00291738	O08749, P17751, P17182, P06151, Q9D051, P16125, P05064, P21550, O70250, P28474, P47738, P35486, P16858	94	26	439	2.33511	0.319996	0.0919122	3.3541
N vs. NI	KEGG_PATHWAY	mmu00020:Citrate cycle (TCA cycle)	11	8.59375	0.00326061	P54071, P08249, Q9Z2I8, Q9D6R2, Q8K2B3, O08749, Q60597, Q9D051, Q9Z2I9, P35486, P14152	94	20	439	2.56862	0.350208	0.0826083	3.74188
N vs. NI	GOTERM_BP_DIRECT	GO:0006099~tricarboxylic acid cycle	10	7.8125	0.00339943	P54071, P08249, Q9Z2I8, Q9D6R2, Q8K2B3, Q60597, Q9D051, Q9Z2I9, P35486, P14152	126	19	675	2.81955	0.93638	0.74777	5.10006
N vs. NI	GOTERM_CC_DIRECT	GO:0005739~mitochondrion	69	53.9062	0.00416998	Q9D0K2, Q9D8B4, P54071, Q9EQ20, Q9D172, Q8R0F8, P42125, Q8BMS1, Q60597, Q2TPA8, Q91YT0, Q9DCS9, Q8QZT1, Q9Z2Z6, Q8K2B3, Q9Z1P6, P50544, P19123, Q922B1, Q9QUI0, P52503, Q9Z2I8, P41216, Q99KR7, Q9DBL1, Q91VR2, P16125, O55126, P21981, P99029, Q9DCX2, Q6P8J7, Q8BWT1, P28474, Q9Z2I9, Q61879, P63038, Q91WS0, Q9D0M3, P03899, O08749, P19536, P14824, Q9D051, Q9CZ13, P14152, P80313, Q99LC3, Q03265, P08249,…	128	298	699	1.26445	0.601207	0.3685	5.18024
N vs. NI	KEGG_PATHWAY	mmu00640:Propanoate metabolism	9	7.03125	0.0053184	Q8BH95, Q8QZT1, Q9Z2I8, Q9EQ20, Q8BMS1, P16332, P06151, Q9Z2I9, P16125	94	15	439	2.80213	0.505348	0.110697	6.03703
N vs. NI	GOTERM_BP_DIRECT	GO:0008152~metabolic process	25	19.5312	0.00542376	Q9D0K2, Q9EQ20, P10649, Q8R0F8, P42125, Q8BMS1, Q60597, Q9D051, P19639, Q8QZT1, O35855, O70250, P50544, Q8BH95, Q8CI94, Q9Z2I8, P17751, P41216, Q9DBL1, P16332, Q9DCL9, Q8BWT1, P47738, Q9Z2I9, P35486	126	80	675	1.67411	0.98772	0.769289	8.02048
N vs. NI	UP_KEYWORDS	Motor protein	8	6.25	0.00596394	Q8VDD5, P09542, Q02566, A2AQP0, P09541, Q5SX39, O08638, Q61879	128	14	704	3.14286	0.66535	0.239415	7.12206
N vs. NI	GOTERM_MF_DIRECT	GO:0030506~ankyrin binding	6	4.6875	0.00600746	A2ASS6, P04919, Q9QXS1, Q62261, Q8VHX6, Q8VDN2	121	8	671	4.15909	0.871097	0.64097	7.87791
N vs. NI	INTERPRO	IPR027401:Myosin-like IQ motif-containing domain	6	4.6875	0.00628164	Q8VDD5, Q02566, A2AQP0, Q5SX39, O08638, Q61879	127	8	698	4.12205	0.890498	0.669089	8.26078
N vs. NI	INTERPRO	IPR002928:Myosin tail	6	4.6875	0.00628164	Q8VDD5, Q02566, A2AQP0, Q5SX39, O08638, Q61879	127	8	698	4.12205	0.890498	0.669089	8.26078
N vs. NI	GOTERM_BP_DIRECT	GO:0002026~regulation of the force of heart contraction	6	4.6875	0.00704332	O55143, P50462, P09542, Q02566, P09541, Q8VDN2	126	8	675	4.01786	0.996714	0.760584	10.2962
N vs. NI	KEGG_PATHWAY	mmu00071:Fatty acid degradation	11	8.59375	0.00775233	Q8BH95, Q8QZT1, P42125, Q61425, Q8BMS1, P41216, P50544, Q9DBL1, Q8BWT1, P47738, P28474	94	22	439	2.33511	0.642026	0.136496	8.68707
N vs. NI	GOTERM_CC_DIRECT	GO:0043209~myelin sheath	24	18.75	0.00780102	P63038, P10649, O08749, P17182, P19536, Q9CZ13, P17742, P16125, P05064, Q91VR2, P14152, Q99LC3, Q03265, P02088, P08249, P80316, Q9DCX2, Q9D6R2, Q8K2B3, P07724, Q9Z2I9, P35486, Q8VDN2, P16858	128	79	699	1.65902	0.821462	0.436911	9.48835
N vs. NI	UP_KEYWORDS	Tricarboxylic acid cycle	9	7.03125	0.00792104	P54071, P08249, Q9Z2I8, Q9D6R2, Q8K2B3, Q9D051, Q9Z2I9, P35486, P14152	128	18	704	2.75	0.766675	0.252532	9.3556
N vs. NI	SMART	SM00242:MYSc	6	4.6875	0.00853785	Q8VDD5, Q02566, A2AQP0, Q5SX39, O08638, Q61879	51	9	295	3.85621	0.354222	0.354222	7.96023
N vs. NI	GOTERM_MF_DIRECT	GO:0005516~calmodulin binding	8	6.25	0.00902323	A2ASS6, Q8VDD5, Q02566, Q61234, Q62261, Q5SX39, O08638, Q61879	121	15	671	2.95758	0.954125	0.642019	11.6121
N vs. NI	UP_SEQ_FEATURE	binding site:NAD	8	6.25	0.00950124	P08249, Q9EQ20, Q61425, O08749, P06151, P16125, P14152, P16858	126	15	693	2.93333	0.999866	0.988418	13.888
N vs. NI	UP_KEYWORDS	Calmodulin-binding	8	6.25	0.00952013	A2ASS6, Q8VDD5, Q02566, Q61234, Q62261, Q5SX39, O08638, Q61879	128	15	704	2.93333	0.826318	0.253048	11.1438
N vs. NI	GOTERM_BP_DIRECT	GO:0006936~muscle contraction	8	6.25	0.0110101	Q9JI91, Q1XH17, A2ASS6, Q02566, O70468, Q5SX39, P14824, P52503	126	15	675	2.85714	0.999871	0.833258	15.6497
N vs. NI	UP_SEQ_FEATURE	region of interest:Actin-binding	5	3.90625	0.0112829	Q8VDD5, Q02566, A2AQP0, Q5SX39, O08638	126	6	693	4.58333	0.999975	0.970774	16.2823
N vs. NI	UP_SEQ_FEATURE	domain:Myosin head-like	6	4.6875	0.0120558	Q8VDD5, Q02566, A2AQP0, Q5SX39, O08638, Q61879	126	9	693	3.66667	0.999988	0.941113	17.3014
N vs. NI	UP_SEQ_FEATURE	domain:IQ	6	4.6875	0.0120558	Q8VDD5, Q02566, A2AQP0, Q5SX39, O08638, Q61879	126	9	693	3.66667	0.999988	0.941113	17.3014
N vs. NI	INTERPRO	IPR001609:Myosin head, motor domain	6	4.6875	0.012101	Q8VDD5, Q02566, A2AQP0, Q5SX39, O08638, Q61879	127	9	698	3.66404	0.986065	0.75936	15.3448
N vs. NI	UP_KEYWORDS	Oxidoreductase	26	20.3125	0.0132093	P54071, Q921G7, Q9EQ20, Q61147, Q61425, P03899, O08749, Q8BMS1, Q60597, P06151, Q9DBL1, Q9D051, Q2TPA8, P14152, P16125, Q91YT0, P08249, P99029, Q9D6R2, Q8K2B3, P50544, Q8BVI4, P28474, P47738, P35486, P16858	128	92	704	1.55435	0.912263	0.29364	15.1463
N vs. NI	GOTERM_MF_DIRECT	GO:0016491~oxidoreductase activity	26	20.3125	0.0133101	P54071, Q921G7, Q9EQ20, Q61147, Q61425, P03899, O08749, Q8BMS1, Q60597, P06151, Q9DBL1, Q9D051, Q2TPA8, P14152, P16125, Q91YT0, P08249, P99029, Q9D6R2, Q8K2B3, Q99LC5, P50544, Q8BVI4, P28474, P47738, P35486	121	93	671	1.55034	0.989494	0.679847	16.6792
N vs. NI	GOTERM_CC_DIRECT	GO:0005759~mitochondrial matrix	19	14.8438	0.0135914	Q8BH95, Q9D0K2, P63038, Q61425, P42125, O08749, Q60597, Q99KR7, Q9DBL1, Q9D051, Q99LC3, P08249, Q8QZT1, Q99LX0, P16332, Q8BWT1, Q9DC61, P47738, P35486	128	60	699	1.7293	0.950739	0.528886	15.9869
N vs. NI	GOTERM_MF_DIRECT	GO:0042802~identical protein binding	15	11.7188	0.0148621	Q9JI91, P05201, O70433, A2ASS6, Q02566, P42125, O70468, P16125, P80313, Q91VS7, P07724, Q99LX0, Q9DCL9, P47738, P16858	121	44	671	1.8905	0.993848	0.638758	18.4463
N vs. NI	GOTERM_MF_DIRECT	GO:0003774~motor activity	7	5.46875	0.0167771	Q8VDD5, P09542, Q02566, A2AQP0, Q5SX39, O08638, Q61879	121	13	671	2.98601	0.996826	0.616635	20.5789
N vs. NI	UP_KEYWORDS	Actin-binding	16	12.5	0.018729	Q9JI91, P50462, Q02566, O70468, Q0II04, P58771, Q8VDD5, A2AQP0, Q9QXS1, Q61234, Q62261, Q8BTM8, O08638, Q5SX39, Q8VHX6, Q61879	128	49	704	1.79592	0.968568	0.351108	20.8262
N vs. NI	INTERPRO	IPR015955:Lactate dehydrogenase/glycoside hydrolase, family 4, C-terminal	4	3.125	0.0200086	P08249, P06151, P16125, P14152	127	4	698	5.49606	0.99917	0.830272	24.1601
N vs. NI	INTERPRO	IPR001236:Lactate/malate dehydrogenase, N-terminal	4	3.125	0.0200086	P08249, P06151, P16125, P14152	127	4	698	5.49606	0.99917	0.830272	24.1601
N vs. NI	INTERPRO	IPR022383:Lactate/malate dehydrogenase, C-terminal	4	3.125	0.0200086	P08249, P06151, P16125, P14152	127	4	698	5.49606	0.99917	0.830272	24.1601
N vs. NI	INTERPRO	IPR001557:L-lactate/malate dehydrogenase	4	3.125	0.0200086	P08249, P06151, P16125, P14152	127	4	698	5.49606	0.99917	0.830272	24.1601
N vs. NI	UP_KEYWORDS	Mitochondrion	51	39.8438	0.0201057	Q9D0K2, Q9D8B4, P54071, Q9EQ20, Q9D172, Q8R0F8, P42125, Q8BMS1, Q60597, Q91YT0, Q9DCS9, Q8QZT1, Q8K2B3, Q9Z1P6, Q9Z2Z6, P50544, P52503, Q9Z2I8, P41216, Q99KR7, Q9DBL1, Q91VR2, P99029, Q9DCX2, Q6P8J7, Q8BWT1, Q9Z2I9, P63038, Q91WS0, Q9D0M3, O08749, P03899, P19536, Q9D051, Q9CZ13, Q99LC3, Q03265, P08249, Q91VS7, Q99LC5, O35855, Q9DC61, Q8BH95, Q921G7, Q6PB66, Q61425, Q9D6R2, Q99LX0, P16332, P47738,…	128	220	704	1.275	0.975689	0.338325	22.1873
N vs. NI	KEGG_PATHWAY	mmu00620:Pyruvate metabolism	9	7.03125	0.0203948	P08249, Q8QZT1, O08749, P06151, Q9D051, P47738, P16125, P35486, P14152	94	18	439	2.33511	0.934122	0.288225	21.3856
N vs. NI	INTERPRO	IPR000048:IQ motif, EF-hand binding site	6	4.6875	0.0207363	Q8VDD5, Q02566, A2AQP0, Q5SX39, O08638, Q61879	127	10	698	3.29764	0.999361	0.770303	24.927
N vs. NI	GOTERM_CC_DIRECT	GO:0030016~myofibril	6	4.6875	0.0213105	A2ASS6, Q02566, O70468, Q5SX39, O08638, P58771	128	10	699	3.27656	0.991252	0.612406	23.9821
N vs. NI	UP_KEYWORDS	Thick filament	5	3.90625	0.0226906	Q02566, A2AQP0, O70468, Q5SX39, O08638	128	7	704	3.92857	0.985008	0.342968	24.6851
N vs. NI	GOTERM_BP_DIRECT	GO:0014823~response to activity	6	4.6875	0.0230538	Q9D0K2, P63038, P04919, Q61425, Q5SX39, Q9CZ13	126	10	675	3.21429	1	0.956925	30.1308
N vs. NI	UP_SEQ_FEATURE	active site:Proton acceptor	18	14.0625	0.0230915	A2ASS6, O08749, P17182, P17751, P06151, Q9DBL1, Q2TPA8, P16125, P05064, P14152, P08249, Q8QZT1, Q8K2B3, P21550, P50544, Q8BVI4, Q8BWT1, P47738	126	59	693	1.67797	1	0.987273	30.643
N vs. NI	GOTERM_CC_DIRECT	GO:0032982~myosin filament	5	3.90625	0.0232671	Q02566, A2AQP0, O70468, Q5SX39, O08638	128	7	699	3.90067	0.994368	0.578194	25.8942
N vs. NI	KEGG_PATHWAY	mmu00310:Lysine degradation	6	4.6875	0.023635	Q8BH95, Q8QZT1, Q61425, Q8BMS1, Q60597, P47738	94	9	439	3.11348	0.957458	0.295881	24.3689
N vs. NI	GOTERM_BP_DIRECT	GO:0060048~cardiac muscle contraction	8	6.25	0.0239347	A2ASS6, P50462, P09542, Q02566, P09541, P19123, O70468, P58771	126	17	675	2.52101	1	0.939179	31.0931
N vs. NI	KEGG_PATHWAY	mmu00280:Valine, leucine and isoleucine degradation	12	9.375	0.0250646	Q8BH95, Q9D0K2, Q8QZT1, Q9EQ20, Q61425, O08749, O35855, Q8BMS1, P16332, Q9DBL1, Q8BWT1, P47738	94	29	439	1.9325	0.96494	0.284712	25.652
N vs. NI	UP_KEYWORDS	Methylation	25	19.5312	0.0255258	P58252, Q8BMS1, O70468, Q0II04, P14152, P80313, Q91YT0, Q03265, Q9QXS1, Q9QUI0, Q5SX39, Q8VHX6, A2ASS6, Q02566, P17751, P02088, P09542, P07724, Q9JKS4, Q921I1, P09541, P70670, O08638, P16858, Q61879	128	92	704	1.49457	0.99119	0.349601	27.3397
N vs. NI	GOTERM_MF_DIRECT	GO:0003779~actin binding	17	13.2812	0.0272553	Q9JI91, Q02566, P04919, Q8CI51, O70468, Q0II04, P58771, Q8VDD5, A2AQP0, Q9QXS1, Q61234, Q62261, Q8BTM8, Q8VHX6, O08638, Q5SX39, Q61879	121	56	671	1.68344	0.999917	0.738731	31.361
N vs. NI	UP_KEYWORDS	Electron transport	13	10.1562	0.0273005	Q9D8B4, Q99LC3, Q921G7, Q9DCS9, Q9D0M3, Q8K2B3, Q9Z1P6, Q99LC5, P03899, P10639, Q9CZ13, P52503, Q91YT0	128	38	704	1.88158	0.993689	0.344346	28.9574
N vs. NI	GOTERM_CC_DIRECT	GO:0005743~mitochondrial inner membrane	28	21.875	0.0301702	Q9D8B4, P54071, P63038, Q8R0F8, Q9D0M3, P42125, Q8BMS1, P19536, Q9CZ13, Q91YT0, Q03265, P08249, Q8QZT1, Q9DCS9, Q9Z1P6, Q8K2B3, Q91VS7, Q9Z2Z6, P50544, Q9DC61, P52503, Q921G7, Q61425, Q99KR7, Q91VR2, Q9DCX2, Q6P8J7, Q8BWT1	128	107	699	1.42903	0.998817	0.618179	32.2917
N vs. NI	GOTERM_MF_DIRECT	GO:0008092~cytoskeletal protein binding	6	4.6875	0.0313403	Q9JI91, Q9QXS1, Q9JKS4, Q0II04, Q8VHX6, P05064	121	11	671	3.02479	0.99998	0.741609	35.184
N vs. NI	UP_KEYWORDS	Glycolysis	7	5.46875	0.0373916	Q60597, O70250, P17182, P17751, P21550, P05064, P16858	128	15	704	2.56667	0.999064	0.415181	37.5434
N vs. NI	UP_SEQ_FEATURE	domain:Actin-binding	5	3.90625	0.0390845	Q9JI91, Q9QXS1, Q62261, Q8BTM8, Q8VHX6	126	8	693	3.4375	1	0.997983	46.4435
N vs. NI	UP_SEQ_FEATURE	cross-link:Glycyl lysine isopeptide (Lys-Gly) (interchain with G-Cter in ubiquitin)	9	7.03125	0.0394698	O55143, A2ASS6, Q02566, Q60597, O70250, P50544, Q5SX39, P17742, P58771	126	23	693	2.15217	1	0.995361	46.7788
N vs. NI	UP_KEYWORDS	Transport	30	23.4375	0.0398601	P04117, Q9D8B4, P17563, Q61147, Q9D0M3, P03899, Q9CZ13, Q91YT0, Q99LC3, Q03265, Q9DCS9, Q9Z2Z6, Q9Z1P6, Q8K2B3, Q99LC5, P52503, Q921G7, Q6PB66, Q1XH17, P04919, Q91X72, P10639, P04247, Q91VR2, P02088, O55143, Q9DCX2, Q921I1, P70670, Q8VDN2	128	120	704	1.375	0.999415	0.412393	39.493
N vs. NI	KEGG_PATHWAY	mmu04260:Cardiac muscle contraction	9	7.03125	0.040152	P09542, Q02566, Q9D0M3, P09541, P19123, P19536, Q9CZ13, P58771, Q8VDN2	94	20	439	2.1016	0.995526	0.388454	38.0309
N vs. NI	GOTERM_BP_DIRECT	GO:0006096~glycolytic process	7	5.46875	0.0419947	Q60597, O70250, P17182, P17751, P21550, P05064, P16858	126	15	675	2.5	1	0.986943	48.2898
N vs. NI	GOTERM_BP_DIRECT	GO:0055010~ventricular cardiac muscle tissue morphogenesis	5	3.90625	0.0426925	P09542, Q02566, P19123, O70468, P58771	126	8	675	3.34821	1	0.980197	48.8658
N vs. NI	GOTERM_BP_DIRECT	GO:0006810~transport	30	23.4375	0.0441735	P04117, Q9D8B4, P17563, Q61147, Q9D0M3, P03899, Q9CZ13, Q91YT0, Q99LC3, Q03265, Q9DCS9, Q9Z2Z6, Q9Z1P6, Q8K2B3, Q99LC5, P52503, Q921G7, Q6PB66, Q1XH17, P04919, Q91X72, P10639, P04247, Q91VR2, O55143, Q9DCX2, P07724, Q921I1, P70670, Q8VDN2	126	118	675	1.36199	1	0.974138	50.0684
N vs. NI	GOTERM_MF_DIRECT	GO:0051015~actin filament binding	10	7.8125	0.0459602	P58252, Q9JI91, A2ASS6, Q8VDD5, P09541, P19123, Q8BTM8, Q8VHX6, P58771, Q61879	121	28	671	1.98052	1	0.830929	47.3086
N vs. NI	GOTERM_MF_DIRECT	GO:0016616~oxidoreductase activity, acting on the CH-OH group of donors, NAD or NADP as acceptor	6	4.6875	0.0461827	P54071, P08249, Q9D6R2, P06151, P16125, P14152	121	12	671	2.77273	1	0.799637	47.4757
N vs. NI	GOTERM_BP_DIRECT	GO:0019752~carboxylic acid metabolic process	4	3.125	0.0465335	P08249, P06151, P16125, P14152	126	5	675	4.28571	1	0.969939	51.9303
N vs. NI	GOTERM_BP_DIRECT	GO:0050873~brown fat cell differentiation	4	3.125	0.0465335	P04117, P17563, Q9EQ20, P04247	126	5	675	4.28571	1	0.969939	51.9303
N vs. NI	GOTERM_MF_DIRECT	GO:0042803~protein homodimerization activity	19	14.8438	0.0476902	Q8CI94, Q9D0K2, Q9JI91, P10649, P04919, Q02566, P17182, P14824, P58771, P19639, Q8QZT1, Q8VDD5, Q91VS7, Q99LX0, P19123, P21550, Q8BVI4, Q8BTM8, P28474	121	69	671	1.52701	1	0.779171	48.5949
N vs. NI	UP_KEYWORDS	NAD	14	10.9375	0.0530199	Q9EQ20, Q61425, Q8BMS1, O08749, P03899, P06151, P16125, P14152, Q91YT0, P08249, Q9D6R2, P28474, P47738, P16858	128	46	704	1.67391	0.999953	0.485532	48.976
N vs. NI	PIR_SUPERFAMILY	PIRSF000102:L-lactate/malate dehydrogenase	4	3.125	0.0538821	P08249, P06151, P16125, P14152	31	4	115	3.70968	0.763093	0.763093	36.506
N vs. NI	KEGG_PATHWAY	mmu05012:Parkinson's disease	17	13.2812	0.0563147	Q99LC3, Q9D8B4, Q03265, P31254, Q9DCS9, Q9DCX2, Q9Z1P6, Q9D0M3, Q8K2B3, Q99LX0, P03899, Q99KR7, P19536, Q9CZ13, P52503, Q91VR2, Q91YT0	94	52	439	1.5268	0.999524	0.471434	49.1778
N vs. NI	KEGG_PATHWAY	mmu00380:Tryptophan metabolism	6	4.6875	0.0603352	Q8BH95, Q8QZT1, Q61425, Q8BMS1, Q60597, P47738	94	11	439	2.54739	0.999729	0.468417	51.6495
N vs. NI	UP_SEQ_FEATURE	domain:CH 2	5	3.90625	0.0607074	Q9JI91, Q9QXS1, Q62261, Q8BTM8, Q8VHX6	126	9	693	3.05556	1	0.999332	62.5025
N vs. NI	UP_SEQ_FEATURE	domain:CH 1	5	3.90625	0.0607074	Q9JI91, Q9QXS1, Q62261, Q8BTM8, Q8VHX6	126	9	693	3.05556	1	0.999332	62.5025
N vs. NI	INTERPRO	IPR001589:Actinin-type, actin-binding, conserved site	5	3.90625	0.0608693	Q9JI91, Q9QXS1, Q62261, Q8BTM8, Q8VHX6	127	9	698	3.05337	1	0.974621	57.6531
N vs. NI	KEGG_PATHWAY	mmu01212:Fatty acid metabolism	8	6.25	0.0631358	Q8BH95, Q8QZT1, Q61425, Q8BMS1, P41216, P50544, Q9DBL1, Q8BWT1	94	18	439	2.07565	0.999817	0.459307	53.3057
N vs. NI	GOTERM_CC_DIRECT	GO:0030018~Z disc	12	9.375	0.0652726	Q9JI91, A2ASS6, O70433, P50462, P04919, Q02566, Q9JKS4, Q02257, Q8CI51, Q0II04, Q8VHX6, P05064	128	38	699	1.72451	1	0.843744	57.6516
N vs. NI	GOTERM_CC_DIRECT	GO:0015629~actin cytoskeleton	9	7.03125	0.0656101	O70433, Q8VDD5, Q02257, Q8CI51, P19123, Q8BTM8, Q8VHX6, P05064, Q61879	128	25	699	1.96594	1	0.80964	57.8458
N vs. NI	GOTERM_BP_DIRECT	GO:0009725~response to hormone	5	3.90625	0.0660382	Q9D0K2, Q8QZT1, O70433, P03899, P04247	126	9	675	2.97619	1	0.990007	65.015
N vs. NI	UP_KEYWORDS	Ion transport	8	6.25	0.0661308	Q03265, O55143, Q61147, Q9DCX2, P04919, Q921I1, Q8VDN2, Q91VR2	128	21	704	2.09524	0.999996	0.542757	57.0474
N vs. NI	KEGG_PATHWAY	mmu00190:Oxidative phosphorylation	14	10.9375	0.0670159	Q9D8B4, Q99LC3, Q03265, Q9DCS9, Q9DCX2, Q9D0M3, Q8K2B3, Q9Z1P6, P03899, P19536, Q9CZ13, P52503, Q91VR2, Q91YT0	94	41	439	1.59471	0.999894	0.456883	55.5146
N vs. NI	KEGG_PATHWAY	mmu05010:Alzheimer's disease	15	11.7188	0.0672157	Q99LC3, Q9D8B4, Q03265, Q9DCS9, O55143, Q9DCX2, Q9Z1P6, Q9D0M3, Q8K2B3, P19536, Q9CZ13, P52503, Q91VR2, P16858, Q91YT0	94	45	439	1.55674	0.999897	0.436758	55.6258
N vs. NI	GOTERM_CC_DIRECT	GO:0072562~blood microparticle	8	6.25	0.0683362	P02088, Q61147, P04919, Q91X72, P07724, P07759, Q921I1, Q03734	128	21	699	2.08036	1	0.789281	59.3848
N vs. NI	GOTERM_BP_DIRECT	GO:0042493~response to drug	10	7.8125	0.0689356	Q99LC3, Q9D0K2, P63038, Q91VS7, Q61425, Q8BMS1, P41216, P21550, Q9QUI0, Q8VDN2	126	29	675	1.84729	1	0.988262	66.6468
N vs. NI	GOTERM_MF_DIRECT	GO:0000146~microfilament motor activity	4	3.125	0.0737424	Q8VDD5, Q02566, Q5SX39, Q61879	121	6	671	3.69697	1	0.88587	64.7662
N vs. NI	GOTERM_BP_DIRECT	GO:0006811~ion transport	8	6.25	0.0745012	Q03265, O55143, Q61147, Q9DCX2, P04919, Q921I1, Q8VDN2, Q91VR2	126	21	675	2.04082	1	0.988597	69.5835
N vs. NI	UP_SEQ_FEATURE	site:Important for catalytic activity	4	3.125	0.0754098	Q8BH95, P42125, Q61425, Q8BMS1	126	6	693	3.66667	1	0.999707	70.7119
N vs. NI	UP_KEYWORDS	Acetylation	85	66.4062	0.0793969	P04117, P54071, P70349, O55222, P17563, Q9EQ20, Q8R0F8, Q9D172, P42125, Q8BMS1, Q60597, O70468, P58771, Q2TPA8, Q91YT0, Q8QZT1, Q8VDD5, Q9Z2Z6, Q9Z1P6, Q8K2B3, Q62261, P50544, P19123, Q922B1, P52503, Q9QYG0, Q9Z2I8, P17182, P41216, P17751, Q9DBL1, Q99KR7, P16125, Q91VR2, P21981, P99029, Q9DCX2, Q02257, Q9DCL9, Q8BWT1, P28474, Q9Z2I9, Q61879, P58252, Q91WS0, P63038, O08749, P19536, P14824, Q9CZ13,…	128	424	704	1.10259	1	0.589559	64.0051
N vs. NI	GOTERM_BP_DIRECT	GO:0006941~striated muscle contraction	4	3.125	0.0806376	A2ASS6, Q02566, O70250, P05064	126	6	675	3.57143	1	0.989267	72.5403
N vs. NI	UP_KEYWORDS	Flavoprotein	8	6.25	0.0828563	Q99LC3, Q921G7, Q8K2B3, Q99LC5, O08749, P50544, Q9DBL1, Q91YT0	128	22	704	2	1	0.584938	65.6406
N vs. NI	KEGG_PATHWAY	mmu04530:Tight junction	8	6.25	0.0829751	Q9JI91, Q8VDD5, Q02566, A2AQP0, Q9QUI0, Q5SX39, O08638, Q61879	94	19	439	1.96641	0.999989	0.489612	63.632
N vs. NI	UP_KEYWORDS	Microsome	3	2.34375	0.0854845	Q9CPU4, Q91VS7, P41216	128	3	704	5.5	1	0.577128	66.8371
N vs. NI	KEGG_PATHWAY	mmu04066:HIF-1 signaling pathway	6	4.6875	0.0864425	Q921I1, P17182, P21550, Q9D051, P35486, P16858	94	12	439	2.33511	0.999993	0.484696	65.2058
N vs. NI	UP_SEQ_FEATURE	nucleotide phosphate-binding region:FAD	6	4.6875	0.0892232	Q921G7, Q8K2B3, Q99LC5, O08749, P50544, Q9DBL1	126	14	693	2.35714	1	0.999838	76.8632
N vs. NI	UP_KEYWORDS	S-nitrosylation	6	4.6875	0.0892966	P02088, Q1XH17, P10639, P50544, Q99KR7, P16858	128	14	704	2.35714	1	0.575088	68.5047
N vs. NI	GOTERM_BP_DIRECT	GO:0006104~succinyl-CoA metabolic process	3	2.34375	0.0897556	Q9Z2I8, Q60597, Q9Z2I9	126	3	675	5.35714	1	0.991392	76.4412
N vs. NI	GOTERM_BP_DIRECT	GO:0043462~regulation of ATPase activity	3	2.34375	0.0897556	Q02566, P19123, P58771	126	3	675	5.35714	1	0.991392	76.4412
N vs. NI	GOTERM_BP_DIRECT	GO:0030048~actin filament-based movement	3	2.34375	0.0897556	Q8VDD5, Q02566, Q61879	126	3	675	5.35714	1	0.991392	76.4412
N vs. NI	GOTERM_BP_DIRECT	GO:0050729~positive regulation of inflammatory response	3	2.34375	0.0897556	P04117, P63038, P21981	126	3	675	5.35714	1	0.991392	76.4412
N vs. NI	GOTERM_BP_DIRECT	GO:0006469~negative regulation of protein kinase activity	3	2.34375	0.0897556	P04117, O55222, Q99LX0	126	3	675	5.35714	1	0.991392	76.4412
N vs. NI	UP_SEQ_FEATURE	nucleotide phosphate-binding region:NAD	9	7.03125	0.0943214	P08249, Q9EQ20, Q61425, O08749, P06151, P47738, P16125, P14152, P16858	126	27	693	1.83333	1	0.999778	78.8105
N vs. NI	GOTERM_BP_DIRECT	GO:0042542~response to hydrogen peroxide	5	3.90625	0.0946945	P58252, P63038, P04919, Q99LX0, P04247	126	10	675	2.67857	1	0.991211	78.3315
N vs. NI	GOTERM_BP_DIRECT	GO:0006635~fatty acid beta-oxidation	7	5.46875	0.0964739	Q8BH95, Q8QZT1, P42125, Q61425, Q8BMS1, P50544, Q8BWT1	126	18	675	2.08333	1	0.989534	78.977
N vs. NI	SMART	SM00033:CH	5	3.90625	0.0964853	Q9JI91, Q9QXS1, Q62261, Q8BTM8, Q8VHX6	51	11	295	2.62923	0.994342	0.924778	62.527
N vs. NI	GOTERM_MF_DIRECT	GO:0051287~NAD binding	8	6.25	0.0978623	P54071, Q9D6R2, O08749, Q8BMS1, P16125, P14152, P16858, Q91YT0	121	23	671	1.92885	1	0.932359	75.4013
N vs. NI	KEGG_PATHWAY	mmu00270:Cysteine and methionine metabolism	5	3.90625	0.0999069	P05201, P08249, P06151, P16125, P14152	94	9	439	2.59456	0.999999	0.518698	70.7445
N vs. NI	KEGG_PATHWAY	mmu00650:Butanoate metabolism	5	3.90625	0.0999069	Q8BH95, Q9D0K2, Q8QZT1, Q61425, Q8BMS1	94	9	439	2.59456	0.999999	0.518698	70.7445
I vs. C	GOTERM_MF_DIRECT	GO:0030506~ankyrin binding	7	13.7255	3.19389e-06	A2ASS6, P04919, Q9QXS1, Q68FD5, Q62261, Q8VHX6, A2AAJ9	51	8	671	11.5123	0.000635383	0.000635383	0.00399985
I vs. C	GOTERM_CC_DIRECT	GO:0030017~sarcomere	5	9.80392	0.0052732	P48787, A2ASS6, E9Q401, O70468, A2AAJ9	51	11	699	6.22995	0.573111	0.573111	6.19102
I vs. C	INTERPRO	IPR013783:Immunoglobulin-like fold	6	11.7647	0.00648639	A2ASS6, Q8BTM8, O70468, P49222, Q8VHX6, A2AAJ9	51	18	698	4.56209	0.745022	0.745022	7.89274
I vs. C	GOTERM_CC_DIRECT	GO:0016528~sarcoplasm	3	5.88235	0.0143729	Q9QXS1, P13020, Q8VHX6	51	3	699	13.7059	0.902784	0.688206	16.054
I vs. C	UP_SEQ_FEATURE	domain:Actin-binding	4	7.84314	0.0144737	Q9QXS1, Q62261, Q8BTM8, Q8VHX6	50	8	693	6.93	0.999974	0.999974	19.817
I vs. C	GOTERM_MF_DIRECT	GO:0003779~actin binding	10	19.6078	0.0170709	P45591, P48787, Q8K4G5, P04919, Q9QXS1, Q62261, Q8BTM8, O70468, P13020, Q8VHX6	51	56	671	2.34944	0.967498	0.819716	19.3972
I vs. C	UP_KEYWORDS	Actin-binding	9	17.6471	0.0172027	P45591, P48787, Q8K4G5, Q9QXS1, Q62261, Q8BTM8, O70468, P13020, Q8VHX6	51	49	704	2.53541	0.897014	0.897014	18.3193
I vs. C	UP_SEQ_FEATURE	domain:CH 2	4	7.84314	0.0206384	Q9QXS1, Q62261, Q8BTM8, Q8VHX6	50	9	693	6.16	1	0.999474	27.0879
I vs. C	UP_SEQ_FEATURE	domain:CH 1	4	7.84314	0.0206384	Q9QXS1, Q62261, Q8BTM8, Q8VHX6	50	9	693	6.16	1	0.999474	27.0879
I vs. C	INTERPRO	IPR001589:Actinin-type, actin-binding, conserved site	4	7.84314	0.0213909	Q9QXS1, Q62261, Q8BTM8, Q8VHX6	51	9	698	6.08279	0.989336	0.896731	23.9049
I vs. C	UP_SEQ_FEATURE	domain:Fibronectin type-III 3	3	5.88235	0.0268252	A2ASS6, O70468, A2AAJ9	50	4	693	10.395	1	0.998587	33.762
I vs. C	UP_KEYWORDS	Coiled coil	12	23.5294	0.0362499	P48787, Q8K4G5, A2ASS6, E9Q401, Q9QXS1, Q68FD5, Q6PIE5, Q62261, P08113, Q9D0I9, A2AAJ9, Q61316	51	88	704	1.88235	0.992069	0.910943	34.9866
I vs. C	GOTERM_CC_DIRECT	GO:0030863~cortical cytoskeleton	4	7.84314	0.037792	P04919, Q62261, Q8BTM8, P49222	51	11	699	4.98396	0.997976	0.873497	37.2289
I vs. C	GOTERM_CC_DIRECT	GO:0005856~cytoskeleton	11	21.5686	0.0409766	P45591, Q6PB66, Q8K4G5, Q9QXS1, Q62261, Q8BTM8, O70468, P13020, P49222, Q8VHX6, O70400	51	78	699	1.93288	0.998813	0.81438	39.6946
I vs. C	UP_SEQ_FEATURE	domain:Fibronectin type-III 2	3	5.88235	0.0427013	A2ASS6, O70468, A2AAJ9	50	5	693	8.316	1	0.999629	48.3709
I vs. C	UP_SEQ_FEATURE	domain:Fibronectin type-III 1	3	5.88235	0.0427013	A2ASS6, O70468, A2AAJ9	50	5	693	8.316	1	0.999629	48.3709
I vs. C	GOTERM_BP_DIRECT	GO:0003007~heart morphogenesis	3	5.88235	0.0431436	A2ASS6, Q8BTM8, O70468	49	5	675	8.26531	1	1	46.4132
I vs. C	GOTERM_BP_DIRECT	GO:0006105~succinate metabolic process	3	5.88235	0.0431436	Q9CQA3, Q8BWF0, Q9Z2I9	49	5	675	8.26531	1	1	46.4132
I vs. C	GOTERM_BP_DIRECT	GO:0060271~cilium morphogenesis	3	5.88235	0.0431436	Q8K4G5, Q8BTM8, P13020	49	5	675	8.26531	1	1	46.4132
I vs. C	GOTERM_CC_DIRECT	GO:0043292~contractile fiber	3	5.88235	0.0436428	P48787, Q9QXS1, P23242	51	5	699	8.22353	0.999242	0.762334	41.6902
I vs. C	INTERPRO	IPR001715:Calponin homology domain	4	7.84314	0.0480651	Q9QXS1, Q62261, Q8BTM8, Q8VHX6	51	12	698	4.56209	0.999968	0.968194	46.3311
I vs. C	SMART	SM00033:CH	4	7.84314	0.0624177	Q9QXS1, Q62261, Q8BTM8, Q8VHX6	27	11	295	3.97306	0.924077	0.924077	44.5485
I vs. C	UP_KEYWORDS	Cytoskeleton	10	19.6078	0.0624372	P45591, Q8K4G5, Q9QXS1, Q68FD5, Q62261, Q8BTM8, P13020, P49222, Q8VHX6, O70400	51	73	704	1.89095	0.999785	0.940111	52.8496
I vs. C	INTERPRO	IPR003961:Fibronectin, type III	3	5.88235	0.0626665	A2ASS6, O70468, A2AAJ9	51	6	698	6.84314	0.999999	0.966546	55.8522
I vs. C	GOTERM_MF_DIRECT	GO:0005200~structural constituent of cytoskeleton	4	7.84314	0.0654722	A2ASS6, Q9QXS1, Q62261, O70468	51	13	671	4.04827	0.999999	0.988798	57.1741
I vs. C	GOTERM_BP_DIRECT	GO:0006937~regulation of muscle contraction	3	5.88235	0.0826704	P48787, O55143, Q6PIE5	49	7	675	5.90379	1	1	70.4958
I vs. C	GOTERM_BP_DIRECT	GO:0006898~receptor-mediated endocytosis	3	5.88235	0.0826704	Q68FD5, P08113, P09528	49	7	675	5.90379	1	1	70.4958
I vs. C	UP_KEYWORDS	Calmodulin-binding	4	7.84314	0.0836801	A2ASS6, E9Q401, Q62261, A2AAJ9	51	15	704	3.68105	0.999989	0.942846	63.9075
I vs. C	INTERPRO	IPR011990:Tetratricopeptide-like helical	3	5.88235	0.0837816	Q99LD4, Q68FD5, Q8CGY6	51	7	698	5.86555	1	0.974651	66.895
I vs. C	SMART	SM00060:FN3	3	5.88235	0.0899519	A2ASS6, O70468, A2AAJ9	27	6	295	5.46296	0.976955	0.848195	57.7839
I vs. C	KEGG_PATHWAY	mmu05414:Dilated cardiomyopathy	4	7.84314	0.0919366	P48787, A2ASS6, E9Q401, O70468	36	14	439	3.48413	0.999773	0.999773	64.7356
I vs. C	GOTERM_MF_DIRECT	GO:0005516~calmodulin binding	4	7.84314	0.0937692	A2ASS6, E9Q401, Q62261, A2AAJ9	51	15	671	3.5085	1	0.992542	70.8611
I vs. C	GOTERM_CC_DIRECT	GO:0015629~actin cytoskeleton	5	9.80392	0.095816	P45591, Q8K4G5, Q8BTM8, P13020, Q8VHX6	51	25	699	2.74118	1	0.932977	70.4032
NI vs. C	GOTERM_CC_DIRECT	GO:0043209~myelin sheath	35	20.8333	5.01247e-05	P63038, P52480, P10649, O08749, P19536, Q9CZ13, P17742, P14152, Q99LC3, P80318, Q03265, P08249, P80316, P15532, Q8K2B3, Q01768, Q8CAQ8, P05202, P17182, Q91VR2, P05064, P16125, Q8BFR5, P02088, Q9DCX2, Q9D6R2, P01942, P07724, Q9D6J6, Q91VD9, P14094, Q9Z2I9, P35486, Q8VDN2, P16858	168	79	699	1.84335	0.0127008	0.0127008	0.0652999
NI vs. C	GOTERM_BP_DIRECT	GO:0055114~oxidation-reduction process	46	27.381	8.2809e-05	Q9D8B4, P54071, Q9EQ20, P13707, Q61147, Q9D0M3, P03899, O08749, Q8BMS1, Q60597, Q9D051, Q9CZ13, P48758, P14152, Q9DCJ5, P09528, Q91YT0, Q99LC3, P08249, Q8R127, Q9DCS9, Q9DCW4, Q8K2B3, Q91VS7, Q99LC5, P50544, P52503, Q921G7, P10639, P06151, Q8JZN5, P16125, O70325, P99029, Q9D6R2, Q9D6J6, Q9CQA3, Q91VD9, Q78J03, Q9CR21, Q8BVI4, P45376, Q64105, Q9DC70, P28474, P35486	163	117	675	1.62813	0.0797811	0.0797811	0.130822
NI vs. C	UP_KEYWORDS	Electron transport	19	11.3095	0.000889948	Q9D8B4, Q921G7, Q9D0M3, P10639, P03899, Q9CZ13, Q9DCJ5, Q91YT0, Q99LC3, Q9DCW4, Q9DCS9, Q9D6J6, Q8K2B3, Q9CQA3, Q99LC5, Q91VD9, Q9CR21, Q9DC70, P52503	168	38	704	2.09524	0.168315	0.168315	1.11596
NI vs. C	INTERPRO	IPR004009:Myosin, N-terminal, SH3-like	7	4.16667	0.000914208	Q8VDD5, Q02566, A2AQP0, Q91Z83, Q5SX39, O08638, Q61879	166	7	698	4.20482	0.340422	0.340422	1.29122
NI vs. C	UP_KEYWORDS	Thick filament	7	4.16667	0.000933528	Q02566, A2AQP0, Q91Z83, O70468, Q62234, Q5SX39, O08638	168	7	704	4.19048	0.17579	0.0921401	1.17032
NI vs. C	GOTERM_CC_DIRECT	GO:0032982~myosin filament	7	4.16667	0.000972733	Q02566, A2AQP0, Q91Z83, O70468, Q62234, Q5SX39, O08638	168	7	699	4.16071	0.219771	0.116694	1.26022
NI vs. C	UP_KEYWORDS	Muscle protein	12	7.14286	0.00123629	P09542, Q02566, A2AQP0, Q91Z83, P09541, P04247, P19123, O70468, Q62234, Q5SX39, O08638, P58771	168	19	704	2.64662	0.225913	0.0818155	1.54716
NI vs. C	KEGG_PATHWAY	mmu01200:Carbon metabolism	27	16.0714	0.00142666	P54071, P52480, Q9EQ20, Q8BMS1, O08749, Q60597, Q9D051, P14152, P08249, Q8QZT1, Q8K2B3, O70250, Q9R0P3, P05201, Q9Z2I8, P05202, P17182, P17751, P05064, Q9D6R2, Q9CQA3, P21550, P16332, Q9Z2I9, P28474, P35486, P16858	118	59	439	1.70253	0.181167	0.181167	1.67041
NI vs. C	UP_KEYWORDS	Oxidoreductase	35	20.8333	0.00154099	P54071, Q9EQ20, Q61147, P13707, P03899, O08749, Q8BMS1, Q60597, Q9D051, P48758, P14152, P09528, Q91YT0, Q8R127, P08249, Q8K2B3, P50544, Q921G7, P06151, Q8JZN5, P16125, O70325, P99029, Q9D6R2, Q9D6J6, Q91VD9, Q9CQA3, Q78J03, Q8BVI4, P45376, Q64105, Q9DC70, P28474, P35486, P16858	168	92	704	1.5942	0.273292	0.0767059	1.92507
NI vs. C	UP_KEYWORDS	Transit peptide	51	30.3571	0.00163611	Q9D0K2, P54071, Q9EQ20, Q9D172, Q8R0F8, P42125, Q8BMS1, Q60597, Q99MR8, Q91YT0, Q8QZT1, Q8K2B3, P50544, P52503, Q99KB8, Q9Z2I8, Q99KR7, Q91VR2, Q8BFR5, P99029, Q9D6J6, Q78J03, Q6P8J7, Q8BWT1, Q9Z2I9, P63038, Q9D0M3, O08749, P19536, Q9D051, Q9CZ13, Q99LC3, Q03265, P08249, Q99LC5, O35855, Q9DC61, Q8CAQ8, Q921G7, P05202, Q6PB66, Q8JZN5, Q99JY0, O70325, Q9D6R2, Q91VD9, Q9CQA3, Q9CR21, P16332, Q9DC70,…	168	150	704	1.42476	0.287484	0.0655439	2.04278
NI vs. C	UP_KEYWORDS	Myosin	9	5.35714	0.00176278	Q8VDD5, P09542, Q02566, A2AQP0, Q91Z83, P09541, Q5SX39, O08638, Q61879	168	12	704	3.14286	0.305954	0.059054	2.19932
NI vs. C	GOTERM_CC_DIRECT	GO:0005739~mitochondrion	89	52.9762	0.00178594	Q9D0K2, Q9D8B4, P54071, Q9EQ20, P13707, Q8R0F8, Q9D172, Q9CPV4, P42125, Q8BMS1, Q60597, Q9CQR4, Q99MR8, Q9DCJ5, Q91YT0, Q9DCS9, Q8QZT1, Q9DCW4, Q8K2B3, P50544, P19123, Q922B1, Q9QUI0, Q5U458, P52503, Q99KB8, Q9Z2I8, Q99KR7, P16125, Q91VR2, Q8BFR5, O55126, P21981, P99029, Q9DCX2, Q9D6J6, Q78J03, Q64105, Q6P8J7, Q8BWT1, P28474, Q9Z2I9, Q61879, Q91WS0, P63038, P52480, Q9D0M3, Q9CRB9, P03899, O08749,…	168	298	699	1.24263	0.366073	0.14096	2.30249
NI vs. C	GOTERM_MF_DIRECT	GO:0016491~oxidoreductase activity	35	20.8333	0.00181748	P54071, Q9EQ20, Q61147, P13707, P03899, O08749, Q8BMS1, Q60597, Q9D051, P48758, P14152, P09528, Q91YT0, Q8R127, P08249, Q8K2B3, Q99LC5, P50544, Q921G7, P06151, Q8JZN5, P16125, O70325, P99029, Q9D6R2, Q9D6J6, Q91VD9, Q9CQA3, Q78J03, Q8BVI4, P45376, Q64105, Q9DC70, P28474, P35486	160	93	671	1.57829	0.503597	0.503597	2.49166
NI vs. C	GOTERM_CC_DIRECT	GO:0016459~myosin complex	9	5.35714	0.00185314	Q8VDD5, P09542, Q02566, A2AQP0, Q91Z83, P09541, Q5SX39, O08638, Q61879	168	12	699	3.12054	0.376863	0.111523	2.38816
NI vs. C	UP_SEQ_FEATURE	transit peptide:Mitochondrion	49	29.1667	0.00190156	Q9D0K2, P54071, P63038, Q9EQ20, Q9D172, Q9D0M3, Q9CRB9, P42125, O08749, Q8BMS1, Q60597, P19536, Q9CZ13, Q9D051, Q99MR8, Q91YT0, Q99LC3, Q03265, P08249, Q8QZT1, Q8K2B3, Q99LC5, O35855, P50544, Q9DC61, P52503, Q99KB8, Q921G7, Q6PB66, P05202, Q9Z2I8, Q99KR7, Q8JZN5, Q91VR2, Q99JY0, Q8BFR5, O70325, P99029, Q9D6R2, Q9D6J6, Q9CQA3, Q91VD9, Q78J03, P16332, Q9CR21, Q6P8J7, Q9Z2I9, Q9DC70, P35486	166	143	693	1.43049	0.8763	0.8763	2.99725
NI vs. C	GOTERM_BP_DIRECT	GO:0060048~cardiac muscle contraction	11	6.54762	0.00195561	A2ASS6, E9Q401, P50462, P09542, Q02566, Q91Z83, P09541, P19123, P14094, O70468, P58771	163	17	675	2.67954	0.859894	0.625693	3.04703
NI vs. C	GOTERM_CC_DIRECT	GO:0005743~mitochondrial inner membrane	39	23.2143	0.00217902	Q9D8B4, P54071, P63038, Q8R0F8, Q9CRB9, Q9D0M3, P42125, Q8BMS1, P19536, Q9CZ13, Q99MR8, Q9DCJ5, Q91YT0, Q03265, P08249, Q8QZT1, Q9DCS9, Q8K2B3, Q91VS7, P50544, P47934, Q5U458, Q9DC61, P52503, Q8CAQ8, Q921G7, P05202, Q99KR7, Q91VR2, Q99JY0, Q8BFR5, O70325, Q9DCX2, Q9D6J6, Q9CQA3, Q91VD9, Q6P8J7, Q8BWT1, Q9DC70	168	107	699	1.51652	0.426649	0.105286	2.80265
NI vs. C	GOTERM_MF_DIRECT	GO:0005516~calmodulin binding	10	5.95238	0.00252818	A2ASS6, Q8VDD5, E9Q401, Q02566, Q61234, Q91Z83, Q62261, Q5SX39, O08638, Q61879	160	15	671	2.79583	0.62265	0.385712	3.45022
NI vs. C	UP_KEYWORDS	Calmodulin-binding	10	5.95238	0.00256289	A2ASS6, Q8VDD5, E9Q401, Q02566, Q61234, Q91Z83, Q62261, Q5SX39, O08638, Q61879	168	15	704	2.79365	0.4121	0.0730777	3.1828
NI vs. C	UP_KEYWORDS	Iron	14	8.33333	0.00267308	Q921G7, Q91WS0, Q91X72, Q9D0M3, P04247, P09528, Q91YT0, P02088, Q9D6J6, P01942, Q9CQA3, Q91VD9, Q921I1, Q9DC70	168	26	704	2.25641	0.425393	0.0669146	3.31753
NI vs. C	GOTERM_BP_DIRECT	GO:0006936~muscle contraction	10	5.95238	0.00278773	Q9JI91, Q1XH17, A2ASS6, Q02566, Q91Z83, O70468, Q62234, Q5SX39, P14824, P52503	163	15	675	2.76074	0.939359	0.607125	4.31697
NI vs. C	INTERPRO	IPR027401:Myosin-like IQ motif-containing domain	7	4.16667	0.00293944	Q8VDD5, Q02566, A2AQP0, Q91Z83, Q5SX39, O08638, Q61879	166	8	698	3.67922	0.738001	0.488142	4.09663
NI vs. C	INTERPRO	IPR002928:Myosin tail	7	4.16667	0.00293944	Q8VDD5, Q02566, A2AQP0, Q91Z83, Q5SX39, O08638, Q61879	166	8	698	3.67922	0.738001	0.488142	4.09663
NI vs. C	GOTERM_BP_DIRECT	GO:0002026~regulation of the force of heart contraction	7	4.16667	0.00319282	O55143, P50462, P09542, Q02566, Q91Z83, P09541, Q8VDN2	163	8	675	3.62347	0.959672	0.551874	4.92956
NI vs. C	UP_SEQ_FEATURE	region of interest:Actin-binding	6	3.57143	0.00353236	Q8VDD5, Q02566, A2AQP0, Q91Z83, Q5SX39, O08638	166	6	693	4.1747	0.97946	0.856684	5.50046
NI vs. C	SMART	SM00242:MYSc	7	4.16667	0.00411404	Q8VDD5, Q02566, A2AQP0, Q91Z83, Q5SX39, O08638, Q61879	65	9	295	3.52991	0.228732	0.228732	4.08836
NI vs. C	KEGG_PATHWAY	mmu01130:Biosynthesis of antibiotics	31	18.4524	0.0050701	P54071, P52480, O08749, Q8BMS1, Q60597, Q9D051, P14152, P08249, P15532, Q8QZT1, Q8K2B3, O35855, O70250, Q01768, P05201, Q9Z2I8, P05202, P17751, P17182, P06151, P05064, P16125, Q99JY0, Q9D6R2, Q9CQA3, P21550, Q8BWT1, Q9Z2I9, P28474, P35486, P16858	118	76	439	1.51751	0.509151	0.299394	5.82112
NI vs. C	KEGG_PATHWAY	mmu04260:Cardiac muscle contraction	12	7.14286	0.00558245	E9Q401, P09542, Q02566, Q9D0M3, Q91Z83, P09541, P19123, P14094, P19536, Q9CZ13, P58771, Q8VDN2	118	20	439	2.2322	0.543302	0.229907	6.39178
NI vs. C	KEGG_PATHWAY	mmu00020:Citrate cycle (TCA cycle)	12	7.14286	0.00558245	P54071, P08249, Q9Z2I8, Q9D6R2, Q8K2B3, Q9CQA3, O08749, Q60597, Q9D051, Q9Z2I9, P35486, P14152	118	20	439	2.2322	0.543302	0.229907	6.39178
NI vs. C	UP_KEYWORDS	Transport	41	24.4048	0.00560355	P04117, Q9D8B4, P17563, Q61147, E9Q401, Q9D0M3, P03899, Q9CZ13, Q05816, Q9DCJ5, Q91YT0, Q99LC3, Q03265, Q9DCS9, Q9DCW4, Q8K2B3, Q99LC5, P47934, P52503, Q921G7, Q1XH17, Q6PB66, P05202, P04919, Q91X72, P10639, P04247, Q91VR2, P02088, O55143, Q9DCX2, P01942, Q9D6J6, Q9CQA3, Q921I1, Q91VD9, Q9CR21, P14094, P70670, Q9DC70, Q8VDN2	168	120	704	1.43175	0.687514	0.12124	6.83786
NI vs. C	GOTERM_BP_DIRECT	GO:0006099~tricarboxylic acid cycle	11	6.54762	0.00585675	P54071, P08249, Q9Z2I8, Q9D6R2, Q8K2B3, Q9CQA3, Q60597, Q9D051, Q9Z2I9, P35486, P14152	163	19	675	2.39748	0.997254	0.692565	8.86736
NI vs. C	UP_KEYWORDS	Motor protein	9	5.35714	0.0068263	Q8VDD5, P09542, Q02566, A2AQP0, Q91Z83, P09541, Q5SX39, O08638, Q61879	168	14	704	2.69388	0.757775	0.132196	8.27153
NI vs. C	INTERPRO	IPR001609:Myosin head, motor domain	7	4.16667	0.00709558	Q8VDD5, Q02566, A2AQP0, Q91Z83, Q5SX39, O08638, Q61879	166	9	698	3.27041	0.960836	0.660404	9.62324
NI vs. C	UP_SEQ_FEATURE	domain:IQ	7	4.16667	0.0073703	Q8VDD5, Q02566, A2AQP0, Q91Z83, Q5SX39, O08638, Q61879	166	9	693	3.24699	0.999703	0.933298	11.1546
NI vs. C	UP_SEQ_FEATURE	domain:Myosin head-like	7	4.16667	0.0073703	Q8VDD5, Q02566, A2AQP0, Q91Z83, Q5SX39, O08638, Q61879	166	9	693	3.24699	0.999703	0.933298	11.1546
NI vs. C	GOTERM_BP_DIRECT	GO:0006810~transport	40	23.8095	0.00907766	P04117, Q9D8B4, P17563, Q61147, E9Q401, Q9D0M3, P03899, Q9CZ13, Q05816, Q9DCJ5, Q91YT0, Q99LC3, Q03265, Q9DCS9, Q9DCW4, Q8K2B3, Q99LC5, P47934, P52503, Q921G7, Q1XH17, Q6PB66, P05202, P04919, Q91X72, P10639, P04247, Q91VR2, O55143, Q9DCX2, P07724, Q9D6J6, Q9CQA3, Q921I1, Q91VD9, Q9CR21, P14094, P70670, Q9DC70, Q8VDN2	163	118	675	1.40376	0.999894	0.782582	13.4244
NI vs. C	UP_SEQ_FEATURE	cross-link:Glycyl lysine isopeptide (Lys-Gly) (interchain with G-Cter in ubiquitin)	12	7.14286	0.00910088	O55143, P15532, A2ASS6, Q02566, Q91Z83, Q60597, O70250, P50544, Q5SX39, P17742, P58771, P62192	166	23	693	2.1781	0.999956	0.918702	13.599
NI vs. C	KEGG_PATHWAY	mmu01100:Metabolic pathways	60	35.7143	0.00910858	Q9D8B4, P54071, Q9EQ20, P07310, Q8R0F8, Q8BMS1, Q60597, Q9DCJ5, Q99MR8, Q91YT0, Q8QZT1, Q9DCS9, Q8K2B3, P50544, O70250, P52503, Q9Z2I8, P17751, P17182, Q91VR2, P16125, Q9DCX2, Q9D6J6, P45376, Q64105, Q6P8J7, Q8BWT1, P28474, Q9Z2I9, P52480, Q9D0M3, P03899, O08749, P19536, Q9D051, Q9CZ13, P48758, P14152, Q99LC3, Q03265, P08249, P15532, O35855, Q01768, Q8CI94, P05201, P05202, P06151, P05064, Q99JY0,…	118	179	439	1.24704	0.722253	0.27404	10.2341
NI vs. C	KEGG_PATHWAY	mmu00190:Oxidative phosphorylation	19	11.3095	0.00928327	Q9D8B4, Q9D0M3, P03899, P19536, Q9CZ13, Q9DCJ5, Q91VR2, Q91YT0, Q99LC3, Q03265, Q9DCS9, Q9DCX2, Q9D6J6, Q8K2B3, Q9CQA3, Q91VD9, Q9CR21, Q9DC70, P52503	118	41	439	1.72406	0.729025	0.229831	10.4206
NI vs. C	GOTERM_CC_DIRECT	GO:0005747~mitochondrial respiratory chain complex I	12	7.14286	0.00936539	Q9D8B4, Q99LC3, Q9DCS9, Q9D6J6, Q99LX0, Q91VD9, P03899, Q9CR21, Q9DC70, P52503, Q9DCJ5, Q91YT0	168	23	699	2.17081	0.90923	0.329616	11.54
NI vs. C	GOTERM_CC_DIRECT	GO:0070062~extracellular exosome	95	56.5476	0.0105596	P04117, P54071, P70349, P17563, Q9EQ20, P13707, Q8BH64, E9Q401, Q9CPV4, P42125, Q9CQR4, Q05816, P16045, Q9DCS9, Q8QZT1, Q9DCW4, Q8VDD5, Q62261, O70250, Q9QUI0, Q05793, Q5U458, Q9QYG0, Q99KB8, A2ASS6, Q91X72, P17182, P17751, P16125, Q91VR2, Q8BFR5, P21981, P99029, Q9DCX2, P01942, P07724, Q921I1, P02468, Q02257, P45376, Q03734, O08638, Q64105, Q8BWT1, P28474, Q9Z2I9, Q60870, Q61879, P58252, Q9JI91,…	168	337	699	1.1729	0.933264	0.320716	12.9196
NI vs. C	KEGG_PATHWAY	mmu05010:Alzheimer's disease	20	11.9048	0.0124096	Q9D8B4, Q9D0M3, P19536, Q9CZ13, Q91VR2, Q9DCJ5, Q91YT0, Q99LC3, Q03265, Q9DCS9, O55143, Q9DCX2, Q9D6J6, Q8K2B3, Q9CQA3, Q91VD9, Q9CR21, Q9DC70, P52503, P16858	118	45	439	1.65348	0.825915	0.25276	13.6997
NI vs. C	UP_KEYWORDS	Tricarboxylic acid cycle	10	5.95238	0.0126438	P54071, P08249, Q9Z2I8, Q9D6R2, Q8K2B3, Q9CQA3, Q9D051, Q9Z2I9, P35486, P14152	168	18	704	2.32804	0.928206	0.21294	14.8185
NI vs. C	INTERPRO	IPR000048:IQ motif, EF-hand binding site	7	4.16667	0.0142889	Q8VDD5, Q02566, A2AQP0, Q91Z83, Q5SX39, O08638, Q61879	166	10	698	2.94337	0.998568	0.805454	18.4946
NI vs. C	GOTERM_CC_DIRECT	GO:0030016~myofibril	7	4.16667	0.0150826	A2ASS6, Q02566, Q91Z83, O70468, Q5SX39, O08638, P58771	168	10	699	2.9125	0.979253	0.383946	17.9667
NI vs. C	UP_KEYWORDS	Phosphoprotein	123	73.2143	0.0154254	P04117, P70349, P13707, Q8R0F8, Q9CPV4, Q8BMS1, P58771, Q05816, Q8QZT1, Q9DCS9, Q8K2B3, Q8VHX6, Q7TQ48, O70433, A2ASS6, Q8R001, P16125, Q8BFR5, Q9D6J6, P07724, Q91Z83, P02468, Q02257, Q62234, O08638, Q8BGK2, Q64105, P28474, Q61879, P10649, P50462, Q9CRB9, P48678, Q9D051, P14824, Q03265, P80318, P08249, P80316, Q5SX39, Q8CI94, Q8CAQ8, Q921G7, P48722, Q6PB66, Q1XH17, P04247, Q8JZN5, P05064, O70325,…	168	464	704	1.11084	0.959962	0.235215	17.7942
NI vs. C	UP_KEYWORDS	Mitochondrion	65	38.6905	0.0160613	Q9D0K2, Q9D8B4, P54071, Q9EQ20, Q9D172, Q8R0F8, Q9CPV4, P42125, Q8BMS1, Q60597, Q9CQR4, Q9DCJ5, Q99MR8, Q91YT0, Q9DCW4, Q8QZT1, Q9DCS9, Q8K2B3, P50544, Q5U458, P52503, Q99KB8, Q9Z2I8, Q99KR7, Q91VR2, Q8BFR5, P99029, Q9DCX2, Q9D6J6, Q78J03, Q6P8J7, Q8BWT1, Q9Z2I9, P63038, Q91WS0, Q9CRB9, Q9D0M3, P03899, O08749, P19536, Q9D051, Q9CZ13, Q99LC3, Q03265, P08249, Q91VS7, Q99LC5, O35855, P47934, Q9DC61,…	168	220	704	1.2381	0.964974	0.227266	18.461
NI vs. C	GOTERM_MF_DIRECT	GO:0003774~motor activity	8	4.7619	0.0171823	Q8VDD5, P09542, Q02566, A2AQP0, Q91Z83, Q5SX39, O08638, Q61879	160	13	671	2.58077	0.998735	0.891849	21.3685
NI vs. C	GOTERM_MF_DIRECT	GO:0003824~catalytic activity	27	16.0714	0.0183247	P70349, P52480, P07310, Q8R0F8, P42125, Q8BMS1, Q9CZ13, Q9D051, Q99MR8, P14152, P08249, Q8QZT1, O35855, O70250, Q9DC61, Q8CI94, P05201, P05202, Q9Z2I8, P17751, P06151, P16125, Q99JY0, P16332, Q6P8J7, Q8BWT1, Q9Z2I9	160	76	671	1.48988	0.999192	0.83138	22.6268
NI vs. C	GOTERM_MF_DIRECT	GO:0042803~protein homodimerization activity	25	14.881	0.0188592	Q9D0K2, Q8CI94, Q9JI91, P13707, P05202, Q02566, P10649, P04919, P17182, P14824, P58771, P19639, P16045, Q8QZT1, Q8VDD5, Q91VS7, Q99LX0, Q91Z83, P21550, P19123, Q8BTM8, Q8BVI4, Q62234, Q64105, P28474	160	69	671	1.51947	0.999345	0.76916	23.2091
NI vs. C	GOTERM_MF_DIRECT	GO:0030506~ankyrin binding	6	3.57143	0.0210554	A2ASS6, P04919, Q9QXS1, Q62261, Q8VHX6, Q8VDN2	160	8	671	3.14531	0.999723	0.744741	25.5592
NI vs. C	KEGG_PATHWAY	mmu00010:Glycolysis / Gluconeogenesis	13	7.7381	0.0218989	P52480, O08749, P17182, O70250, P17751, P21550, P06151, Q9D051, P28474, P16125, P35486, P05064, P16858	118	26	439	1.86017	0.954947	0.357793	22.9917
NI vs. C	GOTERM_BP_DIRECT	GO:0055010~ventricular cardiac muscle tissue morphogenesis	6	3.57143	0.0222546	P09542, Q02566, Q91Z83, P19123, O70468, P58771	163	8	675	3.10583	1	0.960363	29.9365
NI vs. C	UP_KEYWORDS	Methylation	31	18.4524	0.0241529	P58252, P52480, Q8BMS1, P48678, O70468, P14152, Q61316, P80313, Q91YT0, Q03265, Q9DCW4, Q9QXS1, Q9QUI0, Q8VHX6, Q5SX39, P48722, P05202, A2ASS6, Q02566, P17751, P02088, P09542, P07724, Q91Z83, Q921I1, Q9JKS4, P09541, P70670, O08638, Q61879, P16858	168	92	704	1.41201	0.993661	0.30337	26.5212
NI vs. C	KEGG_PATHWAY	mmu00620:Pyruvate metabolism	10	5.95238	0.0263937	Q99KB8, P08249, P52480, Q8QZT1, O08749, P06151, Q9D051, P16125, P35486, P14152	118	18	439	2.06685	0.976359	0.373806	27.0651
NI vs. C	GOTERM_CC_DIRECT	GO:0030017~sarcomere	7	4.16667	0.0266897	Q9JI91, O55222, A2ASS6, E9Q401, O70468, Q62234, Q5SX39	168	11	699	2.64773	0.998991	0.535355	29.7093
NI vs. C	UP_SEQ_FEATURE	binding site:Substrate	18	10.7143	0.0270541	P54071, P52480, P13707, P42125, P17751, P17182, P06151, Q9CQR4, P48758, P16125, P05064, P14152, P08249, Q9D6R2, Q8K2B3, P21550, P45376, Q64105	166	46	693	1.63358	1	0.997577	35.4995
NI vs. C	GOTERM_MF_DIRECT	GO:0000146~microfilament motor activity	5	2.97619	0.0305031	Q8VDD5, Q02566, Q91Z83, Q5SX39, Q61879	160	6	671	3.49479	0.999993	0.818007	34.9282
NI vs. C	UP_KEYWORDS	Respiratory chain	13	7.7381	0.0318973	Q9D8B4, Q99LC3, Q9DCS9, Q9D0M3, Q9D6J6, Q91VD9, P03899, Q9CR21, Q9CZ13, Q9DC70, P52503, Q9DCJ5, Q91YT0	168	30	704	1.81587	0.998782	0.360684	33.5422
NI vs. C	GOTERM_BP_DIRECT	GO:0006941~striated muscle contraction	5	2.97619	0.0319277	A2ASS6, Q02566, Q91Z83, O70250, P05064	163	6	675	3.45092	1	0.982962	40.1266
NI vs. C	KEGG_PATHWAY	mmu05012:Parkinson's disease	21	12.5	0.0325526	Q9D8B4, Q9D0M3, P03899, Q99KR7, P19536, Q9CZ13, Q91VR2, Q9DCJ5, Q91YT0, Q99LC3, Q03265, Q9DCS9, Q9DCX2, Q9D6J6, Q8K2B3, Q99LX0, Q9CQA3, Q91VD9, Q9CR21, Q9DC70, P52503	118	52	439	1.50244	0.990276	0.40238	32.3268
NI vs. C	GOTERM_CC_DIRECT	GO:0070469~respiratory chain	13	7.7381	0.0336251	Q9D8B4, Q99LC3, Q9DCS9, Q9D0M3, Q9D6J6, Q91VD9, P03899, Q9CR21, Q9CZ13, Q9DC70, P52503, Q9DCJ5, Q91YT0	168	30	699	1.80298	0.999837	0.581963	35.9636
NI vs. C	KEGG_PATHWAY	mmu05016:Huntington's disease	20	11.9048	0.0340168	Q9D8B4, Q9D0M3, Q99KR7, P19536, Q9CZ13, Q91VR2, Q9DCJ5, Q91YT0, Q99LC3, Q03265, P21981, Q9DCS9, Q9DCX2, Q9D6J6, Q8K2B3, Q9CQA3, Q91VD9, Q9CR21, Q9DC70, P52503	118	49	439	1.51851	0.992134	0.384009	33.5253
NI vs. C	GOTERM_MF_DIRECT	GO:0042802~identical protein binding	17	10.119	0.0353265	Q9JI91, P05201, P05202, O70433, A2ASS6, E9Q401, Q02566, P42125, O70468, P16125, P80313, P15532, Q91VS7, P07724, Q99LX0, Q62234, P16858	160	44	671	1.62031	0.999999	0.822865	39.2777
NI vs. C	KEGG_PATHWAY	mmu04530:Tight junction	10	5.95238	0.0389763	Q9JI91, Q8VDD5, Q02566, A2AQP0, Q91Z83, Q9QUI0, Q5SX39, O08638, P26231, Q61879	118	19	439	1.95807	0.996174	0.397091	37.4425
NI vs. C	UP_KEYWORDS	Ion transport	10	5.95238	0.039035	Q03265, O55143, Q61147, Q9DCX2, E9Q401, P04919, Q921I1, P14094, Q8VDN2, Q91VR2	168	21	704	1.99546	0.999737	0.402581	39.4608
NI vs. C	KEGG_PATHWAY	mmu04932:Non-alcoholic fatty liver disease (NAFLD)	15	8.92857	0.0402239	Q99LC3, Q9D8B4, Q9DCS9, Q8K2B3, Q9D0M3, Q9D6J6, Q91VD9, Q9CQA3, Q9CR21, P19536, Q9CZ13, Q9DC70, P52503, Q9DCJ5, Q91YT0	118	34	439	1.64133	0.99681	0.380584	38.394
NI vs. C	GOTERM_MF_DIRECT	GO:0016616~oxidoreductase activity, acting on the CH-OH group of donors, NAD or NADP as acceptor	7	4.16667	0.0413375	P54071, P08249, P13707, Q9D6R2, P06151, P16125, P14152	160	12	671	2.44635	1	0.835676	44.3205
NI vs. C	GOTERM_BP_DIRECT	GO:0006811~ion transport	10	5.95238	0.0417858	Q03265, O55143, Q61147, Q9DCX2, E9Q401, P04919, Q921I1, P14094, Q8VDN2, Q91VR2	163	21	675	1.97195	1	0.991448	49.0709
NI vs. C	UP_KEYWORDS	Glycolysis	8	4.7619	0.0419614	P52480, Q60597, P17182, O70250, P17751, P21550, P05064, P16858	168	15	704	2.23492	0.99986	0.40665	41.7439
NI vs. C	UP_SEQ_FEATURE	binding site:NAD	8	4.7619	0.0427323	P08249, Q9EQ20, P13707, O08749, P06151, P16125, P14152, P16858	166	15	693	2.22651	1	0.999662	50.2534
NI vs. C	INTERPRO	IPR001236:Lactate/malate dehydrogenase, N-terminal	4	2.38095	0.0429959	P08249, P06151, P16125, P14152	166	4	698	4.20482	1	0.98167	46.4453
NI vs. C	INTERPRO	IPR008989:Myosin S1 fragment, N-terminal	4	2.38095	0.0429959	Q02566, Q91Z83, Q5SX39, Q61879	166	4	698	4.20482	1	0.98167	46.4453
NI vs. C	INTERPRO	IPR001557:L-lactate/malate dehydrogenase	4	2.38095	0.0429959	P08249, P06151, P16125, P14152	166	4	698	4.20482	1	0.98167	46.4453
NI vs. C	INTERPRO	IPR015955:Lactate dehydrogenase/glycoside hydrolase, family 4, C-terminal	4	2.38095	0.0429959	P08249, P06151, P16125, P14152	166	4	698	4.20482	1	0.98167	46.4453
NI vs. C	INTERPRO	IPR022383:Lactate/malate dehydrogenase, C-terminal	4	2.38095	0.0429959	P08249, P06151, P16125, P14152	166	4	698	4.20482	1	0.98167	46.4453
NI vs. C	GOTERM_MF_DIRECT	GO:0019825~oxygen binding	4	2.38095	0.0432679	P02088, P07724, P01942, P04247	160	4	671	4.19375	1	0.81785	45.8556
NI vs. C	GOTERM_BP_DIRECT	GO:0046034~ATP metabolic process	7	4.16667	0.0438434	Q03265, Q9DCX2, Q02566, Q91Z83, Q91VD9, P14094, Q91VR2	163	12	675	2.41564	1	0.988905	50.7725
NI vs. C	GOTERM_CC_DIRECT	GO:0005859~muscle myosin complex	4	2.38095	0.0442944	A2ASS6, Q02566, Q91Z83, O08638	168	4	699	4.16071	0.99999	0.650153	44.589
NI vs. C	GOTERM_BP_DIRECT	GO:0006096~glycolytic process	8	4.7619	0.0444503	P52480, Q60597, P17182, O70250, P17751, P21550, P05064, P16858	163	15	675	2.20859	1	0.984236	51.2642
NI vs. C	UP_KEYWORDS	Mitochondrion inner membrane	23	13.6905	0.0567484	Q8CAQ8, Q9D8B4, Q921G7, Q9D0M3, Q9CRB9, P19536, Q9CZ13, Q91VR2, Q9DCJ5, Q91YT0, Q99JY0, Q03265, Q9DCS9, Q9DCX2, Q9D6J6, Q8K2B3, Q9CQA3, Q91VD9, P50544, P47934, Q6P8J7, Q9DC61, P52503	168	68	704	1.41737	0.999994	0.48924	52.1159
NI vs. C	GOTERM_MF_DIRECT	GO:0046872~metal ion binding	47	27.9762	0.0605465	P54071, Q9JI91, Q91WS0, P52480, Q61147, Q8BH64, Q8R0F8, P50462, Q9D0M3, Q60597, P19536, O70468, P97447, Q9CZ13, Q99MR8, P09528, Q91YT0, Q8QZT1, P15532, P19123, Q01768, Q05793, Q9DC61, Q99KB8, Q921G7, Q1XH17, O70433, Q9Z2I8, Q91X72, Q8CI51, P04247, P21981, O55143, Q9D6R2, Q9D6J6, P07724, Q9CQA3, Q9JKS4, Q91VD9, Q921I1, Q78J03, P16332, P21550, Q9DC70, Q9Z2I9, P28474, Q8VDN2	160	161	671	1.22426	1	0.887634	57.9498
NI vs. C	GOTERM_BP_DIRECT	GO:0007420~brain development	5	2.97619	0.0607099	Q9D0K2, Q8QZT1, Q05793, P02463, Q61879	163	7	675	2.95793	1	0.9947	62.8443
NI vs. C	GOTERM_BP_DIRECT	GO:0006734~NADH metabolic process	5	2.97619	0.0607099	P08249, P13707, Q9D6R2, Q60597, P14152	163	7	675	2.95793	1	0.9947	62.8443
NI vs. C	KEGG_PATHWAY	mmu00270:Cysteine and methionine metabolism	6	3.57143	0.0609725	P05201, P08249, P05202, P06151, P16125, P14152	118	9	439	2.48023	0.99985	0.492114	52.3973
NI vs. C	UP_KEYWORDS	Ubiquinone	7	4.16667	0.0624246	Q921G7, Q9D6J6, Q91VD9, P03899, Q9CR21, Q9DC70, Q91YT0	168	13	704	2.25641	0.999998	0.504533	55.6237
NI vs. C	GOTERM_BP_DIRECT	GO:0043066~negative regulation of apoptotic process	12	7.14286	0.0624386	O55222, P63038, P99029, O70433, P07724, Q99LX0, Q8BTM8, Q99KR7, P45376, Q01768, P26231, Q61316	163	29	675	1.71356	1	0.993121	63.9107
NI vs. C	UP_KEYWORDS	Metal-binding	46	27.381	0.0627498	P54071, Q9JI91, Q91WS0, P52480, Q61147, Q8BH64, Q8R0F8, P50462, Q9D0M3, Q60597, P19536, O70468, P97447, P09528, Q91YT0, Q8QZT1, P15532, P19123, Q01768, Q05793, Q99KB8, Q921G7, A2ASS6, Q1XH17, O70433, Q91X72, Q8CI51, P04247, P17182, P02088, P21981, O55143, Q9D6R2, Q9D6J6, P07724, P01942, Q9CQA3, Q9JKS4, Q921I1, Q91VD9, Q78J03, P16332, P21550, Q9DC70, P28474, Q8VDN2	168	157	704	1.22778	0.999999	0.488666	55.8173
NI vs. C	GOTERM_MF_DIRECT	GO:0051287~NAD binding	10	5.95238	0.0690059	P54071, P13707, Q9D6R2, O08749, Q8BMS1, P16125, P14152, P16858, Q91YT0, Q99JY0	160	23	671	1.82337	1	0.899141	62.9081
NI vs. C	KEGG_PATHWAY	mmu00640:Propanoate metabolism	8	4.7619	0.0733167	Q8QZT1, Q9Z2I8, Q9EQ20, Q8BMS1, P16332, P06151, Q9Z2I9, P16125	118	15	439	1.98418	0.999977	0.533004	59.2786
NI vs. C	KEGG_PATHWAY	mmu04261:Adrenergic signaling in cardiomyocytes	9	5.35714	0.0749926	E9Q401, P09542, Q02566, Q91Z83, P09541, P19123, P14094, P58771, Q8VDN2	118	18	439	1.86017	0.999982	0.516917	60.1391
NI vs. C	UP_KEYWORDS	Acetylation	110	65.4762	0.0752415	P04117, P54071, P70349, Q9D172, Q8R0F8, P42125, Q8BMS1, P97447, Q05816, P58771, Q8QZT1, Q8K2B3, Q922B1, P52503, P16125, Q8BFR5, Q9D6J6, Q02257, Q64105, P28474, Q61879, Q9CRB9, P48678, P19536, P14824, Q9D051, P80313, Q03265, P80318, P08249, P80316, Q8CI94, Q8CAQ8, Q921G7, Q6PB66, P48722, P10639, Q8JZN5, P05064, Q99JY0, Q9D6R2, Q99LX0, Q9CR21, P21550, Q8BTM8, P26231, P35486, O55222, P17563, Q9EQ20,…	168	424	704	1.08715	1	0.537474	62.692
NI vs. C	UP_SEQ_FEATURE	active site:Proton acceptor	20	11.9048	0.0802249	P13707, A2ASS6, O08749, P17182, P17751, P06151, Q8JZN5, P48758, P16125, P05064, P14152, Q99JY0, P08249, Q8QZT1, Q8K2B3, P50544, P21550, Q8BVI4, P47934, Q8BWT1	166	59	693	1.41515	1	0.999998	73.737
NI vs. C	GOTERM_BP_DIRECT	GO:0050821~protein stabilization	8	4.7619	0.0866559	P80318, P63038, P80316, Q99LX0, P14094, Q8BTM8, P80313, P16858	163	17	675	1.94875	1	0.998497	76.1373
NI vs. C	GOTERM_MF_DIRECT	GO:0030898~actin-dependent ATPase activity	4	2.38095	0.0894709	Q8VDD5, Q02566, Q91Z83, Q61879	160	5	671	3.355	1	0.937702	72.7487
NI vs. C	GOTERM_BP_DIRECT	GO:0019752~carboxylic acid metabolic process	4	2.38095	0.092479	P08249, P06151, P16125, P14152	163	5	675	3.31288	1	0.998489	78.4321
NI vs. C	GOTERM_BP_DIRECT	GO:0006105~succinate metabolic process	4	2.38095	0.092479	Q9Z2I8, Q8K2B3, Q9CQA3, Q9Z2I9	163	5	675	3.31288	1	0.998489	78.4321
NI vs. C	GOTERM_BP_DIRECT	GO:0050873~brown fat cell differentiation	4	2.38095	0.092479	P04117, P17563, Q9EQ20, P04247	163	5	675	3.31288	1	0.998489	78.4321
NI vs. C	GOTERM_BP_DIRECT	GO:0006006~glucose metabolic process	7	4.16667	0.0926306	P52480, P17751, Q61554, Q9D051, Q05816, P35486, P16858	163	14	675	2.07055	1	0.997756	78.4889
NI vs. C	KEGG_PATHWAY	mmu01230:Biosynthesis of amino acids	12	7.14286	0.0927643	P54071, P05201, P52480, P05202, Q9D6R2, O35855, P17182, O70250, P17751, P21550, P05064, P16858	118	28	439	1.59443	0.999999	0.57337	68.2942
NI vs. C	GOTERM_MF_DIRECT	GO:0005504~fatty acid binding	5	2.97619	0.095283	P04117, P07724, Q01768, Q05816, P28474	160	8	671	2.62109	1	0.936306	75.0649
NI vs. C	UP_SEQ_FEATURE	domain:Actin-binding	5	2.97619	0.0967606	Q9JI91, Q9QXS1, Q62261, Q8BTM8, Q8VHX6	166	8	693	2.60919	1	0.999999	80.3492
NI vs. C	GOTERM_BP_DIRECT	GO:0006103~2-oxoglutarate metabolic process	6	3.57143	0.0974462	P54071, P05201, P05202, Q9D6R2, O08749, Q60597	163	11	675	2.25878	1	0.997654	80.2244
NI vs. C	GOTERM_CC_DIRECT	GO:0031672~A band	5	2.97619	0.0978133	A2ASS6, E9Q401, P09542, P09541, O70468	168	8	699	2.60045	1	0.887786	73.8514
NI vs. C	GOTERM_BP_DIRECT	GO:0006754~ATP biosynthetic process	5	2.97619	0.0991653	O55126, Q03265, P52480, P05064, Q91VR2	163	8	675	2.58819	1	0.997047	80.8115
NI vs. C	GOTERM_MF_DIRECT	GO:0051015~actin filament binding	11	6.54762	0.0998511	P58252, Q9JI91, A2ASS6, Q8VDD5, P09541, P19123, Q8BTM8, Q8VHX6, P58771, P26231, Q61879	160	28	671	1.64754	1	0.932795	76.7556
N vs. C	UP_KEYWORDS	Transport	8	57.1429	0.0024793	Q9CPP6, Q1XH17, P01942, Q9CQA3, Q91VD9, Q9CQ54, Q9CZ13, Q8VDN2	14	120	704	3.35238	0.14901	0.14901	2.49829
N vs. C	UP_KEYWORDS	Electron transport	5	35.7143	0.00364353	Q9CPP6, Q9CQA3, Q91VD9, Q9CQ54, Q9CZ13	14	38	704	6.61654	0.211215	0.111864	3.65191
N vs. C	KEGG_PATHWAY	mmu05016:Huntington's disease	6	42.8571	0.00391036	Q9CPP6, Q9CQA3, Q91VD9, Q9CQ54, Q99KR7, Q9CZ13	12	49	439	4.47959	0.131553	0.131553	3.43424
N vs. C	KEGG_PATHWAY	mmu05012:Parkinson's disease	6	42.8571	0.00513355	Q9CPP6, Q9CQA3, Q91VD9, Q9CQ54, Q99KR7, Q9CZ13	12	52	439	4.22115	0.169132	0.0884801	4.48678
N vs. C	KEGG_PATHWAY	mmu04932:Non-alcoholic fatty liver disease (NAFLD)	5	35.7143	0.00674389	Q9CPP6, Q9CQA3, Q91VD9, Q9CQ54, Q9CZ13	12	34	439	5.3799	0.216201	0.0779915	5.85692
N vs. C	GOTERM_CC_DIRECT	GO:0005743~mitochondrial inner membrane	7	50	0.00772945	Q9CPP6, O70325, Q9CQA3, Q91VD9, Q9CQ54, Q99KR7, Q9CZ13	14	107	699	3.26636	0.310959	0.310959	7.13776
N vs. C	KEGG_PATHWAY	mmu00190:Oxidative phosphorylation	5	35.7143	0.013394	Q9CPP6, Q9CQA3, Q91VD9, Q9CQ54, Q9CZ13	12	41	439	4.46138	0.384575	0.114286	11.3321
N vs. C	GOTERM_BP_DIRECT	GO:0055114~oxidation-reduction process	7	50	0.0143939	Q9CPP6, O70325, Q64669, Q9CQA3, Q91VD9, Q9CQ54, Q9CZ13	14	117	675	2.88462	0.794094	0.794094	15.086
N vs. C	UP_KEYWORDS	Respiratory chain	4	28.5714	0.0149763	Q9CPP6, Q91VD9, Q9CQ54, Q9CZ13	14	30	704	6.70476	0.624997	0.278873	14.255
N vs. C	GOTERM_BP_DIRECT	GO:0006810~transport	7	50	0.0150106	Q9CPP6, Q1XH17, Q9CQA3, Q91VD9, Q9CQ54, Q9CZ13, Q8VDN2	14	118	675	2.86017	0.807674	0.56145	15.6834
N vs. C	GOTERM_CC_DIRECT	GO:0070469~respiratory chain	4	28.5714	0.015268	Q9CPP6, Q91VD9, Q9CQ54, Q9CZ13	14	30	699	6.65714	0.522179	0.308754	13.6564
N vs. C	KEGG_PATHWAY	mmu05010:Alzheimer's disease	5	35.7143	0.0186593	Q9CPP6, Q9CQA3, Q91VD9, Q9CQ54, Q9CZ13	12	45	439	4.06481	0.49241	0.126822	15.4646
N vs. C	UP_KEYWORDS	Mitochondrion inner membrane	5	35.7143	0.0291545	Q9CPP6, Q9CQA3, Q91VD9, Q9CQ54, Q9CZ13	14	68	704	3.69748	0.853863	0.381714	26.0336
N vs. C	GOTERM_MF_DIRECT	GO:0008137~NADH dehydrogenase (ubiquinone) activity	3	21.4286	0.0343678	Q9CPP6, Q91VD9, Q9CQ54	13	17	671	9.1086	0.893352	0.893352	29.9026
N vs. C	INTERPRO	IPR012675:Beta-grasp domain	2	14.2857	0.0369286	Q9CQA3, Q91VD9	14	2	698	49.8571	0.878417	0.878417	31.0336
N vs. C	INTERPRO	IPR001041:2Fe-2S ferredoxin-type domain	2	14.2857	0.0369286	Q9CQA3, Q91VD9	14	2	698	49.8571	0.878417	0.878417	31.0336
N vs. C	UP_SEQ_FEATURE	domain:2Fe-2S ferredoxin-type	2	14.2857	0.0371927	Q9CQA3, Q91VD9	14	2	693	49.5	0.849697	0.849697	30.5838
N vs. C	GOTERM_BP_DIRECT	GO:0006979~response to oxidative stress	3	21.4286	0.0535171	O70325, Q64669, Q99KR7	14	20	675	7.23214	0.997509	0.864451	46.2262
N vs. C	UP_SEQ_FEATURE	metal ion-binding site:Iron-sulfur 2 (4Fe-4S)	2	14.2857	0.0553063	Q9CQA3, Q91VD9	14	3	693	33	0.94185	0.758857	42.1881
N vs. C	UP_SEQ_FEATURE	metal ion-binding site:Iron-sulfur 1 (2Fe-2S)	2	14.2857	0.0553063	Q9CQA3, Q91VD9	14	3	693	33	0.94185	0.758857	42.1881
N vs. C	GOTERM_CC_DIRECT	GO:0005747~mitochondrial respiratory chain complex I	3	21.4286	0.0648251	Q9CPP6, Q91VD9, Q9CQ54	14	23	699	6.51242	0.959927	0.657796	47.2511
N vs. C	UP_KEYWORDS	Mitochondrion	8	57.1429	0.0742898	Q9CPP6, O70325, Q9CQA3, Q91VD9, Q9CQ54, Q99KR7, Q9D1C3, Q9CZ13	14	220	704	1.82857	0.99338	0.633414	54.4683
N vs. C	UP_KEYWORDS	Iron	3	21.4286	0.0796921	P01942, Q9CQA3, Q91VD9	14	26	704	5.8022	0.995475	0.593299	57.1049

## Sheet: Legend
Symbol	Sample
N	Nitrate
I	Ischemia
C	Control
NI	Nitrate + Ischemia
